# Supplementary material for: Closed magnetic topology in the Venusian magnetotail and ion escape at Venus
Source: Nat Commun. 2024 Jul 18;15:6065. doi: 10.1038/s41467-024-50480-0 (PMC11258336; doi:10.1038/s41467-024-50480-0)
Supplement: Supplementary file 3 — Source Data [file 41467_2024_50480_MOESM3_ESM.zip]

Archive with 22 entries (21 files):
- datafiles/
- __MACOSX/._datafiles
- datafiles/.DS_Store
- __MACOSX/datafiles/._.DS_Store
- datafiles/Fig4.txt
- __MACOSX/datafiles/._Fig4.txt
- datafiles/FigS4.txt
- __MACOSX/datafiles/._FigS4.txt
- datafiles/Fig5.txt
- __MACOSX/datafiles/._Fig5.txt
- datafiles/FigS1.txt
- __MACOSX/datafiles/._FigS1.txt
- datafiles/Fig1.txt
- __MACOSX/datafiles/._Fig1.txt
- datafiles/FigS2.txt
- __MACOSX/datafiles/._FigS2.txt
- datafiles/Fig2.txt
- __MACOSX/datafiles/._Fig2.txt
- datafiles/Fig3.txt
- __MACOSX/datafiles/._Fig3.txt
- datafiles/FigS3.txt
- __MACOSX/datafiles/._FigS3.txt
