# Supplementary material for: Closed magnetic topology in the Venusian magnetotail and ion escape at Venus
Source: Nat Commun. 2024 Jul 18;15:6065. doi: 10.1038/s41467-024-50480-0 (PMC11258336; doi:10.1038/s41467-024-50480-0)
Supplement: Supplementary file 3 — Source Data [file 41467_2024_50480_MOESM3_ESM.zip › datafiles/Fig4.txt]

Time        Xvse    Yvse    Zvse    Bx_vse   By_vse   Bz_vse
  2021-02-20/17:30:00          21.2499 -27.4482   8.6976  -2.6823   3.3081  -3.7431
  2021-02-20/17:30:01          21.2475 -27.4454   8.6967  -2.6903   3.3698  -3.6741
  2021-02-20/17:30:02          21.2451 -27.4426   8.6958  -2.6192   3.3986  -3.7206
  2021-02-20/17:30:03          21.2427 -27.4398   8.6949  -2.7585   2.9755  -3.9779
  2021-02-20/17:30:04          21.2403 -27.4369   8.6940  -2.8173   2.3297  -4.2538
  2021-02-20/17:30:05          21.2379 -27.4341   8.6931  -2.8855   2.1753  -4.2187
  2021-02-20/17:30:06          21.2355 -27.4313   8.6922  -3.0191   2.2746  -4.0600
  2021-02-20/17:30:07          21.2331 -27.4285   8.6913  -3.0927   2.4524  -3.9430
  2021-02-20/17:30:08          21.2307 -27.4257   8.6904  -3.0356   2.4373  -4.0847
  2021-02-20/17:30:09          21.2284 -27.4228   8.6895  -3.0215   2.3676  -4.1039
  2021-02-20/17:30:10          21.2260 -27.4200   8.6886  -3.0094   2.3204  -4.0986
  2021-02-20/17:30:11          21.2236 -27.4172   8.6877  -3.0015   2.2190  -4.2055
  2021-02-20/17:30:12          21.2212 -27.4144   8.6868  -3.0159   2.1656  -4.2143
  2021-02-20/17:30:13          21.2188 -27.4115   8.6859  -3.0182   2.2061  -4.2021
  2021-02-20/17:30:14          21.2164 -27.4087   8.6850  -3.0715   2.2027  -4.1484
  2021-02-20/17:30:15          21.2140 -27.4059   8.6842  -3.2245   2.1393  -4.0790
  2021-02-20/17:30:16          21.2116 -27.4031   8.6833  -3.2730   2.1952  -4.0461
  2021-02-20/17:30:17          21.2092 -27.4003   8.6824  -3.3386   1.9598  -4.1344
  2021-02-20/17:30:18          21.2068 -27.3974   8.6815  -3.1989   2.0586  -4.0702
  2021-02-20/17:30:19          21.2044 -27.3946   8.6806  -3.1279   2.3629  -4.0137
  2021-02-20/17:30:20          21.2020 -27.3918   8.6797  -3.2078   2.1855  -4.1053
  2021-02-20/17:30:21          21.1996 -27.3890   8.6788  -3.3162   2.3038  -3.8993
  2021-02-20/17:30:22          21.1972 -27.3862   8.6779  -3.3287   2.3346  -3.8693
  2021-02-20/17:30:23          21.1948 -27.3833   8.6770  -3.3220   2.3139  -3.9081
  2021-02-20/17:30:24          21.1924 -27.3805   8.6761  -3.3746   2.3192  -3.8924
  2021-02-20/17:30:25          21.1900 -27.3777   8.6752  -3.3141   2.3889  -3.8490
  2021-02-20/17:30:26          21.1876 -27.3749   8.6743  -3.2214   2.5563  -3.8722
  2021-02-20/17:30:27          21.1853 -27.3721   8.6734  -3.1840   2.6505  -3.8510
  2021-02-20/17:30:28          21.1829 -27.3692   8.6725  -3.0956   2.7448  -3.8828
  2021-02-20/17:30:29          21.1805 -27.3664   8.6716  -3.0507   2.7404  -4.0071
  2021-02-20/17:30:30          21.1781 -27.3636   8.6707  -2.9876   2.7472  -4.0426
  2021-02-20/17:30:31          21.1757 -27.3608   8.6699  -2.8929   2.8740  -3.9825
  2021-02-20/17:30:32          21.1733 -27.3580   8.6690  -2.8595   2.8425  -3.9329
  2021-02-20/17:30:33          21.1709 -27.3551   8.6681  -2.9132   2.7859  -4.0025
  2021-02-20/17:30:34          21.1685 -27.3523   8.6672  -2.8684   2.7934  -3.8849
  2021-02-20/17:30:35          21.1661 -27.3495   8.6663  -2.9742   2.9051  -3.8858
  2021-02-20/17:30:36          21.1637 -27.3467   8.6654  -3.1402   2.9792  -3.8588
  2021-02-20/17:30:37          21.1613 -27.3439   8.6645  -3.2065   2.9344  -3.8063
  2021-02-20/17:30:38          21.1589 -27.3410   8.6636  -3.2454   2.8885  -3.8859
  2021-02-20/17:30:39          21.1565 -27.3382   8.6627  -3.3785   2.7023  -3.8205
  2021-02-20/17:30:40          21.1541 -27.3354   8.6618  -3.4153   2.6673  -3.7210
  2021-02-20/17:30:41          21.1517 -27.3326   8.6609  -3.3848   2.6199  -3.6720
  2021-02-20/17:30:42          21.1493 -27.3297   8.6600  -3.3956   2.5153  -3.6847
  2021-02-20/17:30:43          21.1469 -27.3269   8.6591  -3.3361   2.5112  -3.6828
  2021-02-20/17:30:44          21.1446 -27.3241   8.6582  -3.3767   2.5548  -3.6846
  2021-02-20/17:30:45          21.1422 -27.3213   8.6573  -3.4469   2.4995  -3.5898
  2021-02-20/17:30:46          21.1398 -27.3185   8.6565  -3.5610   2.4665  -3.5307
  2021-02-20/17:30:47          21.1374 -27.3156   8.6556  -3.4698   2.5228  -3.6773
  2021-02-20/17:30:48          21.1350 -27.3128   8.6547  -3.4824   2.4673  -3.7293
  2021-02-20/17:30:49          21.1326 -27.3100   8.6538  -3.6080   2.1235  -3.8093
  2021-02-20/17:30:50          21.1302 -27.3072   8.6529  -3.6730   1.7344  -3.9209
  2021-02-20/17:30:51          21.1278 -27.3044   8.6520  -3.6492   1.7709  -3.7783
  2021-02-20/17:30:52          21.1254 -27.3015   8.6511  -3.5481   1.6584  -3.9733
  2021-02-20/17:30:53          21.1230 -27.2987   8.6502  -3.3339   1.5572  -4.0230
  2021-02-20/17:30:54          21.1206 -27.2959   8.6493  -3.0360   2.5148  -3.8581
  2021-02-20/17:30:55          21.1182 -27.2931   8.6484  -2.8395   3.2678  -3.6135
  2021-02-20/17:30:56          21.1158 -27.2903   8.6475  -2.7387   3.7628  -3.3636
  2021-02-20/17:30:57          21.1134 -27.2874   8.6466  -2.6719   4.1871  -3.0092
  2021-02-20/17:30:58          21.1110 -27.2846   8.6457  -2.7170   4.2377  -2.9667
  2021-02-20/17:30:59          21.1086 -27.2818   8.6448  -2.9054   4.0606  -3.1628
  2021-02-20/17:31:00          21.1062 -27.2790   8.6439  -3.0586   3.6181  -3.2901
  2021-02-20/17:31:01          21.1038 -27.2762   8.6431  -2.9384   3.7559  -3.2500
  2021-02-20/17:31:02          21.1015 -27.2733   8.6422  -2.9295   3.7001  -3.2908
  2021-02-20/17:31:03          21.0991 -27.2705   8.6413  -2.9017   3.7003  -3.3078
  2021-02-20/17:31:04          21.0967 -27.2677   8.6404  -2.9659   3.8117  -3.2300
  2021-02-20/17:31:05          21.0943 -27.2649   8.6395  -2.8752   3.8485  -3.2357
  2021-02-20/17:31:06          21.0919 -27.2621   8.6386  -2.8022   3.7123  -3.3456
  2021-02-20/17:31:07          21.0895 -27.2592   8.6377  -2.8906   3.6308  -3.4051
  2021-02-20/17:31:08          21.0871 -27.2564   8.6368  -2.9979   3.4429  -3.4317
  2021-02-20/17:31:09          21.0847 -27.2536   8.6359  -3.0307   3.3038  -3.4642
  2021-02-20/17:31:10          21.0823 -27.2508   8.6350  -2.9968   3.4236  -3.4755
  2021-02-20/17:31:11          21.0799 -27.2479   8.6341  -3.0395   3.2011  -3.6415
  2021-02-20/17:31:12          21.0775 -27.2451   8.6332  -2.9553   3.1479  -3.6343
  2021-02-20/17:31:13          21.0751 -27.2423   8.6323  -2.7574   3.6389  -3.5017
  2021-02-20/17:31:14          21.0727 -27.2395   8.6314  -2.7751   3.9957  -3.2825
  2021-02-20/17:31:15          21.0703 -27.2367   8.6305  -2.8883   3.7473  -3.2451
  2021-02-20/17:31:16          21.0679 -27.2338   8.6297  -2.8868   3.3960  -3.5955
  2021-02-20/17:31:17          21.0655 -27.2310   8.6288  -2.7986   2.7059  -4.1496
  2021-02-20/17:31:18          21.0631 -27.2282   8.6279  -2.8400   2.0908  -4.2121
  2021-02-20/17:31:19          21.0607 -27.2254   8.6270  -2.7104   3.5317  -3.2730
  2021-02-20/17:31:20          21.0584 -27.2226   8.6261  -2.3779   4.6652  -2.8081
  2021-02-20/17:31:21          21.0560 -27.2197   8.6252  -2.2305   4.8377  -2.7053
  2021-02-20/17:31:22          21.0536 -27.2169   8.6243  -2.3828   4.7173  -2.6154
  2021-02-20/17:31:23          21.0512 -27.2141   8.6234  -2.6068   4.6026  -2.6926
  2021-02-20/17:31:24          21.0488 -27.2113   8.6225  -2.4489   4.5805  -2.8125
  2021-02-20/17:31:25          21.0464 -27.2085   8.6216  -2.5233   4.5176  -2.8347
  2021-02-20/17:31:26          21.0440 -27.2056   8.6207  -2.5256   4.5620  -2.8022
  2021-02-20/17:31:27          21.0416 -27.2028   8.6198  -2.7763   4.3951  -2.8233
  2021-02-20/17:31:28          21.0392 -27.2000   8.6189  -2.8172   4.2567  -2.8520
  2021-02-20/17:31:29          21.0368 -27.1972   8.6180  -2.6973   4.5008  -2.7638
  2021-02-20/17:31:30          21.0344 -27.1944   8.6171  -3.0080   4.1705  -3.0101
  2021-02-20/17:31:31          21.0320 -27.1915   8.6162  -2.9060   4.2123  -2.8585
  2021-02-20/17:31:32          21.0296 -27.1887   8.6154  -2.8463   4.2552  -2.8435
  2021-02-20/17:31:33          21.0272 -27.1859   8.6145  -2.7739   4.4012  -2.7421
  2021-02-20/17:31:34          21.0248 -27.1831   8.6136  -2.6376   4.4599  -2.6793
  2021-02-20/17:31:35          21.0224 -27.1803   8.6127  -2.5888   4.5947  -2.4920
  2021-02-20/17:31:36          21.0200 -27.1774   8.6118  -2.6139   4.7678  -2.3523
  2021-02-20/17:31:37          21.0176 -27.1746   8.6109  -2.5605   4.7857  -2.4195
  2021-02-20/17:31:38          21.0153 -27.1718   8.6100  -2.5882   4.7062  -2.4184
  2021-02-20/17:31:39          21.0129 -27.1690   8.6091  -2.5957   4.6580  -2.4528
  2021-02-20/17:31:40          21.0105 -27.1661   8.6082  -2.6066   4.6309  -2.5253
  2021-02-20/17:31:41          21.0081 -27.1633   8.6073  -2.5934   4.6711  -2.5724
  2021-02-20/17:31:42          21.0057 -27.1605   8.6064  -2.4915   4.6507  -2.6278
  2021-02-20/17:31:43          21.0033 -27.1577   8.6055  -2.5007   4.5987  -2.6474
  2021-02-20/17:31:44          21.0009 -27.1549   8.6046  -2.5930   4.6328  -2.4656
  2021-02-20/17:31:45          20.9985 -27.1520   8.6037  -2.6627   4.7971  -2.2615
  2021-02-20/17:31:46          20.9961 -27.1492   8.6028  -2.6408   4.6461  -2.3037
  2021-02-20/17:31:47          20.9937 -27.1464   8.6020  -2.6787   4.6885  -2.2774
  2021-02-20/17:31:48          20.9913 -27.1436   8.6011  -2.6843   4.7457  -2.3587
  2021-02-20/17:31:49          20.9889 -27.1408   8.6002  -2.5920   4.7312  -2.4884
  2021-02-20/17:31:50          20.9865 -27.1379   8.5993  -2.6067   4.7232  -2.4441
  2021-02-20/17:31:51          20.9841 -27.1351   8.5984  -2.5333   4.7120  -2.4310
  2021-02-20/17:31:52          20.9817 -27.1323   8.5975  -2.4963   4.8041  -2.3765
  2021-02-20/17:31:53          20.9793 -27.1295   8.5966  -2.4911   4.7940  -2.4369
  2021-02-20/17:31:54          20.9769 -27.1267   8.5957  -2.4760   4.7613  -2.4432
  2021-02-20/17:31:55          20.9746 -27.1238   8.5948  -2.6041   4.8149  -2.3368
  2021-02-20/17:31:56          20.9722 -27.1210   8.5939  -2.6803   4.7670  -2.3882
  2021-02-20/17:31:57          20.9698 -27.1182   8.5930  -2.6328   4.6941  -2.3955
  2021-02-20/17:31:58          20.9674 -27.1154   8.5921  -2.5508   4.6854  -2.4258
  2021-02-20/17:31:59          20.9650 -27.1126   8.5912  -2.5551   4.7525  -2.3551
  2021-02-20/17:32:00          20.9626 -27.1097   8.5903  -2.6590   4.6366  -2.3937
  2021-02-20/17:32:01          20.9602 -27.1069   8.5894  -2.7191   4.6864  -2.3335
  2021-02-20/17:32:02          20.9578 -27.1041   8.5886  -2.7449   4.6418  -2.2886
  2021-02-20/17:32:03          20.9554 -27.1013   8.5877  -2.7566   4.6825  -2.2877
  2021-02-20/17:32:04          20.9530 -27.0984   8.5868  -2.7838   4.6612  -2.4414
  2021-02-20/17:32:05          20.9506 -27.0956   8.5859  -2.7507   4.5111  -2.5504
  2021-02-20/17:32:06          20.9482 -27.0928   8.5850  -2.5620   4.5536  -2.6159
  2021-02-20/17:32:07          20.9458 -27.0900   8.5841  -2.5637   4.5128  -2.7314
  2021-02-20/17:32:08          20.9434 -27.0872   8.5832  -2.5817   4.3992  -2.8391
  2021-02-20/17:32:09          20.9410 -27.0843   8.5823  -2.5694   4.2761  -2.9739
  2021-02-20/17:32:10          20.9386 -27.0815   8.5814  -2.6105   4.3125  -2.9910
  2021-02-20/17:32:11          20.9362 -27.0787   8.5805  -2.5529   4.3457  -3.0536
  2021-02-20/17:32:12          20.9338 -27.0759   8.5796  -2.5561   4.3372  -3.0222
  2021-02-20/17:32:13          20.9315 -27.0731   8.5787  -2.5758   4.2852  -2.9988
  2021-02-20/17:32:14          20.9291 -27.0702   8.5778  -2.5386   4.2904  -2.9219
  2021-02-20/17:32:15          20.9267 -27.0674   8.5769  -2.5092   4.3331  -2.9336
  2021-02-20/17:32:16          20.9243 -27.0646   8.5760  -2.5127   4.4625  -2.8785
  2021-02-20/17:32:17          20.9219 -27.0618   8.5752  -2.5594   4.4982  -2.7744
  2021-02-20/17:32:18          20.9195 -27.0590   8.5743  -2.8035   4.2415  -2.8874
  2021-02-20/17:32:19          20.9171 -27.0561   8.5734  -2.8797   4.0788  -2.9092
  2021-02-20/17:32:20          20.9147 -27.0533   8.5725  -2.7005   4.2714  -2.6951
  2021-02-20/17:32:21          20.9123 -27.0505   8.5716  -2.6929   4.3264  -2.7596
  2021-02-20/17:32:22          20.9099 -27.0477   8.5707  -2.6334   4.2575  -2.7981
  2021-02-20/17:32:23          20.9075 -27.0448   8.5698  -2.5558   4.4469  -2.6665
  2021-02-20/17:32:24          20.9051 -27.0420   8.5689  -2.5948   4.3900  -2.7759
  2021-02-20/17:32:25          20.9027 -27.0392   8.5680  -2.5448   4.3062  -2.8228
  2021-02-20/17:32:26          20.9003 -27.0364   8.5671  -2.4975   4.1972  -2.9577
  2021-02-20/17:32:27          20.8979 -27.0336   8.5662  -2.5215   4.1498  -3.1201
  2021-02-20/17:32:28          20.8955 -27.0307   8.5653  -2.6376   4.1314  -3.0402
  2021-02-20/17:32:29          20.8931 -27.0279   8.5644  -2.6752   4.0629  -2.9843
  2021-02-20/17:32:30          20.8907 -27.0251   8.5635  -2.5742   4.1567  -2.9678
  2021-02-20/17:32:31          20.8884 -27.0223   8.5626  -2.5392   4.3017  -2.8854
  2021-02-20/17:32:32          20.8860 -27.0195   8.5617  -2.5344   4.3555  -2.9397
  2021-02-20/17:32:33          20.8836 -27.0166   8.5609  -2.6330   4.1468  -3.0371
  2021-02-20/17:32:34          20.8812 -27.0138   8.5600  -2.7273   4.0175  -3.1101
  2021-02-20/17:32:35          20.8788 -27.0110   8.5591  -2.7428   3.8566  -3.1991
  2021-02-20/17:32:36          20.8764 -27.0082   8.5582  -2.8900   3.7771  -3.0984
  2021-02-20/17:32:37          20.8740 -27.0054   8.5573  -2.8763   3.9159  -3.0689
  2021-02-20/17:32:38          20.8716 -27.0025   8.5564  -2.8541   3.8119  -3.1527
  2021-02-20/17:32:39          20.8692 -26.9997   8.5555  -3.1460   3.2959  -3.3390
  2021-02-20/17:32:40          20.8668 -26.9969   8.5546  -3.1024   3.1260  -3.2696
  2021-02-20/17:32:41          20.8644 -26.9941   8.5537  -2.9759   3.8755  -2.8083
  2021-02-20/17:32:42          20.8620 -26.9913   8.5528  -2.7738   4.1291  -2.7673
  2021-02-20/17:32:43          20.8596 -26.9884   8.5519  -2.6016   4.3738  -2.7324
  2021-02-20/17:32:44          20.8572 -26.9856   8.5510  -2.6574   4.3457  -2.7101
  2021-02-20/17:32:45          20.8548 -26.9828   8.5501  -2.5895   4.3203  -2.8379
  2021-02-20/17:32:46          20.8524 -26.9800   8.5492  -2.4187   4.2884  -2.9533
  2021-02-20/17:32:47          20.8500 -26.9771   8.5483  -2.2840   4.1402  -3.2155
  2021-02-20/17:32:48          20.8477 -26.9743   8.5475  -2.2348   4.1331  -3.2358
  2021-02-20/17:32:49          20.8453 -26.9715   8.5466  -2.3745   4.1697  -2.9784
  2021-02-20/17:32:50          20.8429 -26.9687   8.5457  -2.4678   4.3559  -2.7678
  2021-02-20/17:32:51          20.8405 -26.9659   8.5448  -2.4939   4.3187  -2.8252
  2021-02-20/17:32:52          20.8381 -26.9630   8.5439  -2.4665   4.4119  -2.7823
  2021-02-20/17:32:53          20.8357 -26.9602   8.5430  -2.4826   4.4955  -2.6120
  2021-02-20/17:32:54          20.8333 -26.9574   8.5421  -2.5075   4.4013  -2.6613
  2021-02-20/17:32:55          20.8309 -26.9546   8.5412  -2.5248   4.4009  -2.6326
  2021-02-20/17:32:56          20.8285 -26.9518   8.5403  -2.4249   4.5764  -2.5623
  2021-02-20/17:32:57          20.8261 -26.9489   8.5394  -2.4171   4.5587  -2.5735
  2021-02-20/17:32:58          20.8237 -26.9461   8.5385  -2.5143   4.5756  -2.6335
  2021-02-20/17:32:59          20.8213 -26.9433   8.5376  -2.5847   4.4719  -2.6794
  2021-02-20/17:33:00          20.8189 -26.9405   8.5367  -2.6116   4.4528  -2.6773
  2021-02-20/17:33:01          20.8165 -26.9377   8.5358  -2.6795   4.3346  -2.6734
  2021-02-20/17:33:02          20.8141 -26.9348   8.5349  -2.8247   4.3225  -2.5741
  2021-02-20/17:33:03          20.8117 -26.9320   8.5340  -2.8816   4.2335  -2.6828
  2021-02-20/17:33:04          20.8093 -26.9292   8.5332  -2.8886   4.2011  -2.7367
  2021-02-20/17:33:05          20.8070 -26.9264   8.5323  -2.8903   4.1146  -2.8251
  2021-02-20/17:33:06          20.8046 -26.9235   8.5314  -2.7353   4.0586  -2.9026
  2021-02-20/17:33:07          20.8022 -26.9207   8.5305  -2.6962   4.1001  -2.9176
  2021-02-20/17:33:08          20.7998 -26.9179   8.5296  -2.6423   4.1469  -2.9059
  2021-02-20/17:33:09          20.7974 -26.9151   8.5287  -2.6217   4.1690  -2.8145
  2021-02-20/17:33:10          20.7950 -26.9123   8.5278  -2.6556   4.4158  -2.4434
  2021-02-20/17:33:11          20.7926 -26.9094   8.5269  -2.6082   4.4771  -2.4693
  2021-02-20/17:33:12          20.7902 -26.9066   8.5260  -2.5723   4.4747  -2.4921
  2021-02-20/17:33:13          20.7878 -26.9038   8.5251  -2.4964   4.5112  -2.4978
  2021-02-20/17:33:14          20.7854 -26.9010   8.5242  -2.2659   4.6468  -2.4579
  2021-02-20/17:33:15          20.7830 -26.8982   8.5233  -2.2533   4.7015  -2.4661
  2021-02-20/17:33:16          20.7806 -26.8953   8.5224  -2.2251   4.6964  -2.4618
  2021-02-20/17:33:17          20.7782 -26.8925   8.5215  -2.2555   4.7511  -2.4604
  2021-02-20/17:33:18          20.7758 -26.8897   8.5206  -2.3341   4.7189  -2.4397
  2021-02-20/17:33:19          20.7734 -26.8869   8.5198  -2.3892   4.7077  -2.4164
  2021-02-20/17:33:20          20.7710 -26.8841   8.5189  -2.3960   4.7275  -2.4634
  2021-02-20/17:33:21          20.7686 -26.8812   8.5180  -2.3309   4.7395  -2.4856
  2021-02-20/17:33:22          20.7662 -26.8784   8.5171  -2.3095   4.7732  -2.4256
  2021-02-20/17:33:23          20.7639 -26.8756   8.5162  -2.2468   4.9115  -2.4705
  2021-02-20/17:33:24          20.7615 -26.8728   8.5153  -2.3042   4.8988  -2.4773
  2021-02-20/17:33:25          20.7591 -26.8699   8.5144  -2.3903   4.8085  -2.4117
  2021-02-20/17:33:26          20.7567 -26.8671   8.5135  -2.4496   4.7935  -2.3826
  2021-02-20/17:33:27          20.7543 -26.8643   8.5126  -2.6377   4.7194  -2.4005
  2021-02-20/17:33:28          20.7519 -26.8615   8.5117  -2.7156   4.5063  -2.5492
  2021-02-20/17:33:29          20.7495 -26.8587   8.5108  -2.6253   4.6385  -2.4452
  2021-02-20/17:33:30          20.7471 -26.8558   8.5099  -2.6003   4.6544  -2.4576
  2021-02-20/17:33:31          20.7447 -26.8530   8.5090  -2.5953   4.6453  -2.4646
  2021-02-20/17:33:32          20.7423 -26.8502   8.5081  -2.6058   4.5720  -2.5152
  2021-02-20/17:33:33          20.7399 -26.8474   8.5072  -2.5677   4.5213  -2.5295
  2021-02-20/17:33:34          20.7375 -26.8446   8.5063  -2.6605   4.5524  -2.4743
  2021-02-20/17:33:35          20.7351 -26.8417   8.5055  -2.6572   4.5338  -2.5101
  2021-02-20/17:33:36          20.7327 -26.8389   8.5046  -2.6353   4.3000  -2.4764
  2021-02-20/17:33:37          20.7303 -26.8361   8.5037  -2.5141   4.4328  -2.4056
  2021-02-20/17:33:38          20.7279 -26.8333   8.5028  -2.4027   4.3574  -2.8277
  2021-02-20/17:33:39          20.7255 -26.8305   8.5019  -2.3043   4.2203  -3.0165
  2021-02-20/17:33:40          20.7232 -26.8276   8.5010  -2.3290   4.3967  -2.7631
  2021-02-20/17:33:41          20.7208 -26.8248   8.5001  -2.2073   4.5282  -2.7165
  2021-02-20/17:33:42          20.7184 -26.8220   8.4992  -2.2281   4.3831  -2.8166
  2021-02-20/17:33:43          20.7160 -26.8192   8.4983  -2.1408   4.2624  -2.8045
  2021-02-20/17:33:44          20.7136 -26.8163   8.4974  -2.0034   4.3307  -2.7471
  2021-02-20/17:33:45          20.7112 -26.8135   8.4965  -1.9969   4.3080  -2.9601
  2021-02-20/17:33:46          20.7088 -26.8107   8.4956  -2.0563   4.0918  -3.1845
  2021-02-20/17:33:47          20.7064 -26.8079   8.4947  -2.0973   4.0102  -3.0473
  2021-02-20/17:33:48          20.7040 -26.8051   8.4938  -2.2494   3.9533  -2.7885
  2021-02-20/17:33:49          20.7016 -26.8022   8.4929  -2.3075   4.0689  -2.4836
  2021-02-20/17:33:50          20.6992 -26.7994   8.4921  -2.3462   4.3054  -2.4131
  2021-02-20/17:33:51          20.6968 -26.7966   8.4912  -2.3747   4.4849  -2.3081
  2021-02-20/17:33:52          20.6944 -26.7938   8.4903  -2.2812   4.5852  -2.3693
  2021-02-20/17:33:53          20.6920 -26.7910   8.4894  -2.1176   4.5618  -2.5620
  2021-02-20/17:33:54          20.6896 -26.7881   8.4885  -2.1614   4.2243  -2.9180
  2021-02-20/17:33:55          20.6872 -26.7853   8.4876  -2.1230   3.8024  -3.3590
  2021-02-20/17:33:56          20.6848 -26.7825   8.4867  -2.0416   3.9352  -3.2857
  2021-02-20/17:33:57          20.6825 -26.7797   8.4858  -2.1683   4.0685  -3.0819
  2021-02-20/17:33:58          20.6801 -26.7769   8.4849  -2.3418   3.9261  -3.1801
  2021-02-20/17:33:59          20.6777 -26.7740   8.4840  -2.3925   3.7926  -3.1188
  2021-02-20/17:34:00          20.6753 -26.7712   8.4831  -2.3554   3.9922  -3.0728
  2021-02-20/17:34:01          20.6729 -26.7684   8.4822  -2.4412   3.7522  -3.2199
  2021-02-20/17:34:02          20.6705 -26.7656   8.4813  -2.5457   3.4968  -3.3595
  2021-02-20/17:34:03          20.6681 -26.7627   8.4804  -2.3336   3.3270  -3.1621
  2021-02-20/17:34:04          20.6657 -26.7599   8.4795  -2.3202   3.2570  -3.2683
  2021-02-20/17:34:05          20.6633 -26.7571   8.4786  -2.4795   3.4722  -3.5314
  2021-02-20/17:34:06          20.6609 -26.7543   8.4778  -2.4958   3.3475  -3.6534
  2021-02-20/17:34:07          20.6585 -26.7515   8.4769  -2.4278   3.3692  -3.6598
  2021-02-20/17:34:08          20.6561 -26.7486   8.4760  -2.6048   3.4725  -3.2369
  2021-02-20/17:34:09          20.6537 -26.7458   8.4751  -2.8538   3.3887  -3.2800
  2021-02-20/17:34:10          20.6513 -26.7430   8.4742  -2.6460   3.2512  -3.4753
  2021-02-20/17:34:11          20.6489 -26.7402   8.4733  -2.5536   3.3909  -3.3548
  2021-02-20/17:34:12          20.6465 -26.7374   8.4724  -2.5236   3.7805  -3.0699
  2021-02-20/17:34:13          20.6441 -26.7345   8.4715  -2.4983   3.8023  -3.1128
  2021-02-20/17:34:14          20.6418 -26.7317   8.4706  -2.5159   3.6961  -3.2141
  2021-02-20/17:34:15          20.6394 -26.7289   8.4697  -2.4602   3.4807  -3.3459
  2021-02-20/17:34:16          20.6370 -26.7261   8.4688  -2.4329   3.5873  -3.3273
  2021-02-20/17:34:17          20.6346 -26.7233   8.4679  -2.5037   3.6229  -3.2351
  2021-02-20/17:34:18          20.6322 -26.7204   8.4670  -2.5542   3.6903  -3.1901
  2021-02-20/17:34:19          20.6298 -26.7176   8.4661  -2.4860   3.7894  -3.3075
  2021-02-20/17:34:20          20.6274 -26.7148   8.4652  -2.4846   3.8313  -3.1137
  2021-02-20/17:34:21          20.6250 -26.7120   8.4644  -2.5194   3.8036  -3.1677
  2021-02-20/17:34:22          20.6226 -26.7091   8.4635  -2.6337   3.5899  -3.3158
  2021-02-20/17:34:23          20.6202 -26.7063   8.4626  -2.6413   3.4120  -3.3326
  2021-02-20/17:34:24          20.6178 -26.7035   8.4617  -2.6107   3.3561  -3.2944
  2021-02-20/17:34:25          20.6154 -26.7007   8.4608  -2.6221   3.2871  -3.3475
  2021-02-20/17:34:26          20.6130 -26.6979   8.4599  -2.7489   3.2190  -3.4891
  2021-02-20/17:34:27          20.6106 -26.6950   8.4590  -2.5846   3.2177  -3.7395
  2021-02-20/17:34:28          20.6082 -26.6922   8.4581  -2.6900   3.1888  -3.7762
  2021-02-20/17:34:29          20.6058 -26.6894   8.4572  -2.6564   3.0810  -3.8863
  2021-02-20/17:34:30          20.6034 -26.6866   8.4563  -2.7782   2.8105  -3.9610
  2021-02-20/17:34:31          20.6011 -26.6838   8.4554  -2.9467   2.3267  -3.9653
  2021-02-20/17:34:32          20.5987 -26.6809   8.4545  -2.9362   2.4930  -3.8990
  2021-02-20/17:34:33          20.5963 -26.6781   8.4536  -2.9128   2.4718  -3.9388
  2021-02-20/17:34:34          20.5939 -26.6753   8.4527  -2.8972   2.3807  -3.9291
  2021-02-20/17:34:35          20.5915 -26.6725   8.4518  -2.9003   2.2023  -4.0502
  2021-02-20/17:34:36          20.5891 -26.6696   8.4509  -2.9249   2.2841  -3.9628
  2021-02-20/17:34:37          20.5867 -26.6668   8.4501  -2.8897   2.3867  -3.9502
  2021-02-20/17:34:38          20.5843 -26.6640   8.4492  -2.8858   2.3981  -3.9057
  2021-02-20/17:34:39          20.5819 -26.6612   8.4483  -2.8420   2.4386  -4.0176
  2021-02-20/17:34:40          20.5795 -26.6584   8.4474  -2.8242   2.3707  -4.0808
  2021-02-20/17:34:41          20.5771 -26.6555   8.4465  -2.8780   2.2166  -4.1676
  2021-02-20/17:34:42          20.5747 -26.6527   8.4456  -2.9051   2.1720  -4.1018
  2021-02-20/17:34:43          20.5723 -26.6499   8.4447  -2.9409   2.1747  -4.0231
  2021-02-20/17:34:44          20.5699 -26.6471   8.4438  -2.9044   2.1471  -4.1113
  2021-02-20/17:34:45          20.5675 -26.6443   8.4429  -2.9578   2.0813  -4.0880
  2021-02-20/17:34:46          20.5651 -26.6414   8.4420  -2.9382   2.1885  -4.0292
  2021-02-20/17:34:47          20.5627 -26.6386   8.4411  -3.0474   2.0372  -4.1263
  2021-02-20/17:34:48          20.5603 -26.6358   8.4402  -3.0405   1.8698  -4.1509
  2021-02-20/17:34:49          20.5580 -26.6330   8.4393  -3.0041   1.8270  -4.1549
  2021-02-20/17:34:50          20.5556 -26.6302   8.4384  -3.1207   2.0559  -3.9953
  2021-02-20/17:34:51          20.5532 -26.6273   8.4375  -3.1254   1.9531  -4.0093
  2021-02-20/17:34:52          20.5508 -26.6245   8.4367  -3.0989   1.8931  -4.0122
  2021-02-20/17:34:53          20.5484 -26.6217   8.4358  -3.2104   1.8175  -4.1214
  2021-02-20/17:34:54          20.5460 -26.6189   8.4349  -3.2780   1.7231  -4.1809
  2021-02-20/17:34:55          20.5436 -26.6160   8.4340  -3.2527   1.5535  -4.1270
  2021-02-20/17:34:56          20.5412 -26.6132   8.4331  -3.2236   1.5458  -4.1554
  2021-02-20/17:34:57          20.5388 -26.6104   8.4322  -3.3425   1.6043  -4.1052
  2021-02-20/17:34:58          20.5364 -26.6076   8.4313  -3.3470   1.3839  -4.1088
  2021-02-20/17:34:59          20.5340 -26.6048   8.4304  -3.3130   1.4833  -4.1425
  2021-02-20/17:35:00          20.5316 -26.6019   8.4295  -3.2984   1.5142  -4.1940
  2021-02-20/17:35:01          20.5292 -26.5991   8.4286  -3.3289   1.3229  -4.1732
  2021-02-20/17:35:02          20.5268 -26.5963   8.4277  -3.4633   1.4048  -4.0786
  2021-02-20/17:35:03          20.5244 -26.5935   8.4268  -3.4542   1.4834  -4.0065
  2021-02-20/17:35:04          20.5220 -26.5907   8.4259  -3.2783   1.5121  -4.1396
  2021-02-20/17:35:05          20.5196 -26.5878   8.4250  -3.3020   1.4827  -4.1877
  2021-02-20/17:35:06          20.5173 -26.5850   8.4241  -3.2137   1.5867  -4.1397
  2021-02-20/17:35:07          20.5149 -26.5822   8.4232  -3.2229   1.6059  -4.1373
  2021-02-20/17:35:08          20.5125 -26.5794   8.4224  -3.2140   1.6478  -4.1796
  2021-02-20/17:35:09          20.5101 -26.5765   8.4215  -3.1011   1.8355  -4.1909
  2021-02-20/17:35:10          20.5077 -26.5737   8.4206  -3.1787   1.8246  -4.1412
  2021-02-20/17:35:11          20.5053 -26.5709   8.4197  -3.2003   1.7495  -4.1026
  2021-02-20/17:35:12          20.5029 -26.5681   8.4188  -3.2635   1.5954  -4.1192
  2021-02-20/17:35:13          20.5005 -26.5653   8.4179  -3.2789   1.4697  -4.1481
  2021-02-20/17:35:14          20.4981 -26.5624   8.4170  -3.3106   1.3681  -4.1549
  2021-02-20/17:35:15          20.4957 -26.5596   8.4161  -3.2564   1.4198  -4.1890
  2021-02-20/17:35:16          20.4933 -26.5568   8.4152  -3.4095   1.1932  -4.1493
  2021-02-20/17:35:17          20.4909 -26.5540   8.4143  -3.4469   0.8799  -4.1124
  2021-02-20/17:35:18          20.4885 -26.5512   8.4134  -3.1977   1.3089  -4.0500
  2021-02-20/17:35:19          20.4861 -26.5483   8.4125  -2.9140   2.1260  -4.1349
  2021-02-20/17:35:20          20.4837 -26.5455   8.4116  -2.7471   2.4421  -4.0445
  2021-02-20/17:35:21          20.4813 -26.5427   8.4107  -2.1324   3.1856  -3.8441
  2021-02-20/17:35:22          20.4790 -26.5399   8.4098  -2.2416   3.3064  -3.8879
  2021-02-20/17:35:23          20.4766 -26.5370   8.4089  -2.4559   3.0887  -3.8121
  2021-02-20/17:35:24          20.4742 -26.5342   8.4081  -2.2189   3.1522  -3.8130
  2021-02-20/17:35:25          20.4718 -26.5314   8.4072  -2.1196   3.4540  -3.6792
  2021-02-20/17:35:26          20.4694 -26.5286   8.4063  -2.3257   3.2581  -3.7340
  2021-02-20/17:35:27          20.4670 -26.5258   8.4054  -2.1428   3.0138  -3.9255
  2021-02-20/17:35:28          20.4646 -26.5229   8.4045  -2.4615   3.2694  -3.4169
  2021-02-20/17:35:29          20.4622 -26.5201   8.4036  -2.4128   3.4448  -3.4979
  2021-02-20/17:35:30          20.4598 -26.5173   8.4027  -2.0729   3.2603  -3.9912
  2021-02-20/17:35:31          20.4574 -26.5145   8.4018  -1.8801   3.1674  -4.0624
  2021-02-20/17:35:32          20.4550 -26.5117   8.4009  -1.9321   3.1414  -4.0134
  2021-02-20/17:35:33          20.4526 -26.5088   8.4000  -1.9717   3.3112  -3.9624
  2021-02-20/17:35:34          20.4502 -26.5060   8.3991  -2.2753   3.5440  -3.6764
  2021-02-20/17:35:35          20.4478 -26.5032   8.3982  -2.4895   3.8286  -3.0854
  2021-02-20/17:35:36          20.4454 -26.5004   8.3973  -2.5214   4.0339  -2.8111
  2021-02-20/17:35:37          20.4430 -26.4976   8.3964  -2.5325   3.9931  -2.8751
  2021-02-20/17:35:38          20.4406 -26.4947   8.3955  -2.5074   4.0421  -2.9056
  2021-02-20/17:35:39          20.4383 -26.4919   8.3946  -2.4354   4.0917  -2.9373
  2021-02-20/17:35:40          20.4359 -26.4891   8.3938  -2.3787   4.0280  -3.0680
  2021-02-20/17:35:41          20.4335 -26.4863   8.3929  -2.4464   4.1080  -2.9012
  2021-02-20/17:35:42          20.4311 -26.4834   8.3920  -2.3616   4.1080  -3.0404
  2021-02-20/17:35:43          20.4287 -26.4806   8.3911  -2.3364   4.0190  -3.2378
  2021-02-20/17:35:44          20.4263 -26.4778   8.3902  -2.3525   3.9608  -3.1502
  2021-02-20/17:35:45          20.4239 -26.4750   8.3893  -2.2581   3.9856  -3.1104
  2021-02-20/17:35:46          20.4215 -26.4722   8.3884  -2.3292   3.9620  -3.1172
  2021-02-20/17:35:47          20.4191 -26.4693   8.3875  -2.3082   4.0093  -3.0921
  2021-02-20/17:35:48          20.4167 -26.4665   8.3866  -2.3041   4.1602  -2.9163
  2021-02-20/17:35:49          20.4143 -26.4637   8.3857  -2.3362   4.1389  -2.9481
  2021-02-20/17:35:50          20.4119 -26.4609   8.3848  -2.3372   4.0943  -3.0982
  2021-02-20/17:35:51          20.4095 -26.4581   8.3839  -2.2754   4.1505  -3.0096
  2021-02-20/17:35:52          20.4071 -26.4552   8.3830  -2.3048   4.1347  -2.9959
  2021-02-20/17:35:53          20.4047 -26.4524   8.3821  -2.2418   3.9741  -3.1137
  2021-02-20/17:35:54          20.4023 -26.4496   8.3812  -2.1561   4.0847  -3.0399
  2021-02-20/17:35:55          20.3999 -26.4468   8.3804  -2.1159   4.1224  -3.1636
  2021-02-20/17:35:56          20.3976 -26.4439   8.3795  -2.0690   4.0380  -3.2037
  2021-02-20/17:35:57          20.3952 -26.4411   8.3786  -2.0705   4.1143  -3.1367
  2021-02-20/17:35:58          20.3928 -26.4383   8.3777  -2.0937   4.1340  -3.1638
  2021-02-20/17:35:59          20.3904 -26.4355   8.3768  -2.1001   4.0705  -3.2530
  2021-02-20/17:36:00          20.3880 -26.4327   8.3759  -1.9351   4.0845  -3.2824
  2021-02-20/17:36:01          20.3856 -26.4298   8.3750  -1.9219   4.1232  -3.2433
  2021-02-20/17:36:02          20.3832 -26.4270   8.3741  -2.0414   4.0473  -3.2052
  2021-02-20/17:36:03          20.3808 -26.4242   8.3732  -2.0080   4.0178  -3.2062
  2021-02-20/17:36:04          20.3784 -26.4214   8.3723  -2.1000   4.0197  -3.2887
  2021-02-20/17:36:05          20.3760 -26.4186   8.3714  -2.1497   3.9467  -3.2882
  2021-02-20/17:36:06          20.3736 -26.4157   8.3705  -2.1296   3.8474  -3.2960
  2021-02-20/17:36:07          20.3712 -26.4129   8.3696  -2.1595   3.8702  -3.3482
  2021-02-20/17:36:08          20.3688 -26.4101   8.3687  -2.0982   3.8650  -3.3191
  2021-02-20/17:36:09          20.3664 -26.4073   8.3678  -2.1071   3.7877  -3.3738
  2021-02-20/17:36:10          20.3640 -26.4044   8.3669  -2.1378   3.8922  -3.3111
  2021-02-20/17:36:11          20.3616 -26.4016   8.3661  -2.0922   3.9737  -3.2634
  2021-02-20/17:36:12          20.3592 -26.3988   8.3652  -2.0134   4.0207  -3.2469
  2021-02-20/17:36:13          20.3569 -26.3960   8.3643  -2.0966   3.8924  -3.2968
  2021-02-20/17:36:14          20.3545 -26.3932   8.3634  -2.0386   3.8192  -3.2924
  2021-02-20/17:36:15          20.3521 -26.3903   8.3625  -1.9913   3.8595  -3.3299
  2021-02-20/17:36:16          20.3497 -26.3875   8.3616  -1.9549   3.8670  -3.3350
  2021-02-20/17:36:17          20.3473 -26.3847   8.3607  -1.8944   3.9040  -3.2827
  2021-02-20/17:36:18          20.3449 -26.3819   8.3598  -1.9647   3.8961  -3.3192
  2021-02-20/17:36:19          20.3425 -26.3791   8.3589  -2.0962   3.8016  -3.2689
  2021-02-20/17:36:20          20.3401 -26.3762   8.3580  -2.1425   3.7701  -3.2259
  2021-02-20/17:36:21          20.3377 -26.3734   8.3571  -2.0351   3.9185  -3.2863
  2021-02-20/17:36:22          20.3353 -26.3706   8.3562  -2.0942   3.9887  -3.2729
  2021-02-20/17:36:23          20.3329 -26.3678   8.3553  -1.9688   3.9702  -3.3042
  2021-02-20/17:36:24          20.3305 -26.3649   8.3544  -1.9268   3.8782  -3.3764
  2021-02-20/17:36:25          20.3281 -26.3621   8.3535  -2.0140   3.8367  -3.3645
  2021-02-20/17:36:26          20.3257 -26.3593   8.3526  -1.9271   3.9012  -3.2860
  2021-02-20/17:36:27          20.3233 -26.3565   8.3518  -1.9895   3.8919  -3.3191
  2021-02-20/17:36:28          20.3209 -26.3537   8.3509  -2.0187   3.8207  -3.4179
  2021-02-20/17:36:29          20.3185 -26.3508   8.3500  -1.8121   3.9056  -3.3969
  2021-02-20/17:36:30          20.3162 -26.3480   8.3491  -1.7313   4.0249  -3.2771
  2021-02-20/17:36:31          20.3138 -26.3452   8.3482  -1.8305   3.9833  -3.2595
  2021-02-20/17:36:32          20.3114 -26.3424   8.3473  -1.8843   3.9418  -3.2982
  2021-02-20/17:36:33          20.3090 -26.3395   8.3464  -1.9142   3.9504  -3.3588
  2021-02-20/17:36:34          20.3066 -26.3367   8.3455  -2.1492   3.8194  -3.3434
  2021-02-20/17:36:35          20.3042 -26.3339   8.3446  -2.1697   3.7283  -3.4149
  2021-02-20/17:36:36          20.3018 -26.3311   8.3437  -2.2352   3.6807  -3.4371
  2021-02-20/17:36:37          20.2994 -26.3283   8.3428  -2.0030   3.9687  -3.4695
  2021-02-20/17:36:38          20.2970 -26.3254   8.3419  -1.8140   4.1464  -3.4641
  2021-02-20/17:36:39          20.2946 -26.3226   8.3410  -1.8595   4.1501  -3.5126
  2021-02-20/17:36:40          20.2922 -26.3198   8.3401  -1.7600   4.1387  -3.5015
  2021-02-20/17:36:41          20.2898 -26.3170   8.3392  -1.6701   4.1002  -3.4426
  2021-02-20/17:36:42          20.2874 -26.3142   8.3383  -1.6768   4.1294  -3.4799
  2021-02-20/17:36:43          20.2850 -26.3113   8.3375  -1.7091   4.1241  -3.5612
  2021-02-20/17:36:44          20.2826 -26.3085   8.3366  -1.6915   4.1337  -3.5868
  2021-02-20/17:36:45          20.2802 -26.3057   8.3357  -1.7451   4.1157  -3.5596
  2021-02-20/17:36:46          20.2779 -26.3029   8.3348  -1.7360   4.0471  -3.5290
  2021-02-20/17:36:47          20.2755 -26.3000   8.3339  -1.7561   4.0959  -3.4855
  2021-02-20/17:36:48          20.2731 -26.2972   8.3330  -1.7123   4.1268  -3.5160
  2021-02-20/17:36:49          20.2707 -26.2944   8.3321  -1.6614   4.1272  -3.4961
  2021-02-20/17:36:50          20.2683 -26.2916   8.3312  -1.6159   4.1305  -3.5445
  2021-02-20/17:36:51          20.2659 -26.2888   8.3303  -1.5893   4.0799  -3.5633
  2021-02-20/17:36:52          20.2635 -26.2859   8.3294  -1.6269   4.0582  -3.5153
  2021-02-20/17:36:53          20.2611 -26.2831   8.3285  -1.6078   4.1100  -3.5056
  2021-02-20/17:36:54          20.2587 -26.2803   8.3276  -1.6457   4.1051  -3.4839
  2021-02-20/17:36:55          20.2563 -26.2775   8.3267  -1.6672   4.0022  -3.5730
  2021-02-20/17:36:56          20.2539 -26.2747   8.3258  -1.7323   3.9670  -3.5446
  2021-02-20/17:36:57          20.2515 -26.2718   8.3249  -1.8442   3.9778  -3.5481
  2021-02-20/17:36:58          20.2491 -26.2690   8.3240  -1.6879   3.9243  -3.5414
  2021-02-20/17:36:59          20.2467 -26.2662   8.3232  -1.6336   4.0010  -3.4839
  2021-02-20/17:37:00          20.2443 -26.2634   8.3223  -1.8438   3.7879  -3.6412
  2021-02-20/17:37:01          20.2419 -26.2605   8.3214  -1.8147   3.6972  -3.6414
  2021-02-20/17:37:02          20.2395 -26.2577   8.3205  -1.8519   3.7157  -3.6138
  2021-02-20/17:37:03          20.2372 -26.2549   8.3196  -2.0883   3.3451  -3.7999
  2021-02-20/17:37:04          20.2348 -26.2521   8.3187  -2.0652   3.2208  -3.8281
  2021-02-20/17:37:05          20.2324 -26.2493   8.3178  -2.0500   3.3011  -3.7978
  2021-02-20/17:37:06          20.2300 -26.2464   8.3169  -2.2091   3.1672  -3.7859
  2021-02-20/17:37:07          20.2276 -26.2436   8.3160  -2.1521   3.1819  -3.7258
  2021-02-20/17:37:08          20.2252 -26.2408   8.3151  -2.1345   3.1788  -3.7402
  2021-02-20/17:37:09          20.2228 -26.2380   8.3142  -2.1714   3.2427  -3.7077
  2021-02-20/17:37:10          20.2204 -26.2352   8.3133  -2.3346   3.0004  -3.8756
  2021-02-20/17:37:11          20.2180 -26.2323   8.3124  -2.2976   2.9852  -3.8667
  2021-02-20/17:37:12          20.2156 -26.2295   8.3115  -2.2678   3.2158  -3.7639
  2021-02-20/17:37:13          20.2132 -26.2267   8.3106  -2.2527   3.4262  -3.6504
  2021-02-20/17:37:14          20.2108 -26.2239   8.3098  -2.1535   3.3906  -3.7836
  2021-02-20/17:37:15          20.2084 -26.2210   8.3089  -2.0675   3.4193  -3.8022
  2021-02-20/17:37:16          20.2060 -26.2182   8.3080  -2.1241   3.5441  -3.7597
  2021-02-20/17:37:17          20.2036 -26.2154   8.3071  -2.2494   3.4075  -3.7684
  2021-02-20/17:37:18          20.2012 -26.2126   8.3062  -2.2645   3.3952  -3.7467
  2021-02-20/17:37:19          20.1989 -26.2098   8.3053  -2.2940   3.3649  -3.7049
  2021-02-20/17:37:20          20.1965 -26.2069   8.3044  -2.2409   3.3685  -3.7524
  2021-02-20/17:37:21          20.1941 -26.2041   8.3035  -2.1944   3.4636  -3.6638
  2021-02-20/17:37:22          20.1917 -26.2013   8.3026  -2.0840   3.5322  -3.6453
  2021-02-20/17:37:23          20.1893 -26.1985   8.3017  -1.9990   3.8537  -3.3993
  2021-02-20/17:37:24          20.1869 -26.1957   8.3008  -1.9324   4.0846  -3.4137
  2021-02-20/17:37:25          20.1845 -26.1928   8.2999  -2.1416   3.7972  -3.3898
  2021-02-20/17:37:26          20.1821 -26.1900   8.2990  -1.9894   3.9692  -3.3748
  2021-02-20/17:37:27          20.1797 -26.1872   8.2981  -1.9579   4.0066  -3.3385
  2021-02-20/17:37:28          20.1773 -26.1844   8.2972  -1.9757   3.9726  -3.4162
  2021-02-20/17:37:29          20.1749 -26.1815   8.2963  -1.9088   3.9745  -3.5255
  2021-02-20/17:37:30          20.1725 -26.1787   8.2955  -1.8243   3.7659  -3.6533
  2021-02-20/17:37:31          20.1701 -26.1759   8.2946  -1.7816   3.7948  -3.7162
  2021-02-20/17:37:32          20.1677 -26.1731   8.2937  -1.9501   3.8780  -3.5104
  2021-02-20/17:37:33          20.1653 -26.1703   8.2928  -2.0728   3.8659  -3.4578
  2021-02-20/17:37:34          20.1629 -26.1674   8.2919  -2.1343   3.8562  -3.4537
  2021-02-20/17:37:35          20.1605 -26.1646   8.2910  -2.2744   3.6534  -3.5011
  2021-02-20/17:37:36          20.1582 -26.1618   8.2901  -2.3986   3.6396  -3.4913
  2021-02-20/17:37:37          20.1558 -26.1590   8.2892  -2.2856   3.4880  -3.5647
  2021-02-20/17:37:38          20.1534 -26.1561   8.2883  -2.0243   3.8906  -3.3830
  2021-02-20/17:37:39          20.1510 -26.1533   8.2874  -1.9721   4.0889  -3.3482
  2021-02-20/17:37:40          20.1486 -26.1505   8.2865  -2.0364   4.0207  -3.4580
  2021-02-20/17:37:41          20.1462 -26.1477   8.2856  -2.2925   3.6422  -3.5620
  2021-02-20/17:37:42          20.1438 -26.1449   8.2847  -2.3064   3.6357  -3.5142
  2021-02-20/17:37:43          20.1414 -26.1420   8.2838  -2.3088   3.7462  -3.4043
  2021-02-20/17:37:44          20.1390 -26.1392   8.2829  -2.3824   3.8691  -3.2204
  2021-02-20/17:37:45          20.1366 -26.1364   8.2820  -2.4022   3.8938  -3.1932
  2021-02-20/17:37:46          20.1342 -26.1336   8.2812  -2.4058   3.8905  -3.2499
  2021-02-20/17:37:47          20.1318 -26.1308   8.2803  -2.3214   3.9812  -3.1983
  2021-02-20/17:37:48          20.1294 -26.1279   8.2794  -2.3049   4.0490  -3.1214
  2021-02-20/17:37:49          20.1270 -26.1251   8.2785  -2.3458   3.8817  -3.1642
  2021-02-20/17:37:50          20.1246 -26.1223   8.2776  -2.3324   4.0719  -3.0368
  2021-02-20/17:37:51          20.1222 -26.1195   8.2767  -2.3510   4.0153  -3.0979
  2021-02-20/17:37:52          20.1199 -26.1166   8.2758  -2.3725   3.9718  -3.2235
  2021-02-20/17:37:53          20.1175 -26.1138   8.2749  -2.5019   3.8111  -3.4596
  2021-02-20/17:37:54          20.1151 -26.1110   8.2740  -2.5223   3.5838  -3.7031
  2021-02-20/17:37:55          20.1127 -26.1082   8.2731  -2.4871   3.3855  -3.8227
  2021-02-20/17:37:56          20.1103 -26.1054   8.2722  -2.5380   3.1658  -3.9127
  2021-02-20/17:37:57          20.1079 -26.1025   8.2713  -2.6350   2.9774  -3.8627
  2021-02-20/17:37:58          20.1055 -26.0997   8.2704  -2.5638   3.0343  -3.8279
  2021-02-20/17:37:59          20.1031 -26.0969   8.2695  -2.4998   3.2629  -3.7412
  2021-02-20/17:38:00          20.1007 -26.0941   8.2686  -2.4560   3.4597  -3.7726
  2021-02-20/17:38:01          20.0983 -26.0912   8.2677  -2.4358   3.3946  -3.6611
  2021-02-20/17:38:02          20.0959 -26.0884   8.2669  -2.4906   3.4063  -3.8186
  2021-02-20/17:38:03          20.0935 -26.0856   8.2660  -2.5103   3.4042  -3.8651
  2021-02-20/17:38:04          20.0911 -26.0828   8.2651  -2.5108   3.4238  -3.7975
  2021-02-20/17:38:05          20.0887 -26.0800   8.2642  -2.5631   3.3923  -3.7944
  2021-02-20/17:38:06          20.0863 -26.0771   8.2633  -2.6229   3.4004  -3.7213
  2021-02-20/17:38:07          20.0839 -26.0743   8.2624  -2.5872   3.4219  -3.7567
  2021-02-20/17:38:08          20.0815 -26.0715   8.2615  -2.5479   3.3584  -3.7595
  2021-02-20/17:38:09          20.0792 -26.0687   8.2606  -2.6860   3.5332  -3.6187
  2021-02-20/17:38:10          20.0768 -26.0659   8.2597  -2.5712   3.3978  -3.7367
  2021-02-20/17:38:11          20.0744 -26.0630   8.2588  -2.5676   3.4681  -3.6329
  2021-02-20/17:38:12          20.0720 -26.0602   8.2579  -2.6433   3.5616  -3.4974
  2021-02-20/17:38:13          20.0696 -26.0574   8.2570  -2.6400   3.6520  -3.4708
  2021-02-20/17:38:14          20.0672 -26.0546   8.2561  -2.6249   3.7511  -3.3926
  2021-02-20/17:38:15          20.0648 -26.0517   8.2552  -2.5794   3.8190  -3.4342
  2021-02-20/17:38:16          20.0624 -26.0489   8.2543  -2.4253   3.7945  -3.5850
  2021-02-20/17:38:17          20.0600 -26.0461   8.2534  -2.3035   3.6430  -3.7979
  2021-02-20/17:38:18          20.0576 -26.0433   8.2526  -2.3599   3.6386  -3.7131
  2021-02-20/17:38:19          20.0552 -26.0405   8.2517  -2.3758   3.6994  -3.6368
  2021-02-20/17:38:20          20.0528 -26.0376   8.2508  -2.3539   3.7659  -3.6304
  2021-02-20/17:38:21          20.0504 -26.0348   8.2499  -2.3708   3.7777  -3.5259
  2021-02-20/17:38:22          20.0480 -26.0320   8.2490  -2.3109   3.8761  -3.5015
  2021-02-20/17:38:23          20.0456 -26.0292   8.2481  -2.2097   3.8787  -3.5087
  2021-02-20/17:38:24          20.0432 -26.0263   8.2472  -2.2143   3.9381  -3.5916
  2021-02-20/17:38:25          20.0409 -26.0235   8.2463  -2.3167   3.8150  -3.6011
  2021-02-20/17:38:26          20.0385 -26.0207   8.2454  -2.4160   3.7446  -3.6275
  2021-02-20/17:38:27          20.0361 -26.0179   8.2445  -2.4509   3.5824  -3.8012
  2021-02-20/17:38:28          20.0337 -26.0151   8.2436  -2.4737   3.4917  -3.7414
  2021-02-20/17:38:29          20.0313 -26.0122   8.2427  -2.5909   3.6905  -3.5439
  2021-02-20/17:38:30          20.0289 -26.0094   8.2418  -2.7041   3.8380  -3.4525
  2021-02-20/17:38:31          20.0265 -26.0066   8.2409  -2.6381   3.3698  -3.7303
  2021-02-20/17:38:32          20.0241 -26.0038   8.2400  -2.6995   3.2936  -3.7143
  2021-02-20/17:38:33          20.0217 -26.0010   8.2391  -2.6869   3.3029  -3.6318
  2021-02-20/17:38:34          20.0193 -25.9981   8.2383  -2.5784   3.5466  -3.4834
  2021-02-20/17:38:35          20.0169 -25.9953   8.2374  -2.6162   3.6514  -3.5191
  2021-02-20/17:38:36          20.0145 -25.9925   8.2365  -2.6102   3.4676  -3.6333
  2021-02-20/17:38:37          20.0121 -25.9897   8.2356  -2.6123   3.2697  -3.7371
  2021-02-20/17:38:38          20.0097 -25.9868   8.2347  -2.6745   3.1301  -3.7627
  2021-02-20/17:38:39          20.0073 -25.9840   8.2338  -2.4699   3.3110  -3.7799
  2021-02-20/17:38:40          20.0049 -25.9812   8.2329  -2.5875   3.5174  -3.6349
  2021-02-20/17:38:41          20.0026 -25.9784   8.2320  -2.7296   3.2558  -3.7758
  2021-02-20/17:38:42          20.0002 -25.9756   8.2311  -2.7896   2.9747  -3.8595
  2021-02-20/17:38:43          19.9978 -25.9727   8.2302  -2.8142   3.0192  -3.7628
  2021-02-20/17:38:44          19.9954 -25.9699   8.2293  -2.7653   3.2342  -3.6748
  2021-02-20/17:38:45          19.9930 -25.9671   8.2284  -2.7233   3.3782  -3.6391
  2021-02-20/17:38:46          19.9906 -25.9643   8.2275  -2.6856   3.5049  -3.5230
  2021-02-20/17:38:47          19.9882 -25.9614   8.2266  -2.6295   3.5324  -3.5390
  2021-02-20/17:38:48          19.9858 -25.9586   8.2257  -2.5429   3.4218  -3.6096
  2021-02-20/17:38:49          19.9834 -25.9558   8.2248  -2.3815   3.4844  -3.7420
  2021-02-20/17:38:50          19.9810 -25.9530   8.2239  -2.4351   3.4687  -3.7648
  2021-02-20/17:38:51          19.9786 -25.9502   8.2231  -2.5142   3.2385  -3.7948
  2021-02-20/17:38:52          19.9762 -25.9473   8.2222  -2.6271   3.2721  -3.7251
  2021-02-20/17:38:53          19.9738 -25.9445   8.2213  -2.4618   3.3335  -3.8016
  2021-02-20/17:38:54          19.9714 -25.9417   8.2204  -2.2617   3.2657  -3.9480
  2021-02-20/17:38:55          19.9690 -25.9389   8.2195  -2.3134   3.3084  -3.8533
  2021-02-20/17:38:56          19.9666 -25.9361   8.2186  -2.3368   3.2607  -3.8819
  2021-02-20/17:38:57          19.9643 -25.9332   8.2177  -2.3714   3.2846  -3.8153
  2021-02-20/17:38:58          19.9619 -25.9304   8.2168  -2.4500   3.3474  -3.6857
  2021-02-20/17:38:59          19.9595 -25.9276   8.2159  -2.4013   3.3637  -3.7223
  2021-02-20/17:39:00          19.9571 -25.9248   8.2150  -2.2190   3.5293  -3.6856
  2021-02-20/17:39:01          19.9547 -25.9219   8.2141  -2.1517   3.6600  -3.6895
  2021-02-20/17:39:02          19.9523 -25.9191   8.2132  -1.9976   3.9694  -3.5744
  2021-02-20/17:39:03          19.9499 -25.9163   8.2123  -2.0699   3.9308  -3.6309
  2021-02-20/17:39:04          19.9475 -25.9135   8.2114  -2.0980   3.6693  -3.7216
  2021-02-20/17:39:05          19.9451 -25.9107   8.2105  -2.2246   3.6512  -3.7203
  2021-02-20/17:39:06          19.9427 -25.9078   8.2096  -2.1982   3.6825  -3.6953
  2021-02-20/17:39:07          19.9403 -25.9050   8.2088  -2.2833   3.7165  -3.6333
  2021-02-20/17:39:08          19.9379 -25.9022   8.2079  -2.3195   3.6259  -3.6997
  2021-02-20/17:39:09          19.9355 -25.8994   8.2070  -2.3347   3.5713  -3.7544
  2021-02-20/17:39:10          19.9331 -25.8965   8.2061  -2.5206   3.3105  -3.7727
  2021-02-20/17:39:11          19.9307 -25.8937   8.2052  -2.8444   3.0857  -3.6456
  2021-02-20/17:39:12          19.9283 -25.8909   8.2043  -2.8322   3.1876  -3.5775
  2021-02-20/17:39:13          19.9259 -25.8881   8.2034  -2.9791   3.0507  -3.6460
  2021-02-20/17:39:14          19.9236 -25.8853   8.2025  -2.9082   3.0285  -3.6597
  2021-02-20/17:39:15          19.9212 -25.8824   8.2016  -2.7363   3.1235  -3.6969
  2021-02-20/17:39:16          19.9188 -25.8796   8.2007  -2.7016   2.9585  -3.8764
  2021-02-20/17:39:17          19.9164 -25.8768   8.1998  -2.5511   2.9175  -3.9808
  2021-02-20/17:39:18          19.9140 -25.8740   8.1989  -2.4534   3.1741  -3.8970
  2021-02-20/17:39:19          19.9116 -25.8711   8.1980  -2.5130   3.1090  -3.9127
  2021-02-20/17:39:20          19.9092 -25.8683   8.1971  -2.5642   3.2257  -3.7203
  2021-02-20/17:39:21          19.9068 -25.8655   8.1962  -2.7574   3.2794  -3.5911
  2021-02-20/17:39:22          19.9044 -25.8627   8.1953  -2.8648   3.2225  -3.5224
  2021-02-20/17:39:23          19.9020 -25.8599   8.1945  -2.9691   3.3552  -3.3143
  2021-02-20/17:39:24          19.8996 -25.8570   8.1936  -2.8903   3.2904  -3.4289
  2021-02-20/17:39:25          19.8972 -25.8542   8.1927  -2.8590   3.2091  -3.5403
  2021-02-20/17:39:26          19.8948 -25.8514   8.1918  -2.9446   2.9700  -3.6125
  2021-02-20/17:39:27          19.8924 -25.8486   8.1909  -3.0194   2.9912  -3.5284
  2021-02-20/17:39:28          19.8900 -25.8458   8.1900  -2.8795   3.1958  -3.5286
  2021-02-20/17:39:29          19.8876 -25.8429   8.1891  -2.7624   3.3685  -3.5438
  2021-02-20/17:39:30          19.8853 -25.8401   8.1882  -2.6327   3.3072  -3.6231
  2021-02-20/17:39:31          19.8829 -25.8373   8.1873  -2.7134   3.3155  -3.5886
  2021-02-20/17:39:32          19.8805 -25.8345   8.1864  -2.7271   3.2970  -3.5987
  2021-02-20/17:39:33          19.8781 -25.8316   8.1855  -2.7674   3.2549  -3.5779
  2021-02-20/17:39:34          19.8757 -25.8288   8.1846  -2.8781   3.2066  -3.6237
  2021-02-20/17:39:35          19.8733 -25.8260   8.1837  -2.8765   3.1457  -3.5936
  2021-02-20/17:39:36          19.8709 -25.8232   8.1828  -2.8957   3.2920  -3.4729
  2021-02-20/17:39:37          19.8685 -25.8204   8.1819  -3.0422   3.1597  -3.4040
  2021-02-20/17:39:38          19.8661 -25.8175   8.1810  -2.9137   3.2861  -3.5030
  2021-02-20/17:39:39          19.8637 -25.8147   8.1802  -2.8295   3.3110  -3.5252
  2021-02-20/17:39:40          19.8613 -25.8119   8.1793  -2.9190   3.4246  -3.3953
  2021-02-20/17:39:41          19.8589 -25.8091   8.1784  -2.9222   3.3085  -3.4720
  2021-02-20/17:39:42          19.8565 -25.8062   8.1775  -2.8634   3.2745  -3.5017
  2021-02-20/17:39:43          19.8541 -25.8034   8.1766  -2.8621   3.2673  -3.5470
  2021-02-20/17:39:44          19.8517 -25.8006   8.1757  -2.8612   3.2455  -3.5849
  2021-02-20/17:39:45          19.8493 -25.7978   8.1748  -2.9791   3.1514  -3.5858
  2021-02-20/17:39:46          19.8470 -25.7950   8.1739  -2.9787   3.1966  -3.5242
  2021-02-20/17:39:47          19.8446 -25.7921   8.1730  -2.9988   3.2208  -3.4749
  2021-02-20/17:39:48          19.8422 -25.7893   8.1721  -3.0542   3.2337  -3.4548
  2021-02-20/17:39:49          19.8398 -25.7865   8.1712  -3.1352   3.1703  -3.4294
  2021-02-20/17:39:50          19.8374 -25.7837   8.1703  -3.0263   3.2388  -3.4697
  2021-02-20/17:39:51          19.8350 -25.7808   8.1694  -3.0297   3.2673  -3.5714
  2021-02-20/17:39:52          19.8326 -25.7780   8.1685  -3.1006   3.2330  -3.4622
  2021-02-20/17:39:53          19.8302 -25.7752   8.1676  -3.0936   3.2653  -3.5161
  2021-02-20/17:39:54          19.8278 -25.7724   8.1667  -3.1287   3.1375  -3.5248
  2021-02-20/17:39:55          19.8254 -25.7696   8.1659  -3.0210   3.1511  -3.5331
  2021-02-20/17:39:56          19.8230 -25.7667   8.1650  -2.9758   3.2927  -3.4457
  2021-02-20/17:39:57          19.8206 -25.7639   8.1641  -2.8804   3.3433  -3.3813
  2021-02-20/17:39:58          19.8182 -25.7611   8.1632  -2.9244   3.2876  -3.4902
  2021-02-20/17:39:59          19.8158 -25.7583   8.1623  -2.7717   3.4125  -3.4406
  2021-02-20/17:40:00          19.8134 -25.7554   8.1614  -2.6519   3.4691  -3.5482
  2021-02-20/17:40:01          19.8110 -25.7526   8.1605  -2.6704   3.4295  -3.6825
  2021-02-20/17:40:02          19.8087 -25.7498   8.1596  -2.6442   3.2890  -3.6998
  2021-02-20/17:40:03          19.8063 -25.7470   8.1587  -2.6312   3.2040  -3.7470
  2021-02-20/17:40:04          19.8039 -25.7442   8.1578  -2.6849   3.2431  -3.6083
  2021-02-20/17:40:05          19.8015 -25.7413   8.1569  -2.7125   3.1656  -3.6457
  2021-02-20/17:40:06          19.7991 -25.7385   8.1560  -2.7057   3.2772  -3.6369
  2021-02-20/17:40:07          19.7967 -25.7357   8.1551  -2.7543   3.2946  -3.6092
  2021-02-20/17:40:08          19.7943 -25.7329   8.1542  -2.7756   3.1797  -3.6678
  2021-02-20/17:40:09          19.7919 -25.7300   8.1533  -2.7444   3.1159  -3.7619
  2021-02-20/17:40:10          19.7895 -25.7272   8.1524  -2.6122   3.0769  -3.8641
  2021-02-20/17:40:11          19.7871 -25.7244   8.1516  -2.6551   3.1409  -3.8338
  2021-02-20/17:40:12          19.7847 -25.7216   8.1507  -2.5726   3.0206  -4.0298
  2021-02-20/17:40:13          19.7823 -25.7188   8.1498  -2.5421   3.0133  -4.0180
  2021-02-20/17:40:14          19.7799 -25.7159   8.1489  -2.5864   3.1728  -3.8765
  2021-02-20/17:40:15          19.7775 -25.7131   8.1480  -2.5817   3.1423  -3.9558
  2021-02-20/17:40:16          19.7751 -25.7103   8.1471  -2.6149   3.3023  -3.7109
  2021-02-20/17:40:17          19.7727 -25.7075   8.1462  -2.4985   3.2050  -3.6944
  2021-02-20/17:40:18          19.7704 -25.7047   8.1453  -2.6185   3.2637  -3.7232
  2021-02-20/17:40:19          19.7680 -25.7018   8.1444  -2.5261   3.3252  -3.7134
  2021-02-20/17:40:20          19.7656 -25.6990   8.1435  -2.5028   3.3695  -3.7001
  2021-02-20/17:40:21          19.7632 -25.6962   8.1426  -2.5030   3.2818  -3.7447
  2021-02-20/17:40:22          19.7608 -25.6934   8.1417  -2.5115   3.2982  -3.7831
  2021-02-20/17:40:23          19.7584 -25.6905   8.1408  -2.5343   3.2408  -3.6306
  2021-02-20/17:40:24          19.7560 -25.6877   8.1399  -2.6262   3.3382  -3.5120
  2021-02-20/17:40:25          19.7536 -25.6849   8.1390  -2.5535   3.2270  -3.8427
  2021-02-20/17:40:26          19.7512 -25.6821   8.1381  -2.3043   2.6236  -4.3142
  2021-02-20/17:40:27          19.7488 -25.6793   8.1372  -2.3064   2.4803  -4.2332
  2021-02-20/17:40:28          19.7464 -25.6764   8.1364  -2.2494   2.5040  -4.3124
  2021-02-20/17:40:29          19.7440 -25.6736   8.1355  -2.2473   2.3450  -4.3798
  2021-02-20/17:40:30          19.7416 -25.6708   8.1346  -2.5433   3.3008  -3.6021
  2021-02-20/17:40:31          19.7392 -25.6680   8.1337  -2.5783   3.5242  -3.4288
  2021-02-20/17:40:32          19.7368 -25.6651   8.1328  -2.5610   3.5031  -3.5090
  2021-02-20/17:40:33          19.7344 -25.6623   8.1319  -2.5893   3.4366  -3.5463
  2021-02-20/17:40:34          19.7321 -25.6595   8.1310  -2.5920   3.4299  -3.6904
  2021-02-20/17:40:35          19.7297 -25.6567   8.1301  -2.4256   3.1019  -3.7721
  2021-02-20/17:40:36          19.7273 -25.6539   8.1292  -2.4209   2.7220  -3.9969
  2021-02-20/17:40:37          19.7249 -25.6510   8.1283  -2.2451   2.8103  -4.0745
  2021-02-20/17:40:38          19.7225 -25.6482   8.1274  -2.2590   2.9805  -3.9787
  2021-02-20/17:40:39          19.7201 -25.6454   8.1265  -2.2061   2.8914  -4.1440
  2021-02-20/17:40:40          19.7177 -25.6426   8.1256  -2.0356   2.7215  -4.3329
  2021-02-20/17:40:41          19.7153 -25.6397   8.1247  -2.0147   2.6749  -4.3833
  2021-02-20/17:40:42          19.7129 -25.6369   8.1238  -2.1046   2.4346  -4.3886
  2021-02-20/17:40:43          19.7105 -25.6341   8.1229  -2.0679   2.6062  -4.3092
  2021-02-20/17:40:44          19.7081 -25.6313   8.1221  -2.0574   2.6015  -4.5142
  2021-02-20/17:40:45          19.7057 -25.6285   8.1212  -1.9708   2.2804  -4.6119
  2021-02-20/17:40:46          19.7033 -25.6256   8.1203  -1.7771   2.0677  -4.6941
  2021-02-20/17:40:47          19.7009 -25.6228   8.1194  -1.6017   1.8363  -4.9175
  2021-02-20/17:40:48          19.6985 -25.6200   8.1185  -1.5746   1.8058  -4.7933
  2021-02-20/17:40:49          19.6961 -25.6172   8.1176  -1.4899   1.6753  -4.8995
  2021-02-20/17:40:50          19.6938 -25.6143   8.1167  -1.4346   1.7543  -4.7898
  2021-02-20/17:40:51          19.6914 -25.6115   8.1158  -1.5962   2.0160  -4.6612
  2021-02-20/17:40:52          19.6890 -25.6087   8.1149  -1.8576   2.4815  -4.3592
  2021-02-20/17:40:53          19.6866 -25.6059   8.1140  -1.9494   2.6556  -4.2408
  2021-02-20/17:40:54          19.6842 -25.6031   8.1131  -1.9619   2.5542  -4.3170
  2021-02-20/17:40:55          19.6818 -25.6002   8.1122  -1.8558   2.3830  -4.4235
  2021-02-20/17:40:56          19.6794 -25.5974   8.1113  -1.8765   2.3643  -4.4016
  2021-02-20/17:40:57          19.6770 -25.5946   8.1104  -1.9343   2.4398  -4.3759
  2021-02-20/17:40:58          19.6746 -25.5918   8.1095  -1.8620   2.4767  -4.3093
  2021-02-20/17:40:59          19.6722 -25.5889   8.1086  -1.8414   2.3364  -4.3610
  2021-02-20/17:41:00          19.6698 -25.5861   8.1078  -1.7909   2.2630  -4.4507
  2021-02-20/17:41:01          19.6674 -25.5833   8.1069  -1.7423   2.2262  -4.4635
  2021-02-20/17:41:02          19.6650 -25.5805   8.1060  -1.9303   2.3529  -4.3664
  2021-02-20/17:41:03          19.6626 -25.5777   8.1051  -2.1332   2.5608  -4.2493
  2021-02-20/17:41:04          19.6602 -25.5748   8.1042  -2.0579   2.5173  -4.2767
  2021-02-20/17:41:05          19.6578 -25.5720   8.1033  -2.1368   2.5147  -4.2971
  2021-02-20/17:41:06          19.6555 -25.5692   8.1024  -2.1385   2.5123  -4.2568
  2021-02-20/17:41:07          19.6531 -25.5664   8.1015  -1.9829   2.2947  -4.3755
  2021-02-20/17:41:08          19.6507 -25.5635   8.1006  -2.1644   2.4012  -4.1766
  2021-02-20/17:41:09          19.6483 -25.5607   8.0997  -2.2653   2.5872  -4.0719
  2021-02-20/17:41:10          19.6459 -25.5579   8.0988  -2.1772   2.0625  -4.3922
  2021-02-20/17:41:11          19.6435 -25.5551   8.0979  -2.2202   2.1373  -4.3405
  2021-02-20/17:41:12          19.6411 -25.5523   8.0970  -2.2621   2.7175  -4.1057
  2021-02-20/17:41:13          19.6387 -25.5494   8.0961  -2.2545   2.7455  -4.1946
  2021-02-20/17:41:14          19.6363 -25.5466   8.0952  -2.3129   2.7467  -4.1542
  2021-02-20/17:41:15          19.6339 -25.5438   8.0943  -2.1638   2.5855  -4.2802
  2021-02-20/17:41:16          19.6315 -25.5410   8.0934  -2.1947   2.6017  -4.2819
  2021-02-20/17:41:17          19.6291 -25.5381   8.0926  -2.2279   2.5310  -4.2563
  2021-02-20/17:41:18          19.6267 -25.5353   8.0917  -2.0457   2.6985  -4.2259
  2021-02-20/17:41:19          19.6243 -25.5325   8.0908  -1.8832   2.6077  -4.4081
  2021-02-20/17:41:20          19.6219 -25.5297   8.0899  -1.9030   2.5234  -4.4595
  2021-02-20/17:41:21          19.6196 -25.5269   8.0890  -1.7960   2.4628  -4.4856
  2021-02-20/17:41:22          19.6172 -25.5240   8.0881  -1.9395   2.7305  -4.3428
  2021-02-20/17:41:23          19.6148 -25.5212   8.0872  -2.0996   2.6209  -4.3006
  2021-02-20/17:41:24          19.6124 -25.5184   8.0863  -2.0415   2.7699  -4.2392
  2021-02-20/17:41:25          19.6100 -25.5156   8.0854  -2.0616   2.7654  -4.2783
  2021-02-20/17:41:26          19.6076 -25.5127   8.0845  -2.0419   2.5931  -4.3130
  2021-02-20/17:41:27          19.6052 -25.5099   8.0836  -2.0763   2.6373  -4.2089
  2021-02-20/17:41:28          19.6028 -25.5071   8.0827  -2.0551   2.5588  -4.2786
  2021-02-20/17:41:29          19.6004 -25.5043   8.0818  -1.9650   2.6173  -4.3289
  2021-02-20/17:41:30          19.5980 -25.5015   8.0809  -1.9750   2.5248  -4.4625
  2021-02-20/17:41:31          19.5956 -25.4986   8.0800  -2.0675   2.4653  -4.4387
  2021-02-20/17:41:32          19.5932 -25.4958   8.0791  -2.0922   2.1989  -4.4954
  2021-02-20/17:41:33          19.5908 -25.4930   8.0783  -2.0347   2.2714  -4.3919
  2021-02-20/17:41:34          19.5884 -25.4902   8.0774  -2.4189   2.1756  -4.2677
  2021-02-20/17:41:35          19.5860 -25.4873   8.0765  -2.4373   2.5926  -4.0599
  2021-02-20/17:41:36          19.5836 -25.4845   8.0756  -2.4341   2.6856  -4.0485
  2021-02-20/17:41:37          19.5813 -25.4817   8.0747  -2.8294   2.3694  -3.9720
  2021-02-20/17:41:38          19.5789 -25.4789   8.0738  -2.7133   1.7293  -3.8807
  2021-02-20/17:41:39          19.5765 -25.4761   8.0729  -1.9389   1.6958  -4.1646
  2021-02-20/17:41:40          19.5741 -25.4732   8.0720  -1.1908   1.8909  -4.5961
  2021-02-20/17:41:41          19.5717 -25.4704   8.0711  -1.0387   2.5739  -4.1576
  2021-02-20/17:41:42          19.5693 -25.4676   8.0702  -1.1786   2.3556  -4.5611
  2021-02-20/17:41:43          19.5669 -25.4648   8.0693  -1.0946   0.2534  -4.8904
  2021-02-20/17:41:44          19.5645 -25.4619   8.0684  -1.7509   1.1615  -4.2172
  2021-02-20/17:41:45          19.5621 -25.4591   8.0675  -2.7608   3.0276  -2.9364
  2021-02-20/17:41:46          19.5597 -25.4563   8.0666  -3.0464   3.5188  -2.1457
  2021-02-20/17:41:47          19.5573 -25.4535   8.0657  -3.7805   3.5882  -0.3634
  2021-02-20/17:41:48          19.5549 -25.4507   8.0648  -4.2862   3.6972  -0.2381
  2021-02-20/17:41:49          19.5525 -25.4478   8.0639  -3.9918   3.3894  -1.4637
  2021-02-20/17:41:50          19.5501 -25.4450   8.0631  -3.6542   3.5541  -1.3821
  2021-02-20/17:41:51          19.5477 -25.4422   8.0622  -3.4529   3.6427   0.2773
  2021-02-20/17:41:52          19.5453 -25.4394   8.0613  -2.9698   2.4609   3.4026
  2021-02-20/17:41:53          19.5430 -25.4365   8.0604  -2.6528   0.9811   4.2589
  2021-02-20/17:41:54          19.5406 -25.4337   8.0595  -2.4082   0.6641   4.5873
  2021-02-20/17:41:55          19.5382 -25.4309   8.0586  -1.7972   0.9663   4.8292
  2021-02-20/17:41:56          19.5358 -25.4281   8.0577  -0.8717   0.5171   5.3609
  2021-02-20/17:41:57          19.5334 -25.4253   8.0568  -0.8149  -0.0500   5.3885
  2021-02-20/17:41:58          19.5310 -25.4224   8.0559  -1.9583  -0.0238   5.0714
  2021-02-20/17:41:59          19.5286 -25.4196   8.0550  -2.8562   0.1490   4.5551
  2021-02-20/17:42:00          19.5262 -25.4168   8.0541  -2.9861   0.4649   4.3890
  2021-02-20/17:42:01          19.5238 -25.4140   8.0532  -2.8470   0.9347   4.4879
  2021-02-20/17:42:02          19.5214 -25.4111   8.0523  -2.7172   1.3932   4.5735
  2021-02-20/17:42:03          19.5190 -25.4083   8.0514  -2.5663   1.2889   4.6747
  2021-02-20/17:42:04          19.5166 -25.4055   8.0505  -2.6810   1.1320   4.6382
  2021-02-20/17:42:05          19.5142 -25.4027   8.0496  -2.7388   1.3026   4.4738
  2021-02-20/17:42:06          19.5118 -25.3999   8.0488  -2.7167   1.5130   4.3855
  2021-02-20/17:42:07          19.5094 -25.3970   8.0479  -1.7672   1.0070   4.9255
  2021-02-20/17:42:08          19.5070 -25.3942   8.0470  -1.2177   0.0164   5.1205
  2021-02-20/17:42:09          19.5047 -25.3914   8.0461  -1.2669   0.1065   5.2480
  2021-02-20/17:42:10          19.5023 -25.3886   8.0452  -1.3623   0.3492   5.2494
  2021-02-20/17:42:11          19.4999 -25.3857   8.0443  -1.5960   0.4830   5.2183
  2021-02-20/17:42:12          19.4975 -25.3829   8.0434  -1.5808   0.8222   5.1638
  2021-02-20/17:42:13          19.4951 -25.3801   8.0425  -1.6767   0.6611   5.1453
  2021-02-20/17:42:14          19.4927 -25.3773   8.0416  -1.7544   0.5910   5.1623
  2021-02-20/17:42:15          19.4903 -25.3745   8.0407  -1.6922   0.4590   5.0987
  2021-02-20/17:42:16          19.4879 -25.3716   8.0398  -1.5738   0.4088   5.2055
  2021-02-20/17:42:17          19.4855 -25.3688   8.0389  -1.4272   0.4174   5.3136
  2021-02-20/17:42:18          19.4831 -25.3660   8.0380  -1.4665   0.5077   5.3476
  2021-02-20/17:42:19          19.4807 -25.3632   8.0371  -1.4498   0.5631   5.4053
  2021-02-20/17:42:20          19.4783 -25.3603   8.0362  -1.3428   0.6520   5.3884
  2021-02-20/17:42:21          19.4759 -25.3575   8.0353  -1.3764   0.6099   5.4209
  2021-02-20/17:42:22          19.4735 -25.3547   8.0344  -1.4658   0.5288   5.3895
  2021-02-20/17:42:23          19.4711 -25.3519   8.0336  -1.3948   0.4600   5.3684
  2021-02-20/17:42:24          19.4688 -25.3491   8.0327  -1.3608   0.4345   5.4265
  2021-02-20/17:42:25          19.4664 -25.3462   8.0318  -1.3064   0.3186   5.4539
  2021-02-20/17:42:26          19.4640 -25.3434   8.0309  -1.1991   0.2517   5.4257
  2021-02-20/17:42:27          19.4616 -25.3406   8.0300  -1.1952   0.1658   5.4712
  2021-02-20/17:42:28          19.4592 -25.3378   8.0291  -1.2866   0.1891   5.4649
  2021-02-20/17:42:29          19.4568 -25.3349   8.0282  -1.2479   0.2537   5.4598
  2021-02-20/17:42:30          19.4544 -25.3321   8.0273  -1.0677   0.1855   5.4358
  2021-02-20/17:42:31          19.4520 -25.3293   8.0264  -1.0109   0.0959   5.4610
  2021-02-20/17:42:32          19.4496 -25.3265   8.0255  -0.6158  -0.1995   5.5181
  2021-02-20/17:42:33          19.4472 -25.3237   8.0246  -0.4429  -0.3849   5.5206
  2021-02-20/17:42:34          19.4448 -25.3208   8.0237  -0.2867  -0.4023   5.5887
  2021-02-20/17:42:35          19.4424 -25.3180   8.0228  -0.3260  -0.3876   5.5409
  2021-02-20/17:42:36          19.4400 -25.3152   8.0219  -0.3689  -0.3162   5.4787
  2021-02-20/17:42:37          19.4376 -25.3124   8.0210  -0.4907  -0.3012   5.5325
  2021-02-20/17:42:38          19.4352 -25.3095   8.0201  -0.4604  -0.3253   5.5525
  2021-02-20/17:42:39          19.4328 -25.3067   8.0193  -0.4978  -0.4219   5.4903
  2021-02-20/17:42:40          19.4305 -25.3039   8.0184  -0.5358  -0.3520   5.5349
  2021-02-20/17:42:41          19.4281 -25.3011   8.0175  -0.4238  -0.2831   5.5292
  2021-02-20/17:42:42          19.4257 -25.2983   8.0166  -0.4709  -0.2378   5.4364
  2021-02-20/17:42:43          19.4233 -25.2954   8.0157  -0.5747   0.3078   5.4966
  2021-02-20/17:42:44          19.4209 -25.2926   8.0148  -1.1431   0.2493   5.3709
  2021-02-20/17:42:45          19.4185 -25.2898   8.0139  -1.7820   0.7051   5.2449
  2021-02-20/17:42:46          19.4161 -25.2870   8.0130  -2.0693   1.1208   5.0237
  2021-02-20/17:42:47          19.4137 -25.2841   8.0121  -1.8738   1.3204   4.9852
  2021-02-20/17:42:48          19.4113 -25.2813   8.0112  -1.7927   1.1710   5.0633
  2021-02-20/17:42:49          19.4089 -25.2785   8.0103  -1.6803   1.2538   5.1417
  2021-02-20/17:42:50          19.4065 -25.2757   8.0094  -1.7373   1.0028   5.0924
  2021-02-20/17:42:51          19.4041 -25.2728   8.0085  -1.8509   0.9731   5.1076
  2021-02-20/17:42:52          19.4017 -25.2700   8.0076  -2.1436   1.2055   4.9776
  2021-02-20/17:42:53          19.3993 -25.2672   8.0067  -2.9234   2.1022   4.3520
  2021-02-20/17:42:54          19.3969 -25.2644   8.0058  -3.3187   2.5636   3.6240
  2021-02-20/17:42:55          19.3946 -25.2616   8.0049  -3.1954   2.4628   3.9458
  2021-02-20/17:42:56          19.3922 -25.2587   8.0041  -3.4461   2.4504   3.5550
  2021-02-20/17:42:57          19.3898 -25.2559   8.0032  -3.0955   2.7999   3.4284
  2021-02-20/17:42:58          19.3874 -25.2531   8.0023  -2.9444   2.0361   4.1311
  2021-02-20/17:42:59          19.3850 -25.2503   8.0014  -3.1060   2.4985   3.8419
  2021-02-20/17:43:00          19.3826 -25.2474   8.0005  -3.0284   2.4118   3.9025
  2021-02-20/17:43:01          19.3802 -25.2446   7.9996  -2.7279   2.2979   4.0682
  2021-02-20/17:43:02          19.3778 -25.2418   7.9987  -2.4644   2.1105   4.2871
  2021-02-20/17:43:03          19.3754 -25.2390   7.9978  -2.4918   2.0215   4.4423
  2021-02-20/17:43:04          19.3730 -25.2362   7.9969  -2.5339   1.8737   4.5422
  2021-02-20/17:43:05          19.3706 -25.2333   7.9960  -2.7162   1.6585   4.3932
  2021-02-20/17:43:06          19.3682 -25.2305   7.9951  -2.6935   1.4371   4.5318
  2021-02-20/17:43:07          19.3658 -25.2277   7.9942  -2.5287   2.0346   4.6322
  2021-02-20/17:43:08          19.3634 -25.2249   7.9933  -2.4962   1.9835   4.6252
  2021-02-20/17:43:09          19.3610 -25.2220   7.9924  -2.5128   1.7347   4.6926
  2021-02-20/17:43:10          19.3586 -25.2192   7.9915  -2.6896   1.6952   4.6092
  2021-02-20/17:43:11          19.3563 -25.2164   7.9906  -2.7655   2.0152   4.4259
  2021-02-20/17:43:12          19.3539 -25.2136   7.9898  -2.6707   2.3750   4.3192
  2021-02-20/17:43:13          19.3515 -25.2108   7.9889  -2.5218   1.9432   4.4630
  2021-02-20/17:43:14          19.3491 -25.2079   7.9880  -2.4219   1.4653   4.8864
  2021-02-20/17:43:15          19.3467 -25.2051   7.9871  -2.4649   1.4651   4.8850
  2021-02-20/17:43:16          19.3443 -25.2023   7.9862  -2.6395   1.4232   4.7719
  2021-02-20/17:43:17          19.3419 -25.1995   7.9853  -2.5259   1.4273   4.7326
  2021-02-20/17:43:18          19.3395 -25.1966   7.9844  -2.4572   1.3213   4.7590
  2021-02-20/17:43:19          19.3371 -25.1938   7.9835  -2.4656   1.3232   4.7726
  2021-02-20/17:43:20          19.3347 -25.1910   7.9826  -2.3774   1.2089   4.7749
  2021-02-20/17:43:21          19.3323 -25.1882   7.9817  -2.2776   1.1033   4.9576
  2021-02-20/17:43:22          19.3299 -25.1854   7.9808  -2.0861   1.0083   5.1367
  2021-02-20/17:43:23          19.3275 -25.1825   7.9799  -2.0763   1.0824   5.0793
  2021-02-20/17:43:24          19.3251 -25.1797   7.9790  -2.1415   1.0332   5.0431
  2021-02-20/17:43:25          19.3227 -25.1769   7.9781  -2.2567   1.3442   4.9194
  2021-02-20/17:43:26          19.3203 -25.1741   7.9772  -1.8524   1.2523   5.0791
  2021-02-20/17:43:27          19.3180 -25.1712   7.9763  -1.6107   1.0311   5.2170
  2021-02-20/17:43:28          19.3156 -25.1684   7.9754  -2.0612   0.7982   5.1644
  2021-02-20/17:43:29          19.3132 -25.1656   7.9746  -2.9715   2.0766   4.4984
  2021-02-20/17:43:30          19.3108 -25.1628   7.9737  -3.5038   3.0983   3.0271
  2021-02-20/17:43:31          19.3084 -25.1599   7.9728  -3.8521   3.1469   2.3526
  2021-02-20/17:43:32          19.3060 -25.1571   7.9719  -3.7868   3.3526   2.0905
  2021-02-20/17:43:33          19.3036 -25.1543   7.9710  -3.9034   3.4198   2.0872
  2021-02-20/17:43:34          19.3012 -25.1515   7.9701  -3.8681   3.3158   2.1398
  2021-02-20/17:43:35          19.2988 -25.1487   7.9692  -3.9744   3.3072   2.1756
  2021-02-20/17:43:36          19.2964 -25.1458   7.9683  -3.9563   3.3728   2.1046
  2021-02-20/17:43:37          19.2940 -25.1430   7.9674  -4.0240   3.2378   2.0515
  2021-02-20/17:43:38          19.2916 -25.1402   7.9665  -4.1396   3.2097   2.0429
  2021-02-20/17:43:39          19.2892 -25.1374   7.9656  -4.0638   3.1929   2.0238
  2021-02-20/17:43:40          19.2868 -25.1345   7.9647  -4.1747   2.9452   1.9812
  2021-02-20/17:43:41          19.2844 -25.1317   7.9638  -4.2554   3.0214   1.9838
  2021-02-20/17:43:42          19.2821 -25.1289   7.9629  -4.1172   3.1551   1.8634
  2021-02-20/17:43:43          19.2797 -25.1261   7.9620  -4.0357   3.0832   2.0903
  2021-02-20/17:43:44          19.2773 -25.1233   7.9611  -4.1039   3.1439   2.1200
  2021-02-20/17:43:45          19.2749 -25.1204   7.9602  -3.9508   3.4625   1.8314
  2021-02-20/17:43:46          19.2725 -25.1176   7.9594  -4.1138   3.0491   2.1374
  2021-02-20/17:43:47          19.2701 -25.1148   7.9585  -4.1786   3.0060   2.2382
  2021-02-20/17:43:48          19.2677 -25.1120   7.9576  -4.0720   2.8543   2.4335
  2021-02-20/17:43:49          19.2653 -25.1091   7.9567  -4.0419   2.7915   2.6662
  2021-02-20/17:43:50          19.2629 -25.1063   7.9558  -3.9183   3.0954   2.4860
  2021-02-20/17:43:51          19.2605 -25.1035   7.9549  -4.1155   3.0875   2.3431
  2021-02-20/17:43:52          19.2581 -25.1007   7.9540  -4.0473   3.3921   2.0583
  2021-02-20/17:43:53          19.2557 -25.0979   7.9531  -3.9596   3.5872   1.9446
  2021-02-20/17:43:54          19.2533 -25.0950   7.9522  -3.9909   3.3329   2.1890
  2021-02-20/17:43:55          19.2509 -25.0922   7.9513  -3.9378   3.2001   2.6078
  2021-02-20/17:43:56          19.2485 -25.0894   7.9504  -4.0549   3.0002   2.6142
  2021-02-20/17:43:57          19.2462 -25.0866   7.9495  -4.0905   3.0182   2.5819
  2021-02-20/17:43:58          19.2438 -25.0837   7.9486  -4.0383   3.0838   2.4197
  2021-02-20/17:43:59          19.2414 -25.0809   7.9477  -4.0561   3.1603   2.3619
  2021-02-20/17:44:00          19.2390 -25.0781   7.9468  -4.0309   3.1963   2.4344
  2021-02-20/17:44:01          19.2366 -25.0753   7.9459  -3.7791   3.5761   2.3032
  2021-02-20/17:44:02          19.2342 -25.0724   7.9450  -3.5205   3.9629   2.0328
  2021-02-20/17:44:03          19.2318 -25.0696   7.9442  -3.6236   3.7359   2.1054
  2021-02-20/17:44:04          19.2294 -25.0668   7.9433  -3.7714   3.5047   2.0435
  2021-02-20/17:44:05          19.2270 -25.0640   7.9424  -3.7668   3.3815   2.3434
  2021-02-20/17:44:06          19.2246 -25.0612   7.9415  -3.6796   3.6408   2.3278
  2021-02-20/17:44:07          19.2222 -25.0583   7.9406  -3.7395   3.7730   1.9553
  2021-02-20/17:44:08          19.2198 -25.0555   7.9397  -3.8627   3.8209   1.7035
  2021-02-20/17:44:09          19.2174 -25.0527   7.9388  -3.8545   3.6057   2.2789
  2021-02-20/17:44:10          19.2150 -25.0499   7.9379  -3.7742   3.6655   2.0597
  2021-02-20/17:44:11          19.2126 -25.0470   7.9370  -3.6278   3.8026   2.1773
  2021-02-20/17:44:12          19.2102 -25.0442   7.9361  -3.9110   3.5534   1.7750
  2021-02-20/17:44:13          19.2079 -25.0414   7.9352  -3.8568   3.7420   1.4568
  2021-02-20/17:44:14          19.2055 -25.0386   7.9343  -3.8608   3.6169   2.1781
  2021-02-20/17:44:15          19.2031 -25.0358   7.9334  -3.7950   3.9094   1.4184
  2021-02-20/17:44:16          19.2007 -25.0329   7.9325  -3.7733   4.0437   1.3253
  2021-02-20/17:44:17          19.1983 -25.0301   7.9316  -3.4088   4.6146   0.8762
  2021-02-20/17:44:18          19.1959 -25.0273   7.9307  -3.0589   4.7325   0.5877
  2021-02-20/17:44:19          19.1935 -25.0245   7.9299  -3.1908   4.5582   1.0736
  2021-02-20/17:44:20          19.1911 -25.0216   7.9290  -3.2174   4.5747   1.1968
  2021-02-20/17:44:21          19.1887 -25.0188   7.9281  -3.3487   4.4153   1.0008
  2021-02-20/17:44:22          19.1863 -25.0160   7.9272  -3.1332   4.5698   1.3514
  2021-02-20/17:44:23          19.1839 -25.0132   7.9263  -3.1685   4.5507   1.6438
  2021-02-20/17:44:24          19.1815 -25.0104   7.9254  -3.5247   4.2530   1.3929
  2021-02-20/17:44:25          19.1791 -25.0075   7.9245  -3.4532   4.2238   1.7110
  2021-02-20/17:44:26          19.1767 -25.0047   7.9236  -3.6288   4.1401   1.4585
  2021-02-20/17:44:27          19.1743 -25.0019   7.9227  -3.7222   4.0576   1.5081
  2021-02-20/17:44:28          19.1720 -24.9991   7.9218  -3.7600   4.0142   1.5596
  2021-02-20/17:44:29          19.1696 -24.9962   7.9209  -3.7241   4.0385   1.4139
  2021-02-20/17:44:30          19.1672 -24.9934   7.9200  -3.7176   4.0475   1.3422
  2021-02-20/17:44:31          19.1648 -24.9906   7.9191  -3.7949   4.0094   1.3010
  2021-02-20/17:44:32          19.1624 -24.9878   7.9182  -3.7741   4.1029   1.3459
  2021-02-20/17:44:33          19.1600 -24.9849   7.9173  -3.7949   4.1810   1.2054
  2021-02-20/17:44:34          19.1576 -24.9821   7.9164  -3.7573   4.1061   1.1565
  2021-02-20/17:44:35          19.1552 -24.9793   7.9155  -3.7862   4.0771   1.1509
  2021-02-20/17:44:36          19.1528 -24.9765   7.9147  -3.6974   4.1179   1.1566
  2021-02-20/17:44:37          19.1504 -24.9737   7.9138  -3.6920   4.2335   0.8655
  2021-02-20/17:44:38          19.1480 -24.9708   7.9129  -3.7270   4.1170   0.9446
  2021-02-20/17:44:39          19.1456 -24.9680   7.9120  -4.2981   2.9953   1.5839
  2021-02-20/17:44:40          19.1432 -24.9652   7.9111  -4.3892   3.2968   1.5123
  2021-02-20/17:44:41          19.1408 -24.9624   7.9102  -4.2563   3.3219   1.5765
  2021-02-20/17:44:42          19.1384 -24.9595   7.9093  -4.5389   2.6285   1.9190
  2021-02-20/17:44:43          19.1361 -24.9567   7.9084  -4.5674   2.8540   1.5940
  2021-02-20/17:44:44          19.1337 -24.9539   7.9075  -4.3604   3.2842   1.3781
  2021-02-20/17:44:45          19.1313 -24.9511   7.9066  -4.2725   3.3878   1.2066
  2021-02-20/17:44:46          19.1289 -24.9483   7.9057  -4.1087   3.7993   0.9067
  2021-02-20/17:44:47          19.1265 -24.9454   7.9048  -3.8479   4.0798   0.8421
  2021-02-20/17:44:48          19.1241 -24.9426   7.9039  -3.9158   3.8974   0.6811
  2021-02-20/17:44:49          19.1217 -24.9398   7.9030  -3.8194   3.9931   0.8871
  2021-02-20/17:44:50          19.1193 -24.9370   7.9021  -4.0487   3.8469   0.8098
  2021-02-20/17:44:51          19.1169 -24.9341   7.9012  -4.0764   3.7281   0.8134
  2021-02-20/17:44:52          19.1145 -24.9313   7.9003  -4.2330   3.6160   0.9768
  2021-02-20/17:44:53          19.1121 -24.9285   7.8995  -4.2182   3.6014   0.6979
  2021-02-20/17:44:54          19.1097 -24.9257   7.8986  -3.9678   3.8160   1.1396
  2021-02-20/17:44:55          19.1073 -24.9228   7.8977  -4.0195   3.8000   1.4882
  2021-02-20/17:44:56          19.1049 -24.9200   7.8968  -4.1692   3.5615   1.2844
  2021-02-20/17:44:57          19.1025 -24.9172   7.8959  -4.0925   3.6375   1.2466
  2021-02-20/17:44:58          19.1001 -24.9144   7.8950  -4.1489   3.6009   1.6274
  2021-02-20/17:44:59          19.0978 -24.9116   7.8941  -4.2298   3.5130   1.3054
  2021-02-20/17:45:00          19.0954 -24.9087   7.8932  -4.1800   3.5569   1.2849
  2021-02-20/17:45:01          19.0930 -24.9059   7.8923  -4.2645   3.5108   1.3448
  2021-02-20/17:45:02          19.0906 -24.9031   7.8914  -4.1885   3.6136   1.2522
  2021-02-20/17:45:03          19.0882 -24.9003   7.8905  -4.1890   3.6177   1.2428
  2021-02-20/17:45:04          19.0858 -24.8974   7.8896  -4.2636   3.5327   1.1497
  2021-02-20/17:45:05          19.0834 -24.8946   7.8887  -4.2385   3.5705   1.0735
  2021-02-20/17:45:06          19.0810 -24.8918   7.8878  -4.2523   3.5026   1.1452
  2021-02-20/17:45:07          19.0786 -24.8890   7.8869  -4.2125   3.4452   1.2797
  2021-02-20/17:45:08          19.0762 -24.8862   7.8860  -4.2112   3.4443   1.3661
  2021-02-20/17:45:09          19.0738 -24.8833   7.8851  -4.2726   3.5176   1.1082
  2021-02-20/17:45:10          19.0714 -24.8805   7.8843  -4.2788   3.5286   1.3238
  2021-02-20/17:45:11          19.0690 -24.8777   7.8834  -4.2334   3.2541   1.5529
  2021-02-20/17:45:12          19.0666 -24.8749   7.8825  -4.2718   3.4118   1.5350
  2021-02-20/17:45:13          19.0642 -24.8720   7.8816  -4.0726   3.5411   1.7128
  2021-02-20/17:45:14          19.0619 -24.8692   7.8807  -3.9797   3.5127   1.8332
  2021-02-20/17:45:15          19.0595 -24.8664   7.8798  -4.0927   3.4145   1.7267
  2021-02-20/17:45:16          19.0571 -24.8636   7.8789  -4.0948   3.3013   2.0124
  2021-02-20/17:45:17          19.0547 -24.8607   7.8780  -4.1693   3.2683   2.0580
  2021-02-20/17:45:18          19.0523 -24.8579   7.8771  -4.0240   3.3282   2.2091
  2021-02-20/17:45:19          19.0499 -24.8551   7.8762  -3.9425   3.5098   2.2179
  2021-02-20/17:45:20          19.0475 -24.8523   7.8753  -3.8857   3.4750   2.1904
  2021-02-20/17:45:21          19.0451 -24.8495   7.8744  -4.0023   3.3206   2.1003
  2021-02-20/17:45:22          19.0427 -24.8466   7.8735  -4.1045   3.2635   1.9850
  2021-02-20/17:45:23          19.0403 -24.8438   7.8726  -4.1484   3.3085   2.0203
  2021-02-20/17:45:24          19.0379 -24.8410   7.8717  -4.2495   3.1681   2.1260
  2021-02-20/17:45:25          19.0355 -24.8382   7.8708  -4.2076   3.0376   2.2209
  2021-02-20/17:45:26          19.0331 -24.8353   7.8699  -4.2185   2.9663   2.1766
  2021-02-20/17:45:27          19.0307 -24.8325   7.8691  -4.2989   3.0022   2.2041
  2021-02-20/17:45:28          19.0283 -24.8297   7.8682  -4.3476   2.8741   2.2996
  2021-02-20/17:45:29          19.0260 -24.8269   7.8673  -4.3158   2.8312   2.2621
  2021-02-20/17:45:30          19.0236 -24.8241   7.8664  -4.3416   2.8623   2.2332
  2021-02-20/17:45:31          19.0212 -24.8212   7.8655  -4.3305   2.9782   2.2299
  2021-02-20/17:45:32          19.0188 -24.8184   7.8646  -4.2879   3.0323   2.1382
  2021-02-20/17:45:33          19.0164 -24.8156   7.8637  -4.2431   2.9835   1.9791
  2021-02-20/17:45:34          19.0140 -24.8128   7.8628  -4.1352   2.8003   1.9263
  2021-02-20/17:45:35          19.0116 -24.8099   7.8619  -4.1861   2.6910   1.9513
  2021-02-20/17:45:36          19.0092 -24.8071   7.8610  -4.2003   2.7141   1.8530
  2021-02-20/17:45:37          19.0068 -24.8043   7.8601  -4.1713   2.8271   1.8168
  2021-02-20/17:45:38          19.0044 -24.8015   7.8592  -4.0878   2.8651   1.7823
  2021-02-20/17:45:39          19.0020 -24.7986   7.8583  -4.1691   2.9230   1.8618
  2021-02-20/17:45:40          18.9996 -24.7958   7.8574  -4.1522   2.8955   1.8357
  2021-02-20/17:45:41          18.9972 -24.7930   7.8565  -3.9519   2.9782   1.6993
  2021-02-20/17:45:42          18.9948 -24.7902   7.8556  -4.0068   2.7741   1.7519
  2021-02-20/17:45:43          18.9924 -24.7874   7.8547  -4.0397   2.7788   1.8261
  2021-02-20/17:45:44          18.9901 -24.7845   7.8539  -4.0768   2.6730   1.8459
  2021-02-20/17:45:45          18.9877 -24.7817   7.8530  -4.0950   2.5727   1.8863
  2021-02-20/17:45:46          18.9853 -24.7789   7.8521  -4.0726   2.5275   1.8650
  2021-02-20/17:45:47          18.9829 -24.7761   7.8512  -4.1643   2.5193   1.7801
  2021-02-20/17:45:48          18.9805 -24.7732   7.8503  -4.1397   2.6401   1.7378
  2021-02-20/17:45:49          18.9781 -24.7704   7.8494  -4.0619   2.6756   1.6451
  2021-02-20/17:45:50          18.9757 -24.7676   7.8485  -4.1668   2.6474   1.7027
  2021-02-20/17:45:51          18.9733 -24.7648   7.8476  -4.2554   2.7584   1.6810
  2021-02-20/17:45:52          18.9709 -24.7619   7.8467  -4.1747   2.7240   1.5850
  2021-02-20/17:45:53          18.9685 -24.7591   7.8458  -4.1702   2.7766   1.5157
  2021-02-20/17:45:54          18.9661 -24.7563   7.8449  -4.1894   2.7452   1.4867
  2021-02-20/17:45:55          18.9637 -24.7535   7.8440  -4.2233   2.7859   1.4590
  2021-02-20/17:45:56          18.9613 -24.7507   7.8431  -4.3235   2.7895   1.5249
  2021-02-20/17:45:57          18.9589 -24.7478   7.8422  -4.3401   2.8281   1.5946
  2021-02-20/17:45:58          18.9565 -24.7450   7.8413  -4.3981   2.8583   1.5916
  2021-02-20/17:45:59          18.9542 -24.7422   7.8404  -4.4702   2.9253   1.6102
  2021-02-20/17:46:00          18.9518 -24.7394   7.8395  -4.4820   2.8653   1.6821
  2021-02-20/17:46:01          18.9494 -24.7365   7.8387  -4.4137   2.8688   1.6080
  2021-02-20/17:46:02          18.9470 -24.7337   7.8378  -4.4468   2.7798   1.7155
  2021-02-20/17:46:03          18.9446 -24.7309   7.8369  -4.4923   2.8069   1.7068
  2021-02-20/17:46:04          18.9422 -24.7281   7.8360  -4.5048   2.8754   1.5253
  2021-02-20/17:46:05          18.9398 -24.7253   7.8351  -4.4803   3.0237   1.3573
  2021-02-20/17:46:06          18.9374 -24.7224   7.8342  -4.5430   3.0733   1.4110
  2021-02-20/17:46:07          18.9350 -24.7196   7.8333  -4.4978   3.0120   1.4376
  2021-02-20/17:46:08          18.9326 -24.7168   7.8324  -4.5374   2.9718   1.5436
  2021-02-20/17:46:09          18.9302 -24.7140   7.8315  -4.4990   3.0480   1.5461
  2021-02-20/17:46:10          18.9278 -24.7111   7.8306  -4.4634   3.1629   1.5139
  2021-02-20/17:46:11          18.9254 -24.7083   7.8297  -4.3284   3.0373   1.4424
  2021-02-20/17:46:12          18.9230 -24.7055   7.8288  -4.2885   3.0406   1.2956
  2021-02-20/17:46:13          18.9206 -24.7027   7.8279  -4.2510   3.0131   1.2673
  2021-02-20/17:46:14          18.9183 -24.6998   7.8270  -4.3670   3.2362   0.9705
  2021-02-20/17:46:15          18.9159 -24.6970   7.8261  -4.5077   3.2570   1.2286
  2021-02-20/17:46:16          18.9135 -24.6942   7.8252  -4.3879   3.2589   1.5026
  2021-02-20/17:46:17          18.9111 -24.6914   7.8243  -4.4612   3.2860   1.4966
  2021-02-20/17:46:18          18.9087 -24.6886   7.8235  -4.5227   3.2451   1.4858
  2021-02-20/17:46:19          18.9063 -24.6857   7.8226  -4.4823   3.3531   1.3469
  2021-02-20/17:46:20          18.9039 -24.6829   7.8217  -4.4598   3.3699   1.3098
  2021-02-20/17:46:21          18.9015 -24.6801   7.8208  -4.4137   3.4710   1.3904
  2021-02-20/17:46:22          18.8991 -24.6773   7.8199  -4.3726   3.5156   1.3712
  2021-02-20/17:46:23          18.8967 -24.6744   7.8190  -4.3067   3.5667   1.3951
  2021-02-20/17:46:24          18.8943 -24.6716   7.8181  -4.3213   3.5950   1.3391
  2021-02-20/17:46:25          18.8919 -24.6688   7.8172  -4.3296   3.5580   1.2049
  2021-02-20/17:46:26          18.8895 -24.6660   7.8163  -4.3214   3.5478   1.2160
  2021-02-20/17:46:27          18.8871 -24.6631   7.8154  -4.2336   3.5773   1.1790
  2021-02-20/17:46:28          18.8847 -24.6603   7.8145  -4.2615   3.6208   1.1447
  2021-02-20/17:46:29          18.8824 -24.6575   7.8136  -4.2738   3.6769   1.2037
  2021-02-20/17:46:30          18.8800 -24.6547   7.8127  -4.2944   3.7823   1.1518
  2021-02-20/17:46:31          18.8776 -24.6519   7.8118  -4.2494   3.7910   1.1618
  2021-02-20/17:46:32          18.8752 -24.6490   7.8109  -4.2420   3.8767   1.1589
  2021-02-20/17:46:33          18.8728 -24.6462   7.8100  -4.3247   3.7553   1.1066
  2021-02-20/17:46:34          18.8704 -24.6434   7.8091  -4.3715   3.6723   1.1240
  2021-02-20/17:46:35          18.8680 -24.6406   7.8083  -4.3975   3.4858   1.0944
  2021-02-20/17:46:36          18.8656 -24.6377   7.8074  -4.3794   3.0167   1.1735
  2021-02-20/17:46:37          18.8632 -24.6349   7.8065  -4.6331   2.7670   1.4173
  2021-02-20/17:46:38          18.8608 -24.6321   7.8056  -4.6112   2.8183   1.3103
  2021-02-20/17:46:39          18.8584 -24.6293   7.8047  -4.5390   2.8192   1.2684
  2021-02-20/17:46:40          18.8560 -24.6264   7.8038  -4.4262   2.7568   1.3290
  2021-02-20/17:46:41          18.8536 -24.6236   7.8029  -4.2456   2.8662   1.2429
  2021-02-20/17:46:42          18.8512 -24.6208   7.8020  -4.2787   3.0230   1.2477
  2021-02-20/17:46:43          18.8488 -24.6180   7.8011  -4.4633   3.1786   1.2868
  2021-02-20/17:46:44          18.8465 -24.6152   7.8002  -4.6084   3.2149   1.3157
  2021-02-20/17:46:45          18.8441 -24.6123   7.7993  -4.5145   3.4786   1.2141
  2021-02-20/17:46:46          18.8417 -24.6095   7.7984  -4.4465   3.5288   1.1957
  2021-02-20/17:46:47          18.8393 -24.6067   7.7975  -4.4658   3.4961   1.2541
  2021-02-20/17:46:48          18.8369 -24.6039   7.7966  -4.5252   3.4575   1.2293
  2021-02-20/17:46:49          18.8345 -24.6010   7.7957  -4.4921   3.4739   1.2334
  2021-02-20/17:46:50          18.8321 -24.5982   7.7948  -4.4058   3.5116   1.2292
  2021-02-20/17:46:51          18.8297 -24.5954   7.7939  -4.4131   3.5107   1.3953
  2021-02-20/17:46:52          18.8273 -24.5926   7.7931  -4.4875   3.5301   1.4549
  2021-02-20/17:46:53          18.8249 -24.5897   7.7922  -4.4043   3.5151   1.4650
  2021-02-20/17:46:54          18.8225 -24.5869   7.7913  -4.4160   3.4929   1.5418
  2021-02-20/17:46:55          18.8201 -24.5841   7.7904  -4.3976   3.5204   1.4376
  2021-02-20/17:46:56          18.8177 -24.5813   7.7895  -4.3728   3.3768   1.5422
  2021-02-20/17:46:57          18.8153 -24.5785   7.7886  -4.5239   3.3018   1.4807
  2021-02-20/17:46:58          18.8129 -24.5756   7.7877  -4.6623   3.2629   1.0227
  2021-02-20/17:46:59          18.8106 -24.5728   7.7868  -4.4591   3.2856   1.0974
  2021-02-20/17:47:00          18.8082 -24.5700   7.7859  -4.3421   3.3357   1.6516
  2021-02-20/17:47:01          18.8058 -24.5672   7.7850  -4.3322   3.4138   1.7300
  2021-02-20/17:47:02          18.8034 -24.5643   7.7841  -4.3946   3.3483   1.6656
  2021-02-20/17:47:03          18.8010 -24.5615   7.7832  -4.4618   3.5180   1.3778
  2021-02-20/17:47:04          18.7986 -24.5587   7.7823  -4.4184   3.5133   1.3178
  2021-02-20/17:47:05          18.7962 -24.5559   7.7814  -4.3748   3.5716   1.2337
  2021-02-20/17:47:06          18.7938 -24.5530   7.7805  -4.4044   3.5234   1.1245
  2021-02-20/17:47:07          18.7914 -24.5502   7.7796  -4.4284   3.4625   1.1832
  2021-02-20/17:47:08          18.7890 -24.5474   7.7787  -4.5610   3.3258   1.1317
  2021-02-20/17:47:09          18.7866 -24.5446   7.7779  -4.6345   3.2561   1.0696
  2021-02-20/17:47:10          18.7842 -24.5418   7.7770  -4.4984   3.2452   1.1223
  2021-02-20/17:47:11          18.7818 -24.5389   7.7761  -4.4020   3.2979   1.2240
  2021-02-20/17:47:12          18.7794 -24.5361   7.7752  -4.4060   3.3635   1.1982
  2021-02-20/17:47:13          18.7770 -24.5333   7.7743  -4.4504   3.3899   1.0133
  2021-02-20/17:47:14          18.7747 -24.5305   7.7734  -4.4883   3.3004   0.9998
  2021-02-20/17:47:15          18.7723 -24.5276   7.7725  -4.5955   3.2170   1.0129
  2021-02-20/17:47:16          18.7699 -24.5248   7.7716  -4.4473   3.3945   0.8001
  2021-02-20/17:47:17          18.7675 -24.5220   7.7707  -4.5355   3.4191   0.8046
  2021-02-20/17:47:18          18.7651 -24.5192   7.7698  -4.4308   3.3849   0.7718
  2021-02-20/17:47:19          18.7627 -24.5163   7.7689  -4.5497   3.2418   1.0312
  2021-02-20/17:47:20          18.7603 -24.5135   7.7680  -4.4840   3.4290   0.6207
  2021-02-20/17:47:21          18.7579 -24.5107   7.7671  -4.3988   3.3502   0.7864
  2021-02-20/17:47:22          18.7555 -24.5079   7.7662  -4.5011   3.3953   1.1482
  2021-02-20/17:47:23          18.7531 -24.5051   7.7653  -4.4672   3.2095   1.4428
  2021-02-20/17:47:24          18.7507 -24.5022   7.7644  -4.3674   3.1902   1.6081
  2021-02-20/17:47:25          18.7483 -24.4994   7.7635  -4.3192   3.2426   1.4385
  2021-02-20/17:47:26          18.7459 -24.4966   7.7626  -4.3248   3.2691   1.2221
  2021-02-20/17:47:27          18.7435 -24.4938   7.7618  -4.3814   3.2449   0.9922
  2021-02-20/17:47:28          18.7411 -24.4909   7.7609  -4.4083   3.1486   1.0346
  2021-02-20/17:47:29          18.7388 -24.4881   7.7600  -4.4552   3.1554   1.0230
  2021-02-20/17:47:30          18.7364 -24.4853   7.7591  -4.4486   3.1350   1.0948
  2021-02-20/17:47:31          18.7340 -24.4825   7.7582  -4.4291   3.1721   1.0528
  2021-02-20/17:47:32          18.7316 -24.4796   7.7573  -4.4194   3.1392   1.0358
  2021-02-20/17:47:33          18.7292 -24.4768   7.7564  -4.4754   3.0437   1.0533
  2021-02-20/17:47:34          18.7268 -24.4740   7.7555  -4.5190   3.0128   0.9718
  2021-02-20/17:47:35          18.7244 -24.4712   7.7546  -4.4969   3.0413   0.9414
  2021-02-20/17:47:36          18.7220 -24.4684   7.7537  -4.5054   2.9998   1.0260
  2021-02-20/17:47:37          18.7196 -24.4655   7.7528  -4.4871   3.0300   1.0398
  2021-02-20/17:47:38          18.7172 -24.4627   7.7519  -4.4797   3.0350   1.0606
  2021-02-20/17:47:39          18.7148 -24.4599   7.7510  -4.4171   3.0474   1.0446
  2021-02-20/17:47:40          18.7124 -24.4571   7.7501  -4.4085   2.9853   1.1784
  2021-02-20/17:47:41          18.7100 -24.4542   7.7492  -4.4481   2.9850   1.2222
  2021-02-20/17:47:42          18.7076 -24.4514   7.7483  -4.4612   3.0905   1.0623
  2021-02-20/17:47:43          18.7052 -24.4486   7.7474  -4.2912   3.2954   0.6785
  2021-02-20/17:47:44          18.7029 -24.4458   7.7466  -4.1847   3.5617   0.2843
  2021-02-20/17:47:45          18.7005 -24.4429   7.7457  -4.2506   3.4183   0.2780
  2021-02-20/17:47:46          18.6981 -24.4401   7.7448  -4.5989   3.7871   0.1912
  2021-02-20/17:47:47          18.6957 -24.4373   7.7439  -4.5880   3.7304   0.2708
  2021-02-20/17:47:48          18.6933 -24.4345   7.7430  -4.3526   3.6385  -0.4311
  2021-02-20/17:47:49          18.6909 -24.4317   7.7421  -4.2264   3.8946  -0.6268
  2021-02-20/17:47:50          18.6885 -24.4288   7.7412  -4.3783   4.2797  -0.8586
  2021-02-20/17:47:51          18.6861 -24.4260   7.7403  -4.4556   4.2858  -0.7245
  2021-02-20/17:47:52          18.6837 -24.4232   7.7394  -4.6043   4.0720  -0.7606
  2021-02-20/17:47:53          18.6813 -24.4204   7.7385  -4.7361   4.1795  -0.6240
  2021-02-20/17:47:54          18.6789 -24.4175   7.7376  -4.6865   4.2024  -0.4276
  2021-02-20/17:47:55          18.6765 -24.4147   7.7367  -4.7279   4.2183  -0.3870
  2021-02-20/17:47:56          18.6741 -24.4119   7.7358  -4.7553   4.2180  -0.4614
  2021-02-20/17:47:57          18.6717 -24.4091   7.7349  -4.7342   4.3043  -0.5713
  2021-02-20/17:47:58          18.6693 -24.4062   7.7340  -4.6845   4.3397  -0.6404
  2021-02-20/17:47:59          18.6670 -24.4034   7.7331  -4.6091   4.3836  -0.6554
  2021-02-20/17:48:00          18.6646 -24.4006   7.7322  -4.4461   4.2358  -0.5472
  2021-02-20/17:48:01          18.6622 -24.3978   7.7314  -4.3378   4.3633  -0.7984
  2021-02-20/17:48:02          18.6598 -24.3950   7.7305  -4.3247   4.3647  -0.7180
  2021-02-20/17:48:03          18.6574 -24.3921   7.7296  -4.2614   4.2143  -0.6301
  2021-02-20/17:48:04          18.6550 -24.3893   7.7287  -4.2524   4.1669  -0.7239
  2021-02-20/17:48:05          18.6526 -24.3865   7.7278  -4.5764   4.1874  -0.5869
  2021-02-20/17:48:06          18.6502 -24.3837   7.7269  -4.7447   4.1013  -0.3802
  2021-02-20/17:48:07          18.6478 -24.3808   7.7260  -4.8781   4.1107  -0.2391
  2021-02-20/17:48:08          18.6454 -24.3780   7.7251  -4.8962   4.1619  -0.2993
  2021-02-20/17:48:09          18.6430 -24.3752   7.7242  -4.8174   4.1972  -0.2624
  2021-02-20/17:48:10          18.6406 -24.3724   7.7233  -4.8549   4.1333  -0.1640
  2021-02-20/17:48:11          18.6382 -24.3695   7.7224  -4.8202   4.2828  -0.4902
  2021-02-20/17:48:12          18.6358 -24.3667   7.7215  -4.4019   4.2375  -0.5135
  2021-02-20/17:48:13          18.6335 -24.3639   7.7206  -4.3085   3.9511  -0.5439
  2021-02-20/17:48:14          18.6311 -24.3611   7.7197  -4.3620   4.0266  -0.5347
  2021-02-20/17:48:15          18.6287 -24.3582   7.7188  -4.3200   4.0172  -0.5289
  2021-02-20/17:48:16          18.6263 -24.3554   7.7179  -4.4272   4.0279  -0.5261
  2021-02-20/17:48:17          18.6239 -24.3526   7.7170  -4.6269   4.1890  -0.5359
  2021-02-20/17:48:18          18.6215 -24.3498   7.7162  -4.5809   4.3013  -0.4846
  2021-02-20/17:48:19          18.6191 -24.3470   7.7153  -4.7132   4.2493  -0.4488
  2021-02-20/17:48:20          18.6167 -24.3441   7.7144  -4.7385   4.1897  -0.3391
  2021-02-20/17:48:21          18.6143 -24.3413   7.7135  -4.7566   4.2388  -0.3672
  2021-02-20/17:48:22          18.6119 -24.3385   7.7126  -4.8051   4.1860  -0.3830
  2021-02-20/17:48:23          18.6095 -24.3357   7.7117  -4.7580   4.1809  -0.3828
  2021-02-20/17:48:24          18.6071 -24.3328   7.7108  -4.7046   4.1442  -0.3822
  2021-02-20/17:48:25          18.6047 -24.3300   7.7099  -4.7504   4.2204  -0.3684
  2021-02-20/17:48:26          18.6023 -24.3272   7.7090  -4.5473   4.3041  -0.2939
  2021-02-20/17:48:27          18.5999 -24.3244   7.7081  -4.4382   4.1830  -0.3027
  2021-02-20/17:48:28          18.5976 -24.3215   7.7072  -4.4603   4.1601  -0.3103
  2021-02-20/17:48:29          18.5952 -24.3187   7.7063  -4.4028   4.1798  -0.2821
  2021-02-20/17:48:30          18.5928 -24.3159   7.7054  -4.4888   4.0622  -0.4258
  2021-02-20/17:48:31          18.5904 -24.3131   7.7045  -4.5956   3.9237  -0.4783
  2021-02-20/17:48:32          18.5880 -24.3103   7.7036  -4.5487   3.9643  -0.4233
  2021-02-20/17:48:33          18.5856 -24.3074   7.7027  -4.5602   4.1681  -0.5002
  2021-02-20/17:48:34          18.5832 -24.3046   7.7018  -4.4375   4.0917  -0.4088
  2021-02-20/17:48:35          18.5808 -24.3018   7.7009  -4.2662   4.0304  -0.4119
  2021-02-20/17:48:36          18.5784 -24.2990   7.7001  -4.2883   3.9849  -0.3226
  2021-02-20/17:48:37          18.5760 -24.2961   7.6992  -4.3125   3.9788  -0.3371
  2021-02-20/17:48:38          18.5736 -24.2933   7.6983  -4.2846   3.9731  -0.3263
  2021-02-20/17:48:39          18.5712 -24.2905   7.6974  -4.3396   3.9691  -0.4074
  2021-02-20/17:48:40          18.5688 -24.2877   7.6965  -4.3574   4.1146  -0.3992
  2021-02-20/17:48:41          18.5664 -24.2848   7.6956  -4.3933   4.1304  -0.4351
  2021-02-20/17:48:42          18.5640 -24.2820   7.6947  -4.5045   4.2187  -0.4624
  2021-02-20/17:48:43          18.5617 -24.2792   7.6938  -4.5235   4.2172  -0.4590
  2021-02-20/17:48:44          18.5593 -24.2764   7.6929  -4.5455   4.2892  -0.5192
  2021-02-20/17:48:45          18.5569 -24.2736   7.6920  -4.5823   4.2811  -0.5250
  2021-02-20/17:48:46          18.5545 -24.2707   7.6911  -4.6098   4.2131  -0.5957
  2021-02-20/17:48:47          18.5521 -24.2679   7.6902  -4.5763   4.1510  -0.5926
  2021-02-20/17:48:48          18.5497 -24.2651   7.6893  -4.7404   4.0323  -0.6902
  2021-02-20/17:48:49          18.5473 -24.2623   7.6884  -4.8770   4.1774  -0.7274
  2021-02-20/17:48:50          18.5449 -24.2594   7.6875  -4.6896   4.0392  -0.7748
  2021-02-20/17:48:51          18.5425 -24.2566   7.6866  -4.5615   3.7207  -0.9741
  2021-02-20/17:48:52          18.5401 -24.2538   7.6857  -4.5396   3.6933  -1.0191
  2021-02-20/17:48:53          18.5377 -24.2510   7.6849  -4.5340   3.7341  -0.9765
  2021-02-20/17:48:54          18.5353 -24.2481   7.6840  -4.6292   3.6005  -1.0756
  2021-02-20/17:48:55          18.5329 -24.2453   7.6831  -4.6534   3.5678  -1.1879
  2021-02-20/17:48:56          18.5305 -24.2425   7.6822  -4.5205   3.3659  -1.3597
  2021-02-20/17:48:57          18.5281 -24.2397   7.6813  -4.5362   3.6533  -0.9763
  2021-02-20/17:48:58          18.5258 -24.2368   7.6804  -4.3860   3.9675  -0.4590
  2021-02-20/17:48:59          18.5234 -24.2340   7.6795  -4.3780   4.1574  -0.3285
  2021-02-20/17:49:00          18.5210 -24.2312   7.6786  -4.5678   4.3620  -0.0846
  2021-02-20/17:49:01          18.5186 -24.2284   7.6777  -4.6700   4.5307   0.0277
  2021-02-20/17:49:02          18.5162 -24.2256   7.6768  -4.4739   4.4238   0.0286
  2021-02-20/17:49:03          18.5138 -24.2227   7.6759  -4.4713   4.1653  -0.2767
  2021-02-20/17:49:04          18.5114 -24.2199   7.6750  -4.4156   4.1830  -0.4310
  2021-02-20/17:49:05          18.5090 -24.2171   7.6741  -4.5574   4.2268  -0.6461
  2021-02-20/17:49:06          18.5066 -24.2143   7.6732  -4.4526   4.0117  -0.5451
  2021-02-20/17:49:07          18.5042 -24.2114   7.6723  -4.4137   4.1705  -0.3881
  2021-02-20/17:49:08          18.5018 -24.2086   7.6714  -4.2291   4.1912  -0.3687
  2021-02-20/17:49:09          18.4994 -24.2058   7.6705  -4.4325   4.4257  -0.4943
  2021-02-20/17:49:10          18.4970 -24.2030   7.6696  -4.2531   4.5562  -0.6689
  2021-02-20/17:49:11          18.4946 -24.2001   7.6688  -4.2212   4.5284  -0.7014
  2021-02-20/17:49:12          18.4923 -24.1973   7.6679  -4.5432   3.9961  -0.7735
  2021-02-20/17:49:13          18.4899 -24.1945   7.6670  -4.5405   3.8397  -0.7832
  2021-02-20/17:49:14          18.4875 -24.1917   7.6661  -4.5768   3.8919  -0.8278
  2021-02-20/17:49:15          18.4851 -24.1888   7.6652  -4.5802   3.8822  -0.8495
  2021-02-20/17:49:16          18.4827 -24.1860   7.6643  -4.5426   3.9242  -0.8681
  2021-02-20/17:49:17          18.4803 -24.1832   7.6634  -4.5928   3.9509  -0.8691
  2021-02-20/17:49:18          18.4779 -24.1804   7.6625  -4.5429   3.9351  -0.7985
  2021-02-20/17:49:19          18.4755 -24.1776   7.6616  -4.5691   3.9884  -0.8341
  2021-02-20/17:49:20          18.4731 -24.1747   7.6607  -4.6470   3.9406  -0.9194
  2021-02-20/17:49:21          18.4707 -24.1719   7.6598  -4.6321   3.9463  -0.9123
  2021-02-20/17:49:22          18.4683 -24.1691   7.6589  -4.7992   4.0113  -0.9451
  2021-02-20/17:49:23          18.4659 -24.1663   7.6580  -5.0876   4.0672  -1.0814
  2021-02-20/17:49:24          18.4635 -24.1634   7.6571  -5.1512   4.1862  -1.0671
  2021-02-20/17:49:25          18.4611 -24.1606   7.6562  -5.0455   4.0647  -1.0653
  2021-02-20/17:49:26          18.4587 -24.1578   7.6553  -4.7910   3.8286  -1.1170
  2021-02-20/17:49:27          18.4564 -24.1550   7.6544  -4.7031   3.7624  -1.0683
  2021-02-20/17:49:28          18.4540 -24.1521   7.6536  -4.8702   3.9484  -1.1149
  2021-02-20/17:49:29          18.4516 -24.1493   7.6527  -5.0603   4.1090  -1.1303
  2021-02-20/17:49:30          18.4492 -24.1465   7.6518  -4.9878   4.1820  -1.0286
  2021-02-20/17:49:31          18.4468 -24.1437   7.6509  -4.9997   4.1456  -1.0023
  2021-02-20/17:49:32          18.4444 -24.1409   7.6500  -5.0749   4.0719  -0.9084
  2021-02-20/17:49:33          18.4420 -24.1380   7.6491  -4.9002   4.0153  -0.8709
  2021-02-20/17:49:34          18.4396 -24.1352   7.6482  -4.6725   3.9510  -0.9709
  2021-02-20/17:49:35          18.4372 -24.1324   7.6473  -4.6199   3.9306  -0.9863
  2021-02-20/17:49:36          18.4348 -24.1296   7.6464  -4.4359   3.9956  -0.7565
  2021-02-20/17:49:37          18.4324 -24.1267   7.6455  -4.3219   3.7865  -0.7940
  2021-02-20/17:49:38          18.4300 -24.1239   7.6446  -4.2718   3.7021  -0.8208
  2021-02-20/17:49:39          18.4276 -24.1211   7.6437  -4.2368   3.6982  -0.8175
  2021-02-20/17:49:40          18.4252 -24.1183   7.6428  -4.2320   3.6905  -0.8913
  2021-02-20/17:49:41          18.4229 -24.1154   7.6419  -4.2546   3.6881  -0.9399
  2021-02-20/17:49:42          18.4205 -24.1126   7.6410  -4.2005   3.6691  -0.9337
  2021-02-20/17:49:43          18.4181 -24.1098   7.6401  -4.2369   3.6662  -0.9522
  2021-02-20/17:49:44          18.4157 -24.1070   7.6392  -4.2205   3.6067  -0.9171
  2021-02-20/17:49:45          18.4133 -24.1041   7.6383  -4.2245   3.6274  -0.8039
  2021-02-20/17:49:46          18.4109 -24.1013   7.6375  -4.3090   3.6741  -0.7666
  2021-02-20/17:49:47          18.4085 -24.0985   7.6366  -4.3099   3.6270  -0.7474
  2021-02-20/17:49:48          18.4061 -24.0957   7.6357  -4.2249   3.7378  -0.7244
  2021-02-20/17:49:49          18.4037 -24.0929   7.6348  -4.2371   3.7279  -0.6494
  2021-02-20/17:49:50          18.4013 -24.0900   7.6339  -4.2529   3.7500  -0.6854
  2021-02-20/17:49:51          18.3989 -24.0872   7.6330  -4.2364   3.7646  -0.7659
  2021-02-20/17:49:52          18.3965 -24.0844   7.6321  -4.2273   3.7324  -0.7268
  2021-02-20/17:49:53          18.3941 -24.0816   7.6312  -4.2453   3.7214  -0.7153
  2021-02-20/17:49:54          18.3917 -24.0787   7.6303  -4.2133   3.6674  -0.7734
  2021-02-20/17:49:55          18.3893 -24.0759   7.6294  -4.2166   3.7179  -0.6631
  2021-02-20/17:49:56          18.3870 -24.0731   7.6285  -4.2141   3.7293  -0.6739
  2021-02-20/17:49:57          18.3846 -24.0703   7.6276  -4.1388   3.7604  -0.5866
  2021-02-20/17:49:58          18.3822 -24.0674   7.6267  -4.2424   3.6219  -0.7403
  2021-02-20/17:49:59          18.3798 -24.0646   7.6258  -4.1779   3.5936  -0.6735
  2021-02-20/17:50:00          18.3774 -24.0618   7.6249  -4.1790   3.6700  -0.7279
  2021-02-20/17:50:01          18.3750 -24.0590   7.6240  -4.1529   3.5959  -0.7402
  2021-02-20/17:50:02          18.3726 -24.0561   7.6231  -4.2012   3.6338  -0.7302
  2021-02-20/17:50:03          18.3702 -24.0533   7.6223  -4.2607   3.5702  -0.7689
  2021-02-20/17:50:04          18.3678 -24.0505   7.6214  -4.2709   3.5403  -0.7963
  2021-02-20/17:50:05          18.3654 -24.0477   7.6205  -4.3305   3.4133  -0.6689
  2021-02-20/17:50:06          18.3630 -24.0449   7.6196  -4.3735   3.3929  -0.6382
  2021-02-20/17:50:07          18.3606 -24.0420   7.6187  -4.3941   3.3869  -0.6548
  2021-02-20/17:50:08          18.3582 -24.0392   7.6178  -4.3880   3.3697  -0.6287
  2021-02-20/17:50:09          18.3558 -24.0364   7.6169  -4.4674   3.2433  -0.6354
  2021-02-20/17:50:10          18.3534 -24.0336   7.6160  -4.5568   3.1950  -0.6695
  2021-02-20/17:50:11          18.3511 -24.0307   7.6151  -4.5555   3.1885  -0.6325
  2021-02-20/17:50:12          18.3487 -24.0279   7.6142  -4.5481   3.2058  -0.6121
  2021-02-20/17:50:13          18.3463 -24.0251   7.6133  -4.5587   3.2384  -0.6176
  2021-02-20/17:50:14          18.3439 -24.0223   7.6124  -4.5412   3.1735  -0.5966
  2021-02-20/17:50:15          18.3415 -24.0194   7.6115  -4.5416   3.1331  -0.6104
  2021-02-20/17:50:16          18.3391 -24.0166   7.6106  -4.5596   3.0998  -0.5457
  2021-02-20/17:50:17          18.3367 -24.0138   7.6097  -4.5621   3.0315  -0.5222
  2021-02-20/17:50:18          18.3343 -24.0110   7.6088  -4.6331   3.0324  -0.5994
  2021-02-20/17:50:19          18.3319 -24.0081   7.6079  -4.6163   3.0689  -0.6831
  2021-02-20/17:50:20          18.3295 -24.0053   7.6070  -4.5289   3.0814  -0.6722
  2021-02-20/17:50:21          18.3271 -24.0025   7.6062  -4.5411   3.1679  -0.7314
  2021-02-20/17:50:22          18.3247 -23.9997   7.6053  -4.5855   3.0601  -0.6590
  2021-02-20/17:50:23          18.3223 -23.9969   7.6044  -4.6239   3.0781  -0.5696
  2021-02-20/17:50:24          18.3199 -23.9940   7.6035  -4.6096   3.2315  -0.6585
  2021-02-20/17:50:25          18.3176 -23.9912   7.6026  -4.4678   3.2862  -0.7872
  2021-02-20/17:50:26          18.3152 -23.9884   7.6017  -4.3799   3.2972  -0.8075
  2021-02-20/17:50:27          18.3128 -23.9856   7.6008  -4.3240   3.3263  -0.9426
  2021-02-20/17:50:28          18.3104 -23.9827   7.5999  -4.3392   3.3889  -0.9009
  2021-02-20/17:50:29          18.3080 -23.9799   7.5990  -4.3774   3.4715  -0.9924
  2021-02-20/17:50:30          18.3056 -23.9771   7.5981  -4.5294   3.6829  -1.0279
  2021-02-20/17:50:31          18.3032 -23.9743   7.5972  -4.5197   3.7622  -1.1561
  2021-02-20/17:50:32          18.3008 -23.9714   7.5963  -4.5293   3.9258  -1.2857
  2021-02-20/17:50:33          18.2984 -23.9686   7.5954  -4.5875   3.9091  -1.3219
  2021-02-20/17:50:34          18.2960 -23.9658   7.5945  -4.6473   4.0298  -1.4477
  2021-02-20/17:50:35          18.2936 -23.9630   7.5936  -4.7262   3.8374  -1.3286
  2021-02-20/17:50:36          18.2912 -23.9601   7.5927  -4.6812   3.7994  -1.3994
  2021-02-20/17:50:37          18.2888 -23.9573   7.5918  -4.7277   3.8301  -1.3204
  2021-02-20/17:50:38          18.2864 -23.9545   7.5909  -4.7721   3.8705  -1.3853
  2021-02-20/17:50:39          18.2840 -23.9517   7.5901  -4.8679   3.8141  -1.3846
  2021-02-20/17:50:40          18.2817 -23.9489   7.5892  -4.8164   3.9685  -1.4514
  2021-02-20/17:50:41          18.2793 -23.9460   7.5883  -4.9460   3.9795  -1.5279
  2021-02-20/17:50:42          18.2769 -23.9432   7.5874  -5.0013   3.9182  -1.5023
  2021-02-20/17:50:43          18.2745 -23.9404   7.5865  -4.9485   3.9397  -1.5484
  2021-02-20/17:50:44          18.2721 -23.9376   7.5856  -4.9629   3.9587  -1.6067
  2021-02-20/17:50:45          18.2697 -23.9347   7.5847  -4.9653   3.9462  -1.5636
  2021-02-20/17:50:46          18.2673 -23.9319   7.5838  -4.9586   3.9705  -1.5847
  2021-02-20/17:50:47          18.2649 -23.9291   7.5829  -4.9550   3.9603  -1.5497
  2021-02-20/17:50:48          18.2625 -23.9263   7.5820  -4.9321   3.9482  -1.5500
  2021-02-20/17:50:49          18.2601 -23.9234   7.5811  -4.8976   3.8894  -1.6588
  2021-02-20/17:50:50          18.2577 -23.9206   7.5802  -4.8934   3.8824  -1.8080
  2021-02-20/17:50:51          18.2553 -23.9178   7.5793  -4.9709   3.8901  -1.6716
  2021-02-20/17:50:52          18.2529 -23.9150   7.5784  -4.9131   3.9552  -1.6401
  2021-02-20/17:50:53          18.2505 -23.9121   7.5775  -4.9407   3.9524  -1.5576
  2021-02-20/17:50:54          18.2482 -23.9093   7.5766  -4.8221   3.9113  -1.6299
  2021-02-20/17:50:55          18.2458 -23.9065   7.5757  -4.7185   3.9786  -1.6086
  2021-02-20/17:50:56          18.2434 -23.9037   7.5748  -4.7558   4.0690  -1.7349
  2021-02-20/17:50:57          18.2410 -23.9008   7.5740  -4.7643   4.1298  -1.6749
  2021-02-20/17:50:58          18.2386 -23.8980   7.5731  -4.7874   4.1749  -1.6882
  2021-02-20/17:50:59          18.2362 -23.8952   7.5722  -4.7574   4.0862  -1.6050
  2021-02-20/17:51:00          18.2338 -23.8924   7.5713  -4.7641   4.0754  -1.6370
  2021-02-20/17:51:01          18.2314 -23.8896   7.5704  -4.7486   3.9592  -1.5703
  2021-02-20/17:51:02          18.2290 -23.8867   7.5695  -4.7185   3.9100  -1.6050
  2021-02-20/17:51:03          18.2266 -23.8839   7.5686  -4.7509   3.8709  -1.5477
  2021-02-20/17:51:04          18.2242 -23.8811   7.5677  -4.7350   3.6869  -1.6323
  2021-02-20/17:51:05          18.2218 -23.8783   7.5668  -4.8086   3.7299  -1.7510
  2021-02-20/17:51:06          18.2194 -23.8754   7.5659  -4.7558   3.7196  -1.9008
  2021-02-20/17:51:07          18.2170 -23.8726   7.5650  -4.7649   3.7200  -1.8781
  2021-02-20/17:51:08          18.2147 -23.8698   7.5641  -4.5027   3.7050  -1.7208
  2021-02-20/17:51:09          18.2123 -23.8670   7.5632  -4.4728   3.6241  -1.8615
  2021-02-20/17:51:10          18.2099 -23.8641   7.5623  -4.5545   3.5777  -1.9570
  2021-02-20/17:51:11          18.2075 -23.8613   7.5614  -4.5224   3.4854  -1.9967
  2021-02-20/17:51:12          18.2051 -23.8585   7.5605  -4.4434   3.5925  -2.1019
  2021-02-20/17:51:13          18.2027 -23.8557   7.5596  -4.4205   3.5595  -2.1733
  2021-02-20/17:51:14          18.2003 -23.8528   7.5588  -4.3029   3.4135  -2.0175
  2021-02-20/17:51:15          18.1979 -23.8500   7.5579  -4.2806   3.3624  -2.0690
  2021-02-20/17:51:16          18.1955 -23.8472   7.5570  -4.2840   3.3816  -1.9805
  2021-02-20/17:51:17          18.1931 -23.8444   7.5561  -4.6510   3.7265  -2.0357
  2021-02-20/17:51:18          18.1907 -23.8416   7.5552  -4.3400   3.5954  -1.7941
  2021-02-20/17:51:19          18.1883 -23.8387   7.5543  -4.2388   3.3549  -1.9222
  2021-02-20/17:51:20          18.1859 -23.8359   7.5534  -4.3555   3.4885  -2.0821
  2021-02-20/17:51:21          18.1835 -23.8331   7.5525  -4.4191   3.6883  -1.9810
  2021-02-20/17:51:22          18.1811 -23.8303   7.5516  -4.2003   3.6796  -1.7776
  2021-02-20/17:51:23          18.1788 -23.8274   7.5507  -4.1507   3.7287  -1.7433
  2021-02-20/17:51:24          18.1764 -23.8246   7.5498  -3.9693   3.7041  -1.6937
  2021-02-20/17:51:25          18.1740 -23.8218   7.5489  -3.8688   3.6924  -1.7993
  2021-02-20/17:51:26          18.1716 -23.8190   7.5480  -3.8157   3.6638  -1.8789
  2021-02-20/17:51:27          18.1692 -23.8161   7.5471  -4.0010   3.5155  -1.7445
  2021-02-20/17:51:28          18.1668 -23.8133   7.5462  -4.0496   3.5508  -1.6029
  2021-02-20/17:51:29          18.1644 -23.8105   7.5453  -4.0182   3.5838  -1.6198
  2021-02-20/17:51:30          18.1620 -23.8077   7.5444  -4.0290   3.5509  -1.7171
  2021-02-20/17:51:31          18.1596 -23.8048   7.5435  -4.0765   3.4484  -1.6119
  2021-02-20/17:51:32          18.1572 -23.8020   7.5427  -4.0253   3.4793  -1.6190
  2021-02-20/17:51:33          18.1548 -23.7992   7.5418  -4.1064   3.5113  -1.6815
  2021-02-20/17:51:34          18.1524 -23.7964   7.5409  -3.9842   3.5139  -1.6491
  2021-02-20/17:51:35          18.1500 -23.7935   7.5400  -3.9631   3.4912  -1.6383
  2021-02-20/17:51:36          18.1476 -23.7907   7.5391  -3.9332   3.4967  -1.6821
  2021-02-20/17:51:37          18.1453 -23.7879   7.5382  -3.9053   3.5484  -1.7365
  2021-02-20/17:51:38          18.1429 -23.7851   7.5373  -3.9938   3.5748  -1.7045
  2021-02-20/17:51:39          18.1405 -23.7823   7.5364  -4.1414   3.6058  -1.8787
  2021-02-20/17:51:40          18.1381 -23.7794   7.5355  -4.0223   3.4741  -1.7689
  2021-02-20/17:51:41          18.1357 -23.7766   7.5346  -3.8405   3.4983  -1.7005
  2021-02-20/17:51:42          18.1333 -23.7738   7.5337  -3.8083   3.5982  -1.7601
  2021-02-20/17:51:43          18.1309 -23.7710   7.5328  -3.9413   3.6115  -1.9161
  2021-02-20/17:51:44          18.1285 -23.7681   7.5319  -3.8497   3.7261  -1.7855
  2021-02-20/17:51:45          18.1261 -23.7653   7.5310  -3.7594   3.7059  -1.8026
  2021-02-20/17:51:46          18.1237 -23.7625   7.5301  -3.7873   3.6660  -1.8009
  2021-02-20/17:51:47          18.1213 -23.7597   7.5292  -3.7314   3.6326  -1.9650
  2021-02-20/17:51:48          18.1189 -23.7568   7.5283  -3.7666   3.6057  -1.7684
  2021-02-20/17:51:49          18.1165 -23.7540   7.5274  -4.0292   3.8985  -0.9302
  2021-02-20/17:51:50          18.1141 -23.7512   7.5266  -4.3163   3.7048  -0.3226
  2021-02-20/17:51:51          18.1118 -23.7484   7.5257  -4.7320   3.2552  -0.0059
  2021-02-20/17:51:52          18.1094 -23.7455   7.5248  -4.8425   3.1877  -0.3551
  2021-02-20/17:51:53          18.1070 -23.7427   7.5239  -4.6659   3.2984  -0.5152
  2021-02-20/17:51:54          18.1046 -23.7399   7.5230  -4.5758   3.5027  -0.5392
  2021-02-20/17:51:55          18.1022 -23.7371   7.5221  -4.5136   3.6482  -0.4839
  2021-02-20/17:51:56          18.0998 -23.7342   7.5212  -4.5340   3.5474  -0.7409
  2021-02-20/17:51:57          18.0974 -23.7314   7.5203  -4.6094   3.3575  -0.9919
  2021-02-20/17:51:58          18.0950 -23.7286   7.5194  -4.5826   3.1301  -1.3210
  2021-02-20/17:51:59          18.0926 -23.7258   7.5185  -4.5122   3.0092  -1.5473
  2021-02-20/17:52:00          18.0902 -23.7230   7.5176  -4.4915   3.1324  -1.4311
  2021-02-20/17:52:01          18.0878 -23.7201   7.5167  -4.4832   3.1761  -1.3830
  2021-02-20/17:52:02          18.0854 -23.7173   7.5158  -4.5046   3.1262  -1.3291
  2021-02-20/17:52:03          18.0830 -23.7145   7.5149  -4.4961   3.1405  -1.1015
  2021-02-20/17:52:04          18.0806 -23.7117   7.5140  -4.5594   3.2426  -1.2976
  2021-02-20/17:52:05          18.0782 -23.7088   7.5131  -4.1728   2.8191  -2.5037
  2021-02-20/17:52:06          18.0759 -23.7060   7.5122  -3.7084   2.6985  -2.7040
  2021-02-20/17:52:07          18.0735 -23.7032   7.5113  -3.9385   2.9597  -2.0101
  2021-02-20/17:52:08          18.0711 -23.7004   7.5105  -4.0858   3.3634  -1.4477
  2021-02-20/17:52:09          18.0687 -23.6975   7.5096  -4.2149   3.3628  -1.3812
  2021-02-20/17:52:10          18.0663 -23.6947   7.5087  -4.1067   3.6225  -1.1691
  2021-02-20/17:52:11          18.0639 -23.6919   7.5078  -4.1989   3.6546  -1.1079
  2021-02-20/17:52:12          18.0615 -23.6891   7.5069  -4.2344   3.5156  -1.0656
  2021-02-20/17:52:13          18.0591 -23.6862   7.5060  -4.2426   3.5003  -1.0842
  2021-02-20/17:52:14          18.0567 -23.6834   7.5051  -4.2275   3.5477  -1.2344
  2021-02-20/17:52:15          18.0543 -23.6806   7.5042  -3.9909   3.7223  -1.4267
  2021-02-20/17:52:16          18.0519 -23.6778   7.5033  -3.8597   3.8195  -1.3304
  2021-02-20/17:52:17          18.0495 -23.6749   7.5024  -3.8452   3.8014  -1.5137
  2021-02-20/17:52:18          18.0471 -23.6721   7.5015  -3.8329   3.6090  -1.7442
  2021-02-20/17:52:19          18.0447 -23.6693   7.5006  -3.7687   3.6960  -1.7710
  2021-02-20/17:52:20          18.0424 -23.6665   7.4997  -3.7962   3.7230  -1.6407
  2021-02-20/17:52:21          18.0400 -23.6637   7.4988  -3.7462   3.7770  -1.6577
  2021-02-20/17:52:22          18.0376 -23.6608   7.4979  -3.6638   3.8270  -1.6895
  2021-02-20/17:52:23          18.0352 -23.6580   7.4970  -3.6717   3.8134  -1.6586
  2021-02-20/17:52:24          18.0328 -23.6552   7.4961  -3.8189   3.6972  -1.4559
  2021-02-20/17:52:25          18.0304 -23.6524   7.4952  -3.7894   3.7280  -1.5154
  2021-02-20/17:52:26          18.0280 -23.6495   7.4944  -3.8723   3.7955  -1.6265
  2021-02-20/17:52:27          18.0256 -23.6467   7.4935  -3.8125   3.9296  -1.6065
  2021-02-20/17:52:28          18.0232 -23.6439   7.4926  -3.5579   3.9201  -1.9666
  2021-02-20/17:52:29          18.0208 -23.6411   7.4917  -3.5508   3.8077  -1.9996
  2021-02-20/17:52:30          18.0184 -23.6382   7.4908  -3.6455   3.6987  -1.7886
  2021-02-20/17:52:31          18.0160 -23.6354   7.4899  -3.7581   3.7828  -1.6497
  2021-02-20/17:52:32          18.0136 -23.6326   7.4890  -3.8659   3.7290  -1.6850
  2021-02-20/17:52:33          18.0112 -23.6298   7.4881  -3.8679   3.7182  -1.8593
  2021-02-20/17:52:34          18.0089 -23.6269   7.4872  -3.8744   3.5435  -2.0679
  2021-02-20/17:52:35          18.0065 -23.6241   7.4863  -3.9984   3.5263  -1.8694
  2021-02-20/17:52:36          18.0041 -23.6213   7.4854  -4.1115   3.7311  -1.5229
  2021-02-20/17:52:37          18.0017 -23.6185   7.4845  -4.0546   3.8320  -1.4316
  2021-02-20/17:52:38          17.9993 -23.6156   7.4836  -3.9445   3.8186  -1.6009
  2021-02-20/17:52:39          17.9969 -23.6128   7.4827  -3.5075   3.9425  -1.9003
  2021-02-20/17:52:40          17.9945 -23.6100   7.4818  -2.5790   4.0148  -2.8358
  2021-02-20/17:52:41          17.9921 -23.6072   7.4809  -2.6564   3.9909  -2.8176
  2021-02-20/17:52:42          17.9897 -23.6043   7.4800  -2.8475   3.8421  -2.7183
  2021-02-20/17:52:43          17.9873 -23.6015   7.4791  -2.6477   3.9871  -3.0317
  2021-02-20/17:52:44          17.9849 -23.5987   7.4783  -2.7543   4.1129  -3.1273
  2021-02-20/17:52:45          17.9825 -23.5959   7.4774  -2.6395   3.9737  -3.1194
  2021-02-20/17:52:46          17.9801 -23.5931   7.4765  -2.4417   3.8875  -3.0671
  2021-02-20/17:52:47          17.9777 -23.5902   7.4756  -2.6452   3.7298  -3.0170
  2021-02-20/17:52:48          17.9754 -23.5874   7.4747  -2.6117   3.9383  -2.8679
  2021-02-20/17:52:49          17.9730 -23.5846   7.4738  -2.5715   3.6861  -3.0247
  2021-02-20/17:52:50          17.9706 -23.5818   7.4729  -2.8445   3.7563  -2.7624
  2021-02-20/17:52:51          17.9682 -23.5789   7.4720  -2.8895   3.6460  -2.9547
  2021-02-20/17:52:52          17.9658 -23.5761   7.4711  -2.3052   3.7597  -3.3538
  2021-02-20/17:52:53          17.9634 -23.5733   7.4702  -2.4586   3.7125  -3.2659
  2021-02-20/17:52:54          17.9610 -23.5705   7.4693  -2.6605   3.2795  -3.4271
  2021-02-20/17:52:55          17.9586 -23.5676   7.4684  -2.3580   3.2543  -3.5945
  2021-02-20/17:52:56          17.9562 -23.5648   7.4675  -2.2860   3.7960  -3.0959
  2021-02-20/17:52:57          17.9538 -23.5620   7.4666  -2.5500   4.2215  -2.4936
  2021-02-20/17:52:58          17.9514 -23.5592   7.4657  -2.3181   3.6398  -3.3242
  2021-02-20/17:52:59          17.9490 -23.5563   7.4648  -1.9210   4.0194  -2.8872
  2021-02-20/17:53:00          17.9466 -23.5535   7.4639  -2.0122   5.0856  -2.0855
  2021-02-20/17:53:01          17.9442 -23.5507   7.4630  -1.1593   3.4219  -4.1415
  2021-02-20/17:53:02          17.9418 -23.5479   7.4622  -1.3275   3.8333  -3.9812
  2021-02-20/17:53:03          17.9395 -23.5450   7.4613  -0.8805   2.9989  -4.5721
  2021-02-20/17:53:04          17.9371 -23.5422   7.4604  -1.1766   3.1150  -4.1430
  2021-02-20/17:53:05          17.9347 -23.5394   7.4595  -1.7058   3.9676  -3.2802
  2021-02-20/17:53:06          17.9323 -23.5366   7.4586  -1.7768   3.9534  -3.5067
  2021-02-20/17:53:07          17.9299 -23.5337   7.4577  -1.8312   3.8581  -3.3872
  2021-02-20/17:53:08          17.9275 -23.5309   7.4568  -1.5674   4.3250  -3.1457
  2021-02-20/17:53:09          17.9251 -23.5281   7.4559  -1.5367   4.4129  -3.1864
  2021-02-20/17:53:10          17.9227 -23.5253   7.4550  -1.3310   4.2484  -3.5055
  2021-02-20/17:53:11          17.9203 -23.5225   7.4541  -1.0395   4.3398  -3.5623
  2021-02-20/17:53:12          17.9179 -23.5196   7.4532  -0.6204   4.3476  -3.7137
  2021-02-20/17:53:13          17.9155 -23.5168   7.4523  -0.6532   4.3893  -3.7260
  2021-02-20/17:53:14          17.9131 -23.5140   7.4514  -1.1161   4.0256  -3.7576
  2021-02-20/17:53:15          17.9107 -23.5112   7.4505  -1.1486   3.9361  -3.6929
  2021-02-20/17:53:16          17.9083 -23.5083   7.4496  -0.9715   3.8315  -3.9345
  2021-02-20/17:53:17          17.9060 -23.5055   7.4487  -0.4677   3.6803  -3.9488
  2021-02-20/17:53:18          17.9036 -23.5027   7.4478  -0.1580   3.8920  -3.9485
  2021-02-20/17:53:19          17.9012 -23.4999   7.4469  -0.3605   3.8529  -4.1510
  2021-02-20/17:53:20          17.8988 -23.4970   7.4461  -0.4590   3.9147  -3.9246
  2021-02-20/17:53:21          17.8964 -23.4942   7.4452  -0.4110   4.0728  -3.8374
  2021-02-20/17:53:22          17.8940 -23.4914   7.4443  -0.0873   4.0689  -3.9287
  2021-02-20/17:53:23          17.8916 -23.4886   7.4434   0.0098   3.9418  -3.9788
  2021-02-20/17:53:24          17.8892 -23.4857   7.4425   0.2740   3.8808  -4.1785
  2021-02-20/17:53:25          17.8868 -23.4829   7.4416   0.3427   3.8302  -4.2535
  2021-02-20/17:53:26          17.8844 -23.4801   7.4407   0.4677   3.9729  -4.2598
  2021-02-20/17:53:27          17.8820 -23.4773   7.4398   0.4281   4.1893  -4.3620
  2021-02-20/17:53:28          17.8796 -23.4744   7.4389   0.4807   4.0904  -4.4367
  2021-02-20/17:53:29          17.8772 -23.4716   7.4380   0.4270   4.1657  -4.4463
  2021-02-20/17:53:30          17.8748 -23.4688   7.4371   0.3307   4.0307  -4.4125
  2021-02-20/17:53:31          17.8725 -23.4660   7.4362  -0.5337   4.1080  -4.1896
  2021-02-20/17:53:32          17.8701 -23.4631   7.4353  -1.2617   4.2399  -3.9609
  2021-02-20/17:53:33          17.8677 -23.4603   7.4344  -1.4694   4.2628  -3.6884
  2021-02-20/17:53:34          17.8653 -23.4575   7.4335  -1.3759   4.1047  -3.5929
  2021-02-20/17:53:35          17.8629 -23.4547   7.4326  -1.1959   4.1255  -3.6751
  2021-02-20/17:53:36          17.8605 -23.4519   7.4317  -1.0566   4.1148  -3.7849
  2021-02-20/17:53:37          17.8581 -23.4490   7.4308  -0.9281   4.0334  -3.7337
  2021-02-20/17:53:38          17.8557 -23.4462   7.4300  -0.8134   4.0662  -3.7988
  2021-02-20/17:53:39          17.8533 -23.4434   7.4291  -0.9346   4.2041  -3.9242
  2021-02-20/17:53:40          17.8509 -23.4406   7.4282  -0.9406   4.2639  -4.2228
  2021-02-20/17:53:41          17.8485 -23.4377   7.4273  -0.6147   4.1849  -4.3862
  2021-02-20/17:53:42          17.8461 -23.4349   7.4264  -0.5788   4.0011  -4.4989
  2021-02-20/17:53:43          17.8437 -23.4321   7.4255  -0.4551   3.9279  -4.6412
  2021-02-20/17:53:44          17.8413 -23.4293   7.4246  -0.0482   4.0351  -4.7453
  2021-02-20/17:53:45          17.8390 -23.4264   7.4237  -0.1820   3.9285  -4.7235
  2021-02-20/17:53:46          17.8366 -23.4236   7.4228  -0.3091   3.8021  -4.6699
  2021-02-20/17:53:47          17.8342 -23.4208   7.4219  -0.2739   3.8240  -4.6908
  2021-02-20/17:53:48          17.8318 -23.4180   7.4210  -0.3820   3.8454  -4.6221
  2021-02-20/17:53:49          17.8294 -23.4151   7.4201  -0.4380   3.7401  -4.4377
  2021-02-20/17:53:50          17.8270 -23.4123   7.4192  -0.2472   3.6911  -4.3520
  2021-02-20/17:53:51          17.8246 -23.4095   7.4183  -0.0354   3.5157  -4.4878
  2021-02-20/17:53:52          17.8222 -23.4067   7.4174   0.1007   3.4939  -4.5291
  2021-02-20/17:53:53          17.8198 -23.4038   7.4165   0.0295   3.4736  -4.3383
  2021-02-20/17:53:54          17.8174 -23.4010   7.4156   0.1222   3.3746  -4.3336
  2021-02-20/17:53:55          17.8150 -23.3982   7.4147   0.1553   3.3265  -4.2984
  2021-02-20/17:53:56          17.8126 -23.3954   7.4138   0.3607   3.2840  -4.3289
  2021-02-20/17:53:57          17.8102 -23.3925   7.4130   0.4725   3.1853  -4.3042
  2021-02-20/17:53:58          17.8078 -23.3897   7.4121   0.3507   3.1721  -4.2821
  2021-02-20/17:53:59          17.8055 -23.3869   7.4112   0.4017   3.2500  -4.3741
  2021-02-20/17:54:00          17.8031 -23.3841   7.4103   0.3415   3.3475  -4.6346
  2021-02-20/17:54:01          17.8007 -23.3812   7.4094   0.3413   3.2586  -4.5704
  2021-02-20/17:54:02          17.7983 -23.3784   7.4085   0.4145   3.2659  -4.5713
  2021-02-20/17:54:03          17.7959 -23.3756   7.4076   0.5938   3.1690  -4.3032
  2021-02-20/17:54:04          17.7935 -23.3728   7.4067   0.5623   3.1323  -4.4113
  2021-02-20/17:54:05          17.7911 -23.3700   7.4058   0.5730   3.1292  -4.4071
  2021-02-20/17:54:06          17.7887 -23.3671   7.4049   0.7579   3.1481  -4.3969
  2021-02-20/17:54:07          17.7863 -23.3643   7.4040   0.7700   3.2141  -4.3825
  2021-02-20/17:54:08          17.7839 -23.3615   7.4031   0.8395   3.2205  -4.4826
  2021-02-20/17:54:09          17.7815 -23.3587   7.4022   0.8550   3.2014  -4.5075
  2021-02-20/17:54:10          17.7791 -23.3558   7.4013   0.8711   3.1821  -4.8540
  2021-02-20/17:54:11          17.7767 -23.3530   7.4004   0.6468   3.6370  -5.1258
  2021-02-20/17:54:12          17.7743 -23.3502   7.3995   0.3961   3.9023  -5.0439
  2021-02-20/17:54:13          17.7720 -23.3474   7.3986   0.4554   3.8957  -4.9944
  2021-02-20/17:54:14          17.7696 -23.3445   7.3977   0.6647   3.9470  -5.1063
  2021-02-20/17:54:15          17.7672 -23.3417   7.3969   0.7970   3.8873  -5.2340
  2021-02-20/17:54:16          17.7648 -23.3389   7.3960   0.8686   3.7388  -5.2653
  2021-02-20/17:54:17          17.7624 -23.3361   7.3951   0.7047   3.6828  -5.1973
  2021-02-20/17:54:18          17.7600 -23.3332   7.3942   0.6843   3.6172  -5.1856
  2021-02-20/17:54:19          17.7576 -23.3304   7.3933   0.6133   3.6197  -5.1408
  2021-02-20/17:54:20          17.7552 -23.3276   7.3924   0.5545   3.5947  -5.2221
  2021-02-20/17:54:21          17.7528 -23.3248   7.3915   0.4545   3.7554  -5.0567
  2021-02-20/17:54:22          17.7504 -23.3219   7.3906   0.4229   3.8579  -4.8722
  2021-02-20/17:54:23          17.7480 -23.3191   7.3897   0.5492   3.7552  -4.9153
  2021-02-20/17:54:24          17.7456 -23.3163   7.3888   0.4339   3.7345  -4.9078
  2021-02-20/17:54:25          17.7432 -23.3135   7.3879   0.5001   4.0280  -4.9679
  2021-02-20/17:54:26          17.7408 -23.3106   7.3870   0.5676   3.9210  -4.9102
  2021-02-20/17:54:27          17.7385 -23.3078   7.3861   0.3775   3.8553  -4.9452
  2021-02-20/17:54:28          17.7361 -23.3050   7.3852   0.3743   3.8712  -4.9104
  2021-02-20/17:54:29          17.7337 -23.3022   7.3843   0.3269   3.8894  -4.8530
  2021-02-20/17:54:30          17.7313 -23.2993   7.3834   0.3596   3.8492  -4.8991
  2021-02-20/17:54:31          17.7289 -23.2965   7.3825   0.0942   3.7319  -4.9171
  2021-02-20/17:54:32          17.7265 -23.2937   7.3816   0.0694   3.9898  -4.8548
  2021-02-20/17:54:33          17.7241 -23.2909   7.3808   0.3237   3.8667  -5.0259
  2021-02-20/17:54:34          17.7217 -23.2880   7.3799   0.3985   3.7973  -5.0198
  2021-02-20/17:54:35          17.7193 -23.2852   7.3790   0.1683   3.7517  -4.9137
  2021-02-20/17:54:36          17.7169 -23.2824   7.3781   0.0966   3.9849  -4.9345
  2021-02-20/17:54:37          17.7145 -23.2796   7.3772   0.2158   3.9278  -4.8814
  2021-02-20/17:54:38          17.7121 -23.2768   7.3763  -0.1615   4.0541  -4.8094
  2021-02-20/17:54:39          17.7097 -23.2739   7.3754  -0.0566   4.0595  -4.8463
  2021-02-20/17:54:40          17.7073 -23.2711   7.3745   0.4104   3.9917  -4.8728
  2021-02-20/17:54:41          17.7050 -23.2683   7.3736   0.0037   3.8594  -4.9338
  2021-02-20/17:54:42          17.7026 -23.2655   7.3727   0.0850   3.9438  -4.6919
  2021-02-20/17:54:43          17.7002 -23.2626   7.3718   0.2110   4.0733  -4.7952
  2021-02-20/17:54:44          17.6978 -23.2598   7.3709  -0.0006   4.0257  -4.8392
  2021-02-20/17:54:45          17.6954 -23.2570   7.3700  -0.2218   3.9743  -4.7271
  2021-02-20/17:54:46          17.6930 -23.2542   7.3691  -0.1737   3.9599  -4.7247
  2021-02-20/17:54:47          17.6906 -23.2513   7.3682  -0.0676   4.0882  -4.7333
  2021-02-20/17:54:48          17.6882 -23.2485   7.3673  -0.0257   4.0600  -4.6724
  2021-02-20/17:54:49          17.6858 -23.2457   7.3664   0.0019   4.2339  -4.5469
  2021-02-20/17:54:50          17.6834 -23.2429   7.3655   0.1713   4.4240  -4.3670
  2021-02-20/17:54:51          17.6810 -23.2400   7.3646   0.1556   4.4629  -4.3238
  2021-02-20/17:54:52          17.6786 -23.2372   7.3638   0.1849   4.3261  -4.5478
  2021-02-20/17:54:53          17.6762 -23.2344   7.3629   0.1045   4.1482  -4.7781
  2021-02-20/17:54:54          17.6738 -23.2316   7.3620   0.0269   3.8672  -4.8908
  2021-02-20/17:54:55          17.6715 -23.2287   7.3611  -0.0588   3.8197  -4.8854
  2021-02-20/17:54:56          17.6691 -23.2259   7.3602   0.0253   3.9326  -4.7748
  2021-02-20/17:54:57          17.6667 -23.2231   7.3593  -0.0223   3.7043  -4.9040
  2021-02-20/17:54:58          17.6643 -23.2203   7.3584  -0.0319   3.5993  -4.9424
  2021-02-20/17:54:59          17.6619 -23.2174   7.3575   0.0051   3.4788  -4.8841
  2021-02-20/17:55:00          17.6595 -23.2146   7.3566   0.0430   3.5984  -4.9303
  2021-02-20/17:55:01          17.6571 -23.2118   7.3557   0.1285   3.4291  -5.0163
  2021-02-20/17:55:02          17.6547 -23.2090   7.3548   0.1735   3.3736  -4.9327
  2021-02-20/17:55:03          17.6523 -23.2061   7.3539   0.1256   3.4931  -4.8159
  2021-02-20/17:55:04          17.6499 -23.2033   7.3530   0.1033   3.5085  -4.7578
  2021-02-20/17:55:05          17.6475 -23.2005   7.3521   0.1274   3.2898  -4.8716
  2021-02-20/17:55:06          17.6451 -23.1977   7.3512   0.0407   3.3098  -4.8565
  2021-02-20/17:55:07          17.6427 -23.1948   7.3503   0.0318   3.4334  -4.7762
  2021-02-20/17:55:08          17.6403 -23.1920   7.3494  -0.0213   3.3623  -4.8975
  2021-02-20/17:55:09          17.6380 -23.1892   7.3485  -0.1094   3.4501  -4.7761
  2021-02-20/17:55:10          17.6356 -23.1864   7.3477   0.0395   3.3826  -4.8333
  2021-02-20/17:55:11          17.6332 -23.1835   7.3468  -0.0035   3.3312  -4.9802
  2021-02-20/17:55:12          17.6308 -23.1807   7.3459  -0.0509   3.6517  -4.7458
  2021-02-20/17:55:13          17.6284 -23.1779   7.3450  -0.2531   4.1051  -4.5224
  2021-02-20/17:55:14          17.6260 -23.1751   7.3441  -0.1235   3.6119  -4.8823
  2021-02-20/17:55:15          17.6236 -23.1723   7.3432   0.0728   3.7501  -4.7633
  2021-02-20/17:55:16          17.6212 -23.1694   7.3423   0.1669   3.7093  -4.8430
  2021-02-20/17:55:17          17.6188 -23.1666   7.3414   0.1589   3.5910  -4.9170
  2021-02-20/17:55:18          17.6164 -23.1638   7.3405   0.2238   3.6174  -4.9369
  2021-02-20/17:55:19          17.6140 -23.1610   7.3396   0.1804   3.5261  -4.9954
  2021-02-20/17:55:20          17.6116 -23.1581   7.3387  -0.0513   3.5217  -4.9727
  2021-02-20/17:55:21          17.6092 -23.1553   7.3378  -0.1823   3.6573  -4.9182
  2021-02-20/17:55:22          17.6068 -23.1525   7.3369  -0.2025   3.8170  -4.8796
  2021-02-20/17:55:23          17.6045 -23.1497   7.3360  -0.1367   3.7803  -4.9732
  2021-02-20/17:55:24          17.6021 -23.1468   7.3351  -0.1493   3.6985  -4.9463
  2021-02-20/17:55:25          17.5997 -23.1440   7.3342  -0.0972   3.5997  -5.1159
  2021-02-20/17:55:26          17.5973 -23.1412   7.3333  -0.2184   3.4487  -5.1240
  2021-02-20/17:55:27          17.5949 -23.1384   7.3324  -0.4423   3.4103  -5.0210
  2021-02-20/17:55:28          17.5925 -23.1355   7.3315  -0.5447   3.5023  -5.0456
  2021-02-20/17:55:29          17.5901 -23.1327   7.3307  -0.6601   3.3463  -4.9833
  2021-02-20/17:55:30          17.5877 -23.1299   7.3298  -0.9158   3.3486  -4.9044
  2021-02-20/17:55:31          17.5853 -23.1271   7.3289  -0.7020   3.3923  -4.8750
  2021-02-20/17:55:32          17.5829 -23.1242   7.3280  -0.6823   3.4972  -4.8937
  2021-02-20/17:55:33          17.5805 -23.1214   7.3271  -0.8371   3.3437  -5.0015
  2021-02-20/17:55:34          17.5781 -23.1186   7.3262  -0.9729   3.2247  -4.9309
  2021-02-20/17:55:35          17.5757 -23.1158   7.3253  -0.8832   3.3518  -4.8538
  2021-02-20/17:55:36          17.5733 -23.1129   7.3244  -0.7958   3.4319  -4.8753
  2021-02-20/17:55:37          17.5710 -23.1101   7.3235  -0.5887   3.5178  -4.8327
  2021-02-20/17:55:38          17.5686 -23.1073   7.3226  -0.4292   3.7656  -4.6535
  2021-02-20/17:55:39          17.5662 -23.1045   7.3217  -0.4786   3.8056  -4.6702
  2021-02-20/17:55:40          17.5638 -23.1016   7.3208  -0.3445   3.7751  -4.6870
  2021-02-20/17:55:41          17.5614 -23.0988   7.3199  -0.3913   3.6915  -4.7546
  2021-02-20/17:55:42          17.5590 -23.0960   7.3190  -0.4963   3.5783  -4.7097
  2021-02-20/17:55:43          17.5566 -23.0932   7.3181  -0.0782   3.7922  -4.6053
  2021-02-20/17:55:44          17.5542 -23.0903   7.3172   0.3045   3.8503  -4.5636
  2021-02-20/17:55:45          17.5518 -23.0875   7.3163   0.4802   4.0555  -4.6076
  2021-02-20/17:55:46          17.5494 -23.0847   7.3154   0.4625   3.9812  -4.5980
  2021-02-20/17:55:47          17.5470 -23.0819   7.3146   0.3945   4.0336  -4.6102
  2021-02-20/17:55:48          17.5446 -23.0790   7.3137   0.3461   3.9688  -4.6662
  2021-02-20/17:55:49          17.5422 -23.0762   7.3128   0.0199   3.9858  -4.5963
  2021-02-20/17:55:50          17.5398 -23.0734   7.3119   0.1482   4.0158  -4.5647
  2021-02-20/17:55:51          17.5375 -23.0706   7.3110   0.3704   4.0843  -4.5824
  2021-02-20/17:55:52          17.5351 -23.0677   7.3101  -0.1147   3.8866  -4.7205
  2021-02-20/17:55:53          17.5327 -23.0649   7.3092  -0.5384   3.6120  -4.6727
  2021-02-20/17:55:54          17.5303 -23.0621   7.3083  -0.5611   3.8261  -4.5730
  2021-02-20/17:55:55          17.5279 -23.0593   7.3074  -0.5665   3.7560  -4.6327
  2021-02-20/17:55:56          17.5255 -23.0565   7.3065  -0.7579   4.3825  -4.1852
  2021-02-20/17:55:57          17.5231 -23.0536   7.3056  -0.6217   4.0333  -4.6702
  2021-02-20/17:55:58          17.5207 -23.0508   7.3047  -0.3934   3.8935  -4.6610
  2021-02-20/17:55:59          17.5183 -23.0480   7.3038  -0.4997   4.1332  -4.5921
  2021-02-20/17:56:00          17.5159 -23.0452   7.3029  -0.5045   3.5700  -4.9679
  2021-02-20/17:56:01          17.5135 -23.0423   7.3020  -0.7672   3.6570  -4.8984
  2021-02-20/17:56:02          17.5111 -23.0395   7.3011  -0.2689   3.7111  -4.8768
  2021-02-20/17:56:03          17.5087 -23.0367   7.3002  -0.4579   3.7468  -4.7388
  2021-02-20/17:56:04          17.5064 -23.0339   7.2993  -0.9646   4.0006  -4.4964
  2021-02-20/17:56:05          17.5040 -23.0310   7.2984  -0.9650   4.2185  -4.3667
  2021-02-20/17:56:06          17.5016 -23.0282   7.2976  -0.7256   3.9636  -4.6834
  2021-02-20/17:56:07          17.4992 -23.0254   7.2967  -0.7788   4.0037  -4.5473
  2021-02-20/17:56:08          17.4968 -23.0226   7.2958  -0.6206   4.0396  -4.4727
  2021-02-20/17:56:09          17.4944 -23.0197   7.2949  -0.5413   3.9401  -4.4783
  2021-02-20/17:56:10          17.4920 -23.0169   7.2940  -0.3849   4.0171  -4.5064
  2021-02-20/17:56:11          17.4896 -23.0141   7.2931  -0.1580   3.9053  -4.5669
  2021-02-20/17:56:12          17.4872 -23.0113   7.2922  -0.1154   3.7452  -4.6916
  2021-02-20/17:56:13          17.4848 -23.0084   7.2913  -0.0671   3.6989  -4.7345
  2021-02-20/17:56:14          17.4824 -23.0056   7.2904   0.1579   3.7028  -4.6591
  2021-02-20/17:56:15          17.4800 -23.0028   7.2895   0.0710   3.7187  -4.6991
  2021-02-20/17:56:16          17.4776 -23.0000   7.2886  -0.0258   3.6144  -4.7092
  2021-02-20/17:56:17          17.4752 -22.9971   7.2877   0.1529   3.6354  -4.7135
  2021-02-20/17:56:18          17.4729 -22.9943   7.2868   0.2869   3.5154  -4.8406
  2021-02-20/17:56:19          17.4705 -22.9915   7.2859   0.2610   3.5385  -4.8416
  2021-02-20/17:56:20          17.4681 -22.9887   7.2850   0.1934   3.5635  -4.8489
  2021-02-20/17:56:21          17.4657 -22.9858   7.2841   0.0999   3.2528  -4.9992
  2021-02-20/17:56:22          17.4633 -22.9830   7.2832   0.1327   3.1520  -5.0743
  2021-02-20/17:56:23          17.4609 -22.9802   7.2823   0.3676   3.2814  -4.9530
  2021-02-20/17:56:24          17.4585 -22.9774   7.2814   0.3872   3.1661  -5.1655
  2021-02-20/17:56:25          17.4561 -22.9745   7.2806   0.4384   3.3569  -5.1028
  2021-02-20/17:56:26          17.4537 -22.9717   7.2797   0.4220   3.6546  -5.0858
  2021-02-20/17:56:27          17.4513 -22.9689   7.2788   0.4293   3.5317  -5.1239
  2021-02-20/17:56:28          17.4489 -22.9661   7.2779   0.5634   3.5897  -5.1204
  2021-02-20/17:56:29          17.4465 -22.9632   7.2770   0.7180   3.4780  -5.0891
  2021-02-20/17:56:30          17.4441 -22.9604   7.2761   0.6749   3.5253  -5.1009
  2021-02-20/17:56:31          17.4417 -22.9576   7.2752   0.6786   3.5737  -5.1120
  2021-02-20/17:56:32          17.4394 -22.9548   7.2743   0.6527   3.5622  -5.1396
  2021-02-20/17:56:33          17.4370 -22.9519   7.2734   0.6648   3.6338  -5.1611
  2021-02-20/17:56:34          17.4346 -22.9491   7.2725   0.6550   3.6423  -5.1030
  2021-02-20/17:56:35          17.4322 -22.9463   7.2716   0.6817   3.6872  -5.1217
  2021-02-20/17:56:36          17.4298 -22.9435   7.2707   0.7096   3.6128  -5.1130
  2021-02-20/17:56:37          17.4274 -22.9406   7.2698   0.7813   3.5966  -5.1312
  2021-02-20/17:56:38          17.4250 -22.9378   7.2689   0.9354   3.6090  -5.1770
  2021-02-20/17:56:39          17.4226 -22.9350   7.2680   0.8520   3.6606  -5.2639
  2021-02-20/17:56:40          17.4202 -22.9322   7.2671   0.8786   3.6200  -5.1363
  2021-02-20/17:56:41          17.4178 -22.9293   7.2662   0.8993   3.7145  -5.2068
  2021-02-20/17:56:42          17.4154 -22.9265   7.2653   0.8962   3.7071  -5.0324
  2021-02-20/17:56:43          17.4130 -22.9237   7.2645   0.8100   3.7664  -4.9147
  2021-02-20/17:56:44          17.4106 -22.9209   7.2636   0.9684   3.6256  -4.8309
  2021-02-20/17:56:45          17.4082 -22.9180   7.2627   1.2875   3.4267  -4.8996
  2021-02-20/17:56:46          17.4059 -22.9152   7.2618   1.3364   3.3290  -4.8281
  2021-02-20/17:56:47          17.4035 -22.9124   7.2609   0.4083   3.8118  -4.6380
  2021-02-20/17:56:48          17.4011 -22.9096   7.2600  -0.4448   4.0690  -4.5276
  2021-02-20/17:56:49          17.3987 -22.9067   7.2591  -0.2964   4.0722  -4.5914
  2021-02-20/17:56:50          17.3963 -22.9039   7.2582  -0.0721   3.6818  -4.9575
  2021-02-20/17:56:51          17.3939 -22.9011   7.2573  -0.0746   3.6610  -4.8256
  2021-02-20/17:56:52          17.3915 -22.8983   7.2564  -0.2451   4.0017  -4.5742
  2021-02-20/17:56:53          17.3891 -22.8955   7.2555  -0.4289   4.0262  -4.5675
  2021-02-20/17:56:54          17.3867 -22.8926   7.2546  -0.3441   4.9145  -3.6658
  2021-02-20/17:56:55          17.3843 -22.8898   7.2537  -0.1646   4.9621  -3.6731
  2021-02-20/17:56:56          17.3819 -22.8870   7.2528  -0.1188   4.2629  -4.1719
  2021-02-20/17:56:57          17.3795 -22.8842   7.2519  -0.1782   4.5675  -3.9834
  2021-02-20/17:56:58          17.3771 -22.8813   7.2510   0.3172   4.2520  -4.3041
  2021-02-20/17:56:59          17.3748 -22.8785   7.2501   0.3200   4.3531  -4.2817
  2021-02-20/17:57:00          17.3724 -22.8757   7.2492   0.3126   4.0753  -4.3418
  2021-02-20/17:57:01          17.3700 -22.8729   7.2483  -0.0054   4.2631  -4.3677
  2021-02-20/17:57:02          17.3676 -22.8700   7.2475   0.0346   4.1604  -4.5218
  2021-02-20/17:57:03          17.3652 -22.8672   7.2466  -0.0067   3.9562  -4.6764
  2021-02-20/17:57:04          17.3628 -22.8644   7.2457   0.2926   3.7569  -4.7079
  2021-02-20/17:57:05          17.3604 -22.8616   7.2448   0.7049   3.3746  -4.8726
  2021-02-20/17:57:06          17.3580 -22.8587   7.2439   0.8430   3.3611  -5.0468
  2021-02-20/17:57:07          17.3556 -22.8559   7.2430   0.9132   3.4966  -4.7692
  2021-02-20/17:57:08          17.3532 -22.8531   7.2421   0.9739   3.9194  -4.3954
  2021-02-20/17:57:09          17.3508 -22.8503   7.2412   0.4099   4.1715  -4.1943
  2021-02-20/17:57:10          17.3484 -22.8474   7.2403   0.0814   4.2482  -4.1442
  2021-02-20/17:57:11          17.3460 -22.8446   7.2394   0.6981   3.7769  -4.8210
  2021-02-20/17:57:12          17.3436 -22.8418   7.2385   1.2300   2.9767  -5.1323
  2021-02-20/17:57:13          17.3413 -22.8390   7.2376   1.5438   2.7921  -5.1314
  2021-02-20/17:57:14          17.3389 -22.8361   7.2367   1.8952   2.9586  -4.8292
  2021-02-20/17:57:15          17.3365 -22.8333   7.2358   2.4075   2.7824  -4.7628
  2021-02-20/17:57:16          17.3341 -22.8305   7.2349   2.3263   2.8672  -4.6781
  2021-02-20/17:57:17          17.3317 -22.8277   7.2340   2.1929   3.1721  -4.6780
  2021-02-20/17:57:18          17.3293 -22.8248   7.2331   2.2559   2.8412  -4.8469
  2021-02-20/17:57:19          17.3269 -22.8220   7.2322   2.3652   2.5053  -4.8653
  2021-02-20/17:57:20          17.3245 -22.8192   7.2313   2.2564   2.5175  -4.8839
  2021-02-20/17:57:21          17.3221 -22.8164   7.2305   2.4755   2.6122  -4.7986
  2021-02-20/17:57:22          17.3197 -22.8135   7.2296   2.3093   2.9140  -4.5790
  2021-02-20/17:57:23          17.3173 -22.8107   7.2287   1.7540   3.1443  -4.6537
  2021-02-20/17:57:24          17.3149 -22.8079   7.2278   1.2047   3.3665  -4.5590
  2021-02-20/17:57:25          17.3125 -22.8051   7.2269   1.2797   2.9432  -4.7094
  2021-02-20/17:57:26          17.3101 -22.8022   7.2260   1.3057   3.2889  -4.5794
  2021-02-20/17:57:27          17.3078 -22.7994   7.2251   0.6668   2.9170  -4.9006
  2021-02-20/17:57:28          17.3054 -22.7966   7.2242  -1.1228   3.9142  -4.4349
  2021-02-20/17:57:29          17.3030 -22.7938   7.2233  -1.4351   4.1744  -4.2403
  2021-02-20/17:57:30          17.3006 -22.7909   7.2224  -1.4834   4.2411  -4.1646
  2021-02-20/17:57:31          17.2982 -22.7881   7.2215  -1.1702   4.1217  -4.3746
  2021-02-20/17:57:32          17.2958 -22.7853   7.2206  -1.0643   3.9645  -4.4476
  2021-02-20/17:57:33          17.2934 -22.7825   7.2197  -1.0672   3.9381  -4.4018
  2021-02-20/17:57:34          17.2910 -22.7796   7.2188  -0.9462   3.8059  -4.4996
  2021-02-20/17:57:35          17.2886 -22.7768   7.2179  -0.9641   3.7037  -4.4710
  2021-02-20/17:57:36          17.2862 -22.7740   7.2170  -0.8499   3.7419  -4.5121
  2021-02-20/17:57:37          17.2838 -22.7712   7.2161  -0.8859   3.7245  -4.4936
  2021-02-20/17:57:38          17.2814 -22.7683   7.2152  -1.6681   4.0204  -3.9814
  2021-02-20/17:57:39          17.2790 -22.7655   7.2143  -2.8667   4.4703  -3.0019
  2021-02-20/17:57:40          17.2766 -22.7627   7.2135  -2.8082   4.5316  -2.9774
  2021-02-20/17:57:41          17.2743 -22.7599   7.2126  -2.6163   4.4776  -3.0003
  2021-02-20/17:57:42          17.2719 -22.7570   7.2117  -2.5184   4.5953  -2.9279
  2021-02-20/17:57:43          17.2695 -22.7542   7.2108  -2.3373   4.6168  -3.1066
  2021-02-20/17:57:44          17.2671 -22.7514   7.2099  -2.4987   4.7134  -3.1968
  2021-02-20/17:57:45          17.2647 -22.7486   7.2090  -2.4483   4.5267  -3.1352
  2021-02-20/17:57:46          17.2623 -22.7457   7.2081  -2.5543   4.6406  -2.9954
  2021-02-20/17:57:47          17.2599 -22.7429   7.2072  -2.5449   4.6265  -3.3354
  2021-02-20/17:57:48          17.2575 -22.7401   7.2063  -2.4978   4.6243  -2.8392
  2021-02-20/17:57:49          17.2551 -22.7373   7.2054  -2.5185   4.7516  -2.6469
  2021-02-20/17:57:50          17.2527 -22.7344   7.2045  -2.5575   4.6295  -2.8306
  2021-02-20/17:57:51          17.2503 -22.7316   7.2036  -2.3389   4.0930  -3.7075
  2021-02-20/17:57:52          17.2479 -22.7288   7.2027  -2.2732   4.1078  -3.7096
  2021-02-20/17:57:53          17.2455 -22.7260   7.2018  -2.3827   4.1511  -3.5452
  2021-02-20/17:57:54          17.2432 -22.7231   7.2009  -2.3106   3.9949  -3.6592
  2021-02-20/17:57:55          17.2408 -22.7203   7.2000  -2.2389   4.1822  -3.5382
  2021-02-20/17:57:56          17.2384 -22.7175   7.1991  -2.2222   4.1913  -3.7366
  2021-02-20/17:57:57          17.2360 -22.7147   7.1982  -2.2172   4.1734  -3.6733
  2021-02-20/17:57:58          17.2336 -22.7118   7.1973  -2.3289   4.3213  -3.4505
  2021-02-20/17:57:59          17.2312 -22.7090   7.1965  -2.2863   4.2657  -3.5330
  2021-02-20/17:58:00          17.2288 -22.7062   7.1956  -2.1540   4.4420  -3.4583
  2021-02-20/17:58:01          17.2264 -22.7034   7.1947  -2.2494   4.4142  -3.3981
  2021-02-20/17:58:02          17.2240 -22.7005   7.1938  -2.3642   4.3472  -3.4240
  2021-02-20/17:58:03          17.2216 -22.6977   7.1929  -2.3352   4.4113  -3.4352
  2021-02-20/17:58:04          17.2192 -22.6949   7.1920  -2.3006   4.5030  -3.4310
  2021-02-20/17:58:05          17.2168 -22.6921   7.1911  -2.2537   4.5045  -3.3742
  2021-02-20/17:58:06          17.2144 -22.6892   7.1902  -2.1963   4.5686  -3.3576
  2021-02-20/17:58:07          17.2120 -22.6864   7.1893  -2.2118   4.5370  -3.3602
  2021-02-20/17:58:08          17.2097 -22.6836   7.1884  -2.1626   4.5383  -3.2972
  2021-02-20/17:58:09          17.2073 -22.6808   7.1875  -2.2216   4.5340  -3.4046
  2021-02-20/17:58:10          17.2049 -22.6779   7.1866  -2.2915   4.1778  -3.6795
  2021-02-20/17:58:11          17.2025 -22.6751   7.1857  -2.3255   4.2671  -3.4803
  2021-02-20/17:58:12          17.2001 -22.6723   7.1848  -2.3466   4.3591  -3.3382
  2021-02-20/17:58:13          17.1977 -22.6695   7.1839  -2.3067   4.2205  -3.5121
  2021-02-20/17:58:14          17.1953 -22.6666   7.1830  -2.3744   4.1549  -3.5984
  2021-02-20/17:58:15          17.1929 -22.6638   7.1821  -2.3829   4.1533  -3.7305
  2021-02-20/17:58:16          17.1905 -22.6610   7.1812  -2.3299   4.1370  -3.7263
  2021-02-20/17:58:17          17.1881 -22.6582   7.1803  -2.3661   4.1260  -3.7567
  2021-02-20/17:58:18          17.1857 -22.6553   7.1795  -2.3444   4.2207  -3.6766
  2021-02-20/17:58:19          17.1833 -22.6525   7.1786  -2.2158   4.1105  -3.7256
  2021-02-20/17:58:20          17.1809 -22.6497   7.1777  -2.1038   4.2442  -3.6103
  2021-02-20/17:58:21          17.1786 -22.6469   7.1768  -2.2332   4.1470  -3.6552
  2021-02-20/17:58:22          17.1762 -22.6440   7.1759  -2.1612   4.3321  -3.5399
  2021-02-20/17:58:23          17.1738 -22.6412   7.1750  -2.1922   4.4377  -3.3921
  2021-02-20/17:58:24          17.1714 -22.6384   7.1741  -2.1506   4.4485  -3.4176
  2021-02-20/17:58:25          17.1690 -22.6356   7.1732  -2.2493   4.4323  -3.4401
  2021-02-20/17:58:26          17.1666 -22.6327   7.1723  -2.2392   4.1709  -3.7039
  2021-02-20/17:58:27          17.1642 -22.6299   7.1714  -2.2188   4.3343  -3.6195
  2021-02-20/17:58:28          17.1618 -22.6271   7.1705  -2.1642   4.1835  -3.6282
  2021-02-20/17:58:29          17.1594 -22.6243   7.1696  -2.0732   3.9744  -3.8297
  2021-02-20/17:58:30          17.1570 -22.6214   7.1687  -2.1186   4.1440  -3.5643
  2021-02-20/17:58:31          17.1546 -22.6186   7.1678  -2.1833   4.3249  -3.4968
  2021-02-20/17:58:32          17.1522 -22.6158   7.1669  -2.1889   4.3052  -3.5644
  2021-02-20/17:58:33          17.1498 -22.6130   7.1660  -2.1340   4.1832  -3.6360
  2021-02-20/17:58:34          17.1474 -22.6101   7.1651  -2.0464   4.1284  -3.6382
  2021-02-20/17:58:35          17.1451 -22.6073   7.1642  -2.0056   4.1797  -3.6633
  2021-02-20/17:58:36          17.1427 -22.6045   7.1633  -1.8767   4.0919  -3.9111
  2021-02-20/17:58:37          17.1403 -22.6017   7.1625  -1.8353   4.2674  -3.8927
  2021-02-20/17:58:38          17.1379 -22.5988   7.1616  -1.5134   4.0674  -4.0250
  2021-02-20/17:58:39          17.1355 -22.5960   7.1607  -1.7520   4.0402  -3.9163
  2021-02-20/17:58:40          17.1331 -22.5932   7.1598  -2.2158   4.2359  -3.3103
  2021-02-20/17:58:41          17.1307 -22.5904   7.1589  -2.8172   4.6998  -2.3052
  2021-02-20/17:58:42          17.1283 -22.5875   7.1580  -2.4801   4.7045  -2.8360
  2021-02-20/17:58:43          17.1259 -22.5847   7.1571  -2.2743   4.5430  -3.1283
  2021-02-20/17:58:44          17.1235 -22.5819   7.1562  -2.1673   4.5562  -3.1498
  2021-02-20/17:58:45          17.1211 -22.5791   7.1553  -1.9201   4.5058  -3.1542
  2021-02-20/17:58:46          17.1187 -22.5763   7.1544  -1.9969   4.6100  -3.1120
  2021-02-20/17:58:47          17.1163 -22.5734   7.1535  -2.0729   4.6555  -3.0820
  2021-02-20/17:58:48          17.1139 -22.5706   7.1526  -1.9146   4.7373  -3.0139
  2021-02-20/17:58:49          17.1116 -22.5678   7.1517  -2.0715   4.6562  -3.0669
  2021-02-20/17:58:50          17.1092 -22.5650   7.1508  -2.0640   4.4813  -3.0866
  2021-02-20/17:58:51          17.1068 -22.5621   7.1499  -2.2321   4.6709  -2.8117
  2021-02-20/17:58:52          17.1044 -22.5593   7.1490  -2.2447   4.6699  -2.9148
  2021-02-20/17:58:53          17.1020 -22.5565   7.1481  -2.0690   4.2265  -3.5270
  2021-02-20/17:58:54          17.0996 -22.5537   7.1472  -2.1051   4.0346  -3.4850
  2021-02-20/17:58:55          17.0972 -22.5508   7.1463  -2.1590   4.4847  -3.1443
  2021-02-20/17:58:56          17.0948 -22.5480   7.1455  -2.0045   4.2880  -3.4023
  2021-02-20/17:58:57          17.0924 -22.5452   7.1446  -2.1214   4.1967  -3.4022
  2021-02-20/17:58:58          17.0900 -22.5424   7.1437  -2.2185   3.8912  -3.7189
  2021-02-20/17:58:59          17.0876 -22.5395   7.1428  -2.1416   3.6527  -3.8992
  2021-02-20/17:59:00          17.0852 -22.5367   7.1419  -2.0890   3.9675  -3.6551
  2021-02-20/17:59:01          17.0828 -22.5339   7.1410  -2.0214   4.3125  -3.4206
  2021-02-20/17:59:02          17.0805 -22.5311   7.1401  -1.9452   4.2920  -3.5615
  2021-02-20/17:59:03          17.0781 -22.5282   7.1392  -1.9234   4.0069  -3.8546
  2021-02-20/17:59:04          17.0757 -22.5254   7.1383  -2.0055   3.9127  -3.7787
  2021-02-20/17:59:05          17.0733 -22.5226   7.1374  -2.0045   4.1267  -3.6919
  2021-02-20/17:59:06          17.0709 -22.5198   7.1365  -2.0834   4.0047  -3.7393
  2021-02-20/17:59:07          17.0685 -22.5169   7.1356  -2.0799   3.9404  -3.7648
  2021-02-20/17:59:08          17.0661 -22.5141   7.1347  -2.0167   3.8381  -3.8251
  2021-02-20/17:59:09          17.0637 -22.5113   7.1338  -2.0073   3.7235  -3.9285
  2021-02-20/17:59:10          17.0613 -22.5085   7.1329  -2.0283   3.8064  -3.8196
  2021-02-20/17:59:11          17.0589 -22.5056   7.1320  -2.0643   3.8752  -3.8306
  2021-02-20/17:59:12          17.0565 -22.5028   7.1311  -2.2328   3.9934  -3.7321
  2021-02-20/17:59:13          17.0541 -22.5000   7.1302  -2.3830   3.7734  -3.7782
  2021-02-20/17:59:14          17.0517 -22.4972   7.1293  -2.1056   3.7801  -3.7034
  2021-02-20/17:59:15          17.0493 -22.4943   7.1285  -1.9613   4.0915  -3.5492
  2021-02-20/17:59:16          17.0470 -22.4915   7.1276  -1.9591   4.1858  -3.6359
  2021-02-20/17:59:17          17.0446 -22.4887   7.1267  -1.9775   3.9816  -3.6956
  2021-02-20/17:59:18          17.0422 -22.4859   7.1258  -1.9375   3.8799  -3.8444
  2021-02-20/17:59:19          17.0398 -22.4830   7.1249  -1.9483   3.8784  -3.7276
  2021-02-20/17:59:20          17.0374 -22.4802   7.1240  -1.9891   3.8938  -3.6925
  2021-02-20/17:59:21          17.0350 -22.4774   7.1231  -1.9637   3.9016  -3.7867
  2021-02-20/17:59:22          17.0326 -22.4746   7.1222  -1.8722   3.6765  -4.0403
  2021-02-20/17:59:23          17.0302 -22.4717   7.1213  -1.8491   3.4876  -4.1253
  2021-02-20/17:59:24          17.0278 -22.4689   7.1204  -2.0042   4.0615  -3.7246
  2021-02-20/17:59:25          17.0254 -22.4661   7.1195  -2.1441   4.2654  -3.3770
  2021-02-20/17:59:26          17.0230 -22.4633   7.1186  -2.1759   4.2491  -3.4814
  2021-02-20/17:59:27          17.0206 -22.4604   7.1177  -2.1309   4.1474  -3.4039
  2021-02-20/17:59:28          17.0182 -22.4576   7.1168  -2.0971   4.2420  -3.5090
  2021-02-20/17:59:29          17.0159 -22.4548   7.1159  -2.1728   4.2857  -3.5952
  2021-02-20/17:59:30          17.0135 -22.4519   7.1150  -2.2024   4.2481  -3.6477
  2021-02-20/17:59:31          17.0111 -22.4491   7.1141  -2.1051   4.2104  -3.6627
  2021-02-20/17:59:32          17.0087 -22.4463   7.1132  -2.0596   4.1439  -3.7215
  2021-02-20/17:59:33          17.0063 -22.4435   7.1123  -2.0439   4.0953  -3.7467
  2021-02-20/17:59:34          17.0039 -22.4406   7.1115  -1.7683   4.0145  -3.7560
  2021-02-20/17:59:35          17.0015 -22.4378   7.1106  -1.7538   3.9991  -3.7512
  2021-02-20/17:59:36          16.9991 -22.4350   7.1097  -1.8694   4.0298  -3.6771
  2021-02-20/17:59:37          16.9967 -22.4322   7.1088  -1.9616   4.0942  -3.5432
  2021-02-20/17:59:38          16.9943 -22.4293   7.1079  -2.0078   4.1634  -3.6072
  2021-02-20/17:59:39          16.9919 -22.4265   7.1070  -2.0441   4.0334  -3.6063
  2021-02-20/17:59:40          16.9895 -22.4237   7.1061  -1.9164   4.0154  -3.6103
  2021-02-20/17:59:41          16.9871 -22.4209   7.1052  -1.7924   4.1294  -3.5492
  2021-02-20/17:59:42          16.9847 -22.4180   7.1043  -1.7455   4.1209  -3.6263
  2021-02-20/17:59:43          16.9824 -22.4152   7.1034  -1.7434   4.2554  -3.5964
  2021-02-20/17:59:44          16.9800 -22.4124   7.1025  -1.7469   3.9454  -3.8169
  2021-02-20/17:59:45          16.9776 -22.4096   7.1016  -1.8062   3.8739  -3.8614
  2021-02-20/17:59:46          16.9752 -22.4067   7.1007  -1.7731   3.8448  -3.7710
  2021-02-20/17:59:47          16.9728 -22.4039   7.0998  -1.7881   3.8598  -3.7674
  2021-02-20/17:59:48          16.9704 -22.4011   7.0989  -1.7024   3.8944  -3.7563
  2021-02-20/17:59:49          16.9680 -22.3983   7.0980  -1.7039   3.9797  -3.7334
  2021-02-20/17:59:50          16.9656 -22.3954   7.0971  -1.6922   3.9572  -3.7836
  2021-02-20/17:59:51          16.9632 -22.3926   7.0962  -1.6581   3.9590  -3.7918
  2021-02-20/17:59:52          16.9608 -22.3898   7.0953  -1.6150   4.0449  -3.9273
  2021-02-20/17:59:53          16.9584 -22.3870   7.0944  -1.6282   4.1394  -3.9966
  2021-02-20/17:59:54          16.9560 -22.3841   7.0936  -1.6228   4.1144  -3.8051
  2021-02-20/17:59:55          16.9536 -22.3813   7.0927  -1.5781   4.0204  -3.7740
  2021-02-20/17:59:56          16.9513 -22.3785   7.0918  -1.6480   4.0047  -3.7460
  2021-02-20/17:59:57          16.9489 -22.3757   7.0909  -1.7092   4.1696  -3.8089
  2021-02-20/17:59:58          16.9465 -22.3728   7.0900  -1.6014   4.1594  -3.5718
  2021-02-20/17:59:59          16.9441 -22.3700   7.0891  -1.6479   4.1003  -3.7025
  2021-02-20/18:00:00          16.9417 -22.3672   7.0882  -1.6550   3.9280  -3.8053
  2021-02-20/18:00:01          16.9393 -22.3644   7.0873  -1.7884   3.6985  -4.0032
  2021-02-20/18:00:02          16.9369 -22.3615   7.0864  -1.8820   3.5975  -3.9316
  2021-02-20/18:00:03          16.9345 -22.3587   7.0855  -1.8237   3.7989  -3.7969
  2021-02-20/18:00:04          16.9321 -22.3559   7.0846  -1.7574   3.8062  -3.8786
  2021-02-20/18:00:05          16.9297 -22.3531   7.0837  -1.7108   3.7429  -3.9478
  2021-02-20/18:00:06          16.9273 -22.3502   7.0828  -1.6451   3.7486  -3.9214
  2021-02-20/18:00:07          16.9249 -22.3474   7.0819  -1.6950   3.7500  -3.8469
  2021-02-20/18:00:08          16.9225 -22.3446   7.0810  -1.6050   3.9990  -3.6826
  2021-02-20/18:00:09          16.9202 -22.3418   7.0801  -1.4477   4.2501  -3.5875
  2021-02-20/18:00:10          16.9178 -22.3389   7.0792  -1.4142   4.1515  -3.6692
  2021-02-20/18:00:11          16.9154 -22.3361   7.0783  -1.3920   4.1955  -3.6032
  2021-02-20/18:00:12          16.9130 -22.3333   7.0774  -1.3076   4.3975  -3.5698
  2021-02-20/18:00:13          16.9106 -22.3305   7.0766  -1.4363   4.7424  -3.4781
  2021-02-20/18:00:14          16.9082 -22.3276   7.0757  -1.4020   4.5969  -3.4313
  2021-02-20/18:00:15          16.9058 -22.3248   7.0748  -1.3251   4.5701  -3.4777
  2021-02-20/18:00:16          16.9034 -22.3220   7.0739  -1.2508   4.6582  -3.4166
  2021-02-20/18:00:17          16.9010 -22.3192   7.0730  -1.2295   4.6783  -3.4732
  2021-02-20/18:00:18          16.8986 -22.3163   7.0721  -1.1469   4.7588  -3.3594
  2021-02-20/18:00:19          16.8962 -22.3135   7.0712  -1.2736   4.7399  -3.2724
  2021-02-20/18:00:20          16.8938 -22.3107   7.0703  -1.4219   4.7594  -3.3030
  2021-02-20/18:00:21          16.8914 -22.3079   7.0694  -1.1745   4.7955  -3.2945
  2021-02-20/18:00:22          16.8890 -22.3050   7.0685  -1.0900   4.8480  -3.3510
  2021-02-20/18:00:23          16.8867 -22.3022   7.0676  -1.1685   4.9148  -3.2541
  2021-02-20/18:00:24          16.8843 -22.2994   7.0667  -1.2234   4.8399  -3.3509
  2021-02-20/18:00:25          16.8819 -22.2966   7.0658  -1.0893   4.8878  -3.3884
  2021-02-20/18:00:26          16.8795 -22.2937   7.0649  -1.0542   4.8908  -3.2840
  2021-02-20/18:00:27          16.8771 -22.2909   7.0640  -1.0029   4.9094  -3.3609
  2021-02-20/18:00:28          16.8747 -22.2881   7.0631  -0.9604   5.0145  -3.1725
  2021-02-20/18:00:29          16.8723 -22.2853   7.0622  -0.8703   5.0925  -3.1446
  2021-02-20/18:00:30          16.8699 -22.2824   7.0613  -1.2525   4.8829  -3.3026
  2021-02-20/18:00:31          16.8675 -22.2796   7.0604  -1.5945   4.6638  -3.3588
  2021-02-20/18:00:32          16.8651 -22.2768   7.0595  -1.7657   4.5409  -3.3964
  2021-02-20/18:00:33          16.8627 -22.2740   7.0587  -1.9627   4.5730  -3.5037
  2021-02-20/18:00:34          16.8603 -22.2711   7.0578  -1.7910   4.8192  -3.4268
  2021-02-20/18:00:35          16.8579 -22.2683   7.0569  -2.1084   4.6213  -3.3432
  2021-02-20/18:00:36          16.8556 -22.2655   7.0560  -2.0961   4.6703  -3.2403
  2021-02-20/18:00:37          16.8532 -22.2627   7.0551  -2.1321   4.6961  -3.1654
  2021-02-20/18:00:38          16.8508 -22.2598   7.0542  -2.1981   4.6665  -3.1497
  2021-02-20/18:00:39          16.8484 -22.2570   7.0533  -2.2200   4.7222  -3.1034
  2021-02-20/18:00:40          16.8460 -22.2542   7.0524  -2.0317   4.9621  -3.1269
  2021-02-20/18:00:41          16.8436 -22.2514   7.0515  -2.0806   4.9100  -3.0696
  2021-02-20/18:00:42          16.8412 -22.2485   7.0506  -2.2908   4.5598  -2.9450
  2021-02-20/18:00:43          16.8388 -22.2457   7.0497  -2.1238   4.8442  -2.8278
  2021-02-20/18:00:44          16.8364 -22.2429   7.0488  -2.1758   4.9040  -2.9281
  2021-02-20/18:00:45          16.8340 -22.2401   7.0479  -2.0324   4.8356  -3.0276
  2021-02-20/18:00:46          16.8316 -22.2372   7.0470  -2.0322   4.8757  -2.7051
  2021-02-20/18:00:47          16.8292 -22.2344   7.0461  -1.9837   4.8543  -2.8122
  2021-02-20/18:00:48          16.8268 -22.2316   7.0452  -1.8179   4.9264  -2.8875
  2021-02-20/18:00:49          16.8244 -22.2288   7.0443  -1.7977   4.8331  -2.9385
  2021-02-20/18:00:50          16.8221 -22.2259   7.0434  -1.8769   4.8200  -2.7320
  2021-02-20/18:00:51          16.8197 -22.2231   7.0425  -1.9387   4.6863  -2.9088
  2021-02-20/18:00:52          16.8173 -22.2203   7.0417  -1.7709   4.9122  -2.6439
  2021-02-20/18:00:53          16.8149 -22.2175   7.0408  -1.7462   5.3149  -2.4020
  2021-02-20/18:00:54          16.8125 -22.2146   7.0399  -1.7614   5.1357  -2.7296
  2021-02-20/18:00:55          16.8101 -22.2118   7.0390  -1.6914   5.0769  -2.9608
  2021-02-20/18:00:56          16.8077 -22.2090   7.0381  -1.5463   4.9669  -3.0869
  2021-02-20/18:00:57          16.8053 -22.2062   7.0372  -1.4906   5.1344  -2.8552
  2021-02-20/18:00:58          16.8029 -22.2033   7.0363  -1.5251   5.2385  -2.8911
  2021-02-20/18:00:59          16.8005 -22.2005   7.0354  -1.4527   5.4248  -2.7318
  2021-02-20/18:01:00          16.7981 -22.1977   7.0345  -1.4048   5.3962  -2.5132
  2021-02-20/18:01:01          16.7957 -22.1949   7.0336  -1.4603   5.5813  -2.4838
  2021-02-20/18:01:02          16.7933 -22.1920   7.0327  -1.4311   5.5770  -2.5457
  2021-02-20/18:01:03          16.7910 -22.1892   7.0318  -1.2521   5.5059  -2.4263
  2021-02-20/18:01:04          16.7886 -22.1864   7.0309  -1.2679   5.5886  -2.2037
  2021-02-20/18:01:05          16.7862 -22.1836   7.0300  -1.1883   5.6979  -2.1372
  2021-02-20/18:01:06          16.7838 -22.1807   7.0291  -1.1074   5.4043  -2.5832
  2021-02-20/18:01:07          16.7814 -22.1779   7.0282  -0.9594   5.3771  -2.5808
  2021-02-20/18:01:08          16.7790 -22.1751   7.0273  -0.9629   5.4550  -2.4155
  2021-02-20/18:01:09          16.7766 -22.1723   7.0264  -1.1233   5.5310  -2.2513
  2021-02-20/18:01:10          16.7742 -22.1694   7.0255  -0.9561   5.7687  -2.0164
  2021-02-20/18:01:11          16.7718 -22.1666   7.0246  -0.9629   5.6428  -2.1943
  2021-02-20/18:01:12          16.7694 -22.1638   7.0238  -0.8222   5.8332  -1.8614
  2021-02-20/18:01:13          16.7670 -22.1610   7.0229  -1.1676   5.7056  -1.9190
  2021-02-20/18:01:14          16.7646 -22.1581   7.0220  -1.0509   5.7670  -1.7834
  2021-02-20/18:01:15          16.7622 -22.1553   7.0211  -1.0805   5.8835  -1.7138
  2021-02-20/18:01:16          16.7599 -22.1525   7.0202  -1.1380   5.7562  -1.9294
  2021-02-20/18:01:17          16.7575 -22.1497   7.0193  -1.0972   5.6089  -2.1281
  2021-02-20/18:01:18          16.7551 -22.1468   7.0184  -1.1109   5.5729  -2.1894
  2021-02-20/18:01:19          16.7527 -22.1440   7.0175  -1.1167   5.7554  -1.9433
  2021-02-20/18:01:20          16.7503 -22.1412   7.0166  -1.1076   5.5863  -2.6169
  2021-02-20/18:01:21          16.7479 -22.1384   7.0157  -0.8501   5.1167  -2.9189
  2021-02-20/18:01:22          16.7455 -22.1355   7.0148  -0.9098   5.0510  -2.9225
  2021-02-20/18:01:23          16.7431 -22.1327   7.0139  -1.0143   5.0330  -2.8579
  2021-02-20/18:01:24          16.7407 -22.1299   7.0130  -1.2599   5.0758  -2.8002
  2021-02-20/18:01:25          16.7383 -22.1270   7.0121  -1.3078   4.9533  -3.1255
  2021-02-20/18:01:26          16.7359 -22.1242   7.0112  -1.2033   4.9367  -3.1250
  2021-02-20/18:01:27          16.7335 -22.1214   7.0103  -1.1618   5.0552  -3.0530
  2021-02-20/18:01:28          16.7311 -22.1186   7.0094  -1.1972   5.1453  -2.9233
  2021-02-20/18:01:29          16.7288 -22.1157   7.0085  -1.2545   5.3287  -2.7089
  2021-02-20/18:01:30          16.7264 -22.1129   7.0076  -1.2007   5.5009  -2.5086
  2021-02-20/18:01:31          16.7240 -22.1101   7.0068  -1.2428   5.4164  -2.7168
  2021-02-20/18:01:32          16.7216 -22.1073   7.0059  -1.2631   5.1401  -3.0129
  2021-02-20/18:01:33          16.7192 -22.1044   7.0050  -1.1914   5.3213  -2.7877
  2021-02-20/18:01:34          16.7168 -22.1016   7.0041  -1.0810   5.5201  -2.4422
  2021-02-20/18:01:35          16.7144 -22.0988   7.0032  -0.9948   5.5262  -2.4356
  2021-02-20/18:01:36          16.7120 -22.0960   7.0023  -0.8551   5.5011  -2.4567
  2021-02-20/18:01:37          16.7096 -22.0931   7.0014  -0.7146   5.4774  -2.4837
  2021-02-20/18:01:38          16.7072 -22.0903   7.0005  -0.4858   5.5814  -2.5612
  2021-02-20/18:01:39          16.7048 -22.0875   6.9996  -0.5938   5.5255  -2.6235
  2021-02-20/18:01:40          16.7024 -22.0847   6.9987  -0.5783   5.3628  -2.8597
  2021-02-20/18:01:41          16.7000 -22.0818   6.9978  -0.6056   5.3344  -2.8034
  2021-02-20/18:01:42          16.6976 -22.0790   6.9969  -0.5616   5.2756  -2.8834
  2021-02-20/18:01:43          16.6953 -22.0762   6.9960  -1.0679   5.4006  -2.7613
  2021-02-20/18:01:44          16.6929 -22.0734   6.9951  -1.0116   5.3459  -2.7831
  2021-02-20/18:01:45          16.6905 -22.0705   6.9942  -0.9987   5.3055  -2.8518
  2021-02-20/18:01:46          16.6881 -22.0677   6.9933  -1.0671   5.2190  -2.8399
  2021-02-20/18:01:47          16.6857 -22.0649   6.9924  -1.2930   5.0390  -2.9672
  2021-02-20/18:01:48          16.6833 -22.0621   6.9915  -1.4422   4.9729  -3.0741
  2021-02-20/18:01:49          16.6809 -22.0592   6.9906  -1.5548   4.7539  -3.2740
  2021-02-20/18:01:50          16.6785 -22.0564   6.9897  -2.0017   4.3251  -3.6423
  2021-02-20/18:01:51          16.6761 -22.0536   6.9889  -2.5473   3.5402  -4.0371
  2021-02-20/18:01:52          16.6737 -22.0508   6.9880  -2.7680   3.3372  -3.9435
  2021-02-20/18:01:53          16.6713 -22.0479   6.9871  -2.8537   3.6180  -3.7719
  2021-02-20/18:01:54          16.6689 -22.0451   6.9862  -2.7960   3.7478  -3.7207
  2021-02-20/18:01:55          16.6665 -22.0423   6.9853  -2.6786   3.5739  -3.9217
  2021-02-20/18:01:56          16.6642 -22.0395   6.9844  -2.8321   3.5908  -3.8003
  2021-02-20/18:01:57          16.6618 -22.0366   6.9835  -2.8121   3.5133  -3.8180
  2021-02-20/18:01:58          16.6594 -22.0338   6.9826  -2.7437   3.5341  -3.9347
  2021-02-20/18:01:59          16.6570 -22.0310   6.9817  -2.8700   3.5377  -3.7145
  2021-02-20/18:02:00          16.6546 -22.0282   6.9808  -2.8234   3.5792  -3.7896
  2021-02-20/18:02:01          16.6522 -22.0253   6.9799  -2.6190   3.6289  -3.8961
  2021-02-20/18:02:02          16.6498 -22.0225   6.9790  -2.4879   3.5700  -3.9374
  2021-02-20/18:02:03          16.6474 -22.0197   6.9781  -2.5590   3.7091  -3.8528
  2021-02-20/18:02:04          16.6450 -22.0169   6.9772  -2.6056   3.6972  -3.8784
  2021-02-20/18:02:05          16.6426 -22.0140   6.9763  -2.7078   3.4910  -3.8173
  2021-02-20/18:02:06          16.6402 -22.0112   6.9754  -2.6991   3.4446  -3.7186
  2021-02-20/18:02:07          16.6378 -22.0084   6.9745  -2.6302   3.4389  -3.8070
  2021-02-20/18:02:08          16.6354 -22.0056   6.9736  -2.6740   3.4852  -3.8231
  2021-02-20/18:02:09          16.6331 -22.0027   6.9727  -2.6646   3.5853  -3.8059
  2021-02-20/18:02:10          16.6307 -21.9999   6.9718  -2.6181   3.6612  -3.7646
  2021-02-20/18:02:11          16.6283 -21.9971   6.9710  -2.6870   3.4829  -3.7967
  2021-02-20/18:02:12          16.6259 -21.9943   6.9701  -2.7121   3.3461  -3.9567
  2021-02-20/18:02:13          16.6235 -21.9914   6.9692  -2.7032   3.5667  -3.8076
  2021-02-20/18:02:14          16.6211 -21.9886   6.9683  -2.5966   3.7748  -3.7180
  2021-02-20/18:02:15          16.6187 -21.9858   6.9674  -2.5256   3.7436  -3.7980
  2021-02-20/18:02:16          16.6163 -21.9830   6.9665  -2.5101   3.7979  -3.7654
  2021-02-20/18:02:17          16.6139 -21.9801   6.9656  -2.5155   3.8270  -3.7467
  2021-02-20/18:02:18          16.6115 -21.9773   6.9647  -2.5620   3.8319  -3.7825
  2021-02-20/18:02:19          16.6091 -21.9745   6.9638  -2.5874   3.8537  -3.7795
  2021-02-20/18:02:20          16.6067 -21.9716   6.9629  -2.3563   3.7694  -3.9899
  2021-02-20/18:02:21          16.6043 -21.9688   6.9620  -2.3559   3.6546  -3.9603
  2021-02-20/18:02:22          16.6020 -21.9660   6.9611  -2.4206   3.7167  -3.8823
  2021-02-20/18:02:23          16.5996 -21.9632   6.9602  -2.3937   3.7025  -3.9484
  2021-02-20/18:02:24          16.5972 -21.9603   6.9593  -2.4302   3.8536  -3.8515
  2021-02-20/18:02:25          16.5948 -21.9575   6.9584  -2.5830   3.7852  -3.7705
  2021-02-20/18:02:26          16.5924 -21.9547   6.9575  -2.5520   3.7631  -3.7614
  2021-02-20/18:02:27          16.5900 -21.9519   6.9566  -2.7053   3.7014  -3.7096
  2021-02-20/18:02:28          16.5876 -21.9490   6.9557  -2.8175   3.5865  -3.7602
  2021-02-20/18:02:29          16.5852 -21.9462   6.9548  -2.5829   3.7171  -3.8784
  2021-02-20/18:02:30          16.5828 -21.9434   6.9539  -2.5317   3.6992  -3.8125
  2021-02-20/18:02:31          16.5804 -21.9406   6.9531  -2.5560   3.8882  -3.6381
  2021-02-20/18:02:32          16.5780 -21.9377   6.9522  -2.4041   3.8971  -3.7382
  2021-02-20/18:02:33          16.5756 -21.9349   6.9513  -2.2923   3.9733  -3.8711
  2021-02-20/18:02:34          16.5732 -21.9321   6.9504  -2.1530   3.8786  -3.9622
  2021-02-20/18:02:35          16.5708 -21.9293   6.9495  -2.4917   3.7813  -3.8013
  2021-02-20/18:02:36          16.5685 -21.9264   6.9486  -2.9517   3.7004  -3.4802
  2021-02-20/18:02:37          16.5661 -21.9236   6.9477  -3.0437   3.7197  -3.5518
  2021-02-20/18:02:38          16.5637 -21.9208   6.9468  -2.8423   3.7172  -3.6415
  2021-02-20/18:02:39          16.5613 -21.9180   6.9459  -2.7721   3.7305  -3.6414
  2021-02-20/18:02:40          16.5589 -21.9151   6.9450  -2.6964   3.6845  -3.7993
  2021-02-20/18:02:41          16.5565 -21.9123   6.9441  -2.6683   3.7654  -3.6203
  2021-02-20/18:02:42          16.5541 -21.9095   6.9432  -2.6965   3.8891  -3.5815
  2021-02-20/18:02:43          16.5517 -21.9067   6.9423  -2.6216   3.8586  -3.6888
  2021-02-20/18:02:44          16.5493 -21.9038   6.9414  -2.5580   3.9185  -3.6584
  2021-02-20/18:02:45          16.5469 -21.9010   6.9405  -2.4982   3.8313  -3.7315
  2021-02-20/18:02:46          16.5445 -21.8982   6.9396  -2.5732   3.8576  -3.6582
  2021-02-20/18:02:47          16.5421 -21.8954   6.9387  -2.7109   3.7131  -3.6998
  2021-02-20/18:02:48          16.5397 -21.8925   6.9378  -2.7861   3.6529  -3.6478
  2021-02-20/18:02:49          16.5374 -21.8897   6.9369  -2.8703   3.8779  -3.5055
  2021-02-20/18:02:50          16.5350 -21.8869   6.9360  -2.9382   3.7871  -3.4962
  2021-02-20/18:02:51          16.5326 -21.8841   6.9352  -3.0528   3.7612  -3.5104
  2021-02-20/18:02:52          16.5302 -21.8812   6.9343  -3.1525   3.6200  -3.5091
  2021-02-20/18:02:53          16.5278 -21.8784   6.9334  -3.0468   3.4971  -3.6624
  2021-02-20/18:02:54          16.5254 -21.8756   6.9325  -2.9426   3.4761  -3.6639
  2021-02-20/18:02:55          16.5230 -21.8728   6.9316  -2.9219   3.5397  -3.6525
  2021-02-20/18:02:56          16.5206 -21.8699   6.9307  -2.8240   3.6195  -3.6452
  2021-02-20/18:02:57          16.5182 -21.8671   6.9298  -2.9297   3.6852  -3.5757
  2021-02-20/18:02:58          16.5158 -21.8643   6.9289  -3.0471   3.5052  -3.6380
  2021-02-20/18:02:59          16.5134 -21.8614   6.9280  -3.0141   3.6881  -3.5553
  2021-02-20/18:03:00          16.5110 -21.8586   6.9271  -2.8237   3.8364  -3.5490
  2021-02-20/18:03:01          16.5086 -21.8558   6.9262  -2.5898   4.0000  -3.5695
  2021-02-20/18:03:02          16.5063 -21.8530   6.9253  -2.3040   4.0673  -3.7075
  2021-02-20/18:03:03          16.5039 -21.8501   6.9244  -2.2738   3.9562  -3.8867
  2021-02-20/18:03:04          16.5015 -21.8473   6.9235  -2.2353   3.8308  -3.9816
  2021-02-20/18:03:05          16.4991 -21.8445   6.9226  -2.1093   3.7698  -4.0775
  2021-02-20/18:03:06          16.4967 -21.8417   6.9217  -2.2040   3.6700  -4.0951
  2021-02-20/18:03:07          16.4943 -21.8388   6.9208  -2.4862   3.7110  -3.7503
  2021-02-20/18:03:08          16.4919 -21.8360   6.9199  -2.7584   3.9358  -3.4507
  2021-02-20/18:03:09          16.4895 -21.8332   6.9190  -2.9017   3.8832  -3.4936
  2021-02-20/18:03:10          16.4871 -21.8304   6.9181  -2.9163   3.7117  -3.6556
  2021-02-20/18:03:11          16.4847 -21.8275   6.9173  -2.9765   3.5821  -3.6256
  2021-02-20/18:03:12          16.4823 -21.8247   6.9164  -3.1057   3.5727  -3.6253
  2021-02-20/18:03:13          16.4799 -21.8219   6.9155  -3.0031   3.5179  -3.6465
  2021-02-20/18:03:14          16.4775 -21.8191   6.9146  -3.0583   3.5756  -3.5736
  2021-02-20/18:03:15          16.4752 -21.8162   6.9137  -3.0409   3.5750  -3.6591
  2021-02-20/18:03:16          16.4728 -21.8134   6.9128  -2.8135   3.4836  -3.9269
  2021-02-20/18:03:17          16.4704 -21.8106   6.9119  -2.6052   3.5120  -4.0043
  2021-02-20/18:03:18          16.4680 -21.8078   6.9110  -2.6571   3.5191  -3.9421
  2021-02-20/18:03:19          16.4656 -21.8049   6.9101  -2.5361   3.6344  -3.9322
  2021-02-20/18:03:20          16.4632 -21.8021   6.9092  -2.5292   3.6332  -3.9544
  2021-02-20/18:03:21          16.4608 -21.7993   6.9083  -2.8271   3.5823  -3.7761
  2021-02-20/18:03:22          16.4584 -21.7965   6.9074  -2.8439   3.6615  -3.6862
  2021-02-20/18:03:23          16.4560 -21.7936   6.9065  -2.7208   3.7094  -3.8446
  2021-02-20/18:03:24          16.4536 -21.7908   6.9056  -2.7202   3.6479  -3.8742
  2021-02-20/18:03:25          16.4512 -21.7880   6.9047  -2.7075   3.7173  -3.8552
  2021-02-20/18:03:26          16.4488 -21.7852   6.9038  -2.8033   3.6373  -3.8172
  2021-02-20/18:03:27          16.4464 -21.7823   6.9029  -3.0084   3.6825  -3.6898
  2021-02-20/18:03:28          16.4441 -21.7795   6.9020  -2.9117   3.7365  -3.6684
  2021-02-20/18:03:29          16.4417 -21.7767   6.9011  -3.0968   3.7770  -3.5492
  2021-02-20/18:03:30          16.4393 -21.7739   6.9002  -3.1775   3.8298  -3.4933
  2021-02-20/18:03:31          16.4369 -21.7710   6.8994  -3.0842   3.8402  -3.5947
  2021-02-20/18:03:32          16.4345 -21.7682   6.8985  -3.0860   3.7936  -3.6057
  2021-02-20/18:03:33          16.4321 -21.7654   6.8976  -3.1162   3.7931  -3.5055
  2021-02-20/18:03:34          16.4297 -21.7625   6.8967  -2.9950   3.8308  -3.5706
  2021-02-20/18:03:35          16.4273 -21.7597   6.8958  -3.0420   3.8183  -3.5895
  2021-02-20/18:03:36          16.4249 -21.7569   6.8949  -3.0844   3.7373  -3.5164
  2021-02-20/18:03:37          16.4225 -21.7541   6.8940  -2.9697   3.8477  -3.5697
  2021-02-20/18:03:38          16.4201 -21.7512   6.8931  -3.0517   3.7921  -3.5786
  2021-02-20/18:03:39          16.4177 -21.7484   6.8922  -3.0965   3.7673  -3.4822
  2021-02-20/18:03:40          16.4153 -21.7456   6.8913  -3.0999   3.7537  -3.4725
  2021-02-20/18:03:41          16.4130 -21.7428   6.8904  -3.0943   3.7624  -3.4570
  2021-02-20/18:03:42          16.4106 -21.7399   6.8895  -3.0886   3.7674  -3.4378
  2021-02-20/18:03:43          16.4082 -21.7371   6.8886  -3.0032   3.8388  -3.4021
  2021-02-20/18:03:44          16.4058 -21.7343   6.8877  -3.0962   3.9318  -3.3768
  2021-02-20/18:03:45          16.4034 -21.7315   6.8868  -3.1806   3.8490  -3.3326
  2021-02-20/18:03:46          16.4010 -21.7286   6.8859  -3.1518   3.9538  -3.2797
  2021-02-20/18:03:47          16.3986 -21.7258   6.8850  -3.1408   4.0144  -3.2599
  2021-02-20/18:03:48          16.3962 -21.7230   6.8841  -3.1794   3.8302  -3.3306
  2021-02-20/18:03:49          16.3938 -21.7202   6.8832  -3.1369   3.8509  -3.2891
  2021-02-20/18:03:50          16.3914 -21.7173   6.8823  -3.1701   3.9175  -3.2530
  2021-02-20/18:03:51          16.3890 -21.7145   6.8815  -3.0867   3.9642  -3.2735
  2021-02-20/18:03:52          16.3866 -21.7117   6.8806  -3.0695   3.9825  -3.2764
  2021-02-20/18:03:53          16.3842 -21.7089   6.8797  -3.1001   3.8673  -3.3951
  2021-02-20/18:03:54          16.3819 -21.7060   6.8788  -3.1090   3.7815  -3.4406
  2021-02-20/18:03:55          16.3795 -21.7032   6.8779  -3.1315   3.7428  -3.4631
  2021-02-20/18:03:56          16.3771 -21.7004   6.8770  -3.2162   3.7079  -3.4587
  2021-02-20/18:03:57          16.3747 -21.6976   6.8761  -3.2075   3.7356  -3.4207
  2021-02-20/18:03:58          16.3723 -21.6947   6.8752  -3.0412   3.7386  -3.5576
  2021-02-20/18:03:59          16.3699 -21.6919   6.8743  -3.1066   3.6130  -3.7121
  2021-02-20/18:04:00          16.3675 -21.6891   6.8734  -3.0679   3.4802  -3.7030
  2021-02-20/18:04:01          16.3651 -21.6863   6.8725  -2.8838   3.8324  -3.5333
  2021-02-20/18:04:02          16.3627 -21.6834   6.8716  -2.8289   3.8920  -3.6257
  2021-02-20/18:04:03          16.3603 -21.6806   6.8707  -2.8880   3.9059  -3.4791
  2021-02-20/18:04:04          16.3579 -21.6778   6.8698  -2.8670   4.0321  -3.4636
  2021-02-20/18:04:05          16.3555 -21.6749   6.8689  -2.9401   3.9742  -3.3427
  2021-02-20/18:04:06          16.3531 -21.6721   6.8680  -2.8751   4.1008  -3.3770
  2021-02-20/18:04:07          16.3507 -21.6693   6.8671  -2.9531   4.0556  -3.3148
  2021-02-20/18:04:08          16.3484 -21.6665   6.8662  -3.0044   4.0823  -3.2803
  2021-02-20/18:04:09          16.3460 -21.6636   6.8653  -3.1068   3.9659  -3.2836
  2021-02-20/18:04:10          16.3436 -21.6608   6.8644  -3.1128   3.9973  -3.2265
  2021-02-20/18:04:11          16.3412 -21.6580   6.8636  -3.0476   4.1115  -3.1797
  2021-02-20/18:04:12          16.3388 -21.6552   6.8627  -2.9837   4.1016  -3.2447
  2021-02-20/18:04:13          16.3364 -21.6523   6.8618  -2.9835   4.0674  -3.2906
  2021-02-20/18:04:14          16.3340 -21.6495   6.8609  -3.0051   4.0710  -3.2359
  2021-02-20/18:04:15          16.3316 -21.6467   6.8600  -2.9647   4.1202  -3.2947
  2021-02-20/18:04:16          16.3292 -21.6439   6.8591  -2.9131   4.1071  -3.2650
  2021-02-20/18:04:17          16.3268 -21.6410   6.8582  -2.9043   4.1913  -3.2647
  2021-02-20/18:04:18          16.3244 -21.6382   6.8573  -2.7210   3.9792  -3.5975
  2021-02-20/18:04:19          16.3220 -21.6354   6.8564  -2.6155   3.7554  -3.8211
  2021-02-20/18:04:20          16.3196 -21.6326   6.8555  -2.6265   3.9240  -3.6440
  2021-02-20/18:04:21          16.3173 -21.6297   6.8546  -2.6569   4.0258  -3.5683
  2021-02-20/18:04:22          16.3149 -21.6269   6.8537  -2.7379   4.0469  -3.5103
  2021-02-20/18:04:23          16.3125 -21.6241   6.8528  -2.8600   3.9376  -3.4993
  2021-02-20/18:04:24          16.3101 -21.6213   6.8519  -2.8738   3.9875  -3.4999
  2021-02-20/18:04:25          16.3077 -21.6184   6.8510  -2.9078   3.9437  -3.4896
  2021-02-20/18:04:26          16.3053 -21.6156   6.8501  -2.8646   3.8353  -3.5868
  2021-02-20/18:04:27          16.3029 -21.6128   6.8492  -2.8367   3.8326  -3.6275
  2021-02-20/18:04:28          16.3005 -21.6100   6.8483  -2.9532   3.8143  -3.5940
  2021-02-20/18:04:29          16.2981 -21.6071   6.8474  -2.8972   3.7285  -3.6425
  2021-02-20/18:04:30          16.2957 -21.6043   6.8465  -2.7660   3.7092  -3.7083
  2021-02-20/18:04:31          16.2933 -21.6015   6.8456  -2.6425   3.8056  -3.7718
  2021-02-20/18:04:32          16.2909 -21.5987   6.8448  -2.6198   3.8385  -3.7847
  2021-02-20/18:04:33          16.2885 -21.5958   6.8439  -2.4890   4.1141  -3.5481
  2021-02-20/18:04:34          16.2862 -21.5930   6.8430  -2.5698   4.0660  -3.6397
  2021-02-20/18:04:35          16.2838 -21.5902   6.8421  -2.6248   3.9679  -3.6868
  2021-02-20/18:04:36          16.2814 -21.5873   6.8412  -2.7264   3.7733  -3.7262
  2021-02-20/18:04:37          16.2790 -21.5845   6.8403  -2.7433   3.6744  -3.7872
  2021-02-20/18:04:38          16.2766 -21.5817   6.8394  -2.6162   3.7941  -3.8299
  2021-02-20/18:04:39          16.2742 -21.5789   6.8385  -2.4958   3.8600  -3.7612
  2021-02-20/18:04:40          16.2718 -21.5760   6.8376  -2.5758   3.8493  -3.7786
  2021-02-20/18:04:41          16.2694 -21.5732   6.8367  -2.6552   3.8274  -3.7281
  2021-02-20/18:04:42          16.2670 -21.5704   6.8358  -2.6509   3.8772  -3.6754
  2021-02-20/18:04:43          16.2646 -21.5676   6.8349  -2.7405   3.8788  -3.7211
  2021-02-20/18:04:44          16.2622 -21.5647   6.8340  -2.6285   3.9481  -3.7904
  2021-02-20/18:04:45          16.2598 -21.5619   6.8331  -2.6277   3.9815  -3.7107
  2021-02-20/18:04:46          16.2574 -21.5591   6.8322  -2.7169   4.0136  -3.6806
  2021-02-20/18:04:47          16.2551 -21.5563   6.8313  -2.6896   4.0149  -3.6479
  2021-02-20/18:04:48          16.2527 -21.5534   6.8304  -2.6940   4.0748  -3.6355
  2021-02-20/18:04:49          16.2503 -21.5506   6.8295  -2.5652   4.0984  -3.6566
  2021-02-20/18:04:50          16.2479 -21.5478   6.8286  -2.5773   4.0528  -3.6861
  2021-02-20/18:04:51          16.2455 -21.5450   6.8277  -2.4850   4.0941  -3.6358
  2021-02-20/18:04:52          16.2431 -21.5421   6.8269  -2.4446   4.0206  -3.6105
  2021-02-20/18:04:53          16.2407 -21.5393   6.8260  -2.4683   4.0377  -3.5448
  2021-02-20/18:04:54          16.2383 -21.5365   6.8251  -2.3689   4.0784  -3.4894
  2021-02-20/18:04:55          16.2359 -21.5337   6.8242  -2.4433   4.0727  -3.4279
  2021-02-20/18:04:56          16.2335 -21.5308   6.8233  -2.5840   4.0392  -3.4843
  2021-02-20/18:04:57          16.2311 -21.5280   6.8224  -2.6152   4.1072  -3.5473
  2021-02-20/18:04:58          16.2287 -21.5252   6.8215  -2.6647   4.0323  -3.5239
  2021-02-20/18:04:59          16.2263 -21.5223   6.8206  -2.6601   4.0914  -3.5287
  2021-02-20/18:05:00          16.2240 -21.5195   6.8197  -2.5994   4.0562  -3.5644
  2021-02-20/18:05:01          16.2216 -21.5167   6.8188  -2.5712   4.0930  -3.5156
  2021-02-20/18:05:02          16.2192 -21.5139   6.8179  -2.5088   4.0962  -3.3672
  2021-02-20/18:05:03          16.2168 -21.5110   6.8170  -2.6892   4.0428  -3.4379
  2021-02-20/18:05:04          16.2144 -21.5082   6.8161  -2.8176   3.8261  -3.5982
  2021-02-20/18:05:05          16.2120 -21.5054   6.8152  -2.7716   4.0113  -3.4954
  2021-02-20/18:05:06          16.2096 -21.5026   6.8143  -2.8558   3.7753  -3.7303
  2021-02-20/18:05:07          16.2072 -21.4997   6.8134  -3.0781   3.6147  -3.6725
  2021-02-20/18:05:08          16.2048 -21.4969   6.8125  -3.4952   3.3761  -3.4621
  2021-02-20/18:05:09          16.2024 -21.4941   6.8116  -3.4567   3.3654  -3.5729
  2021-02-20/18:05:10          16.2000 -21.4913   6.8107  -3.2214   3.4347  -3.6559
  2021-02-20/18:05:11          16.1976 -21.4884   6.8098  -3.0603   3.4572  -3.8299
  2021-02-20/18:05:12          16.1952 -21.4856   6.8090  -2.9828   3.4393  -3.8566
  2021-02-20/18:05:13          16.1929 -21.4828   6.8081  -2.7935   3.4863  -3.9634
  2021-02-20/18:05:14          16.1905 -21.4800   6.8072  -2.8437   3.4642  -3.9094
  2021-02-20/18:05:15          16.1881 -21.4771   6.8063  -2.8490   3.6180  -3.7434
  2021-02-20/18:05:16          16.1857 -21.4743   6.8054  -2.8064   3.6987  -3.6918
  2021-02-20/18:05:17          16.1833 -21.4715   6.8045  -2.7642   3.7541  -3.7533
  2021-02-20/18:05:18          16.1809 -21.4687   6.8036  -2.8544   3.5668  -3.7832
  2021-02-20/18:05:19          16.1785 -21.4658   6.8027  -2.7680   3.7357  -3.6700
  2021-02-20/18:05:20          16.1761 -21.4630   6.8018  -2.8001   3.8507  -3.6446
  2021-02-20/18:05:21          16.1737 -21.4602   6.8009  -2.9444   3.7469  -3.6857
  2021-02-20/18:05:22          16.1713 -21.4574   6.8000  -2.9019   3.6778  -3.6808
  2021-02-20/18:05:23          16.1689 -21.4545   6.7991  -2.9002   3.6626  -3.7008
  2021-02-20/18:05:24          16.1665 -21.4517   6.7982  -2.8547   3.7641  -3.7013
  2021-02-20/18:05:25          16.1641 -21.4489   6.7973  -2.8149   3.6870  -3.7426
  2021-02-20/18:05:26          16.1618 -21.4460   6.7964  -2.8415   3.7032  -3.7065
  2021-02-20/18:05:27          16.1594 -21.4432   6.7955  -2.8151   3.6456  -3.7813
  2021-02-20/18:05:28          16.1570 -21.4404   6.7946  -2.7363   3.7477  -3.7716
  2021-02-20/18:05:29          16.1546 -21.4376   6.7937  -2.6488   3.8691  -3.7645
  2021-02-20/18:05:30          16.1522 -21.4347   6.7928  -2.5771   3.9245  -3.7557
  2021-02-20/18:05:31          16.1498 -21.4319   6.7919  -2.6082   3.9467  -3.7680
  2021-02-20/18:05:32          16.1474 -21.4291   6.7910  -2.5709   3.9967  -3.7579
  2021-02-20/18:05:33          16.1450 -21.4263   6.7902  -2.5255   4.0164  -3.7779
  2021-02-20/18:05:34          16.1426 -21.4234   6.7893  -2.4750   4.0473  -3.7477
  2021-02-20/18:05:35          16.1402 -21.4206   6.7884  -2.3511   4.1470  -3.7281
  2021-02-20/18:05:36          16.1378 -21.4178   6.7875  -2.3404   4.2681  -3.6747
  2021-02-20/18:05:37          16.1354 -21.4150   6.7866  -2.3924   4.1401  -3.7337
  2021-02-20/18:05:38          16.1330 -21.4121   6.7857  -2.4318   4.0818  -3.8064
  2021-02-20/18:05:39          16.1307 -21.4093   6.7848  -2.3674   3.9825  -3.8677
  2021-02-20/18:05:40          16.1283 -21.4065   6.7839  -2.4040   4.0347  -3.8379
  2021-02-20/18:05:41          16.1259 -21.4037   6.7830  -2.3403   4.1311  -3.7434
  2021-02-20/18:05:42          16.1235 -21.4008   6.7821  -2.3698   4.1510  -3.6475
  2021-02-20/18:05:43          16.1211 -21.3980   6.7812  -2.4723   4.1478  -3.7168
  2021-02-20/18:05:44          16.1187 -21.3952   6.7803  -2.5272   4.1180  -3.6924
  2021-02-20/18:05:45          16.1163 -21.3924   6.7794  -2.4518   4.1413  -3.7018
  2021-02-20/18:05:46          16.1139 -21.3895   6.7785  -2.4068   4.1214  -3.7401
  2021-02-20/18:05:47          16.1115 -21.3867   6.7776  -2.3908   4.1650  -3.7697
  2021-02-20/18:05:48          16.1091 -21.3839   6.7767  -2.3336   4.2093  -3.8312
  2021-02-20/18:05:49          16.1067 -21.3810   6.7758  -2.4084   4.0901  -3.8532
  2021-02-20/18:05:50          16.1043 -21.3782   6.7749  -2.3429   4.1547  -3.7312
  2021-02-20/18:05:51          16.1020 -21.3754   6.7740  -2.4481   4.1318  -3.7583
  2021-02-20/18:05:52          16.0996 -21.3726   6.7731  -2.7214   3.7764  -3.8342
  2021-02-20/18:05:53          16.0972 -21.3697   6.7722  -2.7772   3.5342  -3.9692
  2021-02-20/18:05:54          16.0948 -21.3669   6.7714  -2.9202   3.3698  -3.7988
  2021-02-20/18:05:55          16.0924 -21.3641   6.7705  -3.3782   3.1910  -3.6545
  2021-02-20/18:05:56          16.0900 -21.3613   6.7696  -3.3023   2.9361  -3.7144
  2021-02-20/18:05:57          16.0876 -21.3584   6.7687  -3.3229   2.6830  -3.8231
  2021-02-20/18:05:58          16.0852 -21.3556   6.7678  -3.4204   2.6238  -3.7712
  2021-02-20/18:05:59          16.0828 -21.3528   6.7669  -3.3399   2.6882  -3.9750
  2021-02-20/18:06:00          16.0804 -21.3500   6.7660  -3.1011   2.7251  -4.1269
  2021-02-20/18:06:01          16.0780 -21.3471   6.7651  -2.9752   2.6914  -4.1085
  2021-02-20/18:06:02          16.0756 -21.3443   6.7642  -2.9916   2.7632  -4.1227
  2021-02-20/18:06:03          16.0732 -21.3415   6.7633  -3.0835   2.9610  -3.9964
  2021-02-20/18:06:04          16.0709 -21.3387   6.7624  -3.2013   3.0393  -3.7656
  2021-02-20/18:06:05          16.0685 -21.3358   6.7615  -3.0064   3.0743  -3.9091
  2021-02-20/18:06:06          16.0661 -21.3330   6.7606  -2.9810   3.0363  -3.9798
  2021-02-20/18:06:07          16.0637 -21.3302   6.7597  -3.1384   3.0352  -3.8435
  2021-02-20/18:06:08          16.0613 -21.3273   6.7588  -3.1639   3.0616  -3.8445
  2021-02-20/18:06:09          16.0589 -21.3245   6.7579  -3.3035   2.9103  -3.9022
  2021-02-20/18:06:10          16.0565 -21.3217   6.7570  -3.5824   2.6410  -3.7281
  2021-02-20/18:06:11          16.0541 -21.3189   6.7561  -3.7496   2.5590  -3.5844
  2021-02-20/18:06:12          16.0517 -21.3160   6.7552  -3.5373   2.6948  -3.8238
  2021-02-20/18:06:13          16.0493 -21.3132   6.7543  -3.6851   2.4831  -3.8184
  2021-02-20/18:06:14          16.0469 -21.3104   6.7535  -3.5677   2.5587  -3.6839
  2021-02-20/18:06:15          16.0445 -21.3076   6.7526  -3.1695   3.1462  -3.7418
  2021-02-20/18:06:16          16.0421 -21.3047   6.7517  -3.3742   2.9456  -3.8589
  2021-02-20/18:06:17          16.0398 -21.3019   6.7508  -3.2747   2.7268  -3.8470
  2021-02-20/18:06:18          16.0374 -21.2991   6.7499  -3.2419   2.9859  -3.7966
  2021-02-20/18:06:19          16.0350 -21.2963   6.7490  -3.3624   2.9332  -3.7449
  2021-02-20/18:06:20          16.0326 -21.2934   6.7481  -3.2496   2.9231  -3.8390
  2021-02-20/18:06:21          16.0302 -21.2906   6.7472  -3.2299   2.9326  -3.8382
  2021-02-20/18:06:22          16.0278 -21.2878   6.7463  -3.3043   2.9486  -3.7946
  2021-02-20/18:06:23          16.0254 -21.2850   6.7454  -3.1466   3.0051  -3.8577
  2021-02-20/18:06:24          16.0230 -21.2821   6.7445  -2.8802   3.0044  -4.0682
  2021-02-20/18:06:25          16.0206 -21.2793   6.7436  -2.8251   3.0097  -3.9895
  2021-02-20/18:06:26          16.0182 -21.2765   6.7427  -2.9166   3.0459  -3.9117
  2021-02-20/18:06:27          16.0158 -21.2736   6.7418  -2.9979   2.9290  -3.9805
  2021-02-20/18:06:28          16.0134 -21.2708   6.7409  -2.9829   2.9281  -3.9285
  2021-02-20/18:06:29          16.0110 -21.2680   6.7400  -3.1198   3.1087  -3.7642
  2021-02-20/18:06:30          16.0087 -21.2652   6.7391  -3.3141   2.8229  -3.8787
  2021-02-20/18:06:31          16.0063 -21.2623   6.7382  -3.2417   2.7864  -3.8340
  2021-02-20/18:06:32          16.0039 -21.2595   6.7373  -3.0754   3.1529  -3.5925
  2021-02-20/18:06:33          16.0015 -21.2567   6.7364  -3.2335   3.1179  -3.7333
  2021-02-20/18:06:34          15.9991 -21.2539   6.7355  -3.3404   2.8699  -3.8245
  2021-02-20/18:06:35          15.9967 -21.2510   6.7347  -3.0805   2.8628  -3.9052
  2021-02-20/18:06:36          15.9943 -21.2482   6.7338  -3.0663   2.9493  -3.9991
  2021-02-20/18:06:37          15.9919 -21.2454   6.7329  -3.0072   3.1382  -3.9359
  2021-02-20/18:06:38          15.9895 -21.2426   6.7320  -2.9305   3.2766  -4.0236
  2021-02-20/18:06:39          15.9871 -21.2397   6.7311  -2.8628   3.2685  -3.9834
  2021-02-20/18:06:40          15.9847 -21.2369   6.7302  -2.6836   3.6436  -3.8880
  2021-02-20/18:06:41          15.9823 -21.2341   6.7293  -2.7487   3.2342  -4.1082
  2021-02-20/18:06:42          15.9799 -21.2313   6.7284  -2.6170   3.0169  -4.3097
  2021-02-20/18:06:43          15.9776 -21.2284   6.7275  -2.6903   3.0570  -4.2734
  2021-02-20/18:06:44          15.9752 -21.2256   6.7266  -2.7857   3.0978  -4.1733
  2021-02-20/18:06:45          15.9728 -21.2228   6.7257  -2.9194   3.1238  -4.0948
  2021-02-20/18:06:46          15.9704 -21.2200   6.7248  -2.9984   3.1953  -3.9461
  2021-02-20/18:06:47          15.9680 -21.2171   6.7239  -3.0480   3.2618  -3.9427
  2021-02-20/18:06:48          15.9656 -21.2143   6.7230  -3.0885   3.1645  -3.9737
  2021-02-20/18:06:49          15.9632 -21.2115   6.7221  -3.0931   3.1301  -3.9626
  2021-02-20/18:06:50          15.9608 -21.2086   6.7212  -3.2956   2.6234  -3.9969
  2021-02-20/18:06:51          15.9584 -21.2058   6.7203  -3.2639   2.9621  -3.9056
  2021-02-20/18:06:52          15.9560 -21.2030   6.7194  -3.2268   3.1276  -3.8598
  2021-02-20/18:06:53          15.9536 -21.2002   6.7185  -3.2166   3.3004  -3.7232
  2021-02-20/18:06:54          15.9512 -21.1973   6.7176  -3.4127   3.4236  -3.3597
  2021-02-20/18:06:55          15.9488 -21.1945   6.7167  -3.4357   3.7428  -3.1781
  2021-02-20/18:06:56          15.9465 -21.1917   6.7159  -3.3881   3.8296  -3.0685
  2021-02-20/18:06:57          15.9441 -21.1889   6.7150  -3.4942   4.1472  -2.8541
  2021-02-20/18:06:58          15.9417 -21.1860   6.7141  -2.8409   3.4306  -3.9306
  2021-02-20/18:06:59          15.9393 -21.1832   6.7132  -2.3711   2.6660  -4.5895
  2021-02-20/18:07:00          15.9369 -21.1804   6.7123  -2.4270   2.5754  -4.5529
  2021-02-20/18:07:01          15.9345 -21.1776   6.7114  -2.3993   2.9280  -4.3377
  2021-02-20/18:07:02          15.9321 -21.1747   6.7105  -2.5458   3.0626  -4.2007
  2021-02-20/18:07:03          15.9297 -21.1719   6.7096  -2.6734   3.1107  -4.0993
  2021-02-20/18:07:04          15.9273 -21.1691   6.7087  -2.6626   3.1870  -4.0601
  2021-02-20/18:07:05          15.9249 -21.1662   6.7078  -2.7865   3.0195  -4.1187
  2021-02-20/18:07:06          15.9225 -21.1634   6.7069  -2.7765   2.9962  -4.1494
  2021-02-20/18:07:07          15.9201 -21.1606   6.7060  -2.7678   3.0843  -4.0336
  2021-02-20/18:07:08          15.9177 -21.1578   6.7051  -2.7778   3.0939  -4.0595
  2021-02-20/18:07:09          15.9154 -21.1549   6.7042  -2.6539   3.2582  -4.0243
  2021-02-20/18:07:10          15.9130 -21.1521   6.7033  -2.6597   3.2938  -4.0659
  2021-02-20/18:07:11          15.9106 -21.1493   6.7024  -2.7955   3.1617  -4.0450
  2021-02-20/18:07:12          15.9082 -21.1465   6.7015  -2.8130   2.6450  -4.3107
  2021-02-20/18:07:13          15.9058 -21.1436   6.7006  -2.5731   2.9620  -4.2694
  2021-02-20/18:07:14          15.9034 -21.1408   6.6997  -2.4365   3.1121  -4.3185
  2021-02-20/18:07:15          15.9010 -21.1380   6.6988  -2.4457   2.4894  -4.7188
  2021-02-20/18:07:16          15.8986 -21.1352   6.6979  -2.3294   2.1425  -4.7610
  2021-02-20/18:07:17          15.8962 -21.1323   6.6971  -2.3588   2.8525  -4.4652
  2021-02-20/18:07:18          15.8938 -21.1295   6.6962  -2.5795   2.9610  -4.3770
  2021-02-20/18:07:19          15.8914 -21.1267   6.6953  -2.4920   2.7955  -4.3561
  2021-02-20/18:07:20          15.8890 -21.1239   6.6944  -2.4714   3.0085  -4.2524
  2021-02-20/18:07:21          15.8866 -21.1210   6.6935  -2.5161   3.2628  -4.1001
  2021-02-20/18:07:22          15.8843 -21.1182   6.6926  -2.5464   3.3869  -3.9859
  2021-02-20/18:07:23          15.8819 -21.1154   6.6917  -2.6120   3.4252  -3.9919
  2021-02-20/18:07:24          15.8795 -21.1125   6.6908  -2.6472   3.5483  -3.9050
  2021-02-20/18:07:25          15.8771 -21.1097   6.6899  -2.6707   3.6073  -3.8870
  2021-02-20/18:07:26          15.8747 -21.1069   6.6890  -2.6701   3.2791  -4.1433
  2021-02-20/18:07:27          15.8723 -21.1041   6.6881  -2.5769   3.1025  -4.2421
  2021-02-20/18:07:28          15.8699 -21.1012   6.6872  -2.6827   3.1756  -4.0679
  2021-02-20/18:07:29          15.8675 -21.0984   6.6863  -2.8501   3.2560  -3.9582
  2021-02-20/18:07:30          15.8651 -21.0956   6.6854  -2.8157   3.3141  -3.9497
  2021-02-20/18:07:31          15.8627 -21.0928   6.6845  -2.6698   3.2633  -4.0389
  2021-02-20/18:07:32          15.8603 -21.0899   6.6836  -2.7620   3.2646  -4.0580
  2021-02-20/18:07:33          15.8579 -21.0871   6.6827  -2.7285   3.4231  -3.9700
  2021-02-20/18:07:34          15.8556 -21.0843   6.6818  -2.7452   3.4797  -3.8954
  2021-02-20/18:07:35          15.8532 -21.0815   6.6809  -2.6307   3.4399  -3.9880
  2021-02-20/18:07:36          15.8508 -21.0786   6.6800  -2.5999   3.3764  -3.9761
  2021-02-20/18:07:37          15.8484 -21.0758   6.6791  -2.5972   3.3680  -4.0202
  2021-02-20/18:07:38          15.8460 -21.0730   6.6783  -2.6327   3.2972  -3.9826
  2021-02-20/18:07:39          15.8436 -21.0702   6.6774  -2.6996   3.3640  -3.9051
  2021-02-20/18:07:40          15.8412 -21.0673   6.6765  -2.6454   3.5570  -3.8196
  2021-02-20/18:07:41          15.8388 -21.0645   6.6756  -2.6700   3.5061  -3.9057
  2021-02-20/18:07:42          15.8364 -21.0617   6.6747  -2.7269   3.4482  -3.8890
  2021-02-20/18:07:43          15.8340 -21.0588   6.6738  -2.7042   3.5445  -3.8211
  2021-02-20/18:07:44          15.8316 -21.0560   6.6729  -2.6558   3.6080  -3.7700
  2021-02-20/18:07:45          15.8292 -21.0532   6.6720  -2.7016   3.7428  -3.6443
  2021-02-20/18:07:46          15.8268 -21.0504   6.6711  -2.8128   3.6947  -3.6679
  2021-02-20/18:07:47          15.8245 -21.0475   6.6702  -2.9420   3.6179  -3.5904
  2021-02-20/18:07:48          15.8221 -21.0447   6.6693  -2.8717   3.6092  -3.7248
  2021-02-20/18:07:49          15.8197 -21.0419   6.6684  -2.5064   3.5731  -4.0242
  2021-02-20/18:07:50          15.8173 -21.0391   6.6675  -2.3573   3.4269  -4.2303
  2021-02-20/18:07:51          15.8149 -21.0362   6.6666  -2.4442   3.4409  -4.1470
  2021-02-20/18:07:52          15.8125 -21.0334   6.6657  -2.4769   3.3918  -4.0564
  2021-02-20/18:07:53          15.8101 -21.0306   6.6648  -2.5074   3.3993  -4.0629
  2021-02-20/18:07:54          15.8077 -21.0278   6.6639  -2.4675   3.3073  -4.1474
  2021-02-20/18:07:55          15.8053 -21.0249   6.6630  -2.4671   3.7786  -3.6952
  2021-02-20/18:07:56          15.8029 -21.0221   6.6621  -2.7011   3.3013  -4.0570
  2021-02-20/18:07:57          15.8005 -21.0193   6.6612  -2.6413   3.1401  -4.1827
  2021-02-20/18:07:58          15.7981 -21.0164   6.6603  -2.7629   3.1320  -4.1008
  2021-02-20/18:07:59          15.7957 -21.0136   6.6595  -2.8044   3.2291  -4.0603
  2021-02-20/18:08:00          15.7934 -21.0108   6.6586  -2.7845   3.2990  -4.0252
  2021-02-20/18:08:01          15.7910 -21.0080   6.6577  -2.7629   3.2172  -4.0311
  2021-02-20/18:08:02          15.7886 -21.0051   6.6568  -2.7700   3.2801  -4.0817
  2021-02-20/18:08:03          15.7862 -21.0023   6.6559  -2.6822   3.1427  -4.0810
  2021-02-20/18:08:04          15.7838 -20.9995   6.6550  -2.5735   3.0628  -4.3021
  2021-02-20/18:08:05          15.7814 -20.9967   6.6541  -2.5019   3.0357  -4.2657
  2021-02-20/18:08:06          15.7790 -20.9938   6.6532  -2.4487   3.2892  -4.1276
  2021-02-20/18:08:07          15.7766 -20.9910   6.6523  -2.4913   3.2564  -4.1857
  2021-02-20/18:08:08          15.7742 -20.9882   6.6514  -2.5937   3.1154  -4.1776
  2021-02-20/18:08:09          15.7718 -20.9854   6.6505  -2.5492   3.2029  -4.1906
  2021-02-20/18:08:10          15.7694 -20.9825   6.6496  -2.5184   3.1633  -4.2700
  2021-02-20/18:08:11          15.7670 -20.9797   6.6487  -2.5566   3.1620  -4.3092
  2021-02-20/18:08:12          15.7646 -20.9769   6.6478  -2.5229   3.2190  -4.2626
  2021-02-20/18:08:13          15.7623 -20.9740   6.6469  -2.5919   3.1973  -4.2098
  2021-02-20/18:08:14          15.7599 -20.9712   6.6460  -2.6807   3.1921  -4.1581
  2021-02-20/18:08:15          15.7575 -20.9684   6.6451  -2.6172   3.1802  -4.0827
  2021-02-20/18:08:16          15.7551 -20.9656   6.6442  -2.4430   3.4747  -3.9457
  2021-02-20/18:08:17          15.7527 -20.9627   6.6433  -2.4488   3.5087  -3.9358
  2021-02-20/18:08:18          15.7503 -20.9599   6.6424  -2.4856   3.4295  -4.0016
  2021-02-20/18:08:19          15.7479 -20.9571   6.6415  -2.4717   3.4625  -4.0777
  2021-02-20/18:08:20          15.7455 -20.9543   6.6407  -2.5239   3.4112  -4.0734
  2021-02-20/18:08:21          15.7431 -20.9514   6.6398  -2.3934   3.6560  -3.8161
  2021-02-20/18:08:22          15.7407 -20.9486   6.6389  -2.1093   4.3247  -3.5669
  2021-02-20/18:08:23          15.7383 -20.9458   6.6380  -2.2612   3.7483  -4.0769
  2021-02-20/18:08:24          15.7359 -20.9430   6.6371  -2.4333   3.3526  -4.2346
  2021-02-20/18:08:25          15.7336 -20.9401   6.6362  -2.5178   3.2278  -4.2421
  2021-02-20/18:08:26          15.7312 -20.9373   6.6353  -2.4923   3.4035  -4.0835
  2021-02-20/18:08:27          15.7288 -20.9345   6.6344  -2.5180   3.3696  -4.0674
  2021-02-20/18:08:28          15.7264 -20.9316   6.6335  -2.5883   3.4023  -4.0446
  2021-02-20/18:08:29          15.7240 -20.9288   6.6326  -2.6414   3.3582  -4.0071
  2021-02-20/18:08:30          15.7216 -20.9260   6.6317  -2.6029   3.2815  -4.0640
  2021-02-20/18:08:31          15.7192 -20.9232   6.6308  -2.7238   3.1803  -4.1663
  2021-02-20/18:08:32          15.7168 -20.9203   6.6299  -2.7208   3.1491  -4.1158
  2021-02-20/18:08:33          15.7144 -20.9175   6.6290  -2.7238   3.0606  -4.1429
  2021-02-20/18:08:34          15.7120 -20.9147   6.6281  -2.7787   3.0281  -4.2020
  2021-02-20/18:08:35          15.7096 -20.9119   6.6272  -2.8418   2.9979  -4.1841
  2021-02-20/18:08:36          15.7072 -20.9090   6.6263  -2.8094   3.0061  -4.1308
  2021-02-20/18:08:37          15.7048 -20.9062   6.6254  -2.8190   2.9825  -4.1519
  2021-02-20/18:08:38          15.7025 -20.9034   6.6245  -2.7347   3.0463  -4.1213
  2021-02-20/18:08:39          15.7001 -20.9006   6.6236  -2.4020   3.4182  -4.0854
  2021-02-20/18:08:40          15.6977 -20.8977   6.6227  -2.2602   3.4763  -4.0931
  2021-02-20/18:08:41          15.6953 -20.8949   6.6218  -2.3388   3.4951  -4.0374
  2021-02-20/18:08:42          15.6929 -20.8921   6.6210  -2.3352   3.6214  -3.9202
  2021-02-20/18:08:43          15.6905 -20.8892   6.6201  -2.5038   3.5329  -3.9921
  2021-02-20/18:08:44          15.6881 -20.8864   6.6192  -2.6181   3.3784  -3.9537
  2021-02-20/18:08:45          15.6857 -20.8836   6.6183  -2.8521   2.9366  -3.9466
  2021-02-20/18:08:46          15.6833 -20.8808   6.6174  -2.9797   2.9234  -3.9250
  2021-02-20/18:08:47          15.6809 -20.8779   6.6165  -2.8425   3.0192  -3.9589
  2021-02-20/18:08:48          15.6785 -20.8751   6.6156  -2.8410   3.0353  -3.9922
  2021-02-20/18:08:49          15.6761 -20.8723   6.6147  -3.1852   2.8060  -3.9459
  2021-02-20/18:08:50          15.6737 -20.8695   6.6138  -3.4046   2.7021  -3.7588
  2021-02-20/18:08:51          15.6714 -20.8666   6.6129  -3.3940   2.8770  -3.6848
  2021-02-20/18:08:52          15.6690 -20.8638   6.6120  -3.2150   3.0046  -3.6980
  2021-02-20/18:08:53          15.6666 -20.8610   6.6111  -3.0590   3.0757  -3.8722
  2021-02-20/18:08:54          15.6642 -20.8582   6.6102  -3.3106   2.7829  -3.7766
  2021-02-20/18:08:55          15.6618 -20.8553   6.6093  -3.5152   2.8547  -3.6634
  2021-02-20/18:08:56          15.6594 -20.8525   6.6084  -3.4171   2.7664  -3.8810
  2021-02-20/18:08:57          15.6570 -20.8497   6.6075  -3.2976   2.7613  -3.9326
  2021-02-20/18:08:58          15.6546 -20.8468   6.6066  -3.3118   2.7709  -3.8911
  2021-02-20/18:08:59          15.6522 -20.8440   6.6057  -3.2178   2.9299  -3.7878
  2021-02-20/18:09:00          15.6498 -20.8412   6.6048  -3.0133   2.9991  -4.0036
  2021-02-20/18:09:01          15.6474 -20.8384   6.6039  -3.0486   2.7483  -4.1442
  2021-02-20/18:09:02          15.6450 -20.8355   6.6030  -3.1338   2.6552  -4.0851
  2021-02-20/18:09:03          15.6426 -20.8327   6.6022  -3.1362   2.6594  -4.0646
  2021-02-20/18:09:04          15.6403 -20.8299   6.6013  -3.1020   2.7127  -4.0571
  2021-02-20/18:09:05          15.6379 -20.8271   6.6004  -2.8581   2.8374  -4.1647
  2021-02-20/18:09:06          15.6355 -20.8242   6.5995  -2.8366   2.6633  -4.3294
  2021-02-20/18:09:07          15.6331 -20.8214   6.5986  -2.9372   2.3580  -4.3616
  2021-02-20/18:09:08          15.6307 -20.8186   6.5977  -2.9264   2.1591  -4.5597
  2021-02-20/18:09:09          15.6283 -20.8158   6.5968  -3.1027   1.7759  -4.6020
  2021-02-20/18:09:10          15.6259 -20.8129   6.5959  -3.4925   1.6135  -4.3892
  2021-02-20/18:09:11          15.6235 -20.8101   6.5950  -3.8624   1.5983  -3.9576
  2021-02-20/18:09:12          15.6211 -20.8073   6.5941  -3.6442   1.9666  -3.9870
  2021-02-20/18:09:13          15.6187 -20.8044   6.5932  -3.3463   2.3922  -4.0375
  2021-02-20/18:09:14          15.6163 -20.8016   6.5923  -3.0399   2.6942  -4.1852
  2021-02-20/18:09:15          15.6139 -20.7988   6.5914  -3.0623   2.5556  -4.3021
  2021-02-20/18:09:16          15.6116 -20.7960   6.5905  -3.1653   3.2335  -3.5986
  2021-02-20/18:09:17          15.6092 -20.7931   6.5896  -3.3713   3.5840  -3.1317
  2021-02-20/18:09:18          15.6068 -20.7903   6.5887  -3.3789   3.3015  -3.4238
  2021-02-20/18:09:19          15.6044 -20.7875   6.5878  -3.0487   3.3658  -3.6353
  2021-02-20/18:09:20          15.6020 -20.7847   6.5869  -2.7835   3.8913  -3.3020
  2021-02-20/18:09:21          15.5996 -20.7818   6.5860  -2.9302   4.1322  -2.7983
  2021-02-20/18:09:22          15.5972 -20.7790   6.5851  -3.2905   4.0703  -2.9481
  2021-02-20/18:09:23          15.5948 -20.7762   6.5842  -3.4149   3.6207  -3.2820
  2021-02-20/18:09:24          15.5924 -20.7734   6.5833  -3.6309   2.9241  -3.5502
  2021-02-20/18:09:25          15.5900 -20.7705   6.5825  -3.6941   2.7355  -3.5408
  2021-02-20/18:09:26          15.5876 -20.7677   6.5816  -3.7147   3.1144  -3.2084
  2021-02-20/18:09:27          15.5852 -20.7649   6.5807  -3.8250   3.5432  -2.9167
  2021-02-20/18:09:28          15.5828 -20.7620   6.5798  -3.7011   3.4259  -3.1340
  2021-02-20/18:09:29          15.5805 -20.7592   6.5789  -3.2634   3.7074  -3.3099
  2021-02-20/18:09:30          15.5781 -20.7564   6.5780  -3.1678   3.1990  -3.8871
  2021-02-20/18:09:31          15.5757 -20.7536   6.5771  -3.0862   2.5301  -4.1739
  2021-02-20/18:09:32          15.5733 -20.7507   6.5762  -2.8729   2.2970  -4.3835
  2021-02-20/18:09:33          15.5709 -20.7479   6.5753  -2.7409   2.2465  -4.4762
  2021-02-20/18:09:34          15.5685 -20.7451   6.5744  -2.8121   2.5758  -4.1127
  2021-02-20/18:09:35          15.5661 -20.7423   6.5735  -3.2021   3.0348  -3.5298
  2021-02-20/18:09:36          15.5637 -20.7394   6.5726  -3.5650   3.3966  -3.0460
  2021-02-20/18:09:37          15.5613 -20.7366   6.5717  -3.5194   3.4091  -3.2529
  2021-02-20/18:09:38          15.5589 -20.7338   6.5708  -3.4069   3.2721  -3.2981
  2021-02-20/18:09:39          15.5565 -20.7310   6.5699  -3.3210   3.1364  -3.3892
  2021-02-20/18:09:40          15.5541 -20.7281   6.5690  -3.3362   3.1074  -3.4453
  2021-02-20/18:09:41          15.5518 -20.7253   6.5681  -3.1786   2.9783  -3.8122
  2021-02-20/18:09:42          15.5494 -20.7225   6.5672  -3.1066   3.0559  -3.8049
  2021-02-20/18:09:43          15.5470 -20.7196   6.5663  -3.3167   3.1822  -3.6014
  2021-02-20/18:09:44          15.5446 -20.7168   6.5654  -3.3106   3.1223  -3.5346
  2021-02-20/18:09:45          15.5422 -20.7140   6.5645  -3.3691   3.0615  -3.5667
  2021-02-20/18:09:46          15.5398 -20.7112   6.5637  -3.3771   3.0498  -3.5424
  2021-02-20/18:09:47          15.5374 -20.7083   6.5628  -3.2437   3.0839  -3.6598
  2021-02-20/18:09:48          15.5350 -20.7055   6.5619  -3.2382   3.1148  -3.6148
  2021-02-20/18:09:49          15.5326 -20.7027   6.5610  -3.3714   3.1015  -3.6397
  2021-02-20/18:09:50          15.5302 -20.6999   6.5601  -3.1279   2.9592  -3.8421
  2021-02-20/18:09:51          15.5278 -20.6970   6.5592  -3.1592   3.1367  -3.7357
  2021-02-20/18:09:52          15.5254 -20.6942   6.5583  -3.1895   3.1837  -3.6163
  2021-02-20/18:09:53          15.5230 -20.6914   6.5574  -2.9450   3.2147  -3.8063
  2021-02-20/18:09:54          15.5207 -20.6885   6.5565  -2.9929   3.1501  -3.8168
  2021-02-20/18:09:55          15.5183 -20.6857   6.5556  -3.1407   3.2148  -3.8882
  2021-02-20/18:09:56          15.5159 -20.6829   6.5547  -3.1282   3.1832  -3.7349
  2021-02-20/18:09:57          15.5135 -20.6801   6.5538  -3.1755   3.0031  -3.7712
  2021-02-20/18:09:58          15.5111 -20.6772   6.5529  -3.1906   3.0150  -3.6987
  2021-02-20/18:09:59          15.5087 -20.6744   6.5520  -3.0697   3.0121  -3.7706
  2021-02-20/18:10:00          15.5063 -20.6716   6.5511  -2.9503   2.9080  -4.0411
  2021-02-20/18:10:01          15.5039 -20.6688   6.5502  -2.9947   2.8609  -3.9587
  2021-02-20/18:10:02          15.5015 -20.6659   6.5493  -3.0097   3.0359  -3.9174
  2021-02-20/18:10:03          15.4991 -20.6631   6.5484  -3.1263   2.9122  -3.9096
  2021-02-20/18:10:04          15.4967 -20.6603   6.5475  -3.0732   2.9129  -3.8788
  2021-02-20/18:10:05          15.4943 -20.6575   6.5466  -2.9340   2.9461  -3.9859
  2021-02-20/18:10:06          15.4919 -20.6546   6.5457  -3.0062   2.8755  -3.9553
  2021-02-20/18:10:07          15.4896 -20.6518   6.5448  -3.1563   2.9842  -3.7846
  2021-02-20/18:10:08          15.4872 -20.6490   6.5440  -3.3668   3.1069  -3.5224
  2021-02-20/18:10:09          15.4848 -20.6461   6.5431  -3.2493   3.0953  -3.6604
  2021-02-20/18:10:10          15.4824 -20.6433   6.5422  -2.9533   3.1798  -3.7791
  2021-02-20/18:10:11          15.4800 -20.6405   6.5413  -2.9545   3.0805  -3.8938
  2021-02-20/18:10:12          15.4776 -20.6377   6.5404  -2.8737   3.0013  -4.0973
  2021-02-20/18:10:13          15.4752 -20.6348   6.5395  -2.4402   2.9600  -4.3262
  2021-02-20/18:10:14          15.4728 -20.6320   6.5386  -2.5255   2.9174  -4.2954
  2021-02-20/18:10:15          15.4704 -20.6292   6.5377  -2.7228   2.8786  -4.1616
  2021-02-20/18:10:16          15.4680 -20.6264   6.5368  -2.9268   2.8930  -3.9859
  2021-02-20/18:10:17          15.4656 -20.6235   6.5359  -2.8986   2.4347  -4.3826
  2021-02-20/18:10:18          15.4632 -20.6207   6.5350  -2.9017   2.1081  -4.3853
  2021-02-20/18:10:19          15.4609 -20.6179   6.5341  -2.9962   2.4085  -4.0281
  2021-02-20/18:10:20          15.4585 -20.6150   6.5332  -3.1456   2.6237  -3.7622
  2021-02-20/18:10:21          15.4561 -20.6122   6.5323  -3.2231   2.6205  -3.6329
  2021-02-20/18:10:22          15.4537 -20.6094   6.5314  -3.0587   2.7494  -3.7457
  2021-02-20/18:10:23          15.4513 -20.6066   6.5305  -2.9082   2.8947  -3.8493
  2021-02-20/18:10:24          15.4489 -20.6037   6.5296  -2.8242   3.0041  -3.8930
  2021-02-20/18:10:25          15.4465 -20.6009   6.5287  -2.8002   3.1397  -3.8575
  2021-02-20/18:10:26          15.4441 -20.5981   6.5278  -2.7749   3.2492  -3.8620
  2021-02-20/18:10:27          15.4417 -20.5953   6.5269  -2.7345   3.3777  -3.8090
  2021-02-20/18:10:28          15.4393 -20.5924   6.5260  -2.8855   3.4106  -3.7176
  2021-02-20/18:10:29          15.4369 -20.5896   6.5251  -2.9673   3.3727  -3.7247
  2021-02-20/18:10:30          15.4345 -20.5868   6.5243  -3.0897   3.2360  -3.7014
  2021-02-20/18:10:31          15.4321 -20.5840   6.5234  -3.0715   3.2380  -3.6361
  2021-02-20/18:10:32          15.4298 -20.5811   6.5225  -3.1320   3.3488  -3.5107
  2021-02-20/18:10:33          15.4274 -20.5783   6.5216  -3.1504   3.3544  -3.5012
  2021-02-20/18:10:34          15.4250 -20.5755   6.5207  -2.9793   3.2722  -3.7136
  2021-02-20/18:10:35          15.4226 -20.5726   6.5198  -2.8560   3.3908  -3.6417
  2021-02-20/18:10:36          15.4202 -20.5698   6.5189  -3.0365   3.3756  -3.4873
  2021-02-20/18:10:37          15.4178 -20.5670   6.5180  -3.0838   3.5027  -3.3831
  2021-02-20/18:10:38          15.4154 -20.5642   6.5171  -3.1496   3.6065  -3.1948
  2021-02-20/18:10:39          15.4130 -20.5613   6.5162  -3.2244   3.5713  -3.1902
  2021-02-20/18:10:40          15.4106 -20.5585   6.5153  -3.2271   3.4254  -3.3719
  2021-02-20/18:10:41          15.4082 -20.5557   6.5144  -3.2300   3.3033  -3.4046
  2021-02-20/18:10:42          15.4058 -20.5529   6.5135  -3.4041   3.3151  -3.3295
  2021-02-20/18:10:43          15.4034 -20.5500   6.5126  -3.5518   3.1816  -3.1753
  2021-02-20/18:10:44          15.4010 -20.5472   6.5117  -3.7228   3.2177  -3.1433
  2021-02-20/18:10:45          15.3987 -20.5444   6.5108  -3.9187   2.9588  -3.2446
  2021-02-20/18:10:46          15.3963 -20.5415   6.5099  -4.0684   2.4702  -3.2453
  2021-02-20/18:10:47          15.3939 -20.5387   6.5090  -4.0474   2.3143  -3.1875
  2021-02-20/18:10:48          15.3915 -20.5359   6.5081  -3.8831   2.6030  -3.1503
  2021-02-20/18:10:49          15.3891 -20.5331   6.5072  -3.7933   2.9007  -3.2044
  2021-02-20/18:10:50          15.3867 -20.5302   6.5063  -3.8083   2.8472  -3.2526
  2021-02-20/18:10:51          15.3843 -20.5274   6.5054  -4.0324   2.6106  -3.1580
  2021-02-20/18:10:52          15.3819 -20.5246   6.5046  -4.1772   2.4180  -2.9553
  2021-02-20/18:10:53          15.3795 -20.5218   6.5037  -4.2702   2.3706  -2.8614
  2021-02-20/18:10:54          15.3771 -20.5189   6.5028  -4.1925   2.5717  -2.8079
  2021-02-20/18:10:55          15.3747 -20.5161   6.5019  -4.0568   2.7905  -2.7970
  2021-02-20/18:10:56          15.3723 -20.5133   6.5010  -4.1381   2.6264  -2.8284
  2021-02-20/18:10:57          15.3700 -20.5104   6.5001  -4.2255   2.6408  -2.7278
  2021-02-20/18:10:58          15.3676 -20.5076   6.4992  -4.2118   2.8212  -2.6694
  2021-02-20/18:10:59          15.3652 -20.5048   6.4983  -4.3132   2.8910  -2.6775
  2021-02-20/18:11:00          15.3628 -20.5020   6.4974  -4.6359   2.4753  -2.5301
  2021-02-20/18:11:01          15.3604 -20.4991   6.4965  -4.7999   2.0672  -2.3760
  2021-02-20/18:11:02          15.3580 -20.4963   6.4956  -4.8064   2.0002  -2.3414
  2021-02-20/18:11:03          15.3556 -20.4935   6.4947  -4.7854   2.0953  -2.2737
  2021-02-20/18:11:04          15.3532 -20.4907   6.4938  -4.6443   2.4366  -2.1538
  2021-02-20/18:11:05          15.3508 -20.4878   6.4929  -4.6314   2.6762  -2.1898
  2021-02-20/18:11:06          15.3484 -20.4850   6.4920  -4.6922   2.5533  -2.2038
  2021-02-20/18:11:07          15.3460 -20.4822   6.4911  -4.8255   2.2681  -2.1874
  2021-02-20/18:11:08          15.3436 -20.4794   6.4902  -4.8335   2.1017  -2.2456
  2021-02-20/18:11:09          15.3412 -20.4765   6.4893  -4.6080   2.4036  -2.2641
  2021-02-20/18:11:10          15.3389 -20.4737   6.4884  -4.6366   2.5557  -2.3004
  2021-02-20/18:11:11          15.3365 -20.4709   6.4875  -4.7701   2.2218  -2.3188
  2021-02-20/18:11:12          15.3341 -20.4680   6.4866  -4.8252   2.2241  -2.1471
  2021-02-20/18:11:13          15.3317 -20.4652   6.4857  -4.9031   2.1636  -2.0648
  2021-02-20/18:11:14          15.3293 -20.4624   6.4849  -4.8836   2.1165  -2.1484
  2021-02-20/18:11:15          15.3269 -20.4596   6.4840  -4.7981   2.2017  -2.2321
  2021-02-20/18:11:16          15.3245 -20.4567   6.4831  -4.8460   2.2224  -2.1622
  2021-02-20/18:11:17          15.3221 -20.4539   6.4822  -4.9388   2.1476  -2.0882
  2021-02-20/18:11:18          15.3197 -20.4511   6.4813  -4.9318   2.3109  -1.9230
  2021-02-20/18:11:19          15.3173 -20.4483   6.4804  -4.9604   2.3488  -1.9238
  2021-02-20/18:11:20          15.3149 -20.4454   6.4795  -4.8701   2.4490  -1.9243
  2021-02-20/18:11:21          15.3125 -20.4426   6.4786  -4.7373   2.6364  -2.0733
  2021-02-20/18:11:22          15.3102 -20.4398   6.4777  -4.5778   2.7434  -2.1349
  2021-02-20/18:11:23          15.3078 -20.4369   6.4768  -4.5844   2.6871  -2.1764
  2021-02-20/18:11:24          15.3054 -20.4341   6.4759  -4.4602   2.7502  -2.2600
  2021-02-20/18:11:25          15.3030 -20.4313   6.4750  -4.4315   2.6768  -2.4090
  2021-02-20/18:11:26          15.3006 -20.4285   6.4741  -4.6529   2.7830  -2.2299
  2021-02-20/18:11:27          15.2982 -20.4256   6.4732  -4.6424   2.4087  -2.3253
  2021-02-20/18:11:28          15.2958 -20.4228   6.4723  -4.7144   2.3704  -2.2799
  2021-02-20/18:11:29          15.2934 -20.4200   6.4714  -4.6362   2.6971  -2.2009
  2021-02-20/18:11:30          15.2910 -20.4172   6.4705  -4.5935   2.4673  -2.4170
  2021-02-20/18:11:31          15.2886 -20.4143   6.4696  -4.6505   2.6529  -2.2422
  2021-02-20/18:11:32          15.2862 -20.4115   6.4687  -4.7365   2.7065  -2.1234
  2021-02-20/18:11:33          15.2838 -20.4087   6.4678  -4.6227   2.4998  -2.4004
  2021-02-20/18:11:34          15.2814 -20.4058   6.4669  -4.6023   2.5591  -2.5383
  2021-02-20/18:11:35          15.2791 -20.4030   6.4660  -4.5044   2.5235  -2.6284
  2021-02-20/18:11:36          15.2767 -20.4002   6.4652  -4.5108   2.5504  -2.5052
  2021-02-20/18:11:37          15.2743 -20.3974   6.4643  -4.5356   2.5557  -2.4919
  2021-02-20/18:11:38          15.2719 -20.3945   6.4634  -4.5035   2.5349  -2.4958
  2021-02-20/18:11:39          15.2695 -20.3917   6.4625  -4.4777   2.5604  -2.5134
  2021-02-20/18:11:40          15.2671 -20.3889   6.4616  -4.5940   2.5517  -2.4158
  2021-02-20/18:11:41          15.2647 -20.3861   6.4607  -4.5857   2.5067  -2.4140
  2021-02-20/18:11:42          15.2623 -20.3832   6.4598  -4.6510   2.6420  -2.2634
  2021-02-20/18:11:43          15.2599 -20.3804   6.4589  -4.7566   2.5560  -2.1723
  2021-02-20/18:11:44          15.2575 -20.3776   6.4580  -4.6603   2.4752  -2.3728
  2021-02-20/18:11:45          15.2551 -20.3747   6.4571  -4.6348   2.4928  -2.3855
  2021-02-20/18:11:46          15.2527 -20.3719   6.4562  -4.6251   2.4460  -2.3659
  2021-02-20/18:11:47          15.2504 -20.3691   6.4553  -4.7114   2.6556  -2.1284
  2021-02-20/18:11:48          15.2480 -20.3663   6.4544  -4.7743   2.5997  -2.1458
  2021-02-20/18:11:49          15.2456 -20.3634   6.4535  -4.8217   2.5605  -2.0592
  2021-02-20/18:11:50          15.2432 -20.3606   6.4526  -4.8052   2.6001  -1.8992
  2021-02-20/18:11:51          15.2408 -20.3578   6.4517  -4.8491   2.5514  -1.8530
  2021-02-20/18:11:52          15.2384 -20.3550   6.4508  -4.9280   2.3864  -2.0284
  2021-02-20/18:11:53          15.2360 -20.3521   6.4499  -4.8770   1.9979  -2.3849
  2021-02-20/18:11:54          15.2336 -20.3493   6.4490  -4.9064   2.0093  -2.2783
  2021-02-20/18:11:55          15.2312 -20.3465   6.4481  -4.9412   2.0026  -2.1966
  2021-02-20/18:11:56          15.2288 -20.3436   6.4472  -4.8953   2.0239  -2.1004
  2021-02-20/18:11:57          15.2264 -20.3408   6.4463  -4.8778   2.1028  -2.2316
  2021-02-20/18:11:58          15.2240 -20.3380   6.4455  -4.8220   2.1229  -2.2509
  2021-02-20/18:11:59          15.2216 -20.3352   6.4446  -4.7747   2.2913  -2.2209
  2021-02-20/18:12:00          15.2193 -20.3323   6.4437  -4.7903   2.3154  -2.1666
  2021-02-20/18:12:01          15.2169 -20.3295   6.4428  -4.9314   2.2279  -2.2230
  2021-02-20/18:12:02          15.2145 -20.3267   6.4419  -4.8928   2.1034  -2.1762
  2021-02-20/18:12:03          15.2121 -20.3239   6.4410  -4.8221   2.1056  -2.2930
  2021-02-20/18:12:04          15.2097 -20.3210   6.4401  -4.8112   2.2008  -2.3234
  2021-02-20/18:12:05          15.2073 -20.3182   6.4392  -4.8142   2.2112  -2.3503
  2021-02-20/18:12:06          15.2049 -20.3154   6.4383  -4.8350   2.2337  -2.2240
  2021-02-20/18:12:07          15.2025 -20.3125   6.4374  -4.8788   2.3745  -2.0275
  2021-02-20/18:12:08          15.2001 -20.3097   6.4365  -4.8142   2.3934  -2.0417
  2021-02-20/18:12:09          15.1977 -20.3069   6.4356  -4.7938   2.5003  -2.0432
  2021-02-20/18:12:10          15.1953 -20.3041   6.4347  -4.8259   2.6118  -1.9339
  2021-02-20/18:12:11          15.1929 -20.3012   6.4338  -4.8457   2.4939  -1.9885
  2021-02-20/18:12:12          15.1906 -20.2984   6.4329  -4.8437   2.4751  -1.9057
  2021-02-20/18:12:13          15.1882 -20.2956   6.4320  -4.8496   2.5669  -1.8577
  2021-02-20/18:12:14          15.1858 -20.2928   6.4311  -4.7775   2.6224  -2.0904
  2021-02-20/18:12:15          15.1834 -20.2899   6.4302  -4.7522   2.5531  -2.2380
  2021-02-20/18:12:16          15.1810 -20.2871   6.4293  -4.6571   2.5544  -2.2202
  2021-02-20/18:12:17          15.1786 -20.2843   6.4284  -4.6654   2.6168  -2.0919
  2021-02-20/18:12:18          15.1762 -20.2814   6.4275  -4.7611   2.5557  -2.0242
  2021-02-20/18:12:19          15.1738 -20.2786   6.4266  -4.7987   2.5537  -2.0382
  2021-02-20/18:12:20          15.1714 -20.2758   6.4257  -4.7934   2.4985  -2.0606
  2021-02-20/18:12:21          15.1690 -20.2730   6.4249  -4.7782   2.5922  -1.9958
  2021-02-20/18:12:22          15.1666 -20.2701   6.4240  -4.7809   2.6754  -1.9669
  2021-02-20/18:12:23          15.1642 -20.2673   6.4231  -4.7281   2.6856  -2.0018
  2021-02-20/18:12:24          15.1618 -20.2645   6.4222  -4.6847   2.8099  -2.0057
  2021-02-20/18:12:25          15.1595 -20.2617   6.4213  -4.6348   2.8989  -1.9044
  2021-02-20/18:12:26          15.1571 -20.2588   6.4204  -4.6216   2.8824  -1.9406
  2021-02-20/18:12:27          15.1547 -20.2560   6.4195  -4.6856   2.8274  -1.9901
  2021-02-20/18:12:28          15.1523 -20.2532   6.4186  -4.6315   2.7944  -2.0770
  2021-02-20/18:12:29          15.1499 -20.2503   6.4177  -4.5926   2.8616  -2.0710
  2021-02-20/18:12:30          15.1475 -20.2475   6.4168  -4.5920   2.9335  -2.0850
  2021-02-20/18:12:31          15.1451 -20.2447   6.4159  -4.5781   2.8685  -2.0655
  2021-02-20/18:12:32          15.1427 -20.2419   6.4150  -4.6583   2.7830  -2.0266
  2021-02-20/18:12:33          15.1403 -20.2390   6.4141  -4.6185   2.7694  -2.1419
  2021-02-20/18:12:34          15.1379 -20.2362   6.4132  -4.7036   2.7529  -2.1276
  2021-02-20/18:12:35          15.1355 -20.2334   6.4123  -4.8282   2.5742  -2.0943
  2021-02-20/18:12:36          15.1331 -20.2306   6.4114  -4.9053   2.4061  -1.9344
  2021-02-20/18:12:37          15.1308 -20.2277   6.4105  -4.9111   2.4673  -1.6843
  2021-02-20/18:12:38          15.1284 -20.2249   6.4096  -5.0287   2.4744  -1.4963
  2021-02-20/18:12:39          15.1260 -20.2221   6.4087  -5.0523   2.5008  -1.5065
  2021-02-20/18:12:40          15.1236 -20.2192   6.4078  -4.9536   2.6091  -1.6131
  2021-02-20/18:12:41          15.1212 -20.2164   6.4069  -4.7870   2.8674  -1.8099
  2021-02-20/18:12:42          15.1188 -20.2136   6.4060  -4.8055   2.6748  -2.0278
  2021-02-20/18:12:43          15.1164 -20.2108   6.4052  -4.8106   2.5370  -2.0090
  2021-02-20/18:12:44          15.1140 -20.2079   6.4043  -4.8220   2.6648  -1.9144
  2021-02-20/18:12:45          15.1116 -20.2051   6.4034  -4.8691   2.7147  -1.8413
  2021-02-20/18:12:46          15.1092 -20.2023   6.4025  -4.9232   2.5727  -1.8057
  2021-02-20/18:12:47          15.1068 -20.1995   6.4016  -4.8527   2.6753  -1.7372
  2021-02-20/18:12:48          15.1044 -20.1966   6.4007  -4.8842   2.6806  -1.7594
  2021-02-20/18:12:49          15.1020 -20.1938   6.3998  -4.8707   2.6454  -1.8085
  2021-02-20/18:12:50          15.0997 -20.1910   6.3989  -4.9187   2.2521  -2.0771
  2021-02-20/18:12:51          15.0973 -20.1881   6.3980  -4.9134   2.2154  -2.0058
  2021-02-20/18:12:52          15.0949 -20.1853   6.3971  -4.8671   2.4694  -1.8121
  2021-02-20/18:12:53          15.0925 -20.1825   6.3962  -4.8528   2.4802  -1.9742
  2021-02-20/18:12:54          15.0901 -20.1797   6.3953  -4.8094   2.3752  -2.1517
  2021-02-20/18:12:55          15.0877 -20.1768   6.3944  -4.6837   2.4402  -2.1958
  2021-02-20/18:12:56          15.0853 -20.1740   6.3935  -4.6565   2.6900  -2.0406
  2021-02-20/18:12:57          15.0829 -20.1712   6.3926  -4.7360   2.7833  -1.9402
  2021-02-20/18:12:58          15.0805 -20.1683   6.3917  -4.7331   2.7180  -1.9908
  2021-02-20/18:12:59          15.0781 -20.1655   6.3908  -4.7456   2.6640  -2.0147
  2021-02-20/18:13:00          15.0757 -20.1627   6.3899  -4.7831   2.5495  -2.0934
  2021-02-20/18:13:01          15.0733 -20.1599   6.3890  -4.6977   2.5835  -2.0338
  2021-02-20/18:13:02          15.0710 -20.1570   6.3881  -4.7095   2.8026  -1.9249
  2021-02-20/18:13:03          15.0686 -20.1542   6.3872  -4.7216   2.7467  -2.0234
  2021-02-20/18:13:04          15.0662 -20.1514   6.3863  -4.7843   2.5360  -2.1220
  2021-02-20/18:13:05          15.0638 -20.1486   6.3854  -4.8451   2.4046  -2.1323
  2021-02-20/18:13:06          15.0614 -20.1457   6.3846  -4.7413   2.4601  -2.1029
  2021-02-20/18:13:07          15.0590 -20.1429   6.3837  -4.5540   2.7960  -2.1421
  2021-02-20/18:13:08          15.0566 -20.1401   6.3828  -4.5921   2.7482  -2.1839
  2021-02-20/18:13:09          15.0542 -20.1372   6.3819  -4.5956   2.6886  -2.2924
  2021-02-20/18:13:10          15.0518 -20.1344   6.3810  -4.5329   2.6681  -2.3404
  2021-02-20/18:13:11          15.0494 -20.1316   6.3801  -4.6908   2.6517  -2.1799
  2021-02-20/18:13:12          15.0470 -20.1288   6.3792  -4.7063   2.5490  -2.1816
  2021-02-20/18:13:13          15.0446 -20.1259   6.3783  -4.7746   2.4976  -2.1597
  2021-02-20/18:13:14          15.0423 -20.1231   6.3774  -4.8634   2.3450  -2.1561
  2021-02-20/18:13:15          15.0399 -20.1203   6.3765  -4.8054   2.3134  -2.2259
  2021-02-20/18:13:16          15.0375 -20.1175   6.3756  -4.7005   2.4442  -2.2642
  2021-02-20/18:13:17          15.0351 -20.1146   6.3747  -4.6400   2.8047  -2.1749
  2021-02-20/18:13:18          15.0327 -20.1118   6.3738  -4.7352   2.6718  -2.2383
  2021-02-20/18:13:19          15.0303 -20.1090   6.3729  -4.7304   2.3590  -2.2896
  2021-02-20/18:13:20          15.0279 -20.1061   6.3720  -4.7598   2.3842  -2.1788
  2021-02-20/18:13:21          15.0255 -20.1033   6.3711  -4.7571   2.3118  -2.2186
  2021-02-20/18:13:22          15.0231 -20.1005   6.3702  -4.7700   2.2673  -2.2015
  2021-02-20/18:13:23          15.0207 -20.0977   6.3693  -4.8612   2.1914  -2.1681
  2021-02-20/18:13:24          15.0183 -20.0948   6.3684  -4.7476   2.2099  -2.2501
  2021-02-20/18:13:25          15.0159 -20.0920   6.3675  -4.7644   2.1633  -2.3597
  2021-02-20/18:13:26          15.0135 -20.0892   6.3666  -4.7672   2.1255  -2.3929
  2021-02-20/18:13:27          15.0112 -20.0864   6.3657  -4.7415   2.1246  -2.3986
  2021-02-20/18:13:28          15.0088 -20.0835   6.3649  -4.7578   2.1929  -2.3566
  2021-02-20/18:13:29          15.0064 -20.0807   6.3640  -4.7518   2.2414  -2.3807
  2021-02-20/18:13:30          15.0040 -20.0779   6.3631  -4.6971   2.2079  -2.3860
  2021-02-20/18:13:31          15.0016 -20.0750   6.3622  -4.7087   2.1947  -2.3726
  2021-02-20/18:13:32          14.9992 -20.0722   6.3613  -4.7447   2.2425  -2.2940
  2021-02-20/18:13:33          14.9968 -20.0694   6.3604  -4.7055   2.2445  -2.2553
  2021-02-20/18:13:34          14.9944 -20.0666   6.3595  -4.7242   2.1114  -2.3212
  2021-02-20/18:13:35          14.9920 -20.0637   6.3586  -4.7250   2.1465  -2.3892
  2021-02-20/18:13:36          14.9896 -20.0609   6.3577  -4.6756   2.0098  -2.4241
  2021-02-20/18:13:37          14.9872 -20.0581   6.3568  -4.6971   2.0532  -2.4615
  2021-02-20/18:13:38          14.9848 -20.0552   6.3559  -4.7158   2.2089  -2.2958
  2021-02-20/18:13:39          14.9825 -20.0524   6.3550  -4.7641   2.2862  -2.2626
  2021-02-20/18:13:40          14.9801 -20.0496   6.3541  -4.7550   2.1809  -2.3243
  2021-02-20/18:13:41          14.9777 -20.0468   6.3532  -4.7836   2.1498  -2.2447
  2021-02-20/18:13:42          14.9753 -20.0439   6.3523  -4.7394   2.1921  -2.3191
  2021-02-20/18:13:43          14.9729 -20.0411   6.3514  -4.7902   2.2458  -2.1879
  2021-02-20/18:13:44          14.9705 -20.0383   6.3505  -4.8974   2.2045  -2.1285
  2021-02-20/18:13:45          14.9681 -20.0355   6.3496  -4.8382   2.1070  -2.2394
  2021-02-20/18:13:46          14.9657 -20.0326   6.3487  -4.8405   2.0314  -2.3146
  2021-02-20/18:13:47          14.9633 -20.0298   6.3478  -4.7716   2.0572  -2.3272
  2021-02-20/18:13:48          14.9609 -20.0270   6.3469  -4.7339   2.1623  -2.3058
  2021-02-20/18:13:49          14.9585 -20.0241   6.3460  -4.7023   2.2244  -2.3991
  2021-02-20/18:13:50          14.9561 -20.0213   6.3451  -4.7437   2.1234  -2.4164
  2021-02-20/18:13:51          14.9537 -20.0185   6.3443  -4.7481   2.0086  -2.4744
  2021-02-20/18:13:52          14.9514 -20.0157   6.3434  -4.7548   2.0219  -2.3612
  2021-02-20/18:13:53          14.9490 -20.0128   6.3425  -4.6757   2.2885  -2.2736
  2021-02-20/18:13:54          14.9466 -20.0100   6.3416  -4.7201   2.3496  -2.2557
  2021-02-20/18:13:55          14.9442 -20.0072   6.3407  -4.7726   2.3026  -2.3142
  2021-02-20/18:13:56          14.9418 -20.0044   6.3398  -4.7308   2.2927  -2.3793
  2021-02-20/18:13:57          14.9394 -20.0015   6.3389  -4.6998   2.2842  -2.4549
  2021-02-20/18:13:58          14.9370 -19.9987   6.3380  -4.7110   2.1460  -2.4381
  2021-02-20/18:13:59          14.9346 -19.9959   6.3371  -4.7129   2.0907  -2.4300
  2021-02-20/18:14:00          14.9322 -19.9930   6.3362  -4.7537   2.1517  -2.3751
  2021-02-20/18:14:01          14.9298 -19.9902   6.3353  -4.8150   2.1822  -2.2729
  2021-02-20/18:14:02          14.9274 -19.9874   6.3344  -4.8326   2.2333  -2.1832
  2021-02-20/18:14:03          14.9250 -19.9846   6.3335  -4.9067   2.2919  -2.1539
  2021-02-20/18:14:04          14.9227 -19.9817   6.3326  -4.8867   2.2439  -2.1182
  2021-02-20/18:14:05          14.9203 -19.9789   6.3317  -4.8328   2.2363  -2.2764
  2021-02-20/18:14:06          14.9179 -19.9761   6.3308  -4.7919   2.2028  -2.2899
  2021-02-20/18:14:07          14.9155 -19.9732   6.3299  -4.8084   2.2202  -2.3295
  2021-02-20/18:14:08          14.9131 -19.9704   6.3290  -4.8003   2.1996  -2.3492
  2021-02-20/18:14:09          14.9107 -19.9676   6.3281  -4.8355   2.1824  -2.3400
  2021-02-20/18:14:10          14.9083 -19.9648   6.3272  -4.7937   2.1178  -2.3608
  2021-02-20/18:14:11          14.9059 -19.9619   6.3263  -4.7810   2.3390  -2.2623
  2021-02-20/18:14:12          14.9035 -19.9591   6.3254  -4.7808   2.1700  -2.3302
  2021-02-20/18:14:13          14.9011 -19.9563   6.3245  -4.8040   2.0503  -2.2947
  2021-02-20/18:14:14          14.8987 -19.9535   6.3237  -4.7625   2.0772  -2.2344
  2021-02-20/18:14:15          14.8963 -19.9506   6.3228  -4.8551   1.9347  -2.2740
  2021-02-20/18:14:16          14.8940 -19.9478   6.3219  -4.8741   1.9240  -2.3463
  2021-02-20/18:14:17          14.8916 -19.9450   6.3210  -4.8152   1.9469  -2.3379
  2021-02-20/18:14:18          14.8892 -19.9421   6.3201  -4.8546   1.9118  -2.3612
  2021-02-20/18:14:19          14.8868 -19.9393   6.3192  -4.8095   2.0076  -2.3636
  2021-02-20/18:14:20          14.8844 -19.9365   6.3183  -4.7889   1.9898  -2.3083
  2021-02-20/18:14:21          14.8820 -19.9337   6.3174  -4.8054   1.9882  -2.4207
  2021-02-20/18:14:22          14.8796 -19.9308   6.3165  -4.7916   2.0653  -2.3688
  2021-02-20/18:14:23          14.8772 -19.9280   6.3156  -4.7545   2.0890  -2.3628
  2021-02-20/18:14:24          14.8748 -19.9252   6.3147  -4.7984   2.0671  -2.4039
  2021-02-20/18:14:25          14.8724 -19.9223   6.3138  -4.7929   2.1386  -2.3780
  2021-02-20/18:14:26          14.8700 -19.9195   6.3129  -4.7441   2.1251  -2.4588
  2021-02-20/18:14:27          14.8676 -19.9167   6.3120  -4.7903   2.0771  -2.4125
  2021-02-20/18:14:28          14.8652 -19.9139   6.3111  -4.8093   1.9510  -2.4084
  2021-02-20/18:14:29          14.8629 -19.9110   6.3102  -4.7414   2.0408  -2.3360
  2021-02-20/18:14:30          14.8605 -19.9082   6.3093  -4.8009   2.0603  -2.3205
  2021-02-20/18:14:31          14.8581 -19.9054   6.3084  -4.7590   2.0617  -2.2735
  2021-02-20/18:14:32          14.8557 -19.9026   6.3075  -4.7487   2.1451  -2.3148
  2021-02-20/18:14:33          14.8533 -19.8997   6.3066  -4.7521   2.1961  -2.3093
  2021-02-20/18:14:34          14.8509 -19.8969   6.3057  -4.7561   2.1830  -2.2284
  2021-02-20/18:14:35          14.8485 -19.8941   6.3048  -4.7412   2.1896  -2.2434
  2021-02-20/18:14:36          14.8461 -19.8912   6.3039  -4.8125   2.0406  -2.3721
  2021-02-20/18:14:37          14.8437 -19.8884   6.3031  -4.7225   1.9711  -2.4584
  2021-02-20/18:14:38          14.8413 -19.8856   6.3022  -4.7369   1.9536  -2.4189
  2021-02-20/18:14:39          14.8389 -19.8828   6.3013  -4.7173   2.0377  -2.4964
  2021-02-20/18:14:40          14.8365 -19.8799   6.3004  -4.7059   2.0000  -2.4825
  2021-02-20/18:14:41          14.8342 -19.8771   6.2995  -4.7376   2.0570  -2.4262
  2021-02-20/18:14:42          14.8318 -19.8743   6.2986  -4.7709   2.0843  -2.4062
  2021-02-20/18:14:43          14.8294 -19.8714   6.2977  -4.7073   2.1946  -2.4230
  2021-02-20/18:14:44          14.8270 -19.8686   6.2968  -4.6248   2.1433  -2.5160
  2021-02-20/18:14:45          14.8246 -19.8658   6.2959  -4.7083   1.8820  -2.5883
  2021-02-20/18:14:46          14.8222 -19.8630   6.2950  -4.6464   1.7267  -2.7093
  2021-02-20/18:14:47          14.8198 -19.8601   6.2941  -4.6174   1.8976  -2.6293
  2021-02-20/18:14:48          14.8174 -19.8573   6.2932  -4.6378   1.9937  -2.6629
  2021-02-20/18:14:49          14.8150 -19.8545   6.2923  -4.6136   1.9536  -2.6940
  2021-02-20/18:14:50          14.8126 -19.8517   6.2914  -4.5750   2.1274  -2.6381
  2021-02-20/18:14:51          14.8102 -19.8488   6.2905  -4.6074   2.1521  -2.6395
  2021-02-20/18:14:52          14.8078 -19.8460   6.2896  -4.5397   2.0739  -2.6350
  2021-02-20/18:14:53          14.8055 -19.8432   6.2887  -4.7115   2.1985  -2.4413
  2021-02-20/18:14:54          14.8031 -19.8403   6.2878  -4.6830   2.1089  -2.4083
  2021-02-20/18:14:55          14.8007 -19.8375   6.2869  -4.6496   2.3597  -2.4072
  2021-02-20/18:14:56          14.7983 -19.8347   6.2860  -4.7739   2.1767  -2.4394
  2021-02-20/18:14:57          14.7959 -19.8319   6.2851  -4.7665   2.0649  -2.3771
  2021-02-20/18:14:58          14.7935 -19.8290   6.2842  -4.6103   2.4578  -2.1534
  2021-02-20/18:14:59          14.7911 -19.8262   6.2833  -4.4150   3.1782  -1.7047
  2021-02-20/18:15:00          14.7887 -19.8234   6.2825  -4.5047   3.5097  -1.5754
  2021-02-20/18:15:01          14.7863 -19.8205   6.2816  -4.5459   2.9265  -2.2343
  2021-02-20/18:15:02          14.7839 -19.8177   6.2807  -4.6686   2.1448  -2.3610
  2021-02-20/18:15:03          14.7815 -19.8149   6.2798  -4.7272   1.9637  -2.3691
  2021-02-20/18:15:04          14.7791 -19.8121   6.2789  -4.7689   1.8949  -2.3207
  2021-02-20/18:15:05          14.7767 -19.8092   6.2780  -4.8196   1.7463  -2.2902
  2021-02-20/18:15:06          14.7744 -19.8064   6.2771  -4.7652   1.7789  -2.4581
  2021-02-20/18:15:07          14.7720 -19.8036   6.2762  -4.8086   1.7583  -2.4801
  2021-02-20/18:15:08          14.7696 -19.8008   6.2753  -4.8859   1.3516  -2.4811
  2021-02-20/18:15:09          14.7672 -19.7979   6.2744  -4.7678   1.5943  -2.5323
  2021-02-20/18:15:10          14.7648 -19.7951   6.2735  -4.7813   1.6223  -2.5149
  2021-02-20/18:15:11          14.7624 -19.7923   6.2726  -4.7412   1.7495  -2.5383
  2021-02-20/18:15:12          14.7600 -19.7894   6.2717  -4.6823   1.9881  -2.5350
  2021-02-20/18:15:13          14.7576 -19.7866   6.2708  -4.6593   2.0705  -2.4673
  2021-02-20/18:15:14          14.7552 -19.7838   6.2699  -4.6220   2.4420  -2.3004
  2021-02-20/18:15:15          14.7528 -19.7810   6.2690  -4.6379   2.5142  -2.2225
  2021-02-20/18:15:16          14.7504 -19.7781   6.2681  -4.6600   2.5306  -2.2471
  2021-02-20/18:15:17          14.7480 -19.7753   6.2672  -4.7065   2.4883  -2.1741
  2021-02-20/18:15:18          14.7457 -19.7725   6.2663  -4.6938   2.5571  -2.0311
  2021-02-20/18:15:19          14.7433 -19.7696   6.2654  -4.7337   2.5621  -2.0205
  2021-02-20/18:15:20          14.7409 -19.7668   6.2645  -4.7584   2.4329  -2.0948
  2021-02-20/18:15:21          14.7385 -19.7640   6.2636  -4.9134   1.9452  -2.2775
  2021-02-20/18:15:22          14.7361 -19.7612   6.2627  -4.9008   1.4697  -2.4868
  2021-02-20/18:15:23          14.7337 -19.7583   6.2619  -4.6503   1.3231  -2.7501
  2021-02-20/18:15:24          14.7313 -19.7555   6.2610  -4.5007   1.6698  -2.7526
  2021-02-20/18:15:25          14.7289 -19.7527   6.2601  -4.6002   1.7757  -2.6307
  2021-02-20/18:15:26          14.7265 -19.7499   6.2592  -4.7758   1.8143  -2.3849
  2021-02-20/18:15:27          14.7241 -19.7470   6.2583  -4.7756   1.7359  -2.3900
  2021-02-20/18:15:28          14.7217 -19.7442   6.2574  -4.7352   1.7072  -2.5010
  2021-02-20/18:15:29          14.7193 -19.7414   6.2565  -4.8106   1.6424  -2.4447
  2021-02-20/18:15:30          14.7170 -19.7385   6.2556  -4.7967   1.6909  -2.3173
  2021-02-20/18:15:31          14.7146 -19.7357   6.2547  -4.8149   1.6695  -2.3742
  2021-02-20/18:15:32          14.7122 -19.7329   6.2538  -4.7410   1.5367  -2.6000
  2021-02-20/18:15:33          14.7098 -19.7301   6.2529  -4.7018   1.4622  -2.6496
  2021-02-20/18:15:34          14.7074 -19.7272   6.2520  -4.7128   1.6735  -2.5071
  2021-02-20/18:15:35          14.7050 -19.7244   6.2511  -4.7514   1.5628  -2.5783
  2021-02-20/18:15:36          14.7026 -19.7216   6.2502  -4.7101   1.5770  -2.5216
  2021-02-20/18:15:37          14.7002 -19.7187   6.2493  -4.7051   1.7481  -2.5297
  2021-02-20/18:15:38          14.6978 -19.7159   6.2484  -4.6533   1.7705  -2.6741
  2021-02-20/18:15:39          14.6954 -19.7131   6.2475  -4.5748   1.6329  -2.8118
  2021-02-20/18:15:40          14.6930 -19.7103   6.2466  -4.5050   1.6047  -3.0155
  2021-02-20/18:15:41          14.6906 -19.7074   6.2457  -4.5483   1.7163  -2.8141
  2021-02-20/18:15:42          14.6882 -19.7046   6.2448  -4.5844   2.0337  -2.5260
  2021-02-20/18:15:43          14.6859 -19.7018   6.2439  -4.7029   2.2300  -2.3178
  2021-02-20/18:15:44          14.6835 -19.6989   6.2430  -4.6887   2.2989  -2.2307
  2021-02-20/18:15:45          14.6811 -19.6961   6.2421  -4.7671   2.2194  -2.2187
  2021-02-20/18:15:46          14.6787 -19.6933   6.2412  -4.8300   1.7358  -2.5334
  2021-02-20/18:15:47          14.6763 -19.6905   6.2404  -4.7883   1.5275  -2.5724
  2021-02-20/18:15:48          14.6739 -19.6876   6.2395  -4.7170   1.6878  -2.5544
  2021-02-20/18:15:49          14.6715 -19.6848   6.2386  -4.8130   1.6248  -2.5580
  2021-02-20/18:15:50          14.6691 -19.6820   6.2377  -4.7721   1.4857  -2.5756
  2021-02-20/18:15:51          14.6667 -19.6792   6.2368  -4.6901   1.6285  -2.5800
  2021-02-20/18:15:52          14.6643 -19.6763   6.2359  -4.6489   1.8995  -2.5525
  2021-02-20/18:15:53          14.6619 -19.6735   6.2350  -4.5568   2.1100  -2.4570
  2021-02-20/18:15:54          14.6595 -19.6707   6.2341  -4.5552   2.4117  -2.3003
  2021-02-20/18:15:55          14.6572 -19.6678   6.2332  -4.6440   2.3140  -2.4244
  2021-02-20/18:15:56          14.6548 -19.6650   6.2323  -4.7100   1.9593  -2.4569
  2021-02-20/18:15:57          14.6524 -19.6622   6.2314  -4.7597   1.8378  -2.4094
  2021-02-20/18:15:58          14.6500 -19.6594   6.2305  -4.8121   1.8487  -2.2758
  2021-02-20/18:15:59          14.6476 -19.6565   6.2296  -4.7838   1.9299  -2.2539
  2021-02-20/18:16:00          14.6452 -19.6537   6.2287  -4.8201   1.8471  -2.3249
  2021-02-20/18:16:01          14.6428 -19.6509   6.2278  -4.7763   1.8162  -2.3710
  2021-02-20/18:16:02          14.6404 -19.6480   6.2269  -4.6679   1.8273  -2.4006
  2021-02-20/18:16:03          14.6380 -19.6452   6.2260  -4.6652   1.9387  -2.5138
  2021-02-20/18:16:04          14.6356 -19.6424   6.2251  -4.6615   1.9522  -2.5378
  2021-02-20/18:16:05          14.6332 -19.6396   6.2242  -4.6418   1.8682  -2.5910
  2021-02-20/18:16:06          14.6308 -19.6367   6.2233  -4.6602   1.8568  -2.5898
  2021-02-20/18:16:07          14.6285 -19.6339   6.2224  -4.6244   1.9542  -2.5073
  2021-02-20/18:16:08          14.6261 -19.6311   6.2215  -4.5355   2.2335  -2.4445
  2021-02-20/18:16:09          14.6237 -19.6282   6.2206  -4.6511   2.2360  -2.4720
  2021-02-20/18:16:10          14.6213 -19.6254   6.2198  -4.7004   2.0013  -2.5272
  2021-02-20/18:16:11          14.6189 -19.6226   6.2189  -4.7151   1.9591  -2.4149
  2021-02-20/18:16:12          14.6165 -19.6198   6.2180  -4.7103   2.0156  -2.3888
  2021-02-20/18:16:13          14.6141 -19.6169   6.2171  -4.7028   2.0848  -2.2860
  2021-02-20/18:16:14          14.6117 -19.6141   6.2162  -4.6831   2.1447  -2.3396
  2021-02-20/18:16:15          14.6093 -19.6113   6.2153  -4.6421   2.1503  -2.4420
  2021-02-20/18:16:16          14.6069 -19.6085   6.2144  -4.6691   2.2821  -2.3107
  2021-02-20/18:16:17          14.6045 -19.6056   6.2135  -4.7031   2.2278  -2.3313
  2021-02-20/18:16:18          14.6021 -19.6028   6.2126  -4.7889   2.1129  -2.2930
  2021-02-20/18:16:19          14.5998 -19.6000   6.2117  -4.7596   2.2014  -2.2803
  2021-02-20/18:16:20          14.5974 -19.5971   6.2108  -4.7319   2.2080  -2.3525
  2021-02-20/18:16:21          14.5950 -19.5943   6.2099  -4.7626   2.0882  -2.3281
  2021-02-20/18:16:22          14.5926 -19.5915   6.2090  -4.7919   2.0057  -2.2574
  2021-02-20/18:16:23          14.5902 -19.5887   6.2081  -4.8053   1.9393  -2.2232
  2021-02-20/18:16:24          14.5878 -19.5858   6.2072  -4.8265   1.7909  -2.3390
  2021-02-20/18:16:25          14.5854 -19.5830   6.2063  -4.7562   1.8411  -2.3939
  2021-02-20/18:16:26          14.5830 -19.5802   6.2054  -4.7313   1.8710  -2.4500
  2021-02-20/18:16:27          14.5806 -19.5773   6.2045  -4.8160   1.5969  -2.4516
  2021-02-20/18:16:28          14.5782 -19.5745   6.2036  -4.8744   1.5604  -2.3556
  2021-02-20/18:16:29          14.5758 -19.5717   6.2027  -4.9146   1.2333  -2.4523
  2021-02-20/18:16:30          14.5734 -19.5689   6.2018  -4.8994   1.2239  -2.3797
  2021-02-20/18:16:31          14.5710 -19.5660   6.2009  -4.9540   1.6161  -2.0688
  2021-02-20/18:16:32          14.5687 -19.5632   6.2000  -4.9765   1.7207  -2.1065
  2021-02-20/18:16:33          14.5663 -19.5604   6.1991  -4.9969   1.6738  -2.1073
  2021-02-20/18:16:34          14.5639 -19.5575   6.1983  -5.0015   1.5286  -2.1937
  2021-02-20/18:16:35          14.5615 -19.5547   6.1974  -4.9924   1.5756  -2.1234
  2021-02-20/18:16:36          14.5591 -19.5519   6.1965  -5.1045   1.5384  -2.0017
  2021-02-20/18:16:37          14.5567 -19.5491   6.1956  -5.1353   1.3730  -2.0549
  2021-02-20/18:16:38          14.5543 -19.5462   6.1947  -5.1285   1.2555  -2.0675
  2021-02-20/18:16:39          14.5519 -19.5434   6.1938  -5.1774   1.0458  -2.0932
  2021-02-20/18:16:40          14.5495 -19.5406   6.1929  -5.1740   1.0833  -2.0612
  2021-02-20/18:16:41          14.5471 -19.5377   6.1920  -5.1303   0.9704  -2.1586
  2021-02-20/18:16:42          14.5447 -19.5349   6.1911  -5.1504   0.9697  -2.1959
  2021-02-20/18:16:43          14.5423 -19.5321   6.1902  -5.0453   1.0244  -2.1892
  2021-02-20/18:16:44          14.5400 -19.5293   6.1893  -5.0708   1.0408  -2.1703
  2021-02-20/18:16:45          14.5376 -19.5264   6.1884  -5.0586   1.1397  -2.1796
  2021-02-20/18:16:46          14.5352 -19.5236   6.1875  -4.9690   1.2814  -2.2365
  2021-02-20/18:16:47          14.5328 -19.5208   6.1866  -4.9619   1.2937  -2.2798
  2021-02-20/18:16:48          14.5304 -19.5179   6.1857  -4.8977   1.3174  -2.3146
  2021-02-20/18:16:49          14.5280 -19.5151   6.1848  -4.8333   1.3525  -2.4355
  2021-02-20/18:16:50          14.5256 -19.5123   6.1839  -4.7840   1.4257  -2.5789
  2021-02-20/18:16:51          14.5232 -19.5095   6.1830  -4.8055   1.2626  -2.5083
  2021-02-20/18:16:52          14.5208 -19.5066   6.1821  -4.8273   1.3463  -2.4097
  2021-02-20/18:16:53          14.5184 -19.5038   6.1812  -4.8052   1.3443  -2.5089
  2021-02-20/18:16:54          14.5160 -19.5010   6.1803  -4.7684   1.3002  -2.5629
  2021-02-20/18:16:55          14.5136 -19.4982   6.1794  -4.7290   1.3073  -2.6553
  2021-02-20/18:16:56          14.5113 -19.4953   6.1785  -4.7472   1.2966  -2.6481
  2021-02-20/18:16:57          14.5089 -19.4925   6.1776  -4.7277   1.2749  -2.6929
  2021-02-20/18:16:58          14.5065 -19.4897   6.1768  -4.6608   1.2997  -2.7649
  2021-02-20/18:16:59          14.5041 -19.4868   6.1759  -4.5685   1.6683  -2.7293
  2021-02-20/18:17:00          14.5017 -19.4840   6.1750  -4.5493   2.0212  -2.7301
  2021-02-20/18:17:01          14.4993 -19.4812   6.1741  -4.5448   1.9081  -2.6901
  2021-02-20/18:17:02          14.4969 -19.4784   6.1732  -4.5721   1.8871  -2.7338
  2021-02-20/18:17:03          14.4945 -19.4755   6.1723  -4.5980   1.9370  -2.6935
  2021-02-20/18:17:04          14.4921 -19.4727   6.1714  -4.6300   1.9350  -2.6996
  2021-02-20/18:17:05          14.4897 -19.4699   6.1705  -4.6340   1.8642  -2.6354
  2021-02-20/18:17:06          14.4873 -19.4670   6.1696  -4.6379   1.8193  -2.5633
  2021-02-20/18:17:07          14.4849 -19.4642   6.1687  -4.6872   1.7270  -2.6013
  2021-02-20/18:17:08          14.4826 -19.4614   6.1678  -4.6166   1.6691  -2.5812
  2021-02-20/18:17:09          14.4802 -19.4586   6.1669  -4.5879   1.8923  -2.5486
  2021-02-20/18:17:10          14.4778 -19.4557   6.1660  -4.5819   1.6810  -2.7934
  2021-02-20/18:17:11          14.4754 -19.4529   6.1651  -4.4581   1.7751  -2.8044
  2021-02-20/18:17:12          14.4730 -19.4501   6.1642  -4.5210   1.9436  -2.6547
  2021-02-20/18:17:13          14.4706 -19.4472   6.1633  -4.6537   1.8702  -2.6171
  2021-02-20/18:17:14          14.4682 -19.4444   6.1624  -4.6328   1.8419  -2.5972
  2021-02-20/18:17:15          14.4658 -19.4416   6.1615  -4.5740   1.7926  -2.6867
  2021-02-20/18:17:16          14.4634 -19.4388   6.1606  -4.5841   1.8685  -2.7213
  2021-02-20/18:17:17          14.4610 -19.4359   6.1597  -4.5511   1.8657  -2.6302
  2021-02-20/18:17:18          14.4586 -19.4331   6.1588  -4.5580   2.0743  -2.6057
  2021-02-20/18:17:19          14.4562 -19.4303   6.1579  -4.5659   1.9872  -2.6830
  2021-02-20/18:17:20          14.4538 -19.4274   6.1570  -4.5574   1.9904  -2.6638
  2021-02-20/18:17:21          14.4515 -19.4246   6.1561  -4.6078   1.8714  -2.6244
  2021-02-20/18:17:22          14.4491 -19.4218   6.1553  -4.6356   1.8988  -2.5751
  2021-02-20/18:17:23          14.4467 -19.4190   6.1544  -4.6204   1.9611  -2.5537
  2021-02-20/18:17:24          14.4443 -19.4161   6.1535  -4.6497   1.7799  -2.4564
  2021-02-20/18:17:25          14.4419 -19.4133   6.1526  -4.7323   1.8568  -2.3889
  2021-02-20/18:17:26          14.4395 -19.4105   6.1517  -4.7077   1.9328  -2.3788
  2021-02-20/18:17:27          14.4371 -19.4076   6.1508  -4.6681   2.0078  -2.3552
  2021-02-20/18:17:28          14.4347 -19.4048   6.1499  -4.7105   2.0244  -2.2512
  2021-02-20/18:17:29          14.4323 -19.4020   6.1490  -4.6900   2.0559  -2.2560
  2021-02-20/18:17:30          14.4299 -19.3992   6.1481  -4.6790   2.0550  -2.4567
  2021-02-20/18:17:31          14.4275 -19.3963   6.1472  -4.6879   1.9681  -2.5149
  2021-02-20/18:17:32          14.4251 -19.3935   6.1463  -4.6757   1.9271  -2.5380
  2021-02-20/18:17:33          14.4228 -19.3907   6.1454  -4.6684   1.9234  -2.5756
  2021-02-20/18:17:34          14.4204 -19.3878   6.1445  -4.6876   1.9260  -2.5927
  2021-02-20/18:17:35          14.4180 -19.3850   6.1436  -4.6745   1.9794  -2.5221
  2021-02-20/18:17:36          14.4156 -19.3822   6.1427  -4.6138   2.0165  -2.5719
  2021-02-20/18:17:37          14.4132 -19.3794   6.1418  -4.6465   2.0511  -2.6129
  2021-02-20/18:17:38          14.4108 -19.3765   6.1409  -4.5885   2.0440  -2.6110
  2021-02-20/18:17:39          14.4084 -19.3737   6.1400  -4.5484   2.0941  -2.6561
  2021-02-20/18:17:40          14.4060 -19.3709   6.1391  -4.6076   2.0823  -2.7036
  2021-02-20/18:17:41          14.4036 -19.3681   6.1382  -4.6118   1.9665  -2.6418
  2021-02-20/18:17:42          14.4012 -19.3652   6.1373  -4.6539   1.9705  -2.5518
  2021-02-20/18:17:43          14.3988 -19.3624   6.1364  -4.7194   1.8863  -2.5981
  2021-02-20/18:17:44          14.3964 -19.3596   6.1355  -4.7160   1.7392  -2.5983
  2021-02-20/18:17:45          14.3941 -19.3567   6.1346  -4.6825   1.6944  -2.5964
  2021-02-20/18:17:46          14.3917 -19.3539   6.1338  -4.6962   1.8645  -2.5481
  2021-02-20/18:17:47          14.3893 -19.3511   6.1329  -4.6940   1.8227  -2.5883
  2021-02-20/18:17:48          14.3869 -19.3483   6.1320  -4.6776   1.7845  -2.5439
  2021-02-20/18:17:49          14.3845 -19.3454   6.1311  -4.7150   1.8751  -2.4610
  2021-02-20/18:17:50          14.3821 -19.3426   6.1302  -4.7340   1.9202  -2.4201
  2021-02-20/18:17:51          14.3797 -19.3398   6.1293  -4.7498   1.8952  -2.5297
  2021-02-20/18:17:52          14.3773 -19.3369   6.1284  -4.7333   1.9326  -2.5097
  2021-02-20/18:17:53          14.3749 -19.3341   6.1275  -4.8021   1.7558  -2.5658
  2021-02-20/18:17:54          14.3725 -19.3313   6.1266  -4.7146   1.7071  -2.5115
  2021-02-20/18:17:55          14.3701 -19.3285   6.1257  -4.7184   2.0566  -2.4178
  2021-02-20/18:17:56          14.3677 -19.3256   6.1248  -4.6975   2.1566  -2.3357
  2021-02-20/18:17:57          14.3654 -19.3228   6.1239  -4.7190   2.1149  -2.2525
  2021-02-20/18:17:58          14.3630 -19.3200   6.1230  -4.8465   2.0266  -2.1977
  2021-02-20/18:17:59          14.3606 -19.3171   6.1221  -4.8231   1.7704  -2.3669
  2021-02-20/18:18:00          14.3582 -19.3143   6.1212  -4.7401   1.8100  -2.3573
  2021-02-20/18:18:01          14.3558 -19.3115   6.1203  -4.7376   2.0267  -2.3803
  2021-02-20/18:18:02          14.3534 -19.3087   6.1194  -4.6350   2.0787  -2.4898
  2021-02-20/18:18:03          14.3510 -19.3058   6.1185  -4.6509   2.0094  -2.5158
  2021-02-20/18:18:04          14.3486 -19.3030   6.1176  -4.6564   2.0602  -2.5201
  2021-02-20/18:18:05          14.3462 -19.3002   6.1167  -4.6248   2.0536  -2.5485
  2021-02-20/18:18:06          14.3438 -19.2973   6.1158  -4.6391   2.0272  -2.5146
  2021-02-20/18:18:07          14.3414 -19.2945   6.1149  -4.7184   2.0405  -2.3999
  2021-02-20/18:18:08          14.3390 -19.2917   6.1140  -4.6591   2.0305  -2.4355
  2021-02-20/18:18:09          14.3367 -19.2889   6.1131  -4.6467   2.1041  -2.4615
  2021-02-20/18:18:10          14.3343 -19.2860   6.1123  -4.6164   2.1165  -2.5343
  2021-02-20/18:18:11          14.3319 -19.2832   6.1114  -4.5355   2.1719  -2.6396
  2021-02-20/18:18:12          14.3295 -19.2804   6.1105  -4.5977   2.1551  -2.4734
  2021-02-20/18:18:13          14.3271 -19.2775   6.1096  -4.6702   2.2033  -2.3516
  2021-02-20/18:18:14          14.3247 -19.2747   6.1087  -4.5616   2.2715  -2.4095
  2021-02-20/18:18:15          14.3223 -19.2719   6.1078  -4.5348   2.2617  -2.5454
  2021-02-20/18:18:16          14.3199 -19.2691   6.1069  -4.4651   2.2694  -2.6363
  2021-02-20/18:18:17          14.3175 -19.2662   6.1060  -4.3980   2.2460  -2.6624
  2021-02-20/18:18:18          14.3151 -19.2634   6.1051  -4.4261   2.2284  -2.6109
  2021-02-20/18:18:19          14.3127 -19.2606   6.1042  -4.3793   2.1705  -2.6409
  2021-02-20/18:18:20          14.3103 -19.2577   6.1033  -4.3712   2.1535  -2.6650
  2021-02-20/18:18:21          14.3079 -19.2549   6.1024  -4.4272   2.1738  -2.6336
  2021-02-20/18:18:22          14.3056 -19.2521   6.1015  -4.4180   2.2445  -2.5965
  2021-02-20/18:18:23          14.3032 -19.2493   6.1006  -4.3739   2.2443  -2.6773
  2021-02-20/18:18:24          14.3008 -19.2464   6.0997  -4.4192   2.2188  -2.6108
  2021-02-20/18:18:25          14.2984 -19.2436   6.0988  -4.3222   2.3776  -2.5918
  2021-02-20/18:18:26          14.2960 -19.2408   6.0979  -4.3917   2.3944  -2.5512
  2021-02-20/18:18:27          14.2936 -19.2379   6.0970  -4.4012   2.3553  -2.5918
  2021-02-20/18:18:28          14.2912 -19.2351   6.0961  -4.4014   2.2693  -2.5680
  2021-02-20/18:18:29          14.2888 -19.2323   6.0952  -4.4600   2.2308  -2.5209
  2021-02-20/18:18:30          14.2864 -19.2295   6.0943  -4.4469   2.2862  -2.4931
  2021-02-20/18:18:31          14.2840 -19.2266   6.0934  -4.4229   2.3988  -2.5801
  2021-02-20/18:18:32          14.2816 -19.2238   6.0925  -4.4277   2.3856  -2.4974
  2021-02-20/18:18:33          14.2792 -19.2210   6.0916  -4.4585   2.3156  -2.5202
  2021-02-20/18:18:34          14.2769 -19.2181   6.0907  -4.4874   2.2410  -2.5640
  2021-02-20/18:18:35          14.2745 -19.2153   6.0899  -4.5675   2.0221  -2.6289
  2021-02-20/18:18:36          14.2721 -19.2125   6.0890  -4.5592   2.0438  -2.4886
  2021-02-20/18:18:37          14.2697 -19.2097   6.0881  -4.5542   2.0395  -2.4404
  2021-02-20/18:18:38          14.2673 -19.2068   6.0872  -4.6117   2.0648  -2.4366
  2021-02-20/18:18:39          14.2649 -19.2040   6.0863  -4.6023   1.9994  -2.3911
  2021-02-20/18:18:40          14.2625 -19.2012   6.0854  -4.6191   2.0018  -2.3799
  2021-02-20/18:18:41          14.2601 -19.1983   6.0845  -4.7212   1.8613  -2.3577
  2021-02-20/18:18:42          14.2577 -19.1955   6.0836  -4.7108   1.8327  -2.3134
  2021-02-20/18:18:43          14.2553 -19.1927   6.0827  -4.6582   1.7992  -2.3589
  2021-02-20/18:18:44          14.2529 -19.1899   6.0818  -4.6289   2.0047  -2.3134
  2021-02-20/18:18:45          14.2505 -19.1870   6.0809  -4.6564   2.1310  -2.2785
  2021-02-20/18:18:46          14.2482 -19.1842   6.0800  -4.7420   1.9939  -2.4246
  2021-02-20/18:18:47          14.2458 -19.1814   6.0791  -4.8614   1.7861  -2.3148
  2021-02-20/18:18:48          14.2434 -19.1785   6.0782  -5.0123   1.6665  -2.1851
  2021-02-20/18:18:49          14.2410 -19.1757   6.0773  -5.0893   1.5147  -2.1382
  2021-02-20/18:18:50          14.2386 -19.1729   6.0764  -5.1294   1.3015  -2.0422
  2021-02-20/18:18:51          14.2362 -19.1701   6.0755  -5.1194   1.3323  -1.9173
  2021-02-20/18:18:52          14.2338 -19.1672   6.0746  -5.1304   1.4248  -1.8010
  2021-02-20/18:18:53          14.2314 -19.1644   6.0737  -5.0943   1.4016  -1.8507
  2021-02-20/18:18:54          14.2290 -19.1616   6.0728  -4.9696   1.5903  -1.8660
  2021-02-20/18:18:55          14.2266 -19.1587   6.0719  -4.8340   1.7698  -1.8925
  2021-02-20/18:18:56          14.2242 -19.1559   6.0710  -4.7544   1.9592  -2.0704
  2021-02-20/18:18:57          14.2218 -19.1531   6.0701  -4.6110   1.9108  -2.2947
  2021-02-20/18:18:58          14.2195 -19.1503   6.0692  -4.5001   2.0185  -2.4782
  2021-02-20/18:18:59          14.2171 -19.1474   6.0684  -4.5711   2.1082  -2.4942
  2021-02-20/18:19:00          14.2147 -19.1446   6.0675  -4.6581   2.0187  -2.3745
  2021-02-20/18:19:01          14.2123 -19.1418   6.0666  -4.7573   1.8878  -2.3036
  2021-02-20/18:19:02          14.2099 -19.1389   6.0657  -4.7186   1.8329  -2.3472
  2021-02-20/18:19:03          14.2075 -19.1361   6.0648  -4.6567   2.0252  -2.3145
  2021-02-20/18:19:04          14.2051 -19.1333   6.0639  -4.6306   2.0981  -2.4118
  2021-02-20/18:19:05          14.2027 -19.1305   6.0630  -4.5003   2.1699  -2.5870
  2021-02-20/18:19:06          14.2003 -19.1276   6.0621  -4.5119   2.3368  -2.3195
  2021-02-20/18:19:07          14.1979 -19.1248   6.0612  -4.6581   2.0940  -2.4306
  2021-02-20/18:19:08          14.1955 -19.1220   6.0603  -4.7242   2.0249  -2.4050
  2021-02-20/18:19:09          14.1931 -19.1191   6.0594  -4.7393   1.9343  -2.4592
  2021-02-20/18:19:10          14.1908 -19.1163   6.0585  -4.7667   1.7210  -2.4015
  2021-02-20/18:19:11          14.1884 -19.1135   6.0576  -4.7451   1.8919  -2.2362
  2021-02-20/18:19:12          14.1860 -19.1107   6.0567  -4.7870   2.0519  -2.1902
  2021-02-20/18:19:13          14.1836 -19.1078   6.0558  -4.8098   1.8989  -2.2693
  2021-02-20/18:19:14          14.1812 -19.1050   6.0549  -4.8215   1.8869  -2.1382
  2021-02-20/18:19:15          14.1788 -19.1022   6.0540  -4.9238   1.9032  -1.9872
  2021-02-20/18:19:16          14.1764 -19.0993   6.0531  -4.9598   1.9832  -2.0683
  2021-02-20/18:19:17          14.1740 -19.0965   6.0522  -4.9098   1.8783  -2.1277
  2021-02-20/18:19:18          14.1716 -19.0937   6.0513  -4.7875   1.8916  -2.2642
  2021-02-20/18:19:19          14.1692 -19.0909   6.0504  -4.7938   1.7974  -2.2227
  2021-02-20/18:19:20          14.1668 -19.0880   6.0495  -4.7939   1.6454  -2.1835
  2021-02-20/18:19:21          14.1644 -19.0852   6.0486  -4.7459   1.9348  -2.1149
  2021-02-20/18:19:22          14.1621 -19.0824   6.0477  -4.8050   1.8770  -2.2262
  2021-02-20/18:19:23          14.1597 -19.0795   6.0468  -4.8066   1.8721  -2.2351
  2021-02-20/18:19:24          14.1573 -19.0767   6.0460  -4.8282   1.7976  -2.2379
  2021-02-20/18:19:25          14.1549 -19.0739   6.0451  -4.8483   1.6903  -2.1848
  2021-02-20/18:19:26          14.1525 -19.0711   6.0442  -4.8116   1.7774  -2.1971
  2021-02-20/18:19:27          14.1501 -19.0682   6.0433  -4.9998   1.5834  -2.0915
  2021-02-20/18:19:28          14.1477 -19.0654   6.0424  -5.1515   1.4186  -2.0257
  2021-02-20/18:19:29          14.1453 -19.0626   6.0415  -5.2805   1.2153  -1.8809
  2021-02-20/18:19:30          14.1429 -19.0597   6.0406  -5.4712   0.8038  -1.4709
  2021-02-20/18:19:31          14.1405 -19.0569   6.0397  -5.5593   0.6212  -1.3341
  2021-02-20/18:19:32          14.1381 -19.0541   6.0388  -5.4816   0.3612  -1.3958
  2021-02-20/18:19:33          14.1357 -19.0513   6.0379  -5.3525   0.4502  -1.3459
  2021-02-20/18:19:34          14.1334 -19.0484   6.0370  -5.3853   0.7369  -1.3857
  2021-02-20/18:19:35          14.1310 -19.0456   6.0361  -5.2910   1.1543  -1.4692
  2021-02-20/18:19:36          14.1286 -19.0428   6.0352  -5.2607   1.2415  -1.5590
  2021-02-20/18:19:37          14.1262 -19.0399   6.0343  -5.2545   1.2532  -1.5919
  2021-02-20/18:19:38          14.1238 -19.0371   6.0334  -5.1526   1.4195  -1.7213
  2021-02-20/18:19:39          14.1214 -19.0343   6.0325  -5.0451   1.6331  -1.8703
  2021-02-20/18:19:40          14.1190 -19.0315   6.0316  -5.0956   1.4919  -1.9680
  2021-02-20/18:19:41          14.1166 -19.0286   6.0307  -5.0454   1.2619  -2.0858
  2021-02-20/18:19:42          14.1142 -19.0258   6.0298  -4.9353   1.3116  -2.1594
  2021-02-20/18:19:43          14.1118 -19.0230   6.0289  -4.7961   1.6708  -2.1733
  2021-02-20/18:19:44          14.1094 -19.0201   6.0280  -4.7238   2.0001  -2.2512
  2021-02-20/18:19:45          14.1070 -19.0173   6.0271  -4.8159   1.8233  -2.2995
  2021-02-20/18:19:46          14.1047 -19.0145   6.0262  -4.8450   1.7350  -2.3125
  2021-02-20/18:19:47          14.1023 -19.0117   6.0253  -4.7479   1.7131  -2.3265
  2021-02-20/18:19:48          14.0999 -19.0088   6.0244  -4.7678   1.8360  -2.3651
  2021-02-20/18:19:49          14.0975 -19.0060   6.0236  -4.8876   1.5073  -2.3541
  2021-02-20/18:19:50          14.0951 -19.0032   6.0227  -4.9307   1.2744  -2.3548
  2021-02-20/18:19:51          14.0927 -19.0003   6.0218  -4.7758   1.5019  -2.3485
  2021-02-20/18:19:52          14.0903 -18.9975   6.0209  -4.7040   1.8478  -2.3773
  2021-02-20/18:19:53          14.0879 -18.9947   6.0200  -4.7652   1.7747  -2.4203
  2021-02-20/18:19:54          14.0855 -18.9918   6.0191  -4.7131   1.8094  -2.4480
  2021-02-20/18:19:55          14.0831 -18.9890   6.0182  -4.5968   1.9829  -2.4974
  2021-02-20/18:19:56          14.0807 -18.9862   6.0173  -4.5313   1.9019  -2.5479
  2021-02-20/18:19:57          14.0783 -18.9834   6.0164  -4.5697   1.8205  -2.6418
  2021-02-20/18:19:58          14.0760 -18.9805   6.0155  -4.5249   1.9975  -2.6185
  2021-02-20/18:19:59          14.0736 -18.9777   6.0146  -4.6109   1.9099  -2.6150
  2021-02-20/18:20:00          14.0712 -18.9749   6.0137  -4.7971   1.5865  -2.4033
  2021-02-20/18:20:01          14.0688 -18.9720   6.0128  -4.8967   1.4501  -2.3371
  2021-02-20/18:20:02          14.0664 -18.9692   6.0119  -4.8304   1.3232  -2.4098
  2021-02-20/18:20:03          14.0640 -18.9664   6.0110  -4.7784   1.4417  -2.5487
  2021-02-20/18:20:04          14.0616 -18.9636   6.0101  -4.7183   1.4677  -2.5442
  2021-02-20/18:20:05          14.0592 -18.9607   6.0092  -4.6928   1.4191  -2.6447
  2021-02-20/18:20:06          14.0568 -18.9579   6.0083  -4.7210   1.3119  -2.6889
  2021-02-20/18:20:07          14.0544 -18.9551   6.0074  -4.6815   1.2680  -2.6778
  2021-02-20/18:20:08          14.0520 -18.9522   6.0065  -4.6102   1.2785  -2.8756
  2021-02-20/18:20:09          14.0496 -18.9494   6.0056  -4.6169   1.2106  -2.9077
  2021-02-20/18:20:10          14.0472 -18.9466   6.0047  -4.5545   1.1840  -2.9316
  2021-02-20/18:20:11          14.0449 -18.9438   6.0038  -4.5560   1.2211  -2.9499
  2021-02-20/18:20:12          14.0425 -18.9409   6.0029  -4.5594   1.2259  -2.9077
  2021-02-20/18:20:13          14.0401 -18.9381   6.0020  -4.4598   1.2946  -2.9203
  2021-02-20/18:20:14          14.0377 -18.9353   6.0012  -4.5985   1.2194  -2.9311
  2021-02-20/18:20:15          14.0353 -18.9324   6.0003  -4.5004   1.5734  -2.9401
  2021-02-20/18:20:16          14.0329 -18.9296   5.9994  -4.5047   1.5529  -2.9035
  2021-02-20/18:20:17          14.0305 -18.9268   5.9985  -4.4962   1.3343  -2.9444
  2021-02-20/18:20:18          14.0281 -18.9240   5.9976  -4.3735   1.6234  -2.9539
  2021-02-20/18:20:19          14.0257 -18.9211   5.9967  -4.3594   1.7170  -3.0092
  2021-02-20/18:20:20          14.0233 -18.9183   5.9958  -4.4476   1.6339  -3.0114
  2021-02-20/18:20:21          14.0209 -18.9155   5.9949  -4.4601   1.5548  -3.0068
  2021-02-20/18:20:22          14.0185 -18.9126   5.9940  -4.3621   1.8047  -2.9969
  2021-02-20/18:20:23          14.0162 -18.9098   5.9931  -4.4005   1.7577  -3.0189
  2021-02-20/18:20:24          14.0138 -18.9070   5.9922  -4.3020   2.0311  -2.9038
  2021-02-20/18:20:25          14.0114 -18.9042   5.9913  -4.3414   2.0356  -3.0076
  2021-02-20/18:20:26          14.0090 -18.9013   5.9904  -4.3885   1.7386  -3.0535
  2021-02-20/18:20:27          14.0066 -18.8985   5.9895  -4.3579   1.6709  -3.0433
  2021-02-20/18:20:28          14.0042 -18.8957   5.9886  -4.3627   1.7637  -3.0544
  2021-02-20/18:20:29          14.0018 -18.8928   5.9877  -4.3360   1.3793  -3.2129
  2021-02-20/18:20:30          13.9994 -18.8900   5.9868  -4.2576   1.5991  -3.1124
  2021-02-20/18:20:31          13.9970 -18.8872   5.9859  -4.1988   1.7323  -3.0822
  2021-02-20/18:20:32          13.9946 -18.8844   5.9850  -4.3535   1.6873  -3.1153
  2021-02-20/18:20:33          13.9922 -18.8815   5.9841  -4.3920   1.5351  -3.0649
  2021-02-20/18:20:34          13.9898 -18.8787   5.9832  -4.0560   1.8732  -3.1609
  2021-02-20/18:20:35          13.9875 -18.8759   5.9823  -3.9146   2.2056  -3.2724
  2021-02-20/18:20:36          13.9851 -18.8730   5.9814  -4.0968   2.0233  -3.3292
  2021-02-20/18:20:37          13.9827 -18.8702   5.9805  -4.2098   1.7786  -3.3807
  2021-02-20/18:20:38          13.9803 -18.8674   5.9796  -4.1444   1.6640  -3.3570
  2021-02-20/18:20:39          13.9779 -18.8645   5.9788  -4.0759   1.6561  -3.2668
  2021-02-20/18:20:40          13.9755 -18.8617   5.9779  -4.2234   1.8002  -3.2345
  2021-02-20/18:20:41          13.9731 -18.8589   5.9770  -4.3713   1.7947  -3.1041
  2021-02-20/18:20:42          13.9707 -18.8561   5.9761  -4.3270   1.6915  -3.1144
  2021-02-20/18:20:43          13.9683 -18.8532   5.9752  -4.2978   1.6019  -3.1502
  2021-02-20/18:20:44          13.9659 -18.8504   5.9743  -4.3872   1.6407  -3.1039
  2021-02-20/18:20:45          13.9635 -18.8476   5.9734  -4.3022   1.7207  -3.0698
  2021-02-20/18:20:46          13.9611 -18.8447   5.9725  -4.3847   1.6057  -3.0053
  2021-02-20/18:20:47          13.9588 -18.8419   5.9716  -4.3498   1.5185  -3.0312
  2021-02-20/18:20:48          13.9564 -18.8391   5.9707  -4.3183   1.7334  -2.9561
  2021-02-20/18:20:49          13.9540 -18.8363   5.9698  -4.3930   1.8335  -2.8942
  2021-02-20/18:20:50          13.9516 -18.8334   5.9689  -4.3381   1.7994  -2.9514
  2021-02-20/18:20:51          13.9492 -18.8306   5.9680  -4.3407   1.5420  -3.0756
  2021-02-20/18:20:52          13.9468 -18.8278   5.9671  -4.3837   1.2374  -3.1664
  2021-02-20/18:20:53          13.9444 -18.8249   5.9662  -4.3468   1.3556  -3.0538
  2021-02-20/18:20:54          13.9420 -18.8221   5.9653  -4.3912   1.5033  -2.9390
  2021-02-20/18:20:55          13.9396 -18.8193   5.9644  -4.3768   1.4548  -2.9725
  2021-02-20/18:20:56          13.9372 -18.8165   5.9635  -4.3193   1.7471  -3.1007
  2021-02-20/18:20:57          13.9348 -18.8136   5.9626  -4.2503   1.6090  -3.3391
  2021-02-20/18:20:58          13.9324 -18.8108   5.9617  -4.2935   1.3521  -3.3526
  2021-02-20/18:20:59          13.9301 -18.8080   5.9608  -4.2091   1.2635  -3.4138
  2021-02-20/18:21:00          13.9277 -18.8051   5.9599  -4.1875   1.2658  -3.3206
  2021-02-20/18:21:01          13.9253 -18.8023   5.9590  -4.2901   1.8916  -2.9258
  2021-02-20/18:21:02          13.9229 -18.7995   5.9581  -4.1853   2.3390  -2.7926
  2021-02-20/18:21:03          13.9205 -18.7967   5.9572  -4.2434   2.4546  -2.6754
  2021-02-20/18:21:04          13.9181 -18.7938   5.9563  -4.1996   2.8025  -2.3870
  2021-02-20/18:21:05          13.9157 -18.7910   5.9555  -4.2152   3.0115  -2.3289
  2021-02-20/18:21:06          13.9133 -18.7882   5.9546  -4.2063   2.8114  -2.7082
  2021-02-20/18:21:07          13.9109 -18.7853   5.9537  -3.9812   2.0667  -3.3711
  2021-02-20/18:21:08          13.9085 -18.7825   5.9528  -3.7122   1.9597  -3.5475
  2021-02-20/18:21:09          13.9061 -18.7797   5.9519  -3.8697   2.2078  -3.2621
  2021-02-20/18:21:10          13.9037 -18.7768   5.9510  -4.1841   2.2836  -2.8362
  2021-02-20/18:21:11          13.9014 -18.7740   5.9501  -4.4559   2.0919  -2.7530
  2021-02-20/18:21:12          13.8990 -18.7712   5.9492  -4.2860   2.0179  -2.9790
  2021-02-20/18:21:13          13.8966 -18.7684   5.9483  -4.0194   2.5078  -2.9663
  2021-02-20/18:21:14          13.8942 -18.7655   5.9474  -3.9694   2.7384  -2.9458
  2021-02-20/18:21:15          13.8918 -18.7627   5.9465  -4.0005   2.8144  -2.9845
  2021-02-20/18:21:16          13.8894 -18.7599   5.9456  -4.0168   2.7701  -2.9693
  2021-02-20/18:21:17          13.8870 -18.7570   5.9447  -4.0284   2.8220  -2.8023
  2021-02-20/18:21:18          13.8846 -18.7542   5.9438  -4.1533   2.9573  -2.5328
  2021-02-20/18:21:19          13.8822 -18.7514   5.9429  -4.2885   2.8148  -2.4898
  2021-02-20/18:21:20          13.8798 -18.7486   5.9420  -4.2072   2.9110  -2.5002
  2021-02-20/18:21:21          13.8774 -18.7457   5.9411  -4.3769   2.5639  -2.5502
  2021-02-20/18:21:22          13.8750 -18.7429   5.9402  -4.2803   2.5404  -2.6386
  2021-02-20/18:21:23          13.8727 -18.7401   5.9393  -4.3624   2.4710  -2.7493
  2021-02-20/18:21:24          13.8703 -18.7372   5.9384  -4.3847   1.9231  -3.0804
  2021-02-20/18:21:25          13.8679 -18.7344   5.9375  -4.3091   1.5691  -3.3008
  2021-02-20/18:21:26          13.8655 -18.7316   5.9366  -4.2111   1.2798  -3.3292
  2021-02-20/18:21:27          13.8631 -18.7288   5.9357  -4.1468   1.6085  -3.2249
  2021-02-20/18:21:28          13.8607 -18.7259   5.9348  -4.1473   2.1095  -2.9529
  2021-02-20/18:21:29          13.8583 -18.7231   5.9339  -4.1376   2.4456  -2.7785
  2021-02-20/18:21:30          13.8559 -18.7203   5.9331  -4.1695   2.6160  -2.8151
  2021-02-20/18:21:31          13.8535 -18.7174   5.9322  -4.1476   2.0145  -3.2691
  2021-02-20/18:21:32          13.8511 -18.7146   5.9313  -4.0702   1.6007  -3.4353
  2021-02-20/18:21:33          13.8487 -18.7118   5.9304  -4.0843   1.4829  -3.4610
  2021-02-20/18:21:34          13.8463 -18.7090   5.9295  -4.0351   2.1578  -3.0345
  2021-02-20/18:21:35          13.8440 -18.7061   5.9286  -4.0973   2.3608  -3.0398
  2021-02-20/18:21:36          13.8416 -18.7033   5.9277  -3.9086   1.5468  -3.2747
  2021-02-20/18:21:37          13.8392 -18.7005   5.9268  -3.9122   1.4647  -3.2341
  2021-02-20/18:21:38          13.8368 -18.6976   5.9259  -3.9649   1.4022  -3.2696
  2021-02-20/18:21:39          13.8344 -18.6948   5.9250  -3.8953   1.2802  -3.3573
  2021-02-20/18:21:40          13.8320 -18.6920   5.9241  -3.8431   1.2798  -3.3519
  2021-02-20/18:21:41          13.8296 -18.6891   5.9232  -3.8212   1.3173  -3.4032
  2021-02-20/18:21:42          13.8272 -18.6863   5.9223  -3.8897   1.1263  -3.4996
  2021-02-20/18:21:43          13.8248 -18.6835   5.9214  -3.9092   1.1450  -3.4982
  2021-02-20/18:21:44          13.8224 -18.6807   5.9205  -3.8413   1.1071  -3.5321
  2021-02-20/18:21:45          13.8200 -18.6778   5.9196  -3.8961   1.0848  -3.4567
  2021-02-20/18:21:46          13.8176 -18.6750   5.9187  -3.8805   1.1767  -3.3366
  2021-02-20/18:21:47          13.8153 -18.6722   5.9178  -3.9854   1.4233  -3.1216
  2021-02-20/18:21:48          13.8129 -18.6693   5.9169  -4.0983   1.6908  -2.9816
  2021-02-20/18:21:49          13.8105 -18.6665   5.9160  -4.3199   1.9732  -2.8969
  2021-02-20/18:21:50          13.8081 -18.6637   5.9151  -4.2909   1.9782  -2.9115
  2021-02-20/18:21:51          13.8057 -18.6609   5.9142  -4.2655   2.0986  -2.8788
  2021-02-20/18:21:52          13.8033 -18.6580   5.9133  -4.2369   2.2810  -2.9232
  2021-02-20/18:21:53          13.8009 -18.6552   5.9124  -4.4322   2.0207  -2.8802
  2021-02-20/18:21:54          13.7985 -18.6524   5.9115  -4.4013   2.0611  -2.8631
  2021-02-20/18:21:55          13.7961 -18.6495   5.9106  -4.3590   1.9488  -2.9363
  2021-02-20/18:21:56          13.7937 -18.6467   5.9098  -4.1607   2.1110  -2.9530
  2021-02-20/18:21:57          13.7913 -18.6439   5.9089  -4.1673   2.1599  -2.9477
  2021-02-20/18:21:58          13.7889 -18.6410   5.9080  -4.1656   2.1386  -3.0028
  2021-02-20/18:21:59          13.7866 -18.6382   5.9071  -4.2284   1.9741  -3.0080
  2021-02-20/18:22:00          13.7842 -18.6354   5.9062  -4.3398   2.2794  -2.9313
  2021-02-20/18:22:01          13.7818 -18.6326   5.9053  -4.3363   1.8030  -3.2083
  2021-02-20/18:22:02          13.7794 -18.6297   5.9044  -4.2706   1.8043  -3.2067
  2021-02-20/18:22:03          13.7770 -18.6269   5.9035  -4.3111   1.7686  -3.2051
  2021-02-20/18:22:04          13.7746 -18.6241   5.9026  -4.2886   1.6644  -3.2538
  2021-02-20/18:22:05          13.7722 -18.6212   5.9017  -4.3493   1.8272  -3.1084
  2021-02-20/18:22:06          13.7698 -18.6184   5.9008  -4.3962   1.7721  -3.0829
  2021-02-20/18:22:07          13.7674 -18.6156   5.8999  -4.3404   1.8188  -3.0706
  2021-02-20/18:22:08          13.7650 -18.6128   5.8990  -4.4000   1.7758  -3.0072
  2021-02-20/18:22:09          13.7626 -18.6099   5.8981  -4.3542   1.8176  -3.0619
  2021-02-20/18:22:10          13.7602 -18.6071   5.8972  -4.3176   1.8220  -3.1101
  2021-02-20/18:22:11          13.7579 -18.6043   5.8963  -4.2751   1.9645  -3.2109
  2021-02-20/18:22:12          13.7555 -18.6014   5.8954  -4.0469   2.2806  -3.2238
  2021-02-20/18:22:13          13.7531 -18.5986   5.8945  -4.0985   2.3842  -3.1507
  2021-02-20/18:22:14          13.7507 -18.5958   5.8936  -4.2346   2.1274  -3.2025
  2021-02-20/18:22:15          13.7483 -18.5930   5.8927  -4.3419   1.9950  -3.1006
  2021-02-20/18:22:16          13.7459 -18.5901   5.8918  -3.9660   2.3604  -3.1609
  2021-02-20/18:22:17          13.7435 -18.5873   5.8909  -3.6735   2.7475  -3.3852
  2021-02-20/18:22:18          13.7411 -18.5845   5.8900  -3.8025   2.5140  -3.4832
  2021-02-20/18:22:19          13.7387 -18.5816   5.8891  -3.9343   2.3641  -3.4973
  2021-02-20/18:22:20          13.7363 -18.5788   5.8882  -3.8883   2.2403  -3.5821
  2021-02-20/18:22:21          13.7339 -18.5760   5.8873  -4.0202   2.3299  -3.2568
  2021-02-20/18:22:22          13.7315 -18.5731   5.8865  -4.0820   2.4410  -3.2078
  2021-02-20/18:22:23          13.7292 -18.5703   5.8856  -4.0531   2.3968  -3.4050
  2021-02-20/18:22:24          13.7268 -18.5675   5.8847  -3.8896   2.1910  -3.5578
  2021-02-20/18:22:25          13.7244 -18.5647   5.8838  -3.9831   2.0090  -3.4569
  2021-02-20/18:22:26          13.7220 -18.5618   5.8829  -4.0731   2.1998  -3.2080
  2021-02-20/18:22:27          13.7196 -18.5590   5.8820  -3.9862   2.2373  -3.1872
  2021-02-20/18:22:28          13.7172 -18.5562   5.8811  -4.1083   2.4099  -3.0545
  2021-02-20/18:22:29          13.7148 -18.5533   5.8802  -4.1349   2.2828  -3.1667
  2021-02-20/18:22:30          13.7124 -18.5505   5.8793  -4.0301   2.3850  -3.1695
  2021-02-20/18:22:31          13.7100 -18.5477   5.8784  -4.0937   2.2918  -3.1867
  2021-02-20/18:22:32          13.7076 -18.5449   5.8775  -4.2439   2.0831  -3.0892
  2021-02-20/18:22:33          13.7052 -18.5420   5.8766  -4.1992   2.1312  -3.0453
  2021-02-20/18:22:34          13.7028 -18.5392   5.8757  -4.1090   2.3928  -3.0329
  2021-02-20/18:22:35          13.7005 -18.5364   5.8748  -4.1972   2.4369  -2.9631
  2021-02-20/18:22:36          13.6981 -18.5335   5.8739  -4.2134   2.3609  -3.0208
  2021-02-20/18:22:37          13.6957 -18.5307   5.8730  -4.2153   2.2049  -3.1505
  2021-02-20/18:22:38          13.6933 -18.5279   5.8721  -4.2058   2.3429  -3.0659
  2021-02-20/18:22:39          13.6909 -18.5250   5.8712  -3.9984   2.3250  -3.3194
  2021-02-20/18:22:40          13.6885 -18.5222   5.8703  -3.9436   1.8783  -3.5867
  2021-02-20/18:22:41          13.6861 -18.5194   5.8694  -4.0228   1.9942  -3.3887
  2021-02-20/18:22:42          13.6837 -18.5166   5.8685  -4.1513   2.7267  -2.7463
  2021-02-20/18:22:43          13.6813 -18.5137   5.8676  -4.2654   2.7902  -2.6825
  2021-02-20/18:22:44          13.6789 -18.5109   5.8667  -4.2373   2.4423  -2.8919
  2021-02-20/18:22:45          13.6765 -18.5081   5.8658  -4.1459   1.9903  -3.2118
  2021-02-20/18:22:46          13.6741 -18.5052   5.8649  -4.1776   1.7947  -3.3950
  2021-02-20/18:22:47          13.6718 -18.5024   5.8640  -4.1569   1.7468  -3.2711
  2021-02-20/18:22:48          13.6694 -18.4996   5.8632  -4.2015   1.6060  -3.4093
  2021-02-20/18:22:49          13.6670 -18.4968   5.8623  -4.1901   1.7316  -3.4749
  2021-02-20/18:22:50          13.6646 -18.4939   5.8614  -3.8427   1.7234  -3.7137
  2021-02-20/18:22:51          13.6622 -18.4911   5.8605  -3.8603   1.7473  -3.6991
  2021-02-20/18:22:52          13.6598 -18.4883   5.8596  -4.2412   1.7931  -3.2313
  2021-02-20/18:22:53          13.6574 -18.4854   5.8587  -4.2773   1.8348  -3.2044
  2021-02-20/18:22:54          13.6550 -18.4826   5.8578  -4.1929   1.8529  -3.2839
  2021-02-20/18:22:55          13.6526 -18.4798   5.8569  -4.2718   1.9036  -3.1435
  2021-02-20/18:22:56          13.6502 -18.4769   5.8560  -4.2799   1.9191  -3.1153
  2021-02-20/18:22:57          13.6478 -18.4741   5.8551  -4.3084   1.8815  -3.1973
  2021-02-20/18:22:58          13.6454 -18.4713   5.8542  -4.1975   1.7587  -3.3279
  2021-02-20/18:22:59          13.6431 -18.4685   5.8533  -4.0292   1.6772  -3.5146
  2021-02-20/18:23:00          13.6407 -18.4656   5.8524  -4.0543   1.5735  -3.5756
  2021-02-20/18:23:01          13.6383 -18.4628   5.8515  -4.0238   1.4797  -3.6489
  2021-02-20/18:23:02          13.6359 -18.4600   5.8506  -3.9463   1.3907  -3.7689
  2021-02-20/18:23:03          13.6335 -18.4571   5.8497  -3.9678   1.3447  -3.8243
  2021-02-20/18:23:04          13.6311 -18.4543   5.8488  -3.9826   1.3411  -3.7826
  2021-02-20/18:23:05          13.6287 -18.4515   5.8479  -3.9289   1.3465  -3.8075
  2021-02-20/18:23:06          13.6263 -18.4487   5.8470  -3.9632   1.3475  -3.7926
  2021-02-20/18:23:07          13.6239 -18.4458   5.8461  -3.9621   1.3429  -3.7611
  2021-02-20/18:23:08          13.6215 -18.4430   5.8452  -3.9482   1.3540  -3.7165
  2021-02-20/18:23:09          13.6191 -18.4402   5.8443  -3.9515   1.2864  -3.7454
  2021-02-20/18:23:10          13.6167 -18.4373   5.8434  -3.9148   1.2958  -3.7624
  2021-02-20/18:23:11          13.6144 -18.4345   5.8425  -3.8771   1.3505  -3.7898
  2021-02-20/18:23:12          13.6120 -18.4317   5.8416  -3.9262   1.2941  -3.7768
  2021-02-20/18:23:13          13.6096 -18.4288   5.8407  -3.9124   1.3653  -3.7358
  2021-02-20/18:23:14          13.6072 -18.4260   5.8399  -3.9154   1.3694  -3.7523
  2021-02-20/18:23:15          13.6048 -18.4232   5.8390  -3.9330   1.5844  -3.6404
  2021-02-20/18:23:16          13.6024 -18.4204   5.8381  -3.9624   1.7242  -3.6034
  2021-02-20/18:23:17          13.6000 -18.4175   5.8372  -3.9447   1.5230  -3.7183
  2021-02-20/18:23:18          13.5976 -18.4147   5.8363  -3.9168   1.3615  -3.7825
  2021-02-20/18:23:19          13.5952 -18.4119   5.8354  -3.8624   1.3738  -3.7503
  2021-02-20/18:23:20          13.5928 -18.4090   5.8345  -3.8267   1.3628  -3.8059
  2021-02-20/18:23:21          13.5904 -18.4062   5.8336  -3.8579   1.4487  -3.8000
  2021-02-20/18:23:22          13.5880 -18.4034   5.8327  -3.8341   1.5550  -3.7529
  2021-02-20/18:23:23          13.5857 -18.4006   5.8318  -3.8819   1.5724  -3.7826
  2021-02-20/18:23:24          13.5833 -18.3977   5.8309  -3.8979   1.5181  -3.7672
  2021-02-20/18:23:25          13.5809 -18.3949   5.8300  -3.8512   1.5552  -3.7405
  2021-02-20/18:23:26          13.5785 -18.3921   5.8291  -3.8360   1.4920  -3.7542
  2021-02-20/18:23:27          13.5761 -18.3892   5.8282  -3.8109   1.7737  -3.7202
  2021-02-20/18:23:28          13.5737 -18.3864   5.8273  -3.8380   1.7768  -3.7205
  2021-02-20/18:23:29          13.5713 -18.3836   5.8264  -3.9095   1.3588  -3.7556
  2021-02-20/18:23:30          13.5689 -18.3807   5.8255  -3.8681   1.2471  -3.7850
  2021-02-20/18:23:31          13.5665 -18.3779   5.8246  -3.8434   1.2053  -3.7748
  2021-02-20/18:23:32          13.5641 -18.3751   5.8237  -3.8593   1.0416  -3.8608
  2021-02-20/18:23:33          13.5617 -18.3723   5.8228  -3.7999   1.1263  -3.9031
  2021-02-20/18:23:34          13.5593 -18.3694   5.8219  -3.8092   1.1603  -3.8739
  2021-02-20/18:23:35          13.5570 -18.3666   5.8210  -3.8592   1.3231  -3.8065
  2021-02-20/18:23:36          13.5546 -18.3638   5.8201  -3.8694   1.5261  -3.7122
  2021-02-20/18:23:37          13.5522 -18.3609   5.8192  -3.8635   1.4358  -3.7691
  2021-02-20/18:23:38          13.5498 -18.3581   5.8183  -3.8421   1.4264  -3.8206
  2021-02-20/18:23:39          13.5474 -18.3553   5.8174  -3.8293   1.5248  -3.8817
  2021-02-20/18:23:40          13.5450 -18.3524   5.8165  -3.6955   1.4051  -3.9483
  2021-02-20/18:23:41          13.5426 -18.3496   5.8157  -3.6619   1.5652  -3.8843
  2021-02-20/18:23:42          13.5402 -18.3468   5.8148  -3.7399   1.5733  -3.8544
  2021-02-20/18:23:43          13.5378 -18.3440   5.8139  -3.7653   1.5066  -3.7830
  2021-02-20/18:23:44          13.5354 -18.3411   5.8130  -3.7949   1.5289  -3.7434
  2021-02-20/18:23:45          13.5330 -18.3383   5.8121  -3.8264   1.4873  -3.7316
  2021-02-20/18:23:46          13.5306 -18.3355   5.8112  -3.8120   1.3788  -3.7742
  2021-02-20/18:23:47          13.5283 -18.3326   5.8103  -3.8775   1.4728  -3.7172
  2021-02-20/18:23:48          13.5259 -18.3298   5.8094  -3.8902   1.6221  -3.6959
  2021-02-20/18:23:49          13.5235 -18.3270   5.8085  -3.8882   1.4441  -3.7472
  2021-02-20/18:23:50          13.5211 -18.3242   5.8076  -3.9149   1.3925  -3.7296
  2021-02-20/18:23:51          13.5187 -18.3213   5.8067  -3.9574   1.3733  -3.6840
  2021-02-20/18:23:52          13.5163 -18.3185   5.8058  -3.9685   1.4071  -3.6746
  2021-02-20/18:23:53          13.5139 -18.3157   5.8049  -4.0381   1.3842  -3.6441
  2021-02-20/18:23:54          13.5115 -18.3128   5.8040  -3.9963   1.3481  -3.6057
  2021-02-20/18:23:55          13.5091 -18.3100   5.8031  -3.9699   1.3634  -3.6205
  2021-02-20/18:23:56          13.5067 -18.3072   5.8022  -3.9906   1.4399  -3.6458
  2021-02-20/18:23:57          13.5043 -18.3043   5.8013  -3.9068   1.4527  -3.6757
  2021-02-20/18:23:58          13.5019 -18.3015   5.8004  -3.8792   1.4744  -3.6861
  2021-02-20/18:23:59          13.4996 -18.2987   5.7995  -3.9585   1.3868  -3.6639
  2021-02-20/18:24:00          13.4972 -18.2959   5.7986  -3.9738   1.3876  -3.6384
  2021-02-20/18:24:01          13.4948 -18.2930   5.7977  -3.9019   1.3658  -3.6880
  2021-02-20/18:24:02          13.4924 -18.2902   5.7968  -3.9464   1.3390  -3.6950
  2021-02-20/18:24:03          13.4900 -18.2874   5.7959  -3.9142   1.2754  -3.6875
  2021-02-20/18:24:04          13.4876 -18.2845   5.7950  -3.9043   1.2081  -3.7277
  2021-02-20/18:24:05          13.4852 -18.2817   5.7941  -3.9071   1.2292  -3.7284
  2021-02-20/18:24:06          13.4828 -18.2789   5.7932  -3.8194   1.1111  -3.7514
  2021-02-20/18:24:07          13.4804 -18.2760   5.7923  -3.8294   1.1632  -3.7943
  2021-02-20/18:24:08          13.4780 -18.2732   5.7915  -3.8191   1.1711  -3.8163
  2021-02-20/18:24:09          13.4756 -18.2704   5.7906  -3.7358   1.0352  -3.9111
  2021-02-20/18:24:10          13.4733 -18.2676   5.7897  -3.7884   1.0556  -3.9299
  2021-02-20/18:24:11          13.4709 -18.2647   5.7888  -3.8064   1.0114  -3.8667
  2021-02-20/18:24:12          13.4685 -18.2619   5.7879  -3.6520   1.1442  -3.9387
  2021-02-20/18:24:13          13.4661 -18.2591   5.7870  -3.6311   1.1809  -4.0269
  2021-02-20/18:24:14          13.4637 -18.2562   5.7861  -3.5621   0.8359  -4.0872
  2021-02-20/18:24:15          13.4613 -18.2534   5.7852  -3.3915   0.3484  -4.2395
  2021-02-20/18:24:16          13.4589 -18.2506   5.7843  -3.3055   0.0402  -4.3425
  2021-02-20/18:24:17          13.4565 -18.2478   5.7834  -3.3599   0.1189  -4.2060
  2021-02-20/18:24:18          13.4541 -18.2449   5.7825  -3.5819   0.9616  -3.9181
  2021-02-20/18:24:19          13.4517 -18.2421   5.7816  -3.8111   1.3116  -3.7515
  2021-02-20/18:24:20          13.4493 -18.2393   5.7807  -3.9523   1.1744  -3.5853
  2021-02-20/18:24:21          13.4469 -18.2364   5.7798  -3.9404   1.0612  -3.4987
  2021-02-20/18:24:22          13.4446 -18.2336   5.7789  -3.9708   1.2693  -3.4389
  2021-02-20/18:24:23          13.4422 -18.2308   5.7780  -3.7598   1.4663  -3.5273
  2021-02-20/18:24:24          13.4398 -18.2279   5.7771  -3.5261   1.7145  -3.7043
  2021-02-20/18:24:25          13.4374 -18.2251   5.7762  -3.5076   2.0155  -3.5736
  2021-02-20/18:24:26          13.4350 -18.2223   5.7753  -3.4995   1.7192  -3.8966
  2021-02-20/18:24:27          13.4326 -18.2195   5.7744  -3.4291   1.3103  -4.1155
  2021-02-20/18:24:28          13.4302 -18.2166   5.7735  -3.3054   1.8538  -3.8940
  2021-02-20/18:24:29          13.4278 -18.2138   5.7726  -3.3108   1.4379  -4.0895
  2021-02-20/18:24:30          13.4254 -18.2110   5.7717  -3.6918   1.3903  -3.7575
  2021-02-20/18:24:31          13.4230 -18.2081   5.7708  -3.8331   1.2611  -3.7134
  2021-02-20/18:24:32          13.4206 -18.2053   5.7699  -4.0045   1.2277  -3.5110
  2021-02-20/18:24:33          13.4182 -18.2025   5.7690  -4.0681   0.9021  -3.5966
  2021-02-20/18:24:34          13.4159 -18.1996   5.7681  -3.9384   1.0360  -3.6411
  2021-02-20/18:24:35          13.4135 -18.1968   5.7673  -3.9006   1.2691  -3.6849
  2021-02-20/18:24:36          13.4111 -18.1940   5.7664  -3.9254   1.3268  -3.7957
  2021-02-20/18:24:37          13.4087 -18.1912   5.7655  -3.9265   1.1090  -3.8308
  2021-02-20/18:24:38          13.4063 -18.1883   5.7646  -3.8788   1.0196  -3.8270
  2021-02-20/18:24:39          13.4039 -18.1855   5.7637  -3.7940   0.9820  -3.9272
  2021-02-20/18:24:40          13.4015 -18.1827   5.7628  -3.8750   0.8790  -3.9218
  2021-02-20/18:24:41          13.3991 -18.1798   5.7619  -3.8732   0.6072  -3.9406
  2021-02-20/18:24:42          13.3967 -18.1770   5.7610  -3.8698   0.4946  -3.9155
  2021-02-20/18:24:43          13.3943 -18.1742   5.7601  -3.8685   0.7179  -3.8567
  2021-02-20/18:24:44          13.3919 -18.1713   5.7592  -3.8309   0.9617  -3.8444
  2021-02-20/18:24:45          13.3895 -18.1685   5.7583  -3.9100   0.9609  -3.8517
  2021-02-20/18:24:46          13.3872 -18.1657   5.7574  -4.0425   0.9192  -3.6824
  2021-02-20/18:24:47          13.3848 -18.1629   5.7565  -4.0428   0.9223  -3.6602
  2021-02-20/18:24:48          13.3824 -18.1600   5.7556  -4.1429   0.8420  -3.7120
  2021-02-20/18:24:49          13.3800 -18.1572   5.7547  -4.0904   0.8823  -3.6575
  2021-02-20/18:24:50          13.3776 -18.1544   5.7538  -4.1205   1.0050  -3.5843
  2021-02-20/18:24:51          13.3752 -18.1515   5.7529  -4.1994   0.9239  -3.5543
  2021-02-20/18:24:52          13.3728 -18.1487   5.7520  -4.1559   0.7424  -3.5531
  2021-02-20/18:24:53          13.3704 -18.1459   5.7511  -3.9868   0.9762  -3.5783
  2021-02-20/18:24:54          13.3680 -18.1431   5.7502  -3.8844   1.4933  -3.5104
  2021-02-20/18:24:55          13.3656 -18.1402   5.7493  -4.0112   1.2615  -3.5267
  2021-02-20/18:24:56          13.3632 -18.1374   5.7484  -3.8672   1.0689  -3.6922
  2021-02-20/18:24:57          13.3608 -18.1346   5.7475  -3.9059   0.8505  -3.7042
  2021-02-20/18:24:58          13.3585 -18.1317   5.7466  -3.9372   0.5183  -3.7123
  2021-02-20/18:24:59          13.3561 -18.1289   5.7457  -3.9414   0.0709  -3.8220
  2021-02-20/18:25:00          13.3537 -18.1261   5.7448  -4.0210   0.1268  -3.6882
  2021-02-20/18:25:01          13.3513 -18.1232   5.7439  -4.0520   0.4272  -3.6470
  2021-02-20/18:25:02          13.3489 -18.1204   5.7431  -4.2064   0.3762  -3.5473
  2021-02-20/18:25:03          13.3465 -18.1176   5.7422  -4.3863   0.4595  -3.3163
  2021-02-20/18:25:04          13.3441 -18.1148   5.7413  -4.3684   0.5446  -3.4293
  2021-02-20/18:25:05          13.3417 -18.1119   5.7404  -4.3934   0.3311  -3.5307
  2021-02-20/18:25:06          13.3393 -18.1091   5.7395  -4.3307   0.2224  -3.5605
  2021-02-20/18:25:07          13.3369 -18.1063   5.7386  -4.2509  -0.0739  -3.6598
  2021-02-20/18:25:08          13.3345 -18.1034   5.7377  -4.3644  -0.2393  -3.4198
  2021-02-20/18:25:09          13.3321 -18.1006   5.7368  -4.5332  -0.0268  -3.1887
  2021-02-20/18:25:10          13.3298 -18.0978   5.7359  -4.7093   0.0914  -3.0507
  2021-02-20/18:25:11          13.3274 -18.0949   5.7350  -4.7661  -0.0239  -3.0653
  2021-02-20/18:25:12          13.3250 -18.0921   5.7341  -4.6630  -0.2715  -3.1240
  2021-02-20/18:25:13          13.3226 -18.0893   5.7332  -4.4297  -0.0666  -3.3645
  2021-02-20/18:25:14          13.3202 -18.0865   5.7323  -4.2157  -0.6198  -3.6030
  2021-02-20/18:25:15          13.3178 -18.0836   5.7314  -4.2313  -0.1650  -3.4835
  2021-02-20/18:25:16          13.3154 -18.0808   5.7305  -4.1115  -0.1385  -3.7272
  2021-02-20/18:25:17          13.3130 -18.0780   5.7296  -3.7796  -0.4462  -3.9533
  2021-02-20/18:25:18          13.3106 -18.0751   5.7287  -3.9218  -0.3986  -3.6230
  2021-02-20/18:25:19          13.3082 -18.0723   5.7278  -3.7920  -0.4304  -4.0099
  2021-02-20/18:25:20          13.3058 -18.0695   5.7269  -3.7730  -0.1160  -3.8127
  2021-02-20/18:25:21          13.3034 -18.0666   5.7260  -4.1629   0.7391  -3.4494
  2021-02-20/18:25:22          13.3011 -18.0638   5.7251  -4.1764   0.9148  -3.2925
  2021-02-20/18:25:23          13.2987 -18.0610   5.7242  -4.3984   0.8940  -3.3722
  2021-02-20/18:25:24          13.2963 -18.0582   5.7233  -4.1669   0.3506  -3.4651
  2021-02-20/18:25:25          13.2939 -18.0553   5.7224  -3.9695   0.5545  -3.6294
  2021-02-20/18:25:26          13.2915 -18.0525   5.7215  -4.1386   0.5524  -3.5335
  2021-02-20/18:25:27          13.2891 -18.0497   5.7206  -4.2493   0.3955  -3.3179
  2021-02-20/18:25:28          13.2867 -18.0468   5.7197  -4.2690   0.3747  -3.3653
  2021-02-20/18:25:29          13.2843 -18.0440   5.7189  -4.0634   0.5676  -3.5543
  2021-02-20/18:25:30          13.2819 -18.0412   5.7180  -4.0391   0.5352  -3.6459
  2021-02-20/18:25:31          13.2795 -18.0383   5.7171  -4.0311   0.8772  -3.5715
  2021-02-20/18:25:32          13.2771 -18.0355   5.7162  -4.0090   1.1126  -3.6007
  2021-02-20/18:25:33          13.2747 -18.0327   5.7153  -3.9434   1.0278  -3.5821
  2021-02-20/18:25:34          13.2724 -18.0299   5.7144  -4.0278   1.0255  -3.5063
  2021-02-20/18:25:35          13.2700 -18.0270   5.7135  -4.0411   1.0018  -3.4653
  2021-02-20/18:25:36          13.2676 -18.0242   5.7126  -4.1110   0.9432  -3.4216
  2021-02-20/18:25:37          13.2652 -18.0214   5.7117  -4.2138   0.9359  -3.3348
  2021-02-20/18:25:38          13.2628 -18.0185   5.7108  -4.3351   0.9176  -3.2568
  2021-02-20/18:25:39          13.2604 -18.0157   5.7099  -4.1462   0.2665  -3.6284
  2021-02-20/18:25:40          13.2580 -18.0129   5.7090  -3.8526  -0.1150  -3.6238
  2021-02-20/18:25:41          13.2556 -18.0100   5.7081  -3.9085   0.0927  -3.5843
  2021-02-20/18:25:42          13.2532 -18.0072   5.7072  -3.9309   0.4742  -3.5751
  2021-02-20/18:25:43          13.2508 -18.0044   5.7063  -4.0543   0.8221  -3.4024
  2021-02-20/18:25:44          13.2484 -18.0016   5.7054  -4.1189   0.6787  -3.4100
  2021-02-20/18:25:45          13.2460 -17.9987   5.7045  -4.1827   0.5724  -3.5048
  2021-02-20/18:25:46          13.2437 -17.9959   5.7036  -4.0196   0.4146  -3.6030
  2021-02-20/18:25:47          13.2413 -17.9931   5.7027  -4.0360   0.4895  -3.5312
  2021-02-20/18:25:48          13.2389 -17.9902   5.7018  -4.0653   0.6698  -3.5556
  2021-02-20/18:25:49          13.2365 -17.9874   5.7009  -4.0670   0.7605  -3.5316
  2021-02-20/18:25:50          13.2341 -17.9846   5.7000  -3.9168   0.8546  -3.5846
  2021-02-20/18:25:51          13.2317 -17.9817   5.6991  -3.9070   0.6201  -3.5768
  2021-02-20/18:25:52          13.2293 -17.9789   5.6982  -3.8969   0.3257  -3.5935
  2021-02-20/18:25:53          13.2269 -17.9761   5.6973  -3.7819   0.4682  -3.6896
  2021-02-20/18:25:54          13.2245 -17.9733   5.6964  -3.6315   0.3947  -3.7885
  2021-02-20/18:25:55          13.2221 -17.9704   5.6955  -3.4610   0.5019  -3.9058
  2021-02-20/18:25:56          13.2197 -17.9676   5.6946  -3.4607   0.4944  -3.9860
  2021-02-20/18:25:57          13.2173 -17.9648   5.6938  -3.3285   0.4145  -3.9876
  2021-02-20/18:25:58          13.2150 -17.9619   5.6929  -3.2497   0.3808  -4.0148
  2021-02-20/18:25:59          13.2126 -17.9591   5.6920  -3.3527   0.4199  -4.0176
  2021-02-20/18:26:00          13.2102 -17.9563   5.6911  -3.4034   0.4126  -4.0202
  2021-02-20/18:26:01          13.2078 -17.9534   5.6902  -3.4814   0.3899  -3.9806
  2021-02-20/18:26:02          13.2054 -17.9506   5.6893  -3.3920   0.4216  -4.0214
  2021-02-20/18:26:03          13.2030 -17.9478   5.6884  -3.5363   0.3767  -4.0031
  2021-02-20/18:26:04          13.2006 -17.9450   5.6875  -3.6845   0.2340  -3.9154
  2021-02-20/18:26:05          13.1982 -17.9421   5.6866  -3.6932   0.2556  -3.8741
  2021-02-20/18:26:06          13.1958 -17.9393   5.6857  -3.8109   0.2430  -3.7965
  2021-02-20/18:26:07          13.1934 -17.9365   5.6848  -3.7657   0.2166  -3.9083
  2021-02-20/18:26:08          13.1910 -17.9336   5.6839  -3.7480   0.1837  -3.7644
  2021-02-20/18:26:09          13.1886 -17.9308   5.6830  -3.8391   0.2150  -3.7222
  2021-02-20/18:26:10          13.1863 -17.9280   5.6821  -3.7694   0.1883  -3.7695
  2021-02-20/18:26:11          13.1839 -17.9251   5.6812  -3.7237   0.1241  -3.8797
  2021-02-20/18:26:12          13.1815 -17.9223   5.6803  -3.7071   0.1509  -3.8652
  2021-02-20/18:26:13          13.1791 -17.9195   5.6794  -3.5837   0.2549  -3.9106
  2021-02-20/18:26:14          13.1767 -17.9167   5.6785  -3.6528   0.0531  -3.8537
  2021-02-20/18:26:15          13.1743 -17.9138   5.6776  -3.6057   0.0529  -3.8851
  2021-02-20/18:26:16          13.1719 -17.9110   5.6767  -3.5988  -0.0524  -3.8830
  2021-02-20/18:26:17          13.1695 -17.9082   5.6758  -3.4727   0.0911  -3.9344
  2021-02-20/18:26:18          13.1671 -17.9053   5.6749  -3.4797  -0.0559  -3.9810
  2021-02-20/18:26:19          13.1647 -17.9025   5.6740  -3.4643  -0.1586  -3.9496
  2021-02-20/18:26:20          13.1623 -17.8997   5.6731  -3.4717  -0.2812  -3.9363
  2021-02-20/18:26:21          13.1600 -17.8968   5.6722  -3.5326  -0.2621  -3.9403
  2021-02-20/18:26:22          13.1576 -17.8940   5.6713  -3.4501  -0.0134  -4.0315
  2021-02-20/18:26:23          13.1552 -17.8912   5.6704  -3.5208  -0.0586  -4.1336
  2021-02-20/18:26:24          13.1528 -17.8883   5.6695  -3.4707  -0.0207  -4.0454
  2021-02-20/18:26:25          13.1504 -17.8855   5.6687  -3.4580   0.1988  -4.0184
  2021-02-20/18:26:26          13.1480 -17.8827   5.6678  -3.4613   0.2358  -4.0880
  2021-02-20/18:26:27          13.1456 -17.8799   5.6669  -3.5073   0.4644  -4.1369
  2021-02-20/18:26:28          13.1432 -17.8770   5.6660  -3.4309   0.5993  -4.2354
  2021-02-20/18:26:29          13.1408 -17.8742   5.6651  -3.4490   0.5785  -4.2313
  2021-02-20/18:26:30          13.1384 -17.8714   5.6642  -3.4684   0.6327  -4.1957
  2021-02-20/18:26:31          13.1360 -17.8685   5.6633  -3.5640   0.8559  -4.0806
  2021-02-20/18:26:32          13.1336 -17.8657   5.6624  -3.5808   0.8543  -4.1123
  2021-02-20/18:26:33          13.1313 -17.8629   5.6615  -3.4719   0.7376  -4.1661
  2021-02-20/18:26:34          13.1289 -17.8600   5.6606  -3.4762   0.9467  -4.2400
  2021-02-20/18:26:35          13.1265 -17.8572   5.6597  -3.5985   1.0238  -4.1925
  2021-02-20/18:26:36          13.1241 -17.8544   5.6588  -3.6740   0.8882  -4.1365
  2021-02-20/18:26:37          13.1217 -17.8516   5.6579  -3.5484   0.9965  -4.1271
  2021-02-20/18:26:38          13.1193 -17.8487   5.6570  -3.6664   0.7243  -3.9556
  2021-02-20/18:26:39          13.1169 -17.8459   5.6561  -3.7599   0.2006  -3.7868
  2021-02-20/18:26:40          13.1145 -17.8431   5.6552  -3.6628   0.0399  -3.8366
  2021-02-20/18:26:41          13.1121 -17.8402   5.6543  -3.4878   0.0294  -3.8837
  2021-02-20/18:26:42          13.1097 -17.8374   5.6534  -3.4466   0.7413  -3.9480
  2021-02-20/18:26:43          13.1073 -17.8346   5.6525  -3.5813   0.2191  -4.0359
  2021-02-20/18:26:44          13.1049 -17.8317   5.6516  -3.4115  -2.3567  -3.4571
  2021-02-20/18:26:45          13.1026 -17.8289   5.6507  -3.1802  -3.2126  -2.5790
  2021-02-20/18:26:46          13.1002 -17.8261   5.6498  -3.3722  -3.5551  -1.7833
  2021-02-20/18:26:47          13.0978 -17.8233   5.6489  -3.4023  -3.5858  -1.6542
  2021-02-20/18:26:48          13.0954 -17.8204   5.6480  -3.4557  -2.4775  -2.7306
  2021-02-20/18:26:49          13.0930 -17.8176   5.6471  -3.5116  -2.1896  -3.1202
  2021-02-20/18:26:50          13.0906 -17.8148   5.6462  -3.8756  -1.9781  -2.8108
  2021-02-20/18:26:51          13.0882 -17.8119   5.6453  -4.0046  -1.9117  -2.7320
  2021-02-20/18:26:52          13.0858 -17.8091   5.6444  -3.9162  -1.7284  -3.0319
  2021-02-20/18:26:53          13.0834 -17.8063   5.6436  -3.7285  -1.9061  -3.1477
  2021-02-20/18:26:54          13.0810 -17.8034   5.6427  -3.6286  -1.5220  -3.2975
  2021-02-20/18:26:55          13.0786 -17.8006   5.6418  -3.5069  -1.5213  -3.4658
  2021-02-20/18:26:56          13.0762 -17.7978   5.6409  -3.4638  -1.6576  -3.4828
  2021-02-20/18:26:57          13.0739 -17.7950   5.6400  -3.5366  -1.6275  -3.4375
  2021-02-20/18:26:58          13.0715 -17.7921   5.6391  -3.4847  -1.6082  -3.2608
  2021-02-20/18:26:59          13.0691 -17.7893   5.6382  -3.7271  -0.9858  -3.3551
  2021-02-20/18:27:00          13.0667 -17.7865   5.6373  -3.6127  -1.3333  -3.4396
  2021-02-20/18:27:01          13.0643 -17.7836   5.6364  -3.4138  -2.0638  -3.3092
  2021-02-20/18:27:02          13.0619 -17.7808   5.6355  -3.6495  -1.2491  -3.6354
  2021-02-20/18:27:03          13.0595 -17.7780   5.6346  -3.5151  -0.4475  -3.8930
  2021-02-20/18:27:04          13.0571 -17.7751   5.6337  -2.6316   0.1116  -4.4937
  2021-02-20/18:27:05          13.0547 -17.7723   5.6328  -2.2649  -0.0953  -4.6906
  2021-02-20/18:27:06          13.0523 -17.7695   5.6319  -2.7154   0.0235  -4.3395
  2021-02-20/18:27:07          13.0499 -17.7666   5.6310  -2.9121   1.9020  -4.1094
  2021-02-20/18:27:08          13.0475 -17.7638   5.6301  -2.9764   1.4830  -4.4696
  2021-02-20/18:27:09          13.0452 -17.7610   5.6292  -2.8027  -0.1141  -4.6544
  2021-02-20/18:27:10          13.0428 -17.7582   5.6283  -2.5391  -0.9852  -4.7309
  2021-02-20/18:27:11          13.0404 -17.7553   5.6274  -2.7898  -1.2259  -4.3303
  2021-02-20/18:27:12          13.0380 -17.7525   5.6265  -3.0247   0.1090  -4.3993
  2021-02-20/18:27:13          13.0356 -17.7497   5.6256  -3.1504   0.2043  -4.3751
  2021-02-20/18:27:14          13.0332 -17.7468   5.6247  -3.3024  -1.2941  -4.2833
  2021-02-20/18:27:15          13.0308 -17.7440   5.6238  -2.3174  -1.2620  -4.6405
  2021-02-20/18:27:16          13.0284 -17.7412   5.6229  -2.1189  -1.2804  -4.9266
  2021-02-20/18:27:17          13.0260 -17.7383   5.6220  -2.0301  -1.1395  -4.8397
  2021-02-20/18:27:18          13.0236 -17.7355   5.6211  -1.3159  -0.4048  -5.1425
  2021-02-20/18:27:19          13.0212 -17.7327   5.6202  -0.6339  -0.3955  -5.4268
  2021-02-20/18:27:20          13.0188 -17.7299   5.6193  -1.3502  -0.4758  -5.1527
  2021-02-20/18:27:21          13.0165 -17.7270   5.6184  -2.1736  -0.4111  -4.8440
  2021-02-20/18:27:22          13.0141 -17.7242   5.6176  -3.0166   0.0049  -4.2639
  2021-02-20/18:27:23          13.0117 -17.7214   5.6167  -3.6333   0.7116  -3.9944
  2021-02-20/18:27:24          13.0093 -17.7185   5.6158  -3.5738   0.7910  -4.0191
  2021-02-20/18:27:25          13.0069 -17.7157   5.6149  -3.7384   0.9349  -3.9470
  2021-02-20/18:27:26          13.0045 -17.7129   5.6140  -3.8558   1.1435  -3.7514
  2021-02-20/18:27:27          13.0021 -17.7100   5.6131  -3.9121   1.3722  -3.6233
  2021-02-20/18:27:28          12.9997 -17.7072   5.6122  -3.8353   1.4878  -3.5942
  2021-02-20/18:27:29          12.9973 -17.7044   5.6113  -3.9757   1.1068  -3.7974
  2021-02-20/18:27:30          12.9949 -17.7015   5.6104  -3.6005   0.7779  -3.7853
  2021-02-20/18:27:31          12.9925 -17.6987   5.6095  -3.5244   0.9384  -3.6369
  2021-02-20/18:27:32          12.9902 -17.6959   5.6086  -3.6717   1.1374  -3.4109
  2021-02-20/18:27:33          12.9878 -17.6931   5.6077  -3.7729   1.3658  -3.2808
  2021-02-20/18:27:34          12.9854 -17.6902   5.6068  -3.8169   1.5796  -3.1989
  2021-02-20/18:27:35          12.9830 -17.6874   5.6059  -3.7858   1.8409  -3.0778
  2021-02-20/18:27:36          12.9806 -17.6846   5.6050  -3.9777   1.6147  -3.0327
  2021-02-20/18:27:37          12.9782 -17.6817   5.6041  -4.0818   1.4065  -2.9343
  2021-02-20/18:27:38          12.9758 -17.6789   5.6032  -4.0893   1.4691  -2.9198
  2021-02-20/18:27:39          12.9734 -17.6761   5.6023  -4.0772   1.6195  -2.8358
  2021-02-20/18:27:40          12.9710 -17.6732   5.6014  -4.1419   1.7354  -2.7519
  2021-02-20/18:27:41          12.9686 -17.6704   5.6005  -4.1807   1.7428  -2.7757
  2021-02-20/18:27:42          12.9662 -17.6676   5.5996  -4.1744   1.5760  -2.8076
  2021-02-20/18:27:43          12.9638 -17.6648   5.5987  -4.1987   1.4988  -2.8648
  2021-02-20/18:27:44          12.9615 -17.6619   5.5978  -4.1675   1.3387  -2.9525
  2021-02-20/18:27:45          12.9591 -17.6591   5.5969  -4.2022   1.1058  -3.0503
  2021-02-20/18:27:46          12.9567 -17.6563   5.5960  -4.1011   1.0346  -3.1062
  2021-02-20/18:27:47          12.9543 -17.6534   5.5951  -4.0000   0.9887  -3.2176
  2021-02-20/18:27:48          12.9519 -17.6506   5.5942  -3.9686   0.7515  -3.3089
  2021-02-20/18:27:49          12.9495 -17.6478   5.5933  -3.9208   0.5924  -3.3336
  2021-02-20/18:27:50          12.9471 -17.6449   5.5925  -3.8993   0.6809  -3.4299
  2021-02-20/18:27:51          12.9447 -17.6421   5.5916  -3.9584   0.6807  -3.6226
  2021-02-20/18:27:52          12.9423 -17.6393   5.5907  -3.9843   0.7993  -3.7601
  2021-02-20/18:27:53          12.9399 -17.6364   5.5898  -3.9317   0.5854  -3.8377
  2021-02-20/18:27:54          12.9375 -17.6336   5.5889  -3.8896   0.8071  -3.7744
  2021-02-20/18:27:55          12.9351 -17.6308   5.5880  -3.7993   0.7618  -3.8027
  2021-02-20/18:27:56          12.9328 -17.6280   5.5871  -3.8704   0.7423  -3.9694
  2021-02-20/18:27:57          12.9304 -17.6251   5.5862  -3.7946   0.7633  -3.8876
  2021-02-20/18:27:58          12.9280 -17.6223   5.5853  -3.7785   1.0017  -3.9727
  2021-02-20/18:27:59          12.9256 -17.6195   5.5844  -3.7532   1.0447  -4.1020
  2021-02-20/18:28:00          12.9232 -17.6166   5.5835  -3.8112   0.8572  -4.1156
  2021-02-20/18:28:01          12.9208 -17.6138   5.5826  -3.7066   0.8665  -4.1452
  2021-02-20/18:28:02          12.9184 -17.6110   5.5817  -3.6896   0.7545  -4.2370
  2021-02-20/18:28:03          12.9160 -17.6081   5.5808  -3.6834   0.6847  -4.2457
  2021-02-20/18:28:04          12.9136 -17.6053   5.5799  -3.6217   0.5923  -4.2345
  2021-02-20/18:28:05          12.9112 -17.6025   5.5790  -3.6423   0.6033  -4.2533
  2021-02-20/18:28:06          12.9088 -17.5997   5.5781  -3.7141   0.5040  -4.2268
  2021-02-20/18:28:07          12.9064 -17.5968   5.5772  -3.6271   0.6741  -4.3338
  2021-02-20/18:28:08          12.9041 -17.5940   5.5763  -3.6446   0.6266  -4.3744
  2021-02-20/18:28:09          12.9017 -17.5912   5.5754  -3.6513   0.4045  -4.2882
  2021-02-20/18:28:10          12.8993 -17.5883   5.5745  -3.6231   0.2838  -4.1689
  2021-02-20/18:28:11          12.8969 -17.5855   5.5736  -3.5735   0.2797  -4.2121
  2021-02-20/18:28:12          12.8945 -17.5827   5.5727  -3.5930   0.4278  -4.2136
  2021-02-20/18:28:13          12.8921 -17.5798   5.5718  -3.5703   0.3937  -4.1645
  2021-02-20/18:28:14          12.8897 -17.5770   5.5709  -3.5344   0.3265  -4.3064
  2021-02-20/18:28:15          12.8873 -17.5742   5.5700  -3.5587   0.2810  -4.3878
  2021-02-20/18:28:16          12.8849 -17.5713   5.5691  -3.6001   0.2309  -4.3540
  2021-02-20/18:28:17          12.8825 -17.5685   5.5682  -3.5835   0.1946  -4.4141
  2021-02-20/18:28:18          12.8801 -17.5657   5.5673  -3.5603   0.2407  -4.3851
  2021-02-20/18:28:19          12.8777 -17.5629   5.5665  -3.5670   0.3632  -4.2077
  2021-02-20/18:28:20          12.8754 -17.5600   5.5656  -3.4850   0.3183  -4.2565
  2021-02-20/18:28:21          12.8730 -17.5572   5.5647  -3.4760   0.1698  -4.3317
  2021-02-20/18:28:22          12.8706 -17.5544   5.5638  -3.3333   0.2372  -4.3068
  2021-02-20/18:28:23          12.8682 -17.5515   5.5629  -3.2873   0.3324  -4.2915
  2021-02-20/18:28:24          12.8658 -17.5487   5.5620  -3.3127   0.4097  -4.1758
  2021-02-20/18:28:25          12.8634 -17.5459   5.5611  -3.3272   0.4116  -4.1720
  2021-02-20/18:28:26          12.8610 -17.5430   5.5602  -3.3602   0.5530  -4.1450
  2021-02-20/18:28:27          12.8586 -17.5402   5.5593  -3.3868   0.5417  -4.1247
  2021-02-20/18:28:28          12.8562 -17.5374   5.5584  -3.2770   0.2801  -4.4814
  2021-02-20/18:28:29          12.8538 -17.5345   5.5575  -3.4017   0.1399  -4.5136
  2021-02-20/18:28:30          12.8514 -17.5317   5.5566  -3.3323   0.0424  -4.5438
  2021-02-20/18:28:31          12.8490 -17.5289   5.5557  -3.3143  -0.0017  -4.5071
  2021-02-20/18:28:32          12.8467 -17.5261   5.5548  -3.3833   0.0126  -4.4981
  2021-02-20/18:28:33          12.8443 -17.5232   5.5539  -3.4170  -0.0491  -4.4583
  2021-02-20/18:28:34          12.8419 -17.5204   5.5530  -3.4254   0.0193  -4.4722
  2021-02-20/18:28:35          12.8395 -17.5176   5.5521  -3.4483   0.0269  -4.4570
  2021-02-20/18:28:36          12.8371 -17.5147   5.5512  -3.4829   0.1120  -4.4550
  2021-02-20/18:28:37          12.8347 -17.5119   5.5503  -3.4535   0.1210  -4.4091
  2021-02-20/18:28:38          12.8323 -17.5091   5.5494  -3.4992   0.1305  -4.4202
  2021-02-20/18:28:39          12.8299 -17.5062   5.5485  -3.4899   0.1775  -4.4215
  2021-02-20/18:28:40          12.8275 -17.5034   5.5476  -3.3992   0.1523  -4.5117
  2021-02-20/18:28:41          12.8251 -17.5006   5.5467  -3.4247   0.0230  -4.4514
  2021-02-20/18:28:42          12.8227 -17.4978   5.5458  -3.3852   0.0486  -4.4338
  2021-02-20/18:28:43          12.8204 -17.4949   5.5449  -3.3233   0.0360  -4.5016
  2021-02-20/18:28:44          12.8180 -17.4921   5.5440  -3.3531   0.0410  -4.5169
  2021-02-20/18:28:45          12.8156 -17.4893   5.5431  -3.3824   0.0951  -4.4756
  2021-02-20/18:28:46          12.8132 -17.4864   5.5422  -3.4018   0.1684  -4.4673
  2021-02-20/18:28:47          12.8108 -17.4836   5.5413  -3.4429   0.1362  -4.4255
  2021-02-20/18:28:48          12.8084 -17.4808   5.5404  -3.3993   0.1780  -4.4311
  2021-02-20/18:28:49          12.8060 -17.4779   5.5396  -3.3681   0.1967  -4.5178
  2021-02-20/18:28:50          12.8036 -17.4751   5.5387  -3.4242   0.2356  -4.4792
  2021-02-20/18:28:51          12.8012 -17.4723   5.5378  -3.4028   0.2703  -4.4369
  2021-02-20/18:28:52          12.7988 -17.4694   5.5369  -3.4091   0.2800  -4.4336
  2021-02-20/18:28:53          12.7964 -17.4666   5.5360  -3.4292   0.3193  -4.4859
  2021-02-20/18:28:54          12.7940 -17.4638   5.5351  -3.3898   0.3795  -4.4777
  2021-02-20/18:28:55          12.7917 -17.4610   5.5342  -3.3459   0.4081  -4.5066
  2021-02-20/18:28:56          12.7893 -17.4581   5.5333  -3.3774   0.3858  -4.4982
  2021-02-20/18:28:57          12.7869 -17.4553   5.5324  -3.4120   0.4719  -4.4961
  2021-02-20/18:28:58          12.7845 -17.4525   5.5315  -3.4357   0.4862  -4.4915
  2021-02-20/18:28:59          12.7821 -17.4496   5.5306  -3.4584   0.4774  -4.4672
  2021-02-20/18:29:00          12.7797 -17.4468   5.5297  -3.4365   0.5551  -4.5108
  2021-02-20/18:29:01          12.7773 -17.4440   5.5288  -3.3841   0.5538  -4.4567
  2021-02-20/18:29:02          12.7749 -17.4411   5.5279  -3.4064   0.6449  -4.5336
  2021-02-20/18:29:03          12.7725 -17.4383   5.5270  -3.3880   0.6064  -4.4985
  2021-02-20/18:29:04          12.7701 -17.4355   5.5261  -3.3624   0.6476  -4.5204
  2021-02-20/18:29:05          12.7677 -17.4326   5.5252  -3.3986   0.6716  -4.4767
  2021-02-20/18:29:06          12.7653 -17.4298   5.5243  -3.4969   0.6810  -4.4193
  2021-02-20/18:29:07          12.7630 -17.4270   5.5234  -3.4707   0.7337  -4.4154
  2021-02-20/18:29:08          12.7606 -17.4242   5.5225  -3.4426   0.8004  -4.4837
  2021-02-20/18:29:09          12.7582 -17.4213   5.5216  -3.4435   0.8238  -4.4440
  2021-02-20/18:29:10          12.7558 -17.4185   5.5207  -3.3997   0.9681  -4.4468
  2021-02-20/18:29:11          12.7534 -17.4157   5.5198  -3.3517   1.0236  -4.4202
  2021-02-20/18:29:12          12.7510 -17.4128   5.5189  -3.4962   0.6846  -4.4171
  2021-02-20/18:29:13          12.7486 -17.4100   5.5180  -3.6912   0.1736  -4.3294
  2021-02-20/18:29:14          12.7462 -17.4072   5.5171  -3.9295  -1.1186  -3.9400
  2021-02-20/18:29:15          12.7438 -17.4043   5.5162  -3.8639  -1.1730  -3.8361
  2021-02-20/18:29:16          12.7414 -17.4015   5.5153  -3.7715  -1.1463  -3.9103
  2021-02-20/18:29:17          12.7390 -17.3987   5.5144  -3.7872  -1.1664  -3.9397
  2021-02-20/18:29:18          12.7366 -17.3958   5.5136  -3.7297  -1.1153  -3.9840
  2021-02-20/18:29:19          12.7343 -17.3930   5.5127  -3.6830  -1.0771  -4.0543
  2021-02-20/18:29:20          12.7319 -17.3902   5.5118  -3.6986  -1.2478  -3.9254
  2021-02-20/18:29:21          12.7295 -17.3874   5.5109  -3.5810  -0.8728  -3.8544
  2021-02-20/18:29:22          12.7271 -17.3845   5.5100  -3.5707  -0.4817  -3.9308
  2021-02-20/18:29:23          12.7247 -17.3817   5.5091  -3.5480  -0.5870  -3.9775
  2021-02-20/18:29:24          12.7223 -17.3789   5.5082  -3.4534  -0.9868  -4.0007
  2021-02-20/18:29:25          12.7199 -17.3760   5.5073  -3.4531  -1.4550  -3.8565
  2021-02-20/18:29:26          12.7175 -17.3732   5.5064  -3.3830  -1.9887  -3.6834
  2021-02-20/18:29:27          12.7151 -17.3704   5.5055  -3.2825  -2.3912  -3.5281
  2021-02-20/18:29:28          12.7127 -17.3675   5.5046  -3.1634  -2.7529  -3.3453
  2021-02-20/18:29:29          12.7103 -17.3647   5.5037  -2.9981  -2.8138  -3.4679
  2021-02-20/18:29:30          12.7079 -17.3619   5.5028  -2.9628  -2.3284  -3.6952
  2021-02-20/18:29:31          12.7056 -17.3590   5.5019  -2.8358  -1.6453  -4.2140
  2021-02-20/18:29:32          12.7032 -17.3562   5.5010  -2.2605  -1.5377  -4.5986
  2021-02-20/18:29:33          12.7008 -17.3534   5.5001  -2.0712  -2.5120  -4.3970
  2021-02-20/18:29:34          12.6984 -17.3505   5.4992  -2.2008  -2.8370  -4.1157
  2021-02-20/18:29:35          12.6960 -17.3477   5.4983  -1.9129  -3.3150  -3.9712
  2021-02-20/18:29:36          12.6936 -17.3449   5.4974  -1.7899  -4.0080  -3.3415
  2021-02-20/18:29:37          12.6912 -17.3421   5.4965  -2.1071  -3.8630  -3.3041
  2021-02-20/18:29:38          12.6888 -17.3392   5.4956  -2.2774  -3.8376  -3.3563
  2021-02-20/18:29:39          12.6864 -17.3364   5.4947  -2.4677  -4.5103  -2.4744
  2021-02-20/18:29:40          12.6840 -17.3336   5.4938  -2.2362  -4.7275  -2.0993
  2021-02-20/18:29:41          12.6816 -17.3307   5.4929  -2.0762  -4.4316  -2.5652
  2021-02-20/18:29:42          12.6792 -17.3279   5.4920  -1.9670  -4.3014  -2.8211
  2021-02-20/18:29:43          12.6769 -17.3251   5.4911  -2.3589  -3.6010  -3.0669
  2021-02-20/18:29:44          12.6745 -17.3222   5.4902  -3.3736  -0.5019  -3.7845
  2021-02-20/18:29:45          12.6721 -17.3194   5.4893  -3.6543   1.2001  -3.9052
  2021-02-20/18:29:46          12.6697 -17.3166   5.4884  -3.9677   0.7070  -3.8571
  2021-02-20/18:29:47          12.6673 -17.3137   5.4875  -3.7116   0.2871  -4.0802
  2021-02-20/18:29:48          12.6649 -17.3109   5.4867  -3.5263   0.0462  -4.2460
  2021-02-20/18:29:49          12.6625 -17.3081   5.4858  -3.5216   0.1329  -4.0780
  2021-02-20/18:29:50          12.6601 -17.3053   5.4849  -3.4788   0.0087  -4.0253
  2021-02-20/18:29:51          12.6577 -17.3024   5.4840  -3.5370   0.1654  -4.0261
  2021-02-20/18:29:52          12.6553 -17.2996   5.4831  -3.6548   0.1075  -3.9003
  2021-02-20/18:29:53          12.6529 -17.2968   5.4822  -3.6738   0.4702  -3.9122
  2021-02-20/18:29:54          12.6506 -17.2939   5.4813  -3.7430   0.3531  -3.9612
  2021-02-20/18:29:55          12.6482 -17.2911   5.4804  -3.6946   0.2565  -3.9370
  2021-02-20/18:29:56          12.6458 -17.2883   5.4795  -3.7941   0.3724  -3.8643
  2021-02-20/18:29:57          12.6434 -17.2854   5.4786  -3.7280   0.4873  -3.8676
  2021-02-20/18:29:58          12.6410 -17.2826   5.4777  -3.5376   0.5281  -4.0765
  2021-02-20/18:29:59          12.6386 -17.2798   5.4768  -3.4450   0.3404  -4.1818
  2021-02-20/18:30:00          12.6362 -17.2769   5.4759  -3.6447   0.3925  -4.0414
  2021-02-20/18:30:01          12.6338 -17.2741   5.4750  -3.5343   0.0123  -4.1758
  2021-02-20/18:30:02          12.6314 -17.2713   5.4741  -3.3885  -0.0475  -4.2068
  2021-02-20/18:30:03          12.6290 -17.2685   5.4732  -3.2075   0.2135  -4.2246
  2021-02-20/18:30:04          12.6266 -17.2656   5.4723  -3.4378   0.6890  -4.0936
  2021-02-20/18:30:05          12.6242 -17.2628   5.4714  -3.6986   0.7914  -3.8902
  2021-02-20/18:30:06          12.6219 -17.2600   5.4705  -3.7616   0.6324  -3.8539
  2021-02-20/18:30:07          12.6195 -17.2571   5.4696  -3.8080   0.3723  -3.8772
  2021-02-20/18:30:08          12.6171 -17.2543   5.4687  -3.6580   0.1788  -3.9676
  2021-02-20/18:30:09          12.6147 -17.2515   5.4678  -3.6361   0.3248  -3.9353
  2021-02-20/18:30:10          12.6123 -17.2486   5.4669  -3.6915   0.2979  -3.9892
  2021-02-20/18:30:11          12.6099 -17.2458   5.4660  -3.6121   0.3617  -3.9859
  2021-02-20/18:30:12          12.6075 -17.2430   5.4651  -3.6923   0.3939  -3.9463
  2021-02-20/18:30:13          12.6051 -17.2401   5.4642  -3.7481   0.2466  -3.9297
  2021-02-20/18:30:14          12.6027 -17.2373   5.4633  -3.7441   0.3955  -3.8178
  2021-02-20/18:30:15          12.6003 -17.2345   5.4624  -3.6502   0.3854  -3.9572
  2021-02-20/18:30:16          12.5979 -17.2316   5.4615  -3.6894   0.2212  -3.9577
  2021-02-20/18:30:17          12.5955 -17.2288   5.4606  -3.6120  -0.0204  -3.9849
  2021-02-20/18:30:18          12.5932 -17.2260   5.4598  -3.4922   0.2367  -4.1138
  2021-02-20/18:30:19          12.5908 -17.2232   5.4589  -3.4820   0.4572  -4.1153
  2021-02-20/18:30:20          12.5884 -17.2203   5.4580  -3.3598   0.6269  -4.1862
  2021-02-20/18:30:21          12.5860 -17.2175   5.4571  -3.3441   0.4266  -4.2684
  2021-02-20/18:30:22          12.5836 -17.2147   5.4562  -3.2957   0.1446  -4.2517
  2021-02-20/18:30:23          12.5812 -17.2118   5.4553  -3.3750   0.0271  -4.1976
  2021-02-20/18:30:24          12.5788 -17.2090   5.4544  -3.5307   0.0291  -4.0675
  2021-02-20/18:30:25          12.5764 -17.2062   5.4535  -3.6213   0.1517  -3.9899
  2021-02-20/18:30:26          12.5740 -17.2033   5.4526  -3.5443   0.1830  -4.0443
  2021-02-20/18:30:27          12.5716 -17.2005   5.4517  -3.4371   0.0155  -4.1039
  2021-02-20/18:30:28          12.5692 -17.1977   5.4508  -3.3412   0.1014  -4.1850
  2021-02-20/18:30:29          12.5668 -17.1948   5.4499  -3.2122  -0.0250  -4.2895
  2021-02-20/18:30:30          12.5645 -17.1920   5.4490  -3.2496  -0.4039  -4.2355
  2021-02-20/18:30:31          12.5621 -17.1892   5.4481  -3.4155  -0.1981  -4.0843
  2021-02-20/18:30:32          12.5597 -17.1864   5.4472  -3.6001   0.2077  -3.9118
  2021-02-20/18:30:33          12.5573 -17.1835   5.4463  -3.8099   0.3726  -3.8073
  2021-02-20/18:30:34          12.5549 -17.1807   5.4454  -3.8088   0.0647  -3.8278
  2021-02-20/18:30:35          12.5525 -17.1779   5.4445  -3.6737  -0.3531  -3.8932
  2021-02-20/18:30:36          12.5501 -17.1750   5.4436  -3.6194  -0.3711  -3.9044
  2021-02-20/18:30:37          12.5477 -17.1722   5.4427  -3.5924   0.1433  -3.9804
  2021-02-20/18:30:38          12.5453 -17.1694   5.4418  -3.7527   0.1614  -3.9021
  2021-02-20/18:30:39          12.5429 -17.1665   5.4409  -3.8141   0.1738  -3.8699
  2021-02-20/18:30:40          12.5405 -17.1637   5.4400  -3.7244   0.1474  -3.9458
  2021-02-20/18:30:41          12.5382 -17.1609   5.4391  -3.5932  -0.0892  -4.1201
  2021-02-20/18:30:42          12.5358 -17.1580   5.4382  -3.5937  -0.2749  -4.1883
  2021-02-20/18:30:43          12.5334 -17.1552   5.4373  -3.7942  -0.2249  -4.0959
  2021-02-20/18:30:44          12.5310 -17.1524   5.4364  -3.7681  -0.2335  -4.1498
  2021-02-20/18:30:45          12.5286 -17.1495   5.4355  -3.7923  -0.3403  -4.1765
  2021-02-20/18:30:46          12.5262 -17.1467   5.4346  -3.6293  -0.2350  -4.2632
  2021-02-20/18:30:47          12.5238 -17.1439   5.4337  -3.5331  -0.1296  -4.2704
  2021-02-20/18:30:48          12.5214 -17.1411   5.4328  -3.5506  -0.0340  -4.2705
  2021-02-20/18:30:49          12.5190 -17.1382   5.4320  -3.4927  -0.1013  -4.2782
  2021-02-20/18:30:50          12.5166 -17.1354   5.4311  -3.5045   0.1331  -4.2442
  2021-02-20/18:30:51          12.5142 -17.1326   5.4302  -3.5694   0.3388  -4.1896
  2021-02-20/18:30:52          12.5118 -17.1297   5.4293  -3.6021   0.2797  -4.2275
  2021-02-20/18:30:53          12.5095 -17.1269   5.4284  -3.6439   0.1387  -4.1821
  2021-02-20/18:30:54          12.5071 -17.1241   5.4275  -3.6880   0.2783  -4.1406
  2021-02-20/18:30:55          12.5047 -17.1212   5.4266  -3.6972   0.6174  -4.0763
  2021-02-20/18:30:56          12.5023 -17.1184   5.4257  -3.7173   0.7183  -4.1297
  2021-02-20/18:30:57          12.4999 -17.1156   5.4248  -3.7373   0.6676  -4.1171
  2021-02-20/18:30:58          12.4975 -17.1127   5.4239  -3.6400   0.6173  -4.2115
  2021-02-20/18:30:59          12.4951 -17.1099   5.4230  -3.6469   0.4872  -4.3167
  2021-02-20/18:31:00          12.4927 -17.1071   5.4221  -3.6789   0.0066  -4.2637
  2021-02-20/18:31:01          12.4903 -17.1042   5.4212  -3.6138   0.1197  -4.2379
  2021-02-20/18:31:02          12.4879 -17.1014   5.4203  -3.5855   0.2986  -4.1908
  2021-02-20/18:31:03          12.4855 -17.0986   5.4194  -3.5508   0.4762  -4.2171
  2021-02-20/18:31:04          12.4831 -17.0958   5.4185  -3.5414   0.6395  -4.2380
  2021-02-20/18:31:05          12.4808 -17.0929   5.4176  -3.4846   0.6486  -4.2653
  2021-02-20/18:31:06          12.4784 -17.0901   5.4167  -3.6022   0.6714  -4.1961
  2021-02-20/18:31:07          12.4760 -17.0873   5.4158  -3.5806   0.4348  -4.3098
  2021-02-20/18:31:08          12.4736 -17.0844   5.4149  -3.4697   0.5076  -4.3643
  2021-02-20/18:31:09          12.4712 -17.0816   5.4140  -3.4997   0.6966  -4.3891
  2021-02-20/18:31:10          12.4688 -17.0788   5.4131  -3.3922   0.5731  -4.5486
  2021-02-20/18:31:11          12.4664 -17.0759   5.4122  -3.3517   0.3239  -4.5420
  2021-02-20/18:31:12          12.4640 -17.0731   5.4113  -3.4568   0.2483  -4.4804
  2021-02-20/18:31:13          12.4616 -17.0703   5.4104  -3.4714   0.3625  -4.4211
  2021-02-20/18:31:14          12.4592 -17.0674   5.4095  -3.4321   0.5177  -4.4426
  2021-02-20/18:31:15          12.4568 -17.0646   5.4086  -3.4741   0.5467  -4.4376
  2021-02-20/18:31:16          12.4544 -17.0618   5.4077  -3.4989   0.4667  -4.3980
  2021-02-20/18:31:17          12.4521 -17.0589   5.4068  -3.3609   0.6638  -4.4430
  2021-02-20/18:31:18          12.4497 -17.0561   5.4059  -3.3598   0.7461  -4.5406
  2021-02-20/18:31:19          12.4473 -17.0533   5.4050  -3.3386   0.7627  -4.4635
  2021-02-20/18:31:20          12.4449 -17.0505   5.4042  -3.2657   0.8442  -4.5308
  2021-02-20/18:31:21          12.4425 -17.0476   5.4033  -3.2993   0.9220  -4.5035
  2021-02-20/18:31:22          12.4401 -17.0448   5.4024  -3.3769   0.4897  -4.5359
  2021-02-20/18:31:23          12.4377 -17.0420   5.4015  -3.2713   0.4246  -4.5686
  2021-02-20/18:31:24          12.4353 -17.0391   5.4006  -3.3145   0.4692  -4.5449
  2021-02-20/18:31:25          12.4329 -17.0363   5.3997  -3.1797   0.4765  -4.5651
  2021-02-20/18:31:26          12.4305 -17.0335   5.3988  -3.0347   0.6130  -4.6847
  2021-02-20/18:31:27          12.4281 -17.0306   5.3979  -3.1633   0.7216  -4.6423
  2021-02-20/18:31:28          12.4257 -17.0278   5.3970  -3.2347   0.5557  -4.5884
  2021-02-20/18:31:29          12.4234 -17.0250   5.3961  -3.3014   0.9602  -4.4649
  2021-02-20/18:31:30          12.4210 -17.0221   5.3952  -3.2727   1.0898  -4.5304
  2021-02-20/18:31:31          12.4186 -17.0193   5.3943  -3.2140   0.8968  -4.6317
  2021-02-20/18:31:32          12.4162 -17.0165   5.3934  -3.0847   0.6402  -4.7247
  2021-02-20/18:31:33          12.4138 -17.0136   5.3925  -3.0627   0.6639  -4.7584
  2021-02-20/18:31:34          12.4114 -17.0108   5.3916  -3.1063   0.7595  -4.6488
  2021-02-20/18:31:35          12.4090 -17.0080   5.3907  -3.1599   0.6286  -4.6432
  2021-02-20/18:31:36          12.4066 -17.0052   5.3898  -3.0896   0.5155  -4.6632
  2021-02-20/18:31:37          12.4042 -17.0023   5.3889  -2.9505   0.6652  -4.6896
  2021-02-20/18:31:38          12.4018 -16.9995   5.3880  -2.9222   0.7525  -4.7051
  2021-02-20/18:31:39          12.3994 -16.9967   5.3871  -2.9697   0.7899  -4.7565
  2021-02-20/18:31:40          12.3971 -16.9938   5.3862  -2.7828   0.5362  -4.8231
  2021-02-20/18:31:41          12.3947 -16.9910   5.3853  -2.7040   0.4262  -4.9002
  2021-02-20/18:31:42          12.3923 -16.9882   5.3844  -2.6118   0.5069  -4.8849
  2021-02-20/18:31:43          12.3899 -16.9853   5.3835  -2.6739   0.8078  -4.7948
  2021-02-20/18:31:44          12.3875 -16.9825   5.3826  -2.9350   0.8152  -4.7446
  2021-02-20/18:31:45          12.3851 -16.9797   5.3817  -2.8875   0.6602  -4.7832
  2021-02-20/18:31:46          12.3827 -16.9768   5.3808  -2.7044   0.8189  -4.8396
  2021-02-20/18:31:47          12.3803 -16.9740   5.3799  -2.9012   1.0361  -4.7577
  2021-02-20/18:31:48          12.3779 -16.9712   5.3790  -3.0322   0.9354  -4.6985
  2021-02-20/18:31:49          12.3755 -16.9683   5.3781  -2.7952   0.9554  -4.7910
  2021-02-20/18:31:50          12.3731 -16.9655   5.3772  -2.6784   1.0337  -4.8113
  2021-02-20/18:31:51          12.3707 -16.9627   5.3764  -2.6182   1.0019  -4.8272
  2021-02-20/18:31:52          12.3684 -16.9599   5.3755  -2.5848   0.9294  -4.8613
  2021-02-20/18:31:53          12.3660 -16.9570   5.3746  -2.5780   0.7816  -4.8936
  2021-02-20/18:31:54          12.3636 -16.9542   5.3737  -2.6455   0.8086  -4.8526
  2021-02-20/18:31:55          12.3612 -16.9514   5.3728  -2.5869   1.0653  -4.8548
  2021-02-20/18:31:56          12.3588 -16.9485   5.3719  -2.6784   1.1076  -4.8454
  2021-02-20/18:31:57          12.3564 -16.9457   5.3710  -2.7398   1.0335  -4.7826
  2021-02-20/18:31:58          12.3540 -16.9429   5.3701  -2.6426   0.8638  -4.9045
  2021-02-20/18:31:59          12.3516 -16.9400   5.3692  -2.7635   0.7222  -4.8244
  2021-02-20/18:32:00          12.3492 -16.9372   5.3683  -2.9817   0.6523  -4.7183
  2021-02-20/18:32:01          12.3468 -16.9344   5.3674  -3.1353   0.6490  -4.5768
  2021-02-20/18:32:02          12.3444 -16.9315   5.3665  -3.1740   0.6290  -4.6203
  2021-02-20/18:32:03          12.3420 -16.9287   5.3656  -3.1748   0.6219  -4.5996
  2021-02-20/18:32:04          12.3397 -16.9259   5.3647  -3.2173   0.4915  -4.5500
  2021-02-20/18:32:05          12.3373 -16.9230   5.3638  -3.2305   0.6361  -4.5582
  2021-02-20/18:32:06          12.3349 -16.9202   5.3629  -3.3564   0.6170  -4.4906
  2021-02-20/18:32:07          12.3325 -16.9174   5.3620  -3.4348   0.4589  -4.3811
  2021-02-20/18:32:08          12.3301 -16.9145   5.3611  -3.3131   0.5252  -4.4776
  2021-02-20/18:32:09          12.3277 -16.9117   5.3602  -3.2064   0.5930  -4.5226
  2021-02-20/18:32:10          12.3253 -16.9089   5.3593  -3.2787   0.6653  -4.4262
  2021-02-20/18:32:11          12.3229 -16.9061   5.3584  -3.4404   0.6392  -4.2513
  2021-02-20/18:32:12          12.3205 -16.9032   5.3575  -3.6578   0.7343  -4.0686
  2021-02-20/18:32:13          12.3181 -16.9004   5.3566  -3.7752   0.8095  -4.1098
  2021-02-20/18:32:14          12.3157 -16.8976   5.3557  -3.4389   0.7620  -4.4660
  2021-02-20/18:32:15          12.3133 -16.8947   5.3548  -3.1031   0.6125  -4.6061
  2021-02-20/18:32:16          12.3110 -16.8919   5.3539  -3.3882   0.6705  -4.3032
  2021-02-20/18:32:17          12.3086 -16.8891   5.3530  -3.7065   0.9358  -4.1449
  2021-02-20/18:32:18          12.3062 -16.8862   5.3521  -3.7303   0.8239  -4.2062
  2021-02-20/18:32:19          12.3038 -16.8834   5.3512  -3.6934   0.8064  -4.2610
  2021-02-20/18:32:20          12.3014 -16.8806   5.3503  -3.6773   0.7723  -4.3035
  2021-02-20/18:32:21          12.2990 -16.8777   5.3494  -3.6856   0.7580  -4.3410
  2021-02-20/18:32:22          12.2966 -16.8749   5.3485  -3.6519   0.7955  -4.3547
  2021-02-20/18:32:23          12.2942 -16.8721   5.3477  -3.7016   0.7678  -4.3198
  2021-02-20/18:32:24          12.2918 -16.8692   5.3468  -3.6940   0.7162  -4.2165
  2021-02-20/18:32:25          12.2894 -16.8664   5.3459  -3.7571   0.6453  -4.1409
  2021-02-20/18:32:26          12.2870 -16.8636   5.3450  -3.7480   0.7387  -4.1593
  2021-02-20/18:32:27          12.2847 -16.8607   5.3441  -3.6108   0.6104  -4.2026
  2021-02-20/18:32:28          12.2823 -16.8579   5.3432  -3.5952   0.6427  -4.2454
  2021-02-20/18:32:29          12.2799 -16.8551   5.3423  -3.5601   0.6759  -4.2908
  2021-02-20/18:32:30          12.2775 -16.8523   5.3414  -3.4846   0.6972  -4.2786
  2021-02-20/18:32:31          12.2751 -16.8494   5.3405  -3.4849   0.6917  -4.2873
  2021-02-20/18:32:32          12.2727 -16.8466   5.3396  -3.6215   0.7045  -4.2349
  2021-02-20/18:32:33          12.2703 -16.8438   5.3387  -3.6883   0.5526  -4.1727
  2021-02-20/18:32:34          12.2679 -16.8409   5.3378  -3.5788   0.7738  -4.1712
  2021-02-20/18:32:35          12.2655 -16.8381   5.3369  -3.6501   0.8345  -4.1891
  2021-02-20/18:32:36          12.2631 -16.8353   5.3360  -3.6603   0.8128  -4.2868
  2021-02-20/18:32:37          12.2607 -16.8324   5.3351  -3.7193   0.6912  -4.2308
  2021-02-20/18:32:38          12.2583 -16.8296   5.3342  -3.7506   0.7543  -4.1066
  2021-02-20/18:32:39          12.2560 -16.8268   5.3333  -3.6510   0.8756  -4.1808
  2021-02-20/18:32:40          12.2536 -16.8239   5.3324  -3.4605   0.8088  -4.3536
  2021-02-20/18:32:41          12.2512 -16.8211   5.3315  -3.4215   0.7395  -4.3254
  2021-02-20/18:32:42          12.2488 -16.8183   5.3306  -3.4330   0.7724  -4.3047
  2021-02-20/18:32:43          12.2464 -16.8154   5.3297  -3.5420   0.7637  -4.2513
  2021-02-20/18:32:44          12.2440 -16.8126   5.3288  -3.7989   0.8904  -3.9819
  2021-02-20/18:32:45          12.2416 -16.8098   5.3279  -4.0077   0.9658  -3.7928
  2021-02-20/18:32:46          12.2392 -16.8069   5.3270  -4.0370   0.8711  -3.8149
  2021-02-20/18:32:47          12.2368 -16.8041   5.3261  -3.9524   0.8961  -3.8490
  2021-02-20/18:32:48          12.2344 -16.8013   5.3252  -3.8603   0.8317  -3.9554
  2021-02-20/18:32:49          12.2320 -16.7985   5.3243  -3.7660   0.7918  -4.0466
  2021-02-20/18:32:50          12.2296 -16.7956   5.3234  -3.7835   0.8236  -4.0787
  2021-02-20/18:32:51          12.2273 -16.7928   5.3225  -3.8047   0.9115  -4.0299
  2021-02-20/18:32:52          12.2249 -16.7900   5.3216  -3.7364   0.9103  -4.0987
  2021-02-20/18:32:53          12.2225 -16.7871   5.3207  -3.8564   0.7737  -3.9782
  2021-02-20/18:32:54          12.2201 -16.7843   5.3198  -3.8258   0.8322  -3.9749
  2021-02-20/18:32:55          12.2177 -16.7815   5.3190  -3.7488   0.8441  -4.0849
  2021-02-20/18:32:56          12.2153 -16.7786   5.3181  -3.7692   0.9125  -4.0453
  2021-02-20/18:32:57          12.2129 -16.7758   5.3172  -3.6720   0.9240  -4.1685
  2021-02-20/18:32:58          12.2105 -16.7730   5.3163  -3.5965   0.8494  -4.2105
  2021-02-20/18:32:59          12.2081 -16.7701   5.3154  -3.5900   0.7719  -4.2167
  2021-02-20/18:33:00          12.2057 -16.7673   5.3145  -3.6173   0.7153  -4.2180
  2021-02-20/18:33:01          12.2033 -16.7645   5.3136  -3.6007   0.6995  -4.2790
  2021-02-20/18:33:02          12.2009 -16.7616   5.3127  -3.7574   0.7775  -4.0981
  2021-02-20/18:33:03          12.1986 -16.7588   5.3118  -3.7965   0.5022  -4.0526
  2021-02-20/18:33:04          12.1962 -16.7560   5.3109  -3.7694   0.4568  -4.0664
  2021-02-20/18:33:05          12.1938 -16.7531   5.3100  -3.8113   0.4453  -4.1614
  2021-02-20/18:33:06          12.1914 -16.7503   5.3091  -3.8627   0.5266  -4.1203
  2021-02-20/18:33:07          12.1890 -16.7475   5.3082  -3.8188   0.5933  -4.1007
  2021-02-20/18:33:08          12.1866 -16.7447   5.3073  -3.8371   0.5283  -4.0794
  2021-02-20/18:33:09          12.1842 -16.7418   5.3064  -3.8176   0.6427  -4.1027
  2021-02-20/18:33:10          12.1818 -16.7390   5.3055  -3.9375   0.5827  -4.0296
  2021-02-20/18:33:11          12.1794 -16.7362   5.3046  -4.0320   0.4024  -3.9574
  2021-02-20/18:33:12          12.1770 -16.7333   5.3037  -3.9018   0.4997  -3.9866
  2021-02-20/18:33:13          12.1746 -16.7305   5.3028  -3.7409   0.5516  -4.0326
  2021-02-20/18:33:14          12.1723 -16.7277   5.3019  -3.3694   0.8792  -4.3407
  2021-02-20/18:33:15          12.1699 -16.7248   5.3010  -3.1171   0.9821  -4.5466
  2021-02-20/18:33:16          12.1675 -16.7220   5.3001  -3.2460   1.1256  -4.5184
  2021-02-20/18:33:17          12.1651 -16.7192   5.2992  -3.4495   0.9189  -4.3537
  2021-02-20/18:33:18          12.1627 -16.7163   5.2983  -3.4999   0.9310  -4.2736
  2021-02-20/18:33:19          12.1603 -16.7135   5.2974  -3.5871   0.8634  -4.2823
  2021-02-20/18:33:20          12.1579 -16.7107   5.2965  -3.7127   0.7319  -4.1989
  2021-02-20/18:33:21          12.1555 -16.7078   5.2956  -3.6447   0.7281  -4.2100
  2021-02-20/18:33:22          12.1531 -16.7050   5.2947  -3.6974   0.7306  -4.1905
  2021-02-20/18:33:23          12.1507 -16.7022   5.2938  -3.8630   0.7662  -4.1328
  2021-02-20/18:33:24          12.1483 -16.6993   5.2929  -3.8294   0.7243  -4.1254
  2021-02-20/18:33:25          12.1459 -16.6965   5.2920  -3.7992   0.7393  -4.1671
  2021-02-20/18:33:26          12.1436 -16.6937   5.2911  -3.8447   0.7803  -4.1533
  2021-02-20/18:33:27          12.1412 -16.6909   5.2903  -3.8420   0.8348  -4.1851
  2021-02-20/18:33:28          12.1388 -16.6880   5.2894  -3.8841   0.7925  -4.1373
  2021-02-20/18:33:29          12.1364 -16.6852   5.2885  -3.9008   0.7893  -4.0949
  2021-02-20/18:33:30          12.1340 -16.6824   5.2876  -3.8598   0.8492  -4.1729
  2021-02-20/18:33:31          12.1316 -16.6795   5.2867  -3.8717   0.8008  -4.1492
  2021-02-20/18:33:32          12.1292 -16.6767   5.2858  -3.8512   0.9291  -4.0463
  2021-02-20/18:33:33          12.1268 -16.6739   5.2849  -3.9712   0.9450  -4.0338
  2021-02-20/18:33:34          12.1244 -16.6710   5.2840  -3.8830   0.5874  -4.1580
  2021-02-20/18:33:35          12.1220 -16.6682   5.2831  -3.7904   0.8363  -4.2162
  2021-02-20/18:33:36          12.1196 -16.6654   5.2822  -3.7197   0.6374  -4.2783
  2021-02-20/18:33:37          12.1172 -16.6625   5.2813  -3.7403   0.5754  -4.2594
  2021-02-20/18:33:38          12.1149 -16.6597   5.2804  -3.6933   0.5260  -4.1498
  2021-02-20/18:33:39          12.1125 -16.6569   5.2795  -3.7635   0.7547  -4.1642
  2021-02-20/18:33:40          12.1101 -16.6540   5.2786  -3.8288   0.8000  -4.1768
  2021-02-20/18:33:41          12.1077 -16.6512   5.2777  -3.8191   0.7212  -4.1464
  2021-02-20/18:33:42          12.1053 -16.6484   5.2768  -3.7020   0.7672  -4.2023
  2021-02-20/18:33:43          12.1029 -16.6455   5.2759  -3.7386   0.8370  -4.1741
  2021-02-20/18:33:44          12.1005 -16.6427   5.2750  -3.6555   0.8986  -4.1997
  2021-02-20/18:33:45          12.0981 -16.6399   5.2741  -3.3629   0.7464  -4.4045
  2021-02-20/18:33:46          12.0957 -16.6370   5.2732  -3.3694   0.7379  -4.3652
  2021-02-20/18:33:47          12.0933 -16.6342   5.2723  -3.3173   0.7575  -4.3334
  2021-02-20/18:33:48          12.0909 -16.6314   5.2714  -3.1952   0.7295  -4.3967
  2021-02-20/18:33:49          12.0885 -16.6285   5.2705  -3.1980   0.6506  -4.4925
  2021-02-20/18:33:50          12.0862 -16.6257   5.2696  -3.1551   0.5427  -4.4550
  2021-02-20/18:33:51          12.0838 -16.6229   5.2687  -3.1649   0.5155  -4.5200
  2021-02-20/18:33:52          12.0814 -16.6201   5.2678  -3.1647   0.6553  -4.4686
  2021-02-20/18:33:53          12.0790 -16.6172   5.2669  -3.2806   0.9593  -4.4799
  2021-02-20/18:33:54          12.0766 -16.6144   5.2660  -3.1185   0.9519  -4.5602
  2021-02-20/18:33:55          12.0742 -16.6116   5.2651  -3.0337   1.1575  -4.5713
  2021-02-20/18:33:56          12.0718 -16.6087   5.2642  -3.1508   1.0837  -4.5821
  2021-02-20/18:33:57          12.0694 -16.6059   5.2633  -3.2376   0.7141  -4.5927
  2021-02-20/18:33:58          12.0670 -16.6031   5.2624  -3.3336   0.3794  -4.5115
  2021-02-20/18:33:59          12.0646 -16.6002   5.2615  -3.2901   0.5103  -4.5262
  2021-02-20/18:34:00          12.0622 -16.5974   5.2607  -3.2093   0.6927  -4.5117
  2021-02-20/18:34:01          12.0598 -16.5946   5.2598  -3.3016   0.7334  -4.5083
  2021-02-20/18:34:02          12.0575 -16.5917   5.2589  -3.1770   0.7294  -4.5209
  2021-02-20/18:34:03          12.0551 -16.5889   5.2580  -3.0972   0.7481  -4.5722
  2021-02-20/18:34:04          12.0527 -16.5861   5.2571  -3.1801   0.6986  -4.4808
  2021-02-20/18:34:05          12.0503 -16.5832   5.2562  -3.1747   0.7867  -4.4859
  2021-02-20/18:34:06          12.0479 -16.5804   5.2553  -3.1375   0.8155  -4.5850
  2021-02-20/18:34:07          12.0455 -16.5776   5.2544  -3.0848   0.9244  -4.5887
  2021-02-20/18:34:08          12.0431 -16.5747   5.2535  -3.3802   0.6529  -4.4883
  2021-02-20/18:34:09          12.0407 -16.5719   5.2526  -3.3319   0.7033  -4.4466
  2021-02-20/18:34:10          12.0383 -16.5691   5.2517  -3.2097   0.8048  -4.3692
  2021-02-20/18:34:11          12.0359 -16.5662   5.2508  -3.0826   0.6812  -4.3518
  2021-02-20/18:34:12          12.0335 -16.5634   5.2499  -3.2139   0.6123  -4.3231
  2021-02-20/18:34:13          12.0312 -16.5606   5.2490  -3.3511   0.5662  -4.3242
  2021-02-20/18:34:14          12.0288 -16.5578   5.2481  -3.2031   0.6982  -4.2869
  2021-02-20/18:34:15          12.0264 -16.5549   5.2472  -3.3831   0.5390  -4.3169
  2021-02-20/18:34:16          12.0240 -16.5521   5.2463  -3.4349   0.5574  -4.3257
  2021-02-20/18:34:17          12.0216 -16.5493   5.2454  -3.3275   0.6260  -4.2820
  2021-02-20/18:34:18          12.0192 -16.5464   5.2445  -3.4267   0.5884  -4.2125
  2021-02-20/18:34:19          12.0168 -16.5436   5.2436  -3.4865   0.6173  -4.2059
  2021-02-20/18:34:20          12.0144 -16.5408   5.2427  -3.4550   0.6302  -4.1745
  2021-02-20/18:34:21          12.0120 -16.5379   5.2418  -3.4874   0.6113  -4.2364
  2021-02-20/18:34:22          12.0096 -16.5351   5.2409  -3.4588   0.5943  -4.2734
  2021-02-20/18:34:23          12.0072 -16.5323   5.2400  -3.5273   0.5734  -4.1969
  2021-02-20/18:34:24          12.0048 -16.5294   5.2391  -3.5839   0.5975  -4.1514
  2021-02-20/18:34:25          12.0025 -16.5266   5.2382  -3.5073   0.4770  -4.1982
  2021-02-20/18:34:26          12.0001 -16.5238   5.2373  -3.5435   0.4050  -4.1986
  2021-02-20/18:34:27          11.9977 -16.5209   5.2364  -3.5350   0.4395  -4.2746
  2021-02-20/18:34:28          11.9953 -16.5181   5.2355  -3.4716   0.4211  -4.2678
  2021-02-20/18:34:29          11.9929 -16.5153   5.2346  -3.3709   0.3801  -4.4282
  2021-02-20/18:34:30          11.9905 -16.5124   5.2337  -3.2261   0.2983  -4.4557
  2021-02-20/18:34:31          11.9881 -16.5096   5.2328  -3.2359   0.5931  -4.4013
  2021-02-20/18:34:32          11.9857 -16.5068   5.2319  -3.3733   0.5844  -4.4002
  2021-02-20/18:34:33          11.9833 -16.5039   5.2310  -3.4142   0.5574  -4.3193
  2021-02-20/18:34:34          11.9809 -16.5011   5.2302  -3.4380   0.6992  -4.1752
  2021-02-20/18:34:35          11.9785 -16.4983   5.2293  -3.5243   0.9139  -4.0809
  2021-02-20/18:34:36          11.9761 -16.4954   5.2284  -3.5505   0.9060  -4.1046
  2021-02-20/18:34:37          11.9738 -16.4926   5.2275  -3.5705   0.8231  -4.0656
  2021-02-20/18:34:38          11.9714 -16.4898   5.2266  -3.5734   0.8798  -4.0573
  2021-02-20/18:34:39          11.9690 -16.4870   5.2257  -3.6015   0.8801  -4.1269
  2021-02-20/18:34:40          11.9666 -16.4841   5.2248  -3.6196   0.8885  -4.1173
  2021-02-20/18:34:41          11.9642 -16.4813   5.2239  -3.5660   0.8009  -4.0806
  2021-02-20/18:34:42          11.9618 -16.4785   5.2230  -3.6613   0.7800  -4.0978
  2021-02-20/18:34:43          11.9594 -16.4756   5.2221  -3.7723   0.6346  -3.9868
  2021-02-20/18:34:44          11.9570 -16.4728   5.2212  -3.8734   0.6769  -3.8418
  2021-02-20/18:34:45          11.9546 -16.4700   5.2203  -3.8258   0.9633  -3.8372
  2021-02-20/18:34:46          11.9522 -16.4671   5.2194  -3.7140   0.9636  -3.9045
  2021-02-20/18:34:47          11.9498 -16.4643   5.2185  -3.6083   0.9714  -4.0853
  2021-02-20/18:34:48          11.9474 -16.4615   5.2176  -3.6902   0.7644  -4.0918
  2021-02-20/18:34:49          11.9451 -16.4586   5.2167  -3.6302   0.7537  -4.0474
  2021-02-20/18:34:50          11.9427 -16.4558   5.2158  -3.5917   0.7809  -4.0210
  2021-02-20/18:34:51          11.9403 -16.4530   5.2149  -3.6304   0.7620  -4.0943
  2021-02-20/18:34:52          11.9379 -16.4501   5.2140  -3.6506   0.8279  -4.1460
  2021-02-20/18:34:53          11.9355 -16.4473   5.2131  -3.6217   0.7520  -4.1402
  2021-02-20/18:34:54          11.9331 -16.4445   5.2122  -3.5887   0.7062  -4.1617
  2021-02-20/18:34:55          11.9307 -16.4416   5.2113  -3.5279   0.7641  -4.0777
  2021-02-20/18:34:56          11.9283 -16.4388   5.2104  -3.6526   0.9416  -4.0485
  2021-02-20/18:34:57          11.9259 -16.4360   5.2095  -3.7561   1.0573  -3.9149
  2021-02-20/18:34:58          11.9235 -16.4331   5.2086  -3.8024   1.1579  -3.9682
  2021-02-20/18:34:59          11.9211 -16.4303   5.2077  -3.6704   1.0190  -4.0811
  2021-02-20/18:35:00          11.9188 -16.4275   5.2068  -3.7023   1.0208  -4.0759
  2021-02-20/18:35:01          11.9164 -16.4246   5.2059  -3.7288   1.1044  -4.0460
  2021-02-20/18:35:02          11.9140 -16.4218   5.2050  -3.8004   1.2560  -3.8453
  2021-02-20/18:35:03          11.9116 -16.4190   5.2041  -3.6443   1.3170  -3.6720
  2021-02-20/18:35:04          11.9092 -16.4161   5.2032  -3.5457   1.2057  -3.6778
  2021-02-20/18:35:05          11.9068 -16.4133   5.2023  -3.7013   1.1341  -4.0692
  2021-02-20/18:35:06          11.9044 -16.4105   5.2014  -3.5586   0.8205  -4.3796
  2021-02-20/18:35:07          11.9020 -16.4077   5.2005  -3.4959   0.9352  -4.3640
  2021-02-20/18:35:08          11.8996 -16.4048   5.1997  -3.4828   0.9888  -4.2990
  2021-02-20/18:35:09          11.8972 -16.4020   5.1988  -3.5948   1.0056  -4.2095
  2021-02-20/18:35:10          11.8948 -16.3992   5.1979  -3.6859   0.9522  -4.0877
  2021-02-20/18:35:11          11.8924 -16.3963   5.1970  -3.6574   0.9336  -4.1399
  2021-02-20/18:35:12          11.8901 -16.3935   5.1961  -3.7671   0.9372  -4.0453
  2021-02-20/18:35:13          11.8877 -16.3907   5.1952  -3.9293   1.0899  -3.9326
  2021-02-20/18:35:14          11.8853 -16.3878   5.1943  -3.8516   0.9629  -4.0589
  2021-02-20/18:35:15          11.8829 -16.3850   5.1934  -3.7334   0.9255  -4.0710
  2021-02-20/18:35:16          11.8805 -16.3822   5.1925  -3.5831   0.8329  -4.1939
  2021-02-20/18:35:17          11.8781 -16.3793   5.1916  -3.4827   0.5744  -4.2567
  2021-02-20/18:35:18          11.8757 -16.3765   5.1907  -3.5403   0.4988  -4.3689
  2021-02-20/18:35:19          11.8733 -16.3737   5.1898  -3.4360   0.4564  -4.3290
  2021-02-20/18:35:20          11.8709 -16.3708   5.1889  -3.2665   0.6792  -4.2530
  2021-02-20/18:35:21          11.8685 -16.3680   5.1880  -3.1998   0.9420  -4.3040
  2021-02-20/18:35:22          11.8661 -16.3652   5.1871  -3.3259   0.8590  -4.3413
  2021-02-20/18:35:23          11.8637 -16.3623   5.1862  -3.3074   0.7255  -4.2690
  2021-02-20/18:35:24          11.8614 -16.3595   5.1853  -3.3553   0.7447  -4.2534
  2021-02-20/18:35:25          11.8590 -16.3567   5.1844  -3.1363   0.6771  -4.1747
  2021-02-20/18:35:26          11.8566 -16.3538   5.1835  -3.0494   0.5431  -4.4142
  2021-02-20/18:35:27          11.8542 -16.3510   5.1826  -3.1052   0.4175  -4.5024
  2021-02-20/18:35:28          11.8518 -16.3482   5.1817  -3.0440   0.3071  -4.4053
  2021-02-20/18:35:29          11.8494 -16.3453   5.1808  -3.0905   0.3601  -4.3743
  2021-02-20/18:35:30          11.8470 -16.3425   5.1799  -3.4034   0.7767  -4.1939
  2021-02-20/18:35:31          11.8446 -16.3397   5.1790  -3.3490   1.0234  -4.2223
  2021-02-20/18:35:32          11.8422 -16.3368   5.1781  -3.2522   1.1137  -4.2602
  2021-02-20/18:35:33          11.8398 -16.3340   5.1772  -3.3150   1.1109  -4.2946
  2021-02-20/18:35:34          11.8374 -16.3312   5.1763  -3.4246   1.2159  -4.2382
  2021-02-20/18:35:35          11.8350 -16.3283   5.1754  -3.4584   1.1263  -4.2714
  2021-02-20/18:35:36          11.8327 -16.3255   5.1745  -3.5431   0.9541  -4.1536
  2021-02-20/18:35:37          11.8303 -16.3227   5.1736  -3.5092   1.1981  -4.0568
  2021-02-20/18:35:38          11.8279 -16.3199   5.1727  -3.6422   1.2886  -3.9736
  2021-02-20/18:35:39          11.8255 -16.3170   5.1718  -3.6716   1.1114  -3.9026
  2021-02-20/18:35:40          11.8231 -16.3142   5.1709  -3.6035   1.1419  -3.9450
  2021-02-20/18:35:41          11.8207 -16.3114   5.1700  -3.6022   1.1810  -3.9324
  2021-02-20/18:35:42          11.8183 -16.3085   5.1692  -3.6524   0.8502  -3.9883
  2021-02-20/18:35:43          11.8159 -16.3057   5.1683  -3.5309   0.7024  -4.0887
  2021-02-20/18:35:44          11.8135 -16.3029   5.1674  -3.6157   0.8498  -4.0564
  2021-02-20/18:35:45          11.8111 -16.3000   5.1665  -3.5967   0.8768  -3.9590
  2021-02-20/18:35:46          11.8087 -16.2972   5.1656  -3.5358   0.9553  -3.9343
  2021-02-20/18:35:47          11.8064 -16.2944   5.1647  -3.5840   0.8848  -4.0330
  2021-02-20/18:35:48          11.8040 -16.2915   5.1638  -3.5714   0.8321  -4.0441
  2021-02-20/18:35:49          11.8016 -16.2887   5.1629  -3.5567   0.7989  -4.0844
  2021-02-20/18:35:50          11.7992 -16.2859   5.1620  -3.5516   0.7756  -4.1790
  2021-02-20/18:35:51          11.7968 -16.2830   5.1611  -3.5413   0.7669  -4.2054
  2021-02-20/18:35:52          11.7944 -16.2802   5.1602  -3.5333   0.7411  -4.2210
  2021-02-20/18:35:53          11.7920 -16.2774   5.1593  -3.4999   0.7133  -4.2316
  2021-02-20/18:35:54          11.7896 -16.2745   5.1584  -3.5191   0.6471  -4.1665
  2021-02-20/18:35:55          11.7872 -16.2717   5.1575  -3.4712   0.6600  -4.1095
  2021-02-20/18:35:56          11.7848 -16.2689   5.1566  -3.4092   0.4898  -4.2397
  2021-02-20/18:35:57          11.7824 -16.2660   5.1557  -3.3033   0.4684  -4.3551
  2021-02-20/18:35:58          11.7800 -16.2632   5.1548  -3.2340   0.5005  -4.3664
  2021-02-20/18:35:59          11.7777 -16.2604   5.1539  -3.2950   0.3224  -4.3776
  2021-02-20/18:36:00          11.7753 -16.2575   5.1530  -3.2377   0.2202  -4.3625
  2021-02-20/18:36:01          11.7729 -16.2547   5.1521  -3.0234   0.4634  -4.5424
  2021-02-20/18:36:02          11.7705 -16.2519   5.1512  -2.9594   0.3237  -4.6709
  2021-02-20/18:36:03          11.7681 -16.2490   5.1503  -3.0056   0.6377  -4.4400
  2021-02-20/18:36:04          11.7657 -16.2462   5.1494  -3.2670   1.4695  -4.0406
  2021-02-20/18:36:05          11.7633 -16.2434   5.1485  -3.4391   1.5770  -4.0080
  2021-02-20/18:36:06          11.7609 -16.2405   5.1476  -3.3623   1.3914  -4.1189
  2021-02-20/18:36:07          11.7585 -16.2377   5.1467  -3.1230   1.4800  -4.2615
  2021-02-20/18:36:08          11.7561 -16.2349   5.1458  -3.2509   1.3264  -4.3977
  2021-02-20/18:36:09          11.7537 -16.2320   5.1449  -3.4175   1.1271  -4.2614
  2021-02-20/18:36:10          11.7513 -16.2292   5.1440  -3.3806   0.7814  -4.3646
  2021-02-20/18:36:11          11.7490 -16.2264   5.1431  -3.3797   0.6104  -4.3194
  2021-02-20/18:36:12          11.7466 -16.2236   5.1422  -3.3282   0.6070  -4.4304
  2021-02-20/18:36:13          11.7442 -16.2207   5.1413  -3.2922   0.7230  -4.4770
  2021-02-20/18:36:14          11.7418 -16.2179   5.1404  -3.3961   0.7428  -4.4153
  2021-02-20/18:36:15          11.7394 -16.2151   5.1395  -3.4127   0.7441  -4.3692
  2021-02-20/18:36:16          11.7370 -16.2122   5.1386  -3.3963   0.9628  -4.3437
  2021-02-20/18:36:17          11.7346 -16.2094   5.1378  -3.3379   1.0136  -4.4196
  2021-02-20/18:36:18          11.7322 -16.2066   5.1369  -3.2711   0.9549  -4.4698
  2021-02-20/18:36:19          11.7298 -16.2037   5.1360  -3.2692   0.8539  -4.4489
  2021-02-20/18:36:20          11.7274 -16.2009   5.1351  -3.2890   0.7721  -4.4431
  2021-02-20/18:36:21          11.7250 -16.1981   5.1342  -3.2005   0.7288  -4.4102
  2021-02-20/18:36:22          11.7226 -16.1952   5.1333  -3.1297   0.7077  -4.3837
  2021-02-20/18:36:23          11.7203 -16.1924   5.1324  -2.9340   0.7051  -4.3580
  2021-02-20/18:36:24          11.7179 -16.1896   5.1315  -2.7302   0.8272  -4.5067
  2021-02-20/18:36:25          11.7155 -16.1867   5.1306  -2.7844   0.7242  -4.4179
  2021-02-20/18:36:26          11.7131 -16.1839   5.1297  -3.0598   0.7579  -4.2935
  2021-02-20/18:36:27          11.7107 -16.1811   5.1288  -3.1202   0.7566  -4.3113
  2021-02-20/18:36:28          11.7083 -16.1782   5.1279  -3.0753   0.6092  -4.3560
  2021-02-20/18:36:29          11.7059 -16.1754   5.1270  -3.0200   0.7305  -4.3831
  2021-02-20/18:36:30          11.7035 -16.1726   5.1261  -3.0246   0.8138  -4.4246
  2021-02-20/18:36:31          11.7011 -16.1697   5.1252  -2.9962   0.7208  -4.4264
  2021-02-20/18:36:32          11.6987 -16.1669   5.1243  -2.9789   0.6825  -4.4223
  2021-02-20/18:36:33          11.6963 -16.1641   5.1234  -2.8832   0.7070  -4.4627
  2021-02-20/18:36:34          11.6940 -16.1612   5.1225  -2.8718   0.7077  -4.4967
  2021-02-20/18:36:35          11.6916 -16.1584   5.1216  -2.9985   0.7063  -4.4809
  2021-02-20/18:36:36          11.6892 -16.1556   5.1207  -2.9095   0.8666  -4.5219
  2021-02-20/18:36:37          11.6868 -16.1527   5.1198  -2.9267   0.9146  -4.5493
  2021-02-20/18:36:38          11.6844 -16.1499   5.1189  -2.9635   0.9071  -4.5662
  2021-02-20/18:36:39          11.6820 -16.1471   5.1180  -2.9467   0.9998  -4.5046
  2021-02-20/18:36:40          11.6796 -16.1442   5.1171  -3.0580   1.2323  -4.3882
  2021-02-20/18:36:41          11.6772 -16.1414   5.1162  -3.1726   1.1399  -4.3047
  2021-02-20/18:36:42          11.6748 -16.1386   5.1153  -3.1457   0.8090  -4.3983
  2021-02-20/18:36:43          11.6724 -16.1357   5.1144  -3.1253   0.5822  -4.3704
  2021-02-20/18:36:44          11.6700 -16.1329   5.1135  -3.1963   0.4781  -4.3121
  2021-02-20/18:36:45          11.6676 -16.1301   5.1126  -3.0539   0.7446  -4.3876
  2021-02-20/18:36:46          11.6653 -16.1272   5.1117  -2.9528   0.7261  -4.5743
  2021-02-20/18:36:47          11.6629 -16.1244   5.1108  -2.5961   0.5625  -4.7291
  2021-02-20/18:36:48          11.6605 -16.1216   5.1099  -2.2817   0.7380  -4.9342
  2021-02-20/18:36:49          11.6581 -16.1187   5.1090  -1.8670   0.1717  -5.1506
  2021-02-20/18:36:50          11.6557 -16.1159   5.1081  -2.1678   0.2927  -4.8108
  2021-02-20/18:36:51          11.6533 -16.1131   5.1072  -2.9333   0.8263  -4.2630
  2021-02-20/18:36:52          11.6509 -16.1102   5.1063  -3.7229   1.1745  -3.7745
  2021-02-20/18:36:53          11.6485 -16.1074   5.1055  -3.9856   1.2934  -3.7561
  2021-02-20/18:36:54          11.6461 -16.1046   5.1046  -4.0910   1.3265  -3.7585
  2021-02-20/18:36:55          11.6437 -16.1018   5.1037  -4.1090   1.2930  -3.7112
  2021-02-20/18:36:56          11.6413 -16.0989   5.1028  -4.1615   1.4126  -3.6864
  2021-02-20/18:36:57          11.6389 -16.0961   5.1019  -4.1383   1.2351  -3.7712
  2021-02-20/18:36:58          11.6366 -16.0933   5.1010  -4.0844   1.2405  -3.7562
  2021-02-20/18:36:59          11.6342 -16.0904   5.1001  -4.1191   1.3161  -3.6624
  2021-02-20/18:37:00          11.6318 -16.0876   5.0992  -4.1339   1.2691  -3.5765
  2021-02-20/18:37:01          11.6294 -16.0848   5.0983  -4.1096   1.3172  -3.5905
  2021-02-20/18:37:02          11.6270 -16.0819   5.0974  -4.0957   1.3820  -3.6356
  2021-02-20/18:37:03          11.6246 -16.0791   5.0965  -4.0542   1.2943  -3.6435
  2021-02-20/18:37:04          11.6222 -16.0763   5.0956  -4.0536   1.3811  -3.6288
  2021-02-20/18:37:05          11.6198 -16.0734   5.0947  -4.1053   1.4437  -3.6731
  2021-02-20/18:37:06          11.6174 -16.0706   5.0938  -4.0875   1.3959  -3.6421
  2021-02-20/18:37:07          11.6150 -16.0678   5.0929  -4.0837   1.3782  -3.6513
  2021-02-20/18:37:08          11.6126 -16.0649   5.0920  -4.0845   1.2609  -3.7182
  2021-02-20/18:37:09          11.6102 -16.0621   5.0911  -4.0299   1.2081  -3.7221
  2021-02-20/18:37:10          11.6079 -16.0593   5.0902  -3.9571   1.1532  -3.8421
  2021-02-20/18:37:11          11.6055 -16.0564   5.0893  -3.9460   1.0692  -3.8263
  2021-02-20/18:37:12          11.6031 -16.0536   5.0884  -3.9422   1.0155  -3.7946
  2021-02-20/18:37:13          11.6007 -16.0508   5.0875  -3.9883   1.1739  -3.8007
  2021-02-20/18:37:14          11.5983 -16.0479   5.0866  -4.1274   1.2000  -3.6767
  2021-02-20/18:37:15          11.5959 -16.0451   5.0857  -4.1216   1.1269  -3.6840
  2021-02-20/18:37:16          11.5935 -16.0423   5.0848  -4.1199   1.0924  -3.6669
  2021-02-20/18:37:17          11.5911 -16.0394   5.0839  -4.1097   1.0515  -3.6831
  2021-02-20/18:37:18          11.5887 -16.0366   5.0830  -3.9748   1.1534  -3.7197
  2021-02-20/18:37:19          11.5863 -16.0338   5.0821  -4.0053   1.1925  -3.7992
  2021-02-20/18:37:20          11.5839 -16.0309   5.0812  -4.0565   0.9671  -3.7598
  2021-02-20/18:37:21          11.5816 -16.0281   5.0803  -4.1160   0.9439  -3.7582
  2021-02-20/18:37:22          11.5792 -16.0253   5.0794  -4.0789   0.9596  -3.7475
  2021-02-20/18:37:23          11.5768 -16.0224   5.0785  -4.0994   0.9721  -3.7469
  2021-02-20/18:37:24          11.5744 -16.0196   5.0776  -4.0415   0.9560  -3.7302
  2021-02-20/18:37:25          11.5720 -16.0168   5.0767  -3.9920   1.0054  -3.8687
  2021-02-20/18:37:26          11.5696 -16.0139   5.0758  -3.9807   1.0919  -3.8770
  2021-02-20/18:37:27          11.5672 -16.0111   5.0749  -3.9419   1.1190  -3.8690
  2021-02-20/18:37:28          11.5648 -16.0083   5.0740  -3.9483   1.1454  -3.8841
  2021-02-20/18:37:29          11.5624 -16.0054   5.0732  -3.9602   1.0718  -3.9125
  2021-02-20/18:37:30          11.5600 -16.0026   5.0723  -3.9108   1.0668  -3.9309
  2021-02-20/18:37:31          11.5576 -15.9998   5.0714  -3.9367   1.0463  -3.8703
  2021-02-20/18:37:32          11.5552 -15.9969   5.0705  -3.9052   1.0642  -3.8306
  2021-02-20/18:37:33          11.5529 -15.9941   5.0696  -3.9036   1.1558  -3.8369
  2021-02-20/18:37:34          11.5505 -15.9913   5.0687  -3.9990   1.2390  -3.7395
  2021-02-20/18:37:35          11.5481 -15.9884   5.0678  -4.0568   1.2612  -3.6426
  2021-02-20/18:37:36          11.5457 -15.9856   5.0669  -4.1105   1.2640  -3.6523
  2021-02-20/18:37:37          11.5433 -15.9828   5.0660  -4.1642   1.1958  -3.6014
  2021-02-20/18:37:38          11.5409 -15.9799   5.0651  -4.1239   1.2290  -3.6576
  2021-02-20/18:37:39          11.5385 -15.9771   5.0642  -4.0945   1.2221  -3.6861
  2021-02-20/18:37:40          11.5361 -15.9743   5.0633  -4.1430   1.1510  -3.6884
  2021-02-20/18:37:41          11.5337 -15.9714   5.0624  -4.1297   1.1790  -3.6953
  2021-02-20/18:37:42          11.5313 -15.9686   5.0615  -4.1129   1.1335  -3.6920
  2021-02-20/18:37:43          11.5289 -15.9658   5.0606  -4.0982   1.1543  -3.7119
  2021-02-20/18:37:44          11.5265 -15.9629   5.0597  -4.0937   1.1843  -3.6984
  2021-02-20/18:37:45          11.5242 -15.9601   5.0588  -4.0734   1.1630  -3.7221
  2021-02-20/18:37:46          11.5218 -15.9573   5.0579  -4.1147   1.1277  -3.6703
  2021-02-20/18:37:47          11.5194 -15.9544   5.0570  -4.1629   1.2005  -3.6560
  2021-02-20/18:37:48          11.5170 -15.9516   5.0561  -4.1076   1.2220  -3.6615
  2021-02-20/18:37:49          11.5146 -15.9488   5.0552  -4.1171   1.2165  -3.6681
  2021-02-20/18:37:50          11.5122 -15.9460   5.0543  -4.0609   1.1559  -3.7209
  2021-02-20/18:37:51          11.5098 -15.9431   5.0534  -3.9706   1.1059  -3.8213
  2021-02-20/18:37:52          11.5074 -15.9403   5.0525  -3.9917   1.0457  -3.8675
  2021-02-20/18:37:53          11.5050 -15.9375   5.0516  -3.9635   1.0729  -3.8130
  2021-02-20/18:37:54          11.5026 -15.9346   5.0507  -4.0267   1.0303  -3.8103
  2021-02-20/18:37:55          11.5002 -15.9318   5.0498  -4.0261   1.0463  -3.8089
  2021-02-20/18:37:56          11.4978 -15.9290   5.0489  -3.9837   1.0342  -3.8035
  2021-02-20/18:37:57          11.4955 -15.9261   5.0480  -4.0369   1.0406  -3.7849
  2021-02-20/18:37:58          11.4931 -15.9233   5.0471  -4.0165   1.1016  -3.7743
  2021-02-20/18:37:59          11.4907 -15.9205   5.0462  -3.9764   1.2013  -3.7212
  2021-02-20/18:38:00          11.4883 -15.9176   5.0453  -4.0035   1.1143  -3.7478
  2021-02-20/18:38:01          11.4859 -15.9148   5.0444  -3.9805   1.0471  -3.6936
  2021-02-20/18:38:02          11.4835 -15.9120   5.0435  -3.9690   0.9537  -3.6501
  2021-02-20/18:38:03          11.4811 -15.9091   5.0426  -4.0090   0.9728  -3.6560
  2021-02-20/18:38:04          11.4787 -15.9063   5.0417  -4.1067   0.8343  -3.5856
  2021-02-20/18:38:05          11.4763 -15.9035   5.0408  -4.0756   0.5652  -3.4458
  2021-02-20/18:38:06          11.4739 -15.9006   5.0400  -4.0395   0.7497  -3.4434
  2021-02-20/18:38:07          11.4715 -15.8978   5.0391  -4.0498   0.9354  -3.5485
  2021-02-20/18:38:08          11.4692 -15.8950   5.0382  -3.9558   0.6922  -3.6806
  2021-02-20/18:38:09          11.4668 -15.8921   5.0373  -3.9371   0.6212  -3.6564
  2021-02-20/18:38:10          11.4644 -15.8893   5.0364  -3.9575   0.6771  -3.6715
  2021-02-20/18:38:11          11.4620 -15.8865   5.0355  -3.9104   0.7084  -3.7012
  2021-02-20/18:38:12          11.4596 -15.8836   5.0346  -3.9237   0.7946  -3.7082
  2021-02-20/18:38:13          11.4572 -15.8808   5.0337  -3.9894   0.8608  -3.7017
  2021-02-20/18:38:14          11.4548 -15.8780   5.0328  -4.0030   0.8216  -3.7354
  2021-02-20/18:38:15          11.4524 -15.8751   5.0319  -4.0245   0.7783  -3.7395
  2021-02-20/18:38:16          11.4500 -15.8723   5.0310  -4.0245   0.7288  -3.7239
  2021-02-20/18:38:17          11.4476 -15.8695   5.0301  -3.9762   0.7050  -3.7586
  2021-02-20/18:38:18          11.4452 -15.8666   5.0292  -3.9604   0.6767  -3.8229
  2021-02-20/18:38:19          11.4428 -15.8638   5.0283  -3.9373   0.6622  -3.8500
  2021-02-20/18:38:20          11.4405 -15.8610   5.0274  -3.9266   0.6617  -3.8222
  2021-02-20/18:38:21          11.4381 -15.8581   5.0265  -3.8993   0.6585  -3.8052
  2021-02-20/18:38:22          11.4357 -15.8553   5.0256  -3.8640   0.6051  -3.6478
  2021-02-20/18:38:23          11.4333 -15.8525   5.0247  -3.7510   0.5659  -3.7380
  2021-02-20/18:38:24          11.4309 -15.8496   5.0238  -3.8550   0.6262  -3.7124
  2021-02-20/18:38:25          11.4285 -15.8468   5.0229  -3.8569   0.6953  -3.6925
  2021-02-20/18:38:26          11.4261 -15.8440   5.0220  -3.8569   0.6778  -3.6157
  2021-02-20/18:38:27          11.4237 -15.8411   5.0211  -3.9808   0.7133  -3.5790
  2021-02-20/18:38:28          11.4213 -15.8383   5.0202  -3.9940   0.7250  -3.5575
  2021-02-20/18:38:29          11.4189 -15.8355   5.0193  -4.0521   0.7040  -3.5636
  2021-02-20/18:38:30          11.4165 -15.8326   5.0184  -4.1453   0.5679  -3.5876
  2021-02-20/18:38:31          11.4141 -15.8298   5.0175  -4.1550   0.5427  -3.4961
  2021-02-20/18:38:32          11.4118 -15.8270   5.0166  -4.1293   0.5546  -3.5071
  2021-02-20/18:38:33          11.4094 -15.8241   5.0157  -4.1242   0.5439  -3.5093
  2021-02-20/18:38:34          11.4070 -15.8213   5.0148  -4.0845   0.5221  -3.5629
  2021-02-20/18:38:35          11.4046 -15.8185   5.0139  -4.0657   0.5297  -3.6010
  2021-02-20/18:38:36          11.4022 -15.8156   5.0130  -4.0627   0.5552  -3.6933
  2021-02-20/18:38:37          11.3998 -15.8128   5.0121  -4.1533   0.4938  -3.6237
  2021-02-20/18:38:38          11.3974 -15.8100   5.0112  -4.1247   0.5246  -3.6812
  2021-02-20/18:38:39          11.3950 -15.8071   5.0103  -4.1542   0.6128  -3.6779
  2021-02-20/18:38:40          11.3926 -15.8043   5.0094  -4.1375   0.6018  -3.6346
  2021-02-20/18:38:41          11.3902 -15.8015   5.0085  -4.0641   0.6348  -3.6477
  2021-02-20/18:38:42          11.3878 -15.7986   5.0076  -4.0667   0.6259  -3.6925
  2021-02-20/18:38:43          11.3854 -15.7958   5.0068  -4.1099   0.7819  -3.6601
  2021-02-20/18:38:44          11.3831 -15.7930   5.0059  -4.0227   0.5919  -3.6755
  2021-02-20/18:38:45          11.3807 -15.7901   5.0050  -3.7915   0.3191  -3.5265
  2021-02-20/18:38:46          11.3783 -15.7873   5.0041  -3.7958   0.2281  -3.4577
  2021-02-20/18:38:47          11.3759 -15.7845   5.0032  -3.7736   0.2274  -3.5164
  2021-02-20/18:38:48          11.3735 -15.7816   5.0023  -3.7737   0.1045  -3.5563
  2021-02-20/18:38:49          11.3711 -15.7788   5.0014  -3.8194   0.0609  -3.4513
  2021-02-20/18:38:50          11.3687 -15.7760   5.0005  -3.7775   0.1321  -3.3957
  2021-02-20/18:38:51          11.3663 -15.7731   4.9996  -3.7895   0.3427  -3.4294
  2021-02-20/18:38:52          11.3639 -15.7703   4.9987  -3.7961   0.1864  -3.4372
  2021-02-20/18:38:53          11.3615 -15.7675   4.9978  -3.7900  -0.0735  -3.5063
  2021-02-20/18:38:54          11.3591 -15.7646   4.9969  -3.6280  -0.2737  -3.5222
  2021-02-20/18:38:55          11.3567 -15.7618   4.9960  -3.6867  -0.1297  -3.4985
  2021-02-20/18:38:56          11.3544 -15.7590   4.9951  -3.6874  -0.0747  -3.5337
  2021-02-20/18:38:57          11.3520 -15.7561   4.9942  -3.7294  -0.0262  -3.5461
  2021-02-20/18:38:58          11.3496 -15.7533   4.9933  -3.7373  -0.0446  -3.5285
  2021-02-20/18:38:59          11.3472 -15.7505   4.9924  -3.6859  -0.0185  -3.5586
  2021-02-20/18:39:00          11.3448 -15.7476   4.9915  -3.6699   0.0772  -3.6215
  2021-02-20/18:39:01          11.3424 -15.7448   4.9906  -3.7444  -0.0251  -3.5432
  2021-02-20/18:39:02          11.3400 -15.7420   4.9897  -3.7404   0.0685  -3.4811
  2021-02-20/18:39:03          11.3376 -15.7391   4.9888  -3.8351   0.1663  -3.4458
  2021-02-20/18:39:04          11.3352 -15.7363   4.9879  -3.8503   0.3094  -3.3740
  2021-02-20/18:39:05          11.3328 -15.7335   4.9870  -3.8367   0.4533  -3.4088
  2021-02-20/18:39:06          11.3304 -15.7306   4.9861  -3.8715   0.5891  -3.4466
  2021-02-20/18:39:07          11.3281 -15.7278   4.9852  -3.7861   0.5472  -3.4763
  2021-02-20/18:39:08          11.3257 -15.7250   4.9843  -3.7717   0.5548  -3.4898
  2021-02-20/18:39:09          11.3233 -15.7221   4.9834  -3.7860   0.5937  -3.5362
  2021-02-20/18:39:10          11.3209 -15.7193   4.9825  -3.8021   0.4568  -3.5188
  2021-02-20/18:39:11          11.3185 -15.7165   4.9816  -3.8043   0.4945  -3.3996
  2021-02-20/18:39:12          11.3161 -15.7136   4.9807  -3.8878   0.5886  -3.4192
  2021-02-20/18:39:13          11.3137 -15.7108   4.9798  -3.8717   0.5907  -3.4476
  2021-02-20/18:39:14          11.3113 -15.7080   4.9789  -3.8397   0.4592  -3.4577
  2021-02-20/18:39:15          11.3089 -15.7051   4.9780  -3.8574   0.3683  -3.5204
  2021-02-20/18:39:16          11.3065 -15.7023   4.9771  -3.9053   0.1796  -3.4892
  2021-02-20/18:39:17          11.3041 -15.6995   4.9762  -3.8205   0.2591  -3.5872
  2021-02-20/18:39:18          11.3017 -15.6966   4.9753  -3.7900   0.2894  -3.6221
  2021-02-20/18:39:19          11.2994 -15.6938   4.9744  -3.7667   0.3682  -3.6010
  2021-02-20/18:39:20          11.2970 -15.6910   4.9735  -3.8008   0.4551  -3.5331
  2021-02-20/18:39:21          11.2946 -15.6881   4.9727  -3.8691   0.5602  -3.4953
  2021-02-20/18:39:22          11.2922 -15.6853   4.9718  -3.8714   0.6696  -3.4389
  2021-02-20/18:39:23          11.2898 -15.6825   4.9709  -3.8825   0.7314  -3.5312
  2021-02-20/18:39:24          11.2874 -15.6796   4.9700  -3.8926   0.5606  -3.5037
  2021-02-20/18:39:25          11.2850 -15.6768   4.9691  -3.8284   0.7166  -3.4455
  2021-02-20/18:39:26          11.2826 -15.6740   4.9682  -3.8652   0.8056  -3.5478
  2021-02-20/18:39:27          11.2802 -15.6711   4.9673  -3.8099   0.5557  -3.6353
  2021-02-20/18:39:28          11.2778 -15.6683   4.9664  -3.7038   0.6900  -3.5781
  2021-02-20/18:39:29          11.2754 -15.6655   4.9655  -3.7878   0.8943  -3.4694
  2021-02-20/18:39:30          11.2730 -15.6626   4.9646  -3.9308   0.9510  -3.3150
  2021-02-20/18:39:31          11.2707 -15.6598   4.9637  -3.9153   0.8178  -3.4770
  2021-02-20/18:39:32          11.2683 -15.6570   4.9628  -3.8775   0.7819  -3.6059
  2021-02-20/18:39:33          11.2659 -15.6541   4.9619  -3.9126   0.9738  -3.6353
  2021-02-20/18:39:34          11.2635 -15.6513   4.9610  -3.9360   0.9338  -3.4306
  2021-02-20/18:39:35          11.2611 -15.6485   4.9601  -3.9944   1.0318  -3.6302
  2021-02-20/18:39:36          11.2587 -15.6456   4.9592  -3.9919   1.1053  -3.7159
  2021-02-20/18:39:37          11.2563 -15.6428   4.9583  -3.8757   1.1362  -3.6367
  2021-02-20/18:39:38          11.2539 -15.6400   4.9574  -4.0058   1.1435  -3.6945
  2021-02-20/18:39:39          11.2515 -15.6371   4.9565  -4.0828   1.1892  -3.7783
  2021-02-20/18:39:40          11.2491 -15.6343   4.9556  -4.0631   1.1938  -3.7783
  2021-02-20/18:39:41          11.2467 -15.6315   4.9547  -4.0770   1.2317  -3.6817
  2021-02-20/18:39:42          11.2443 -15.6286   4.9538  -4.1932   0.9469  -3.6556
  2021-02-20/18:39:43          11.2420 -15.6258   4.9529  -4.1412   1.0505  -3.7113
  2021-02-20/18:39:44          11.2396 -15.6230   4.9520  -4.1307   0.8787  -3.7145
  2021-02-20/18:39:45          11.2372 -15.6201   4.9511  -4.1683   1.0407  -3.6427
  2021-02-20/18:39:46          11.2348 -15.6173   4.9502  -4.0594   0.9763  -3.5319
  2021-02-20/18:39:47          11.2324 -15.6145   4.9493  -3.8705   0.9208  -3.4157
  2021-02-20/18:39:48          11.2300 -15.6116   4.9484  -3.8690   0.9499  -3.4263
  2021-02-20/18:39:49          11.2276 -15.6088   4.9475  -3.8670   0.9378  -3.4504
  2021-02-20/18:39:50          11.2252 -15.6060   4.9466  -3.8580   0.9860  -3.4698
  2021-02-20/18:39:51          11.2228 -15.6031   4.9457  -3.8856   1.0143  -3.4266
  2021-02-20/18:39:52          11.2204 -15.6003   4.9448  -3.8459   0.9088  -3.4322
  2021-02-20/18:39:53          11.2180 -15.5975   4.9439  -3.8168   0.9379  -3.5373
  2021-02-20/18:39:54          11.2157 -15.5946   4.9430  -3.8955   0.9005  -3.5337
  2021-02-20/18:39:55          11.2133 -15.5918   4.9421  -3.8774   0.9681  -3.5044
  2021-02-20/18:39:56          11.2109 -15.5890   4.9412  -3.8499   0.9775  -3.3760
  2021-02-20/18:39:57          11.2085 -15.5861   4.9403  -3.9167   0.9556  -3.2828
  2021-02-20/18:39:58          11.2061 -15.5833   4.9394  -3.9694   1.0128  -3.3542
  2021-02-20/18:39:59          11.2037 -15.5805   4.9385  -4.1385   0.9912  -3.4237
  2021-02-20/18:40:00          11.2013 -15.5776   4.9377  -4.1608   1.0408  -3.3754
  2021-02-20/18:40:01          11.1989 -15.5748   4.9368  -4.0738   1.0200  -3.3267
  2021-02-20/18:40:02          11.1965 -15.5720   4.9359  -3.9818   1.0611  -3.3101
  2021-02-20/18:40:03          11.1941 -15.5691   4.9350  -3.9388   1.0347  -3.3271
  2021-02-20/18:40:04          11.1917 -15.5663   4.9341  -4.0125   0.9696  -3.4709
  2021-02-20/18:40:05          11.1893 -15.5635   4.9332  -4.1228   0.9921  -3.4111
  2021-02-20/18:40:06          11.1870 -15.5606   4.9323  -4.1434   1.0318  -3.3647
  2021-02-20/18:40:07          11.1846 -15.5578   4.9314  -4.0956   1.0292  -3.4066
  2021-02-20/18:40:08          11.1822 -15.5550   4.9305  -4.1659   1.0184  -3.4211
  2021-02-20/18:40:09          11.1798 -15.5521   4.9296  -4.1354   1.0022  -3.4369
  2021-02-20/18:40:10          11.1774 -15.5493   4.9287  -4.0790   0.9972  -3.4697
  2021-02-20/18:40:11          11.1750 -15.5465   4.9278  -4.1270   1.0661  -3.4115
  2021-02-20/18:40:12          11.1726 -15.5436   4.9269  -4.0070   1.0771  -3.3741
  2021-02-20/18:40:13          11.1702 -15.5408   4.9260  -3.9097   1.0438  -3.3368
  2021-02-20/18:40:14          11.1678 -15.5380   4.9251  -3.9505   1.0264  -3.2196
  2021-02-20/18:40:15          11.1654 -15.5351   4.9242  -3.9637   1.0071  -3.2492
  2021-02-20/18:40:16          11.1630 -15.5323   4.9233  -3.8838   0.9747  -3.2781
  2021-02-20/18:40:17          11.1606 -15.5295   4.9224  -4.1156   0.9767  -3.1357
  2021-02-20/18:40:18          11.1583 -15.5266   4.9215  -4.1349   1.0557  -3.0467
  2021-02-20/18:40:19          11.1559 -15.5238   4.9206  -4.1400   0.8059  -2.9735
  2021-02-20/18:40:20          11.1535 -15.5210   4.9197  -3.9568  -0.4617  -3.1805
  2021-02-20/18:40:21          11.1511 -15.5181   4.9188  -3.9091  -1.2144  -3.0543
  2021-02-20/18:40:22          11.1487 -15.5153   4.9179  -3.5480  -2.0831  -2.7424
  2021-02-20/18:40:23          11.1463 -15.5125   4.9170  -3.6561  -1.8787  -2.6936
  2021-02-20/18:40:24          11.1439 -15.5096   4.9161  -3.8546  -0.7925  -2.8904
  2021-02-20/18:40:25          11.1415 -15.5068   4.9152  -4.1385  -0.7192  -3.1024
  2021-02-20/18:40:26          11.1391 -15.5040   4.9143  -3.9812  -0.6946  -3.0288
  2021-02-20/18:40:27          11.1367 -15.5011   4.9134  -4.0115  -0.0964  -3.0531
  2021-02-20/18:40:28          11.1343 -15.4983   4.9125  -4.2237   0.1210  -2.9523
  2021-02-20/18:40:29          11.1319 -15.4955   4.9116  -4.0306  -0.3375  -3.0950
  2021-02-20/18:40:30          11.1296 -15.4926   4.9107  -3.4588  -0.1163  -3.5828
  2021-02-20/18:40:31          11.1272 -15.4898   4.9098  -3.8469  -0.5067  -3.1231
  2021-02-20/18:40:32          11.1248 -15.4870   4.9089  -4.0052  -0.7028  -2.8288
  2021-02-20/18:40:33          11.1224 -15.4841   4.9080  -4.0263  -0.8344  -2.7657
  2021-02-20/18:40:34          11.1200 -15.4813   4.9071  -3.9871  -0.7822  -2.7393
  2021-02-20/18:40:35          11.1176 -15.4785   4.9062  -3.8644  -0.2828  -2.9506
  2021-02-20/18:40:36          11.1152 -15.4756   4.9053  -3.6457   0.2584  -3.2867
  2021-02-20/18:40:37          11.1128 -15.4728   4.9044  -3.8712   0.1291  -3.3502
  2021-02-20/18:40:38          11.1104 -15.4700   4.9035  -4.0183   0.0386  -3.2417
  2021-02-20/18:40:39          11.1080 -15.4671   4.9026  -4.0198   0.0689  -3.1875
  2021-02-20/18:40:40          11.1056 -15.4643   4.9018  -4.0562  -0.0366  -3.1476
  2021-02-20/18:40:41          11.1032 -15.4615   4.9009  -4.1203  -0.2340  -2.9971
  2021-02-20/18:40:42          11.1009 -15.4586   4.9000  -4.0270  -0.2165  -3.1116
  2021-02-20/18:40:43          11.0985 -15.4558   4.8991  -3.8373  -0.0717  -3.2012
  2021-02-20/18:40:44          11.0961 -15.4530   4.8982  -3.8971   0.0353  -3.1794
  2021-02-20/18:40:45          11.0937 -15.4501   4.8973  -3.9472  -0.0014  -3.2258
  2021-02-20/18:40:46          11.0913 -15.4473   4.8964  -3.9905  -0.0217  -3.0880
  2021-02-20/18:40:47          11.0889 -15.4445   4.8955  -4.0093  -0.0688  -2.9551
  2021-02-20/18:40:48          11.0865 -15.4416   4.8946  -4.0282  -0.1293  -2.8086
  2021-02-20/18:40:49          11.0841 -15.4388   4.8937  -4.2294  -0.2195  -2.7090
  2021-02-20/18:40:50          11.0817 -15.4360   4.8928  -4.1958  -0.5336  -2.9441
  2021-02-20/18:40:51          11.0793 -15.4331   4.8919  -4.0133  -0.6071  -3.0094
  2021-02-20/18:40:52          11.0769 -15.4303   4.8910  -3.9470  -0.1673  -3.1908
  2021-02-20/18:40:53          11.0746 -15.4275   4.8901  -3.7785   0.2674  -3.3969
  2021-02-20/18:40:54          11.0722 -15.4246   4.8892  -3.4221   0.6212  -3.6050
  2021-02-20/18:40:55          11.0698 -15.4218   4.8883  -3.1927   0.7064  -3.8024
  2021-02-20/18:40:56          11.0674 -15.4190   4.8874  -3.1251   0.7002  -3.9276
  2021-02-20/18:40:57          11.0650 -15.4161   4.8865  -3.1196   0.6748  -3.9660
  2021-02-20/18:40:58          11.0626 -15.4133   4.8856  -3.1498   0.6840  -4.0089
  2021-02-20/18:40:59          11.0602 -15.4105   4.8847  -3.1050   0.7125  -3.9920
  2021-02-20/18:41:00          11.0578 -15.4076   4.8838  -3.0856   0.6507  -3.9625
  2021-02-20/18:41:01          11.0554 -15.4048   4.8829  -3.2853   0.6212  -3.8431
  2021-02-20/18:41:02          11.0530 -15.4020   4.8820  -3.2567   0.7116  -3.9858
  2021-02-20/18:41:03          11.0506 -15.3991   4.8811  -2.9928   0.4462  -4.0188
  2021-02-20/18:41:04          11.0482 -15.3963   4.8802  -3.0330   0.6011  -3.9928
  2021-02-20/18:41:05          11.0459 -15.3935   4.8793  -3.1607   0.6190  -3.8805
  2021-02-20/18:41:06          11.0435 -15.3906   4.8784  -3.2770   0.7414  -3.7507
  2021-02-20/18:41:07          11.0411 -15.3878   4.8775  -3.4090   0.6614  -3.6936
  2021-02-20/18:41:08          11.0387 -15.3850   4.8766  -3.5639   0.3250  -3.7115
  2021-02-20/18:41:09          11.0363 -15.3821   4.8757  -3.5726   0.2958  -3.6275
  2021-02-20/18:41:10          11.0339 -15.3793   4.8748  -3.4882   0.3665  -3.6807
  2021-02-20/18:41:11          11.0315 -15.3765   4.8739  -3.3923   0.2522  -3.8344
  2021-02-20/18:41:12          11.0291 -15.3736   4.8730  -3.3819   0.1818  -3.8609
  2021-02-20/18:41:13          11.0267 -15.3708   4.8721  -3.3767  -0.0050  -3.8589
  2021-02-20/18:41:14          11.0243 -15.3680   4.8712  -3.4042   0.0988  -3.7596
  2021-02-20/18:41:15          11.0219 -15.3651   4.8703  -3.4778   0.4362  -3.5626
  2021-02-20/18:41:16          11.0195 -15.3623   4.8694  -3.7618   0.7952  -3.3664
  2021-02-20/18:41:17          11.0172 -15.3595   4.8685  -3.8936   0.5743  -3.3954
  2021-02-20/18:41:18          11.0148 -15.3566   4.8676  -3.6534   0.3196  -3.5262
  2021-02-20/18:41:19          11.0124 -15.3538   4.8667  -3.7476   0.6285  -3.4002
  2021-02-20/18:41:20          11.0100 -15.3510   4.8658  -3.7513   0.6902  -3.4584
  2021-02-20/18:41:21          11.0076 -15.3481   4.8650  -3.5574   0.5208  -3.7249
  2021-02-20/18:41:22          11.0052 -15.3453   4.8641  -3.4624   0.2662  -3.8548
  2021-02-20/18:41:23          11.0028 -15.3425   4.8632  -3.4069   0.4624  -3.8152
  2021-02-20/18:41:24          11.0004 -15.3396   4.8623  -3.4645   0.4195  -3.8037
  2021-02-20/18:41:25          10.9980 -15.3368   4.8614  -3.4204   0.3232  -3.8072
  2021-02-20/18:41:26          10.9956 -15.3340   4.8605  -3.5215   0.4473  -3.6683
  2021-02-20/18:41:27          10.9932 -15.3311   4.8596  -3.6042   0.6309  -3.7708
  2021-02-20/18:41:28          10.9908 -15.3283   4.8587  -3.6041   0.9546  -3.6278
  2021-02-20/18:41:29          10.9885 -15.3254   4.8578  -3.6467   1.2066  -3.5987
  2021-02-20/18:41:30          10.9861 -15.3226   4.8569  -3.5243   0.7162  -3.7745
  2021-02-20/18:41:31          10.9837 -15.3198   4.8560  -3.4059   0.4188  -3.7415
  2021-02-20/18:41:32          10.9813 -15.3169   4.8551  -3.4560   0.5587  -3.7428
  2021-02-20/18:41:33          10.9789 -15.3141   4.8542  -3.4279   0.5055  -3.7904
  2021-02-20/18:41:34          10.9765 -15.3113   4.8533  -3.3870   0.5502  -3.7639
  2021-02-20/18:41:35          10.9741 -15.3084   4.8524  -3.3922   0.4724  -3.8277
  2021-02-20/18:41:36          10.9717 -15.3056   4.8515  -3.2432   0.2405  -3.9525
  2021-02-20/18:41:37          10.9693 -15.3028   4.8506  -3.1765   0.1611  -3.9368
  2021-02-20/18:41:38          10.9669 -15.2999   4.8497  -3.2418   0.1110  -3.8659
  2021-02-20/18:41:39          10.9645 -15.2971   4.8488  -3.2516  -0.0594  -4.0351
  2021-02-20/18:41:40          10.9621 -15.2943   4.8479  -3.1333  -0.2016  -4.1124
  2021-02-20/18:41:41          10.9598 -15.2914   4.8470  -2.9029  -0.3587  -4.2087
  2021-02-20/18:41:42          10.9574 -15.2886   4.8461  -2.9365  -0.4877  -4.4548
  2021-02-20/18:41:43          10.9550 -15.2858   4.8452  -2.9048  -0.4738  -4.4000
  2021-02-20/18:41:44          10.9526 -15.2829   4.8443  -2.7727  -0.6076  -4.2726
  2021-02-20/18:41:45          10.9502 -15.2801   4.8434  -2.7433  -0.7337  -4.2877
  2021-02-20/18:41:46          10.9478 -15.2773   4.8425  -2.8389  -0.8267  -4.3912
  2021-02-20/18:41:47          10.9454 -15.2744   4.8416  -2.6544  -0.9178  -4.3180
  2021-02-20/18:41:48          10.9430 -15.2716   4.8407  -2.7240  -0.7853  -4.2196
  2021-02-20/18:41:49          10.9406 -15.2688   4.8398  -2.8253  -0.5528  -4.2027
  2021-02-20/18:41:50          10.9382 -15.2659   4.8389  -2.9179  -0.2884  -4.1376
  2021-02-20/18:41:51          10.9358 -15.2631   4.8380  -3.0571  -0.3177  -4.0933
  2021-02-20/18:41:52          10.9334 -15.2603   4.8371  -3.0579  -0.4761  -4.0716
  2021-02-20/18:41:53          10.9311 -15.2574   4.8362  -3.1359  -0.5224  -3.9059
  2021-02-20/18:41:54          10.9287 -15.2546   4.8353  -3.1628  -0.4429  -3.8650
  2021-02-20/18:41:55          10.9263 -15.2518   4.8344  -3.2165  -0.4229  -3.8594
  2021-02-20/18:41:56          10.9239 -15.2489   4.8335  -3.3982  -0.0408  -3.7124
  2021-02-20/18:41:57          10.9215 -15.2461   4.8326  -3.6588   0.4361  -3.6102
  2021-02-20/18:41:58          10.9191 -15.2433   4.8317  -3.2462   0.0647  -4.0627
  2021-02-20/18:41:59          10.9167 -15.2404   4.8308  -3.0155  -0.0018  -4.1428
  2021-02-20/18:42:00          10.9143 -15.2376   4.8299  -3.1967   0.2535  -4.1302
  2021-02-20/18:42:01          10.9119 -15.2348   4.8290  -3.1157  -0.2660  -4.1636
  2021-02-20/18:42:02          10.9095 -15.2319   4.8281  -2.9001  -0.3889  -4.1429
  2021-02-20/18:42:03          10.9071 -15.2291   4.8273  -2.9028   0.8027  -4.1052
  2021-02-20/18:42:04          10.9048 -15.2263   4.8264  -3.0849  -0.0010  -4.2347
  2021-02-20/18:42:05          10.9024 -15.2234   4.8255  -2.9301  -2.0082  -3.8901
  2021-02-20/18:42:06          10.9000 -15.2206   4.8246  -2.1230  -2.9819  -3.6067
  2021-02-20/18:42:07          10.8976 -15.2178   4.8237  -2.5546  -2.1969  -3.6271
  2021-02-20/18:42:08          10.8952 -15.2149   4.8228  -3.0893  -1.0519  -3.7627
  2021-02-20/18:42:09          10.8928 -15.2121   4.8219  -3.3590  -0.2005  -3.6903
  2021-02-20/18:42:10          10.8904 -15.2093   4.8210  -3.5336   0.1690  -3.5979
  2021-02-20/18:42:11          10.8880 -15.2064   4.8201  -3.4331  -0.1480  -3.7305
  2021-02-20/18:42:12          10.8856 -15.2036   4.8192  -3.3181  -0.2736  -3.7912
  2021-02-20/18:42:13          10.8832 -15.2008   4.8183  -3.0578  -0.5222  -3.9330
  2021-02-20/18:42:14          10.8808 -15.1979   4.8174  -2.8784  -0.5743  -4.0575
  2021-02-20/18:42:15          10.8784 -15.1951   4.8165  -2.9857  -0.5110  -4.0379
  2021-02-20/18:42:16          10.8761 -15.1923   4.8156  -3.1943  -0.5320  -4.0162
  2021-02-20/18:42:17          10.8737 -15.1894   4.8147  -3.1305  -0.6623  -4.0884
  2021-02-20/18:42:18          10.8713 -15.1866   4.8138  -2.8165  -0.9324  -4.1740
  2021-02-20/18:42:19          10.8689 -15.1838   4.8129  -2.9890  -0.4983  -3.9533
  2021-02-20/18:42:20          10.8665 -15.1809   4.8120  -3.4357  -0.0694  -3.7600
  2021-02-20/18:42:21          10.8641 -15.1781   4.8111  -3.4107  -0.0817  -3.8045
  2021-02-20/18:42:22          10.8617 -15.1752   4.8102  -3.4761   0.1748  -3.7293
  2021-02-20/18:42:23          10.8593 -15.1724   4.8093  -3.4962   0.2940  -3.7145
  2021-02-20/18:42:24          10.8569 -15.1696   4.8084  -3.5162   0.4025  -3.7297
  2021-02-20/18:42:25          10.8545 -15.1667   4.8075  -3.4246   0.3630  -3.7303
  2021-02-20/18:42:26          10.8521 -15.1639   4.8066  -3.5491   0.4901  -3.5802
  2021-02-20/18:42:27          10.8497 -15.1611   4.8057  -3.8332   0.6835  -3.2725
  2021-02-20/18:42:28          10.8474 -15.1582   4.8048  -4.0203   0.7035  -3.1744
  2021-02-20/18:42:29          10.8450 -15.1554   4.8039  -4.0282   0.8084  -3.0630
  2021-02-20/18:42:30          10.8426 -15.1526   4.8030  -4.1794   1.1080  -2.8508
  2021-02-20/18:42:31          10.8402 -15.1497   4.8021  -4.2790   1.1025  -2.8184
  2021-02-20/18:42:32          10.8378 -15.1469   4.8012  -4.2411   1.0351  -2.8629
  2021-02-20/18:42:33          10.8354 -15.1441   4.8003  -4.1749   0.8230  -3.0630
  2021-02-20/18:42:34          10.8330 -15.1412   4.7994  -4.0659   0.9033  -3.1297
  2021-02-20/18:42:35          10.8306 -15.1384   4.7985  -4.0624   0.8932  -3.1646
  2021-02-20/18:42:36          10.8282 -15.1356   4.7976  -4.0063   0.6699  -3.2150
  2021-02-20/18:42:37          10.8258 -15.1327   4.7967  -3.8644   0.5698  -3.4692
  2021-02-20/18:42:38          10.8234 -15.1299   4.7958  -3.8352   0.6647  -3.4734
  2021-02-20/18:42:39          10.8210 -15.1271   4.7949  -3.8829   0.6985  -3.4003
  2021-02-20/18:42:40          10.8187 -15.1242   4.7940  -3.8658   0.7366  -3.4219
  2021-02-20/18:42:41          10.8163 -15.1214   4.7931  -3.9841   0.7909  -3.2111
  2021-02-20/18:42:42          10.8139 -15.1186   4.7922  -3.9816   0.7526  -3.2658
  2021-02-20/18:42:43          10.8115 -15.1157   4.7913  -3.8872   0.6518  -3.4084
  2021-02-20/18:42:44          10.8091 -15.1129   4.7904  -3.7900   0.4063  -3.3987
  2021-02-20/18:42:45          10.8067 -15.1101   4.7895  -3.9596   0.4588  -3.2731
  2021-02-20/18:42:46          10.8043 -15.1072   4.7887  -3.8780   0.4464  -3.4754
  2021-02-20/18:42:47          10.8019 -15.1044   4.7878  -3.6165   0.1342  -3.6713
  2021-02-20/18:42:48          10.7995 -15.1016   4.7869  -3.6315   0.0534  -3.6559
  2021-02-20/18:42:49          10.7971 -15.0987   4.7860  -3.7480   0.2934  -3.4553
  2021-02-20/18:42:50          10.7947 -15.0959   4.7851  -3.7427   0.6884  -3.4759
  2021-02-20/18:42:51          10.7923 -15.0931   4.7842  -3.6066   0.3724  -3.7207
  2021-02-20/18:42:52          10.7900 -15.0902   4.7833  -3.4178   0.1703  -3.8247
  2021-02-20/18:42:53          10.7876 -15.0874   4.7824  -3.4159   0.2289  -3.8606
  2021-02-20/18:42:54          10.7852 -15.0846   4.7815  -3.3734   0.1935  -3.8778
  2021-02-20/18:42:55          10.7828 -15.0817   4.7806  -3.2694   0.3416  -3.9195
  2021-02-20/18:42:56          10.7804 -15.0789   4.7797  -3.5748   0.5183  -3.6180
  2021-02-20/18:42:57          10.7780 -15.0761   4.7788  -3.6928   0.6476  -3.6226
  2021-02-20/18:42:58          10.7756 -15.0732   4.7779  -3.4668   0.3608  -3.9328
  2021-02-20/18:42:59          10.7732 -15.0704   4.7770  -3.1920   0.2872  -4.1566
  2021-02-20/18:43:00          10.7708 -15.0676   4.7761  -3.1578   0.2470  -4.2262
  2021-02-20/18:43:01          10.7684 -15.0647   4.7752  -3.0522   0.2932  -4.2689
  2021-02-20/18:43:02          10.7660 -15.0619   4.7743  -2.9081   0.3201  -4.3294
  2021-02-20/18:43:03          10.7636 -15.0590   4.7734  -2.8148   0.2193  -4.5706
  2021-02-20/18:43:04          10.7613 -15.0562   4.7725  -2.6511   0.1249  -4.5673
  2021-02-20/18:43:05          10.7589 -15.0534   4.7716  -2.6183   0.1791  -4.5457
  2021-02-20/18:43:06          10.7565 -15.0505   4.7707  -2.7407   0.2328  -4.3615
  2021-02-20/18:43:07          10.7541 -15.0477   4.7698  -2.8732   0.1445  -4.3294
  2021-02-20/18:43:08          10.7517 -15.0449   4.7689  -2.9252   0.1613  -4.3054
  2021-02-20/18:43:09          10.7493 -15.0420   4.7680  -2.9100   0.1988  -4.4158
  2021-02-20/18:43:10          10.7469 -15.0392   4.7671  -2.7294   0.2023  -4.5751
  2021-02-20/18:43:11          10.7445 -15.0364   4.7662  -2.6177  -0.0917  -4.5349
  2021-02-20/18:43:12          10.7421 -15.0335   4.7653  -2.8381   0.2709  -4.3097
  2021-02-20/18:43:13          10.7397 -15.0307   4.7644  -2.9333   0.3574  -4.2166
  2021-02-20/18:43:14          10.7373 -15.0279   4.7635  -2.8613   0.4165  -4.2917
  2021-02-20/18:43:15          10.7349 -15.0250   4.7626  -3.0360   0.1962  -4.2565
  2021-02-20/18:43:16          10.7326 -15.0222   4.7617  -3.1154   0.1647  -4.1632
  2021-02-20/18:43:17          10.7302 -15.0194   4.7608  -3.1532   0.3198  -4.1399
  2021-02-20/18:43:18          10.7278 -15.0165   4.7599  -3.2775   0.3608  -4.0514
  2021-02-20/18:43:19          10.7254 -15.0137   4.7590  -3.2614   0.3895  -4.0221
  2021-02-20/18:43:20          10.7230 -15.0109   4.7581  -3.2243   0.4543  -4.0551
  2021-02-20/18:43:21          10.7206 -15.0080   4.7572  -3.2017   0.4759  -4.0778
  2021-02-20/18:43:22          10.7182 -15.0052   4.7563  -2.9520   0.4858  -4.2030
  2021-02-20/18:43:23          10.7158 -15.0024   4.7554  -2.8745   0.3135  -4.1791
  2021-02-20/18:43:24          10.7134 -14.9995   4.7545  -2.9720   0.8051  -3.9726
  2021-02-20/18:43:25          10.7110 -14.9967   4.7536  -3.1044   1.0270  -3.9198
  2021-02-20/18:43:26          10.7086 -14.9939   4.7527  -3.1711   0.6019  -3.9687
  2021-02-20/18:43:27          10.7063 -14.9910   4.7518  -3.2010   0.5458  -3.9420
  2021-02-20/18:43:28          10.7039 -14.9882   4.7509  -3.2771   0.6624  -3.9417
  2021-02-20/18:43:29          10.7015 -14.9854   4.7500  -3.2290   0.7039  -3.9257
  2021-02-20/18:43:30          10.6991 -14.9825   4.7492  -3.2662   0.5590  -3.9814
  2021-02-20/18:43:31          10.6967 -14.9797   4.7483  -3.2322   0.5307  -3.9571
  2021-02-20/18:43:32          10.6943 -14.9769   4.7474  -3.2356   0.5144  -3.9999
  2021-02-20/18:43:33          10.6919 -14.9740   4.7465  -3.2030   0.6664  -3.9866
  2021-02-20/18:43:34          10.6895 -14.9712   4.7456  -3.2505   0.6285  -3.9633
  2021-02-20/18:43:35          10.6871 -14.9684   4.7447  -3.2404   0.6333  -3.9525
  2021-02-20/18:43:36          10.6847 -14.9655   4.7438  -3.2545   0.8454  -3.9238
  2021-02-20/18:43:37          10.6823 -14.9627   4.7429  -3.2305   1.1515  -3.9896
  2021-02-20/18:43:38          10.6799 -14.9598   4.7420  -3.2020   1.2488  -3.9483
  2021-02-20/18:43:39          10.6776 -14.9570   4.7411  -3.3132   1.2571  -3.8629
  2021-02-20/18:43:40          10.6752 -14.9542   4.7402  -3.2512   1.0490  -3.9191
  2021-02-20/18:43:41          10.6728 -14.9513   4.7393  -3.1577   1.0818  -4.0584
  2021-02-20/18:43:42          10.6704 -14.9485   4.7384  -3.1934   0.9886  -3.9624
  2021-02-20/18:43:43          10.6680 -14.9457   4.7375  -3.1998   1.3428  -3.8512
  2021-02-20/18:43:44          10.6656 -14.9428   4.7366  -3.1355   1.7002  -3.8958
  2021-02-20/18:43:45          10.6632 -14.9400   4.7357  -3.1353   1.8115  -3.9173
  2021-02-20/18:43:46          10.6608 -14.9372   4.7348  -3.0116   1.9245  -3.8223
  2021-02-20/18:43:47          10.6584 -14.9343   4.7339  -3.0821   1.7923  -3.9370
  2021-02-20/18:43:48          10.6560 -14.9315   4.7330  -2.9180   2.0598  -3.8690
  2021-02-20/18:43:49          10.6536 -14.9287   4.7321  -3.0473   1.9788  -3.8906
  2021-02-20/18:43:50          10.6512 -14.9258   4.7312  -3.4710   1.4527  -3.8224
  2021-02-20/18:43:51          10.6489 -14.9230   4.7303  -3.6023   1.2233  -3.7447
  2021-02-20/18:43:52          10.6465 -14.9202   4.7294  -3.5935   1.1543  -3.7335
  2021-02-20/18:43:53          10.6441 -14.9173   4.7285  -3.5680   1.2109  -3.7018
  2021-02-20/18:43:54          10.6417 -14.9145   4.7276  -3.6292   1.2147  -3.7083
  2021-02-20/18:43:55          10.6393 -14.9117   4.7267  -3.7604   0.7742  -3.7622
  2021-02-20/18:43:56          10.6369 -14.9088   4.7258  -3.7565   0.5078  -3.6940
  2021-02-20/18:43:57          10.6345 -14.9060   4.7249  -3.8430   0.2495  -3.7493
  2021-02-20/18:43:58          10.6321 -14.9032   4.7240  -3.6806   0.2413  -3.6785
  2021-02-20/18:43:59          10.6297 -14.9003   4.7231  -3.5917   0.7335  -3.7608
  2021-02-20/18:44:00          10.6273 -14.8975   4.7222  -3.6149   0.9029  -3.8467
  2021-02-20/18:44:01          10.6249 -14.8947   4.7213  -3.5356   0.1930  -4.0087
  2021-02-20/18:44:02          10.6225 -14.8918   4.7204  -3.4793  -0.3110  -3.9471
  2021-02-20/18:44:03          10.6202 -14.8890   4.7195  -3.4802   0.2057  -3.8959
  2021-02-20/18:44:04          10.6178 -14.8862   4.7186  -3.5566   0.5679  -3.9134
  2021-02-20/18:44:05          10.6154 -14.8833   4.7177  -3.5250   0.2798  -3.9189
  2021-02-20/18:44:06          10.6130 -14.8805   4.7168  -3.4579   0.3660  -3.9350
  2021-02-20/18:44:07          10.6106 -14.8776   4.7159  -3.5186   0.5033  -3.9254
  2021-02-20/18:44:08          10.6082 -14.8748   4.7150  -3.5259   0.8787  -3.7769
  2021-02-20/18:44:09          10.6058 -14.8720   4.7141  -3.6293   1.0595  -3.7700
  2021-02-20/18:44:10          10.6034 -14.8691   4.7132  -3.5766   0.8744  -3.7995
  2021-02-20/18:44:11          10.6010 -14.8663   4.7123  -3.4792   0.5960  -3.9345
  2021-02-20/18:44:12          10.5986 -14.8635   4.7114  -3.5038   0.2568  -3.9253
  2021-02-20/18:44:13          10.5962 -14.8606   4.7105  -3.5581   0.6297  -3.8418
  2021-02-20/18:44:14          10.5938 -14.8578   4.7096  -3.5660   0.7741  -3.8669
  2021-02-20/18:44:15          10.5915 -14.8550   4.7088  -3.6656   0.5389  -3.7796
  2021-02-20/18:44:16          10.5891 -14.8521   4.7079  -3.4875   0.7485  -3.8440
  2021-02-20/18:44:17          10.5867 -14.8493   4.7070  -3.3854   0.8748  -3.9410
  2021-02-20/18:44:18          10.5843 -14.8465   4.7061  -3.3501   1.0198  -3.8720
  2021-02-20/18:44:19          10.5819 -14.8436   4.7052  -3.5039   1.2615  -3.6360
  2021-02-20/18:44:20          10.5795 -14.8408   4.7043  -3.7673   1.2808  -3.6305
  2021-02-20/18:44:21          10.5771 -14.8380   4.7034  -3.6052   1.2234  -3.6609
  2021-02-20/18:44:22          10.5747 -14.8351   4.7025  -3.5878   1.3111  -3.6035
  2021-02-20/18:44:23          10.5723 -14.8323   4.7016  -3.4576   0.9111  -3.8910
  2021-02-20/18:44:24          10.5699 -14.8295   4.7007  -3.3484   0.8539  -3.9659
  2021-02-20/18:44:25          10.5675 -14.8266   4.6998  -3.3148   0.8108  -4.0062
  2021-02-20/18:44:26          10.5651 -14.8238   4.6989  -3.3784   0.8068  -3.9871
  2021-02-20/18:44:27          10.5628 -14.8210   4.6980  -3.3217   0.7256  -4.0036
  2021-02-20/18:44:28          10.5604 -14.8181   4.6971  -3.4811   1.6915  -3.4378
  2021-02-20/18:44:29          10.5580 -14.8153   4.6962  -3.7214   2.3707  -3.0584
  2021-02-20/18:44:30          10.5556 -14.8125   4.6953  -3.6106   2.2880  -3.2309
  2021-02-20/18:44:31          10.5532 -14.8096   4.6944  -3.5383   2.2567  -3.2710
  2021-02-20/18:44:32          10.5508 -14.8068   4.6935  -3.4714   2.2633  -3.2236
  2021-02-20/18:44:33          10.5484 -14.8039   4.6926  -3.4790   2.2487  -3.2028
  2021-02-20/18:44:34          10.5460 -14.8011   4.6917  -3.4294   2.3501  -3.2194
  2021-02-20/18:44:35          10.5436 -14.7983   4.6908  -3.4608   2.3073  -3.2578
  2021-02-20/18:44:36          10.5412 -14.7954   4.6899  -3.4578   2.2557  -3.2294
  2021-02-20/18:44:37          10.5388 -14.7926   4.6890  -3.4156   2.1742  -3.3053
  2021-02-20/18:44:38          10.5364 -14.7898   4.6881  -3.4755   2.0107  -3.3638
  2021-02-20/18:44:39          10.5341 -14.7869   4.6872  -3.4452   1.9189  -3.3007
  2021-02-20/18:44:40          10.5317 -14.7841   4.6863  -3.4284   2.0182  -3.3232
  2021-02-20/18:44:41          10.5293 -14.7813   4.6854  -3.4693   2.1043  -3.3730
  2021-02-20/18:44:42          10.5269 -14.7784   4.6845  -3.4578   2.0618  -3.3421
  2021-02-20/18:44:43          10.5245 -14.7756   4.6836  -3.4502   2.0579  -3.3583
  2021-02-20/18:44:44          10.5221 -14.7728   4.6827  -3.5007   2.1396  -3.2688
  2021-02-20/18:44:45          10.5197 -14.7699   4.6818  -3.4800   2.1547  -3.2713
  2021-02-20/18:44:46          10.5173 -14.7671   4.6809  -3.5058   2.1753  -3.1896
  2021-02-20/18:44:47          10.5149 -14.7643   4.6800  -3.5064   2.1968  -3.2057
  2021-02-20/18:44:48          10.5125 -14.7614   4.6791  -3.4596   2.1336  -3.2770
  2021-02-20/18:44:49          10.5101 -14.7586   4.6782  -3.4853   1.0311  -3.9440
  2021-02-20/18:44:50          10.5077 -14.7558   4.6773  -3.4101   0.4701  -4.0548
  2021-02-20/18:44:51          10.5054 -14.7529   4.6764  -3.4217   0.3560  -4.0354
  2021-02-20/18:44:52          10.5030 -14.7501   4.6755  -3.4151   0.2887  -4.0399
  2021-02-20/18:44:53          10.5006 -14.7473   4.6746  -3.4483   0.3209  -4.0310
  2021-02-20/18:44:54          10.4982 -14.7444   4.6737  -3.4415   0.5533  -4.0491
  2021-02-20/18:44:55          10.4958 -14.7416   4.6728  -3.4415   0.5620  -4.0439
  2021-02-20/18:44:56          10.4934 -14.7387   4.6719  -3.5924   0.6539  -3.9304
  2021-02-20/18:44:57          10.4910 -14.7359   4.6710  -3.5629   0.5679  -3.8653
  2021-02-20/18:44:58          10.4886 -14.7331   4.6701  -3.4667   0.7639  -3.9248
  2021-02-20/18:44:59          10.4862 -14.7302   4.6692  -3.5046   0.8044  -3.9341
  2021-02-20/18:45:00          10.4838 -14.7274   4.6683  -3.4916   0.8704  -3.9294
  2021-02-20/18:45:01          10.4814 -14.7246   4.6674  -3.5157   0.8637  -3.9079
  2021-02-20/18:45:02          10.4790 -14.7217   4.6666  -3.5224   0.9804  -3.8961
  2021-02-20/18:45:03          10.4767 -14.7189   4.6657  -3.5385   1.0140  -3.8928
  2021-02-20/18:45:04          10.4743 -14.7161   4.6648  -3.6528   1.0100  -3.8349
  2021-02-20/18:45:05          10.4719 -14.7132   4.6639  -3.7221   1.2292  -3.8093
  2021-02-20/18:45:06          10.4695 -14.7104   4.6630  -3.6878   1.4553  -3.6901
  2021-02-20/18:45:07          10.4671 -14.7076   4.6621  -3.6292   1.5295  -3.7566
  2021-02-20/18:45:08          10.4647 -14.7047   4.6612  -3.4732   1.6506  -3.8521
  2021-02-20/18:45:09          10.4623 -14.7019   4.6603  -3.4166   1.4475  -3.9355
  2021-02-20/18:45:10          10.4599 -14.6991   4.6594  -3.4145   1.3431  -4.0480
  2021-02-20/18:45:11          10.4575 -14.6962   4.6585  -3.4120   1.3681  -3.9322
  2021-02-20/18:45:12          10.4551 -14.6934   4.6576  -3.4901   1.5434  -3.7991
  2021-02-20/18:45:13          10.4527 -14.6906   4.6567  -3.5366   1.6457  -3.7810
  2021-02-20/18:45:14          10.4503 -14.6877   4.6558  -3.5669   1.7319  -3.6909
  2021-02-20/18:45:15          10.4480 -14.6849   4.6549  -3.6446   1.9767  -3.5242
  2021-02-20/18:45:16          10.4456 -14.6821   4.6540  -3.5223   1.9629  -3.6597
  2021-02-20/18:45:17          10.4432 -14.6792   4.6531  -3.5327   1.9476  -3.6148
  2021-02-20/18:45:18          10.4408 -14.6764   4.6522  -3.5740   1.9631  -3.5715
  2021-02-20/18:45:19          10.4384 -14.6735   4.6513  -3.5146   1.9495  -3.6549
  2021-02-20/18:45:20          10.4360 -14.6707   4.6504  -3.5270   2.0698  -3.5831
  2021-02-20/18:45:21          10.4336 -14.6679   4.6495  -3.5374   2.0368  -3.6271
  2021-02-20/18:45:22          10.4312 -14.6650   4.6486  -3.6744   2.2253  -3.5490
  2021-02-20/18:45:23          10.4288 -14.6622   4.6477  -3.5983   2.0520  -3.6790
  2021-02-20/18:45:24          10.4264 -14.6594   4.6468  -3.5375   1.9541  -3.7327
  2021-02-20/18:45:25          10.4240 -14.6565   4.6459  -3.5886   1.9567  -3.6773
  2021-02-20/18:45:26          10.4216 -14.6537   4.6450  -3.4705   1.9307  -3.7073
  2021-02-20/18:45:27          10.4193 -14.6509   4.6441  -3.4635   1.9853  -3.7559
  2021-02-20/18:45:28          10.4169 -14.6480   4.6432  -3.5255   2.0056  -3.6625
  2021-02-20/18:45:29          10.4145 -14.6452   4.6423  -3.4639   2.1603  -3.6490
  2021-02-20/18:45:30          10.4121 -14.6424   4.6414  -3.2989   2.1533  -3.7695
  2021-02-20/18:45:31          10.4097 -14.6395   4.6405  -3.3293   2.1514  -3.7304
  2021-02-20/18:45:32          10.4073 -14.6367   4.6396  -3.3352   2.2022  -3.7599
  2021-02-20/18:45:33          10.4049 -14.6339   4.6387  -3.3899   2.1905  -3.8072
  2021-02-20/18:45:34          10.4025 -14.6310   4.6378  -3.4797   2.1228  -3.7470
  2021-02-20/18:45:35          10.4001 -14.6282   4.6369  -3.4729   2.1574  -3.6846
  2021-02-20/18:45:36          10.3977 -14.6254   4.6360  -3.3584   2.1286  -3.7516
  2021-02-20/18:45:37          10.3953 -14.6225   4.6351  -3.3682   2.2842  -3.7215
  2021-02-20/18:45:38          10.3929 -14.6197   4.6342  -3.4451   2.1715  -3.6034
  2021-02-20/18:45:39          10.3906 -14.6168   4.6333  -3.5694   2.2895  -3.4683
  2021-02-20/18:45:40          10.3882 -14.6140   4.6324  -3.5949   2.1371  -3.5889
  2021-02-20/18:45:41          10.3858 -14.6112   4.6315  -3.3826   2.0955  -3.6969
  2021-02-20/18:45:42          10.3834 -14.6083   4.6306  -3.3609   2.2910  -3.5298
  2021-02-20/18:45:43          10.3810 -14.6055   4.6297  -3.6315   2.4636  -3.2827
  2021-02-20/18:45:44          10.3786 -14.6027   4.6288  -3.7501   2.0392  -3.3623
  2021-02-20/18:45:45          10.3762 -14.5998   4.6279  -3.7933   1.9979  -3.3437
  2021-02-20/18:45:46          10.3738 -14.5970   4.6270  -3.8311   2.1601  -3.3153
  2021-02-20/18:45:47          10.3714 -14.5942   4.6261  -3.7453   2.0099  -3.3770
  2021-02-20/18:45:48          10.3690 -14.5913   4.6252  -3.6480   1.9900  -3.5289
  2021-02-20/18:45:49          10.3666 -14.5885   4.6243  -3.5895   1.9972  -3.5440
  2021-02-20/18:45:50          10.3642 -14.5857   4.6234  -3.5663   2.1605  -3.4929
  2021-02-20/18:45:51          10.3619 -14.5828   4.6226  -3.5461   2.1352  -3.5270
  2021-02-20/18:45:52          10.3595 -14.5800   4.6217  -3.4859   2.3800  -3.4026
  2021-02-20/18:45:53          10.3571 -14.5772   4.6208  -3.4421   2.4728  -3.4842
  2021-02-20/18:45:54          10.3547 -14.5743   4.6199  -3.4352   2.4293  -3.5083
  2021-02-20/18:45:55          10.3523 -14.5715   4.6190  -3.4320   2.4055  -3.5598
  2021-02-20/18:45:56          10.3499 -14.5687   4.6181  -3.4341   2.5095  -3.5111
  2021-02-20/18:45:57          10.3475 -14.5658   4.6172  -3.3386   2.4110  -3.5175
  2021-02-20/18:45:58          10.3451 -14.5630   4.6163  -3.4374   2.1901  -3.5606
  2021-02-20/18:45:59          10.3427 -14.5601   4.6154  -3.3602   2.3883  -3.5170
  2021-02-20/18:46:00          10.3403 -14.5573   4.6145  -3.4092   2.5221  -3.3358
  2021-02-20/18:46:01          10.3379 -14.5545   4.6136  -3.4829   2.6001  -3.2545
  2021-02-20/18:46:02          10.3355 -14.5516   4.6127  -3.5261   2.6463  -3.2613
  2021-02-20/18:46:03          10.3332 -14.5488   4.6118  -3.4294   2.4444  -3.4712
  2021-02-20/18:46:04          10.3308 -14.5460   4.6109  -3.3517   2.2986  -3.6117
  2021-02-20/18:46:05          10.3284 -14.5431   4.6100  -3.3412   2.2871  -3.4624
  2021-02-20/18:46:06          10.3260 -14.5403   4.6091  -3.3166   2.4972  -3.4340
  2021-02-20/18:46:07          10.3236 -14.5375   4.6082  -3.3542   2.4571  -3.3615
  2021-02-20/18:46:08          10.3212 -14.5346   4.6073  -3.3653   2.6004  -3.2685
  2021-02-20/18:46:09          10.3188 -14.5318   4.6064  -3.3497   2.5685  -3.3083
  2021-02-20/18:46:10          10.3164 -14.5290   4.6055  -3.3315   2.5238  -3.3143
  2021-02-20/18:46:11          10.3140 -14.5261   4.6046  -3.3501   2.4929  -3.3139
  2021-02-20/18:46:12          10.3116 -14.5233   4.6037  -3.3972   2.4342  -3.4787
  2021-02-20/18:46:13          10.3092 -14.5205   4.6028  -3.5371   2.2398  -3.5547
  2021-02-20/18:46:14          10.3068 -14.5176   4.6019  -3.4370   2.3198  -3.5242
  2021-02-20/18:46:15          10.3045 -14.5148   4.6010  -3.4307   2.2489  -3.5887
  2021-02-20/18:46:16          10.3021 -14.5120   4.6001  -3.3275   2.2601  -3.5177
  2021-02-20/18:46:17          10.2997 -14.5091   4.5992  -3.3540   2.5238  -3.3315
  2021-02-20/18:46:18          10.2973 -14.5063   4.5983  -3.3638   2.6718  -3.3452
  2021-02-20/18:46:19          10.2949 -14.5034   4.5974  -3.3942   2.4483  -3.4336
  2021-02-20/18:46:20          10.2925 -14.5006   4.5965  -3.3451   2.4997  -3.3978
  2021-02-20/18:46:21          10.2901 -14.4978   4.5956  -3.3753   2.4610  -3.3752
  2021-02-20/18:46:22          10.2877 -14.4949   4.5947  -3.3245   2.4049  -3.3645
  2021-02-20/18:46:23          10.2853 -14.4921   4.5938  -3.3536   2.3711  -3.4207
  2021-02-20/18:46:24          10.2829 -14.4893   4.5929  -3.3844   2.4590  -3.3669
  2021-02-20/18:46:25          10.2805 -14.4864   4.5920  -3.3231   2.3774  -3.4055
  2021-02-20/18:46:26          10.2781 -14.4836   4.5911  -3.2093   2.4094  -3.3834
  2021-02-20/18:46:27          10.2758 -14.4808   4.5902  -3.2665   2.3964  -3.4216
  2021-02-20/18:46:28          10.2734 -14.4779   4.5893  -3.2843   2.3489  -3.4043
  2021-02-20/18:46:29          10.2710 -14.4751   4.5884  -3.2408   2.3580  -3.4352
  2021-02-20/18:46:30          10.2686 -14.4723   4.5875  -3.2878   2.3994  -3.4463
  2021-02-20/18:46:31          10.2662 -14.4694   4.5866  -3.3069   2.3966  -3.4463
  2021-02-20/18:46:32          10.2638 -14.4666   4.5857  -3.3193   2.2660  -3.3935
  2021-02-20/18:46:33          10.2614 -14.4638   4.5848  -3.4889   2.0434  -3.4076
  2021-02-20/18:46:34          10.2590 -14.4609   4.5839  -3.4408   2.1062  -3.4060
  2021-02-20/18:46:35          10.2566 -14.4581   4.5830  -3.4956   2.0518  -3.3239
  2021-02-20/18:46:36          10.2542 -14.4552   4.5821  -3.4135   2.3182  -3.3438
  2021-02-20/18:46:37          10.2518 -14.4524   4.5812  -3.4711   2.1518  -3.4487
  2021-02-20/18:46:38          10.2494 -14.4496   4.5803  -3.5613   1.6669  -3.4901
  2021-02-20/18:46:39          10.2471 -14.4467   4.5794  -3.5593   1.7719  -3.5069
  2021-02-20/18:46:40          10.2447 -14.4439   4.5785  -3.5698   1.6347  -3.4636
  2021-02-20/18:46:41          10.2423 -14.4411   4.5777  -3.6177   1.6212  -3.4646
  2021-02-20/18:46:42          10.2399 -14.4382   4.5768  -3.5857   1.6185  -3.4829
  2021-02-20/18:46:43          10.2375 -14.4354   4.5759  -3.5145   1.6405  -3.5491
  2021-02-20/18:46:44          10.2351 -14.4326   4.5750  -3.5567   1.7289  -3.5834
  2021-02-20/18:46:45          10.2327 -14.4297   4.5741  -3.4947   1.8022  -3.5667
  2021-02-20/18:46:46          10.2303 -14.4269   4.5732  -3.5229   1.7327  -3.6140
  2021-02-20/18:46:47          10.2279 -14.4241   4.5723  -3.5666   1.7862  -3.4967
  2021-02-20/18:46:48          10.2255 -14.4212   4.5714  -3.7045   1.8743  -3.3135
  2021-02-20/18:46:49          10.2231 -14.4184   4.5705  -3.6700   2.0575  -3.2447
  2021-02-20/18:46:50          10.2207 -14.4156   4.5696  -3.4101   2.2676  -3.3334
  2021-02-20/18:46:51          10.2184 -14.4127   4.5687  -3.1478   2.6609  -3.3568
  2021-02-20/18:46:52          10.2160 -14.4099   4.5678  -3.0832   2.9607  -3.2704
  2021-02-20/18:46:53          10.2136 -14.4070   4.5669  -2.9774   3.1870  -3.1967
  2021-02-20/18:46:54          10.2112 -14.4042   4.5660  -2.9398   3.2547  -3.1936
  2021-02-20/18:46:55          10.2088 -14.4014   4.5651  -2.9983   3.2257  -3.1787
  2021-02-20/18:46:56          10.2064 -14.3985   4.5642  -3.0050   3.3267  -3.1014
  2021-02-20/18:46:57          10.2040 -14.3957   4.5633  -3.0683   3.2199  -3.1002
  2021-02-20/18:46:58          10.2016 -14.3929   4.5624  -3.1509   3.1374  -3.1082
  2021-02-20/18:46:59          10.1992 -14.3900   4.5615  -3.1811   3.0266  -3.1879
  2021-02-20/18:47:00          10.1968 -14.3872   4.5606  -3.1364   3.1327  -3.2300
  2021-02-20/18:47:01          10.1944 -14.3844   4.5597  -3.1365   2.9890  -3.2950
  2021-02-20/18:47:02          10.1920 -14.3815   4.5588  -3.2879   2.7688  -3.3267
  2021-02-20/18:47:03          10.1897 -14.3787   4.5579  -3.2341   2.6672  -3.3392
  2021-02-20/18:47:04          10.1873 -14.3759   4.5570  -3.2620   2.7871  -3.2961
  2021-02-20/18:47:05          10.1849 -14.3730   4.5561  -3.3031   2.6316  -3.3242
  2021-02-20/18:47:06          10.1825 -14.3702   4.5552  -3.2872   2.5794  -3.2645
  2021-02-20/18:47:07          10.1801 -14.3674   4.5543  -3.2883   2.5521  -3.2953
  2021-02-20/18:47:08          10.1777 -14.3645   4.5534  -3.3701   2.5592  -3.3214
  2021-02-20/18:47:09          10.1753 -14.3617   4.5525  -3.3696   2.4838  -3.3127
  2021-02-20/18:47:10          10.1729 -14.3588   4.5516  -3.3688   2.4630  -3.2785
  2021-02-20/18:47:11          10.1705 -14.3560   4.5507  -3.3694   2.4538  -3.3008
  2021-02-20/18:47:12          10.1681 -14.3532   4.5498  -3.3718   2.4918  -3.2405
  2021-02-20/18:47:13          10.1657 -14.3503   4.5489  -3.3728   2.5439  -3.2036
  2021-02-20/18:47:14          10.1633 -14.3475   4.5480  -3.4279   2.5618  -3.2541
  2021-02-20/18:47:15          10.1610 -14.3447   4.5471  -3.4533   2.5272  -3.2568
  2021-02-20/18:47:16          10.1586 -14.3418   4.5462  -3.4492   2.4694  -3.2709
  2021-02-20/18:47:17          10.1562 -14.3390   4.5453  -3.3365   2.4988  -3.2243
  2021-02-20/18:47:18          10.1538 -14.3362   4.5444  -3.3131   2.6818  -3.2599
  2021-02-20/18:47:19          10.1514 -14.3333   4.5435  -3.3579   2.6011  -3.2857
  2021-02-20/18:47:20          10.1490 -14.3305   4.5426  -3.4249   2.5031  -3.2545
  2021-02-20/18:47:21          10.1466 -14.3277   4.5417  -3.4418   2.4514  -3.2336
  2021-02-20/18:47:22          10.1442 -14.3248   4.5408  -3.4686   2.4666  -3.2905
  2021-02-20/18:47:23          10.1418 -14.3220   4.5399  -3.4845   2.4467  -3.2824
  2021-02-20/18:47:24          10.1394 -14.3191   4.5390  -3.4273   2.4638  -3.2858
  2021-02-20/18:47:25          10.1370 -14.3163   4.5381  -3.4433   2.4652  -3.3395
  2021-02-20/18:47:26          10.1346 -14.3135   4.5372  -3.5217   2.3705  -3.2766
  2021-02-20/18:47:27          10.1323 -14.3106   4.5363  -3.5407   2.2667  -3.2929
  2021-02-20/18:47:28          10.1299 -14.3078   4.5354  -3.5625   2.1958  -3.3030
  2021-02-20/18:47:29          10.1275 -14.3050   4.5345  -3.6412   2.0966  -3.3209
  2021-02-20/18:47:30          10.1251 -14.3021   4.5336  -3.5828   2.0661  -3.2611
  2021-02-20/18:47:31          10.1227 -14.2993   4.5327  -3.5439   2.0365  -3.3065
  2021-02-20/18:47:32          10.1203 -14.2965   4.5318  -3.5802   2.0932  -3.3219
  2021-02-20/18:47:33          10.1179 -14.2936   4.5309  -3.5814   2.0645  -3.3292
  2021-02-20/18:47:34          10.1155 -14.2908   4.5301  -3.5509   2.1888  -3.3115
  2021-02-20/18:47:35          10.1131 -14.2880   4.5292  -3.5430   2.1393  -3.3721
  2021-02-20/18:47:36          10.1107 -14.2851   4.5283  -3.5513   2.1425  -3.3315
  2021-02-20/18:47:37          10.1083 -14.2823   4.5274  -3.5534   2.1426  -3.3253
  2021-02-20/18:47:38          10.1059 -14.2795   4.5265  -3.5965   2.1048  -3.2591
  2021-02-20/18:47:39          10.1036 -14.2766   4.5256  -3.5565   2.1295  -3.2486
  2021-02-20/18:47:40          10.1012 -14.2738   4.5247  -3.5234   2.2026  -3.2684
  2021-02-20/18:47:41          10.0988 -14.2709   4.5238  -3.5164   2.1892  -3.2990
  2021-02-20/18:47:42          10.0964 -14.2681   4.5229  -3.3887   2.2916  -3.3236
  2021-02-20/18:47:43          10.0940 -14.2653   4.5220  -3.4361   2.2514  -3.3501
  2021-02-20/18:47:44          10.0916 -14.2624   4.5211  -3.5172   2.2598  -3.2739
  2021-02-20/18:47:45          10.0892 -14.2596   4.5202  -3.4613   2.2134  -3.2690
  2021-02-20/18:47:46          10.0868 -14.2568   4.5193  -3.5411   2.2078  -3.2933
  2021-02-20/18:47:47          10.0844 -14.2539   4.5184  -3.6138   2.1333  -3.2657
  2021-02-20/18:47:48          10.0820 -14.2511   4.5175  -3.5982   2.1340  -3.2479
  2021-02-20/18:47:49          10.0796 -14.2483   4.5166  -3.5716   2.1561  -3.2581
  2021-02-20/18:47:50          10.0772 -14.2454   4.5157  -3.6350   2.0675  -3.2555
  2021-02-20/18:47:51          10.0749 -14.2426   4.5148  -3.6294   2.0127  -3.1807
  2021-02-20/18:47:52          10.0725 -14.2398   4.5139  -3.5736   2.1129  -3.2134
  2021-02-20/18:47:53          10.0701 -14.2369   4.5130  -3.6760   1.9871  -3.2341
  2021-02-20/18:47:54          10.0677 -14.2341   4.5121  -3.6280   2.0006  -3.2225
  2021-02-20/18:47:55          10.0653 -14.2312   4.5112  -3.5968   2.0601  -3.2122
  2021-02-20/18:47:56          10.0629 -14.2284   4.5103  -3.6837   2.0920  -3.2430
  2021-02-20/18:47:57          10.0605 -14.2256   4.5094  -3.6627   2.0298  -3.2088
  2021-02-20/18:47:58          10.0581 -14.2227   4.5085  -3.6409   2.0521  -3.2306
  2021-02-20/18:47:59          10.0557 -14.2199   4.5076  -3.6400   2.1072  -3.2553
  2021-02-20/18:48:00          10.0533 -14.2171   4.5067  -3.6427   2.0931  -3.1996
  2021-02-20/18:48:01          10.0509 -14.2142   4.5058  -3.6439   2.2082  -3.1954
  2021-02-20/18:48:02          10.0485 -14.2114   4.5049  -3.6886   2.3626  -3.0573
  2021-02-20/18:48:03          10.0462 -14.2086   4.5040  -3.6256   2.3585  -3.0374
  2021-02-20/18:48:04          10.0438 -14.2057   4.5031  -3.5929   2.2377  -3.1329
  2021-02-20/18:48:05          10.0414 -14.2029   4.5022  -3.6115   2.3220  -3.1321
  2021-02-20/18:48:06          10.0390 -14.2001   4.5013  -3.5514   2.3597  -3.0304
  2021-02-20/18:48:07          10.0366 -14.1972   4.5004  -3.5430   2.3356  -3.1246
  2021-02-20/18:48:08          10.0342 -14.1944   4.4995  -3.6117   2.2845  -3.1080
  2021-02-20/18:48:09          10.0318 -14.1915   4.4986  -3.6476   2.3916  -3.2016
  2021-02-20/18:48:10          10.0294 -14.1887   4.4977  -3.6986   2.2844  -3.2548
  2021-02-20/18:48:11          10.0270 -14.1859   4.4968  -3.6904   2.2388  -3.2342
  2021-02-20/18:48:12          10.0246 -14.1830   4.4959  -3.7280   2.2513  -3.2043
  2021-02-20/18:48:13          10.0222 -14.1802   4.4950  -3.6654   2.1966  -3.2452
  2021-02-20/18:48:14          10.0198 -14.1774   4.4941  -3.7531   2.1804  -3.1538
  2021-02-20/18:48:15          10.0175 -14.1745   4.4932  -3.6369   2.1279  -3.2061
  2021-02-20/18:48:16          10.0151 -14.1717   4.4923  -3.6028   1.8805  -2.9624
  2021-02-20/18:48:17          10.0127 -14.1689   4.4914  -3.8403   1.7288  -3.0089
  2021-02-20/18:48:18          10.0103 -14.1660   4.4905  -3.8289   1.5558  -2.9954
  2021-02-20/18:48:19          10.0079 -14.1632   4.4896  -3.6516   1.6469  -3.0394
  2021-02-20/18:48:20          10.0055 -14.1604   4.4887  -3.4877   1.8142  -3.2223
  2021-02-20/18:48:21          10.0031 -14.1575   4.4878  -3.6024   1.5688  -3.1408
  2021-02-20/18:48:22          10.0007 -14.1547   4.4869  -3.7360   1.5428  -2.9322
  2021-02-20/18:48:23           9.9983 -14.1518   4.4860  -3.7819   1.4726  -2.9245
  2021-02-20/18:48:24           9.9959 -14.1490   4.4851  -3.7425   1.4849  -2.9868
  2021-02-20/18:48:25           9.9935 -14.1462   4.4842  -3.7336   1.3023  -3.1236
  2021-02-20/18:48:26           9.9911 -14.1433   4.4833  -3.6988   1.1701  -3.0197
  2021-02-20/18:48:27           9.9888 -14.1405   4.4824  -3.4974   1.3782  -2.9466
  2021-02-20/18:48:28           9.9864 -14.1377   4.4815  -3.4009   1.6280  -3.0019
  2021-02-20/18:48:29           9.9840 -14.1348   4.4807  -3.4442   1.6367  -3.0079
  2021-02-20/18:48:30           9.9816 -14.1320   4.4798  -3.5909   1.4598  -2.9679
  2021-02-20/18:48:31           9.9792 -14.1292   4.4789  -3.8012   0.8732  -2.9430
  2021-02-20/18:48:32           9.9768 -14.1263   4.4780  -3.8876   0.4529  -2.8328
  2021-02-20/18:48:33           9.9744 -14.1235   4.4771  -3.7141   0.3754  -2.9486
  2021-02-20/18:48:34           9.9720 -14.1207   4.4762  -3.5993   0.5515  -3.1194
  2021-02-20/18:48:35           9.9696 -14.1178   4.4753  -3.5781   0.7997  -3.1126
  2021-02-20/18:48:36           9.9672 -14.1150   4.4744  -3.7413   1.0207  -3.2549
  2021-02-20/18:48:37           9.9648 -14.1121   4.4735  -3.8456   0.9875  -3.3644
  2021-02-20/18:48:38           9.9624 -14.1093   4.4726  -3.7702   0.9046  -3.2996
  2021-02-20/18:48:39           9.9601 -14.1065   4.4717  -3.6212   1.2369  -3.2811
  2021-02-20/18:48:40           9.9577 -14.1036   4.4708  -3.6890   1.3568  -3.2064
  2021-02-20/18:48:41           9.9553 -14.1008   4.4699  -3.6418   1.4252  -3.1770
  2021-02-20/18:48:42           9.9529 -14.0980   4.4690  -3.6222   1.3557  -3.1805
  2021-02-20/18:48:43           9.9505 -14.0951   4.4681  -3.5707   1.4317  -3.1013
  2021-02-20/18:48:44           9.9481 -14.0923   4.4672  -3.4680   1.5793  -3.1114
  2021-02-20/18:48:45           9.9457 -14.0895   4.4663  -3.4171   1.9128  -3.1903
  2021-02-20/18:48:46           9.9433 -14.0866   4.4654  -3.5060   1.9558  -3.1405
  2021-02-20/18:48:47           9.9409 -14.0838   4.4645  -3.5679   1.9092  -3.1685
  2021-02-20/18:48:48           9.9385 -14.0809   4.4636  -3.5670   1.7371  -3.1714
  2021-02-20/18:48:49           9.9361 -14.0781   4.4627  -3.8382   1.0879  -3.0830
  2021-02-20/18:48:50           9.9337 -14.0753   4.4618  -4.0948   0.2426  -2.9017
  2021-02-20/18:48:51           9.9314 -14.0724   4.4609  -3.8192   0.4445  -2.7920
  2021-02-20/18:48:52           9.9290 -14.0696   4.4600  -3.5745   1.1843  -2.9716
  2021-02-20/18:48:53           9.9266 -14.0668   4.4591  -3.5885   1.2346  -2.9283
  2021-02-20/18:48:54           9.9242 -14.0639   4.4582  -3.6627   1.2629  -2.8209
  2021-02-20/18:48:55           9.9218 -14.0611   4.4573  -3.6239   1.4305  -2.7998
  2021-02-20/18:48:56           9.9194 -14.0583   4.4564  -3.7045   1.4784  -2.9359
  2021-02-20/18:48:57           9.9170 -14.0554   4.4555  -3.8747   0.8448  -3.0232
  2021-02-20/18:48:58           9.9146 -14.0526   4.4546  -3.8519   0.8131  -2.8233
  2021-02-20/18:48:59           9.9122 -14.0498   4.4537  -4.0069   0.9212  -2.7122
  2021-02-20/18:49:00           9.9098 -14.0469   4.4528  -4.0231   0.8133  -2.7342
  2021-02-20/18:49:01           9.9074 -14.0441   4.4519  -3.9159   0.8519  -2.8661
  2021-02-20/18:49:02           9.9050 -14.0412   4.4510  -3.8360   0.7737  -2.9419
  2021-02-20/18:49:03           9.9027 -14.0384   4.4501  -3.8100   0.7049  -2.9733
  2021-02-20/18:49:04           9.9003 -14.0356   4.4492  -3.8311   0.5911  -2.9077
  2021-02-20/18:49:05           9.8979 -14.0327   4.4483  -3.8186   0.6165  -2.8237
  2021-02-20/18:49:06           9.8955 -14.0299   4.4474  -3.7923   0.6896  -2.9405
  2021-02-20/18:49:07           9.8931 -14.0271   4.4465  -3.7127   0.7719  -3.0007
  2021-02-20/18:49:08           9.8907 -14.0242   4.4456  -3.7070   0.6327  -3.1279
  2021-02-20/18:49:09           9.8883 -14.0214   4.4447  -3.6510   0.7601  -2.9443
  2021-02-20/18:49:10           9.8859 -14.0186   4.4438  -3.8381   0.9566  -2.9032
  2021-02-20/18:49:11           9.8835 -14.0157   4.4429  -3.8510   0.8494  -3.0421
  2021-02-20/18:49:12           9.8811 -14.0129   4.4420  -3.6810   0.9788  -3.1870
  2021-02-20/18:49:13           9.8787 -14.0100   4.4411  -3.6706   1.0281  -3.1937
  2021-02-20/18:49:14           9.8763 -14.0072   4.4402  -3.8531   0.9372  -3.1304
  2021-02-20/18:49:15           9.8739 -14.0044   4.4393  -3.8749   0.8843  -3.0852
  2021-02-20/18:49:16           9.8716 -14.0015   4.4384  -3.8901   0.9390  -3.1450
  2021-02-20/18:49:17           9.8692 -13.9987   4.4375  -3.7316   0.8824  -3.2784
  2021-02-20/18:49:18           9.8668 -13.9959   4.4366  -3.7653   0.8959  -3.2377
  2021-02-20/18:49:19           9.8644 -13.9930   4.4357  -3.8324   0.8687  -3.1362
  2021-02-20/18:49:20           9.8620 -13.9902   4.4348  -3.8370   0.9673  -3.1004
[truncated: 1,560,637 more chars]
