# Supplementary material for: Closed magnetic topology in the Venusian magnetotail and ion escape at Venus
Source: Nat Commun. 2024 Jul 18;15:6065. doi: 10.1038/s41467-024-50480-0 (PMC11258336; doi:10.1038/s41467-024-50480-0)
Supplement: Supplementary file 3 — Source Data [file 41467_2024_50480_MOESM3_ESM.zip › datafiles/FigS4.txt]

Panel        1:  vex_eph_alt_1sec
2006-08-24/00:00:00           33480.9
2006-08-24/00:00:01           33478.5
2006-08-24/00:00:02           33476.1
2006-08-24/00:00:03           33473.7
2006-08-24/00:00:04           33471.3
2006-08-24/00:00:05           33468.9
2006-08-24/00:00:06           33466.5
2006-08-24/00:00:07           33464.1
2006-08-24/00:00:08           33461.7
2006-08-24/00:00:09           33459.3
2006-08-24/00:00:10           33456.9
2006-08-24/00:00:11           33454.5
2006-08-24/00:00:12           33452.1
2006-08-24/00:00:13           33449.7
2006-08-24/00:00:14           33447.3
2006-08-24/00:00:15           33444.9
2006-08-24/00:00:16           33442.5
2006-08-24/00:00:17           33440.1
2006-08-24/00:00:18           33437.6
2006-08-24/00:00:19           33435.2
2006-08-24/00:00:20           33432.8
2006-08-24/00:00:21           33430.4
2006-08-24/00:00:22           33428.0
2006-08-24/00:00:23           33425.6
2006-08-24/00:00:24           33423.2
2006-08-24/00:00:25           33420.8
2006-08-24/00:00:26           33418.4
2006-08-24/00:00:27           33416.0
2006-08-24/00:00:28           33413.6
2006-08-24/00:00:29           33411.2
2006-08-24/00:00:30           33408.8
2006-08-24/00:00:31           33406.4
2006-08-24/00:00:32           33404.0
2006-08-24/00:00:33           33401.6
2006-08-24/00:00:34           33399.2
2006-08-24/00:00:35           33396.8
2006-08-24/00:00:36           33394.3
2006-08-24/00:00:37           33391.9
2006-08-24/00:00:38           33389.5
2006-08-24/00:00:39           33387.1
2006-08-24/00:00:40           33384.7
2006-08-24/00:00:41           33382.3
2006-08-24/00:00:42           33379.9
2006-08-24/00:00:43           33377.5
2006-08-24/00:00:44           33375.1
2006-08-24/00:00:45           33372.7
2006-08-24/00:00:46           33370.3
2006-08-24/00:00:47           33367.9
2006-08-24/00:00:48           33365.5
2006-08-24/00:00:49           33363.1
2006-08-24/00:00:50           33360.6
2006-08-24/00:00:51           33358.2
2006-08-24/00:00:52           33355.8
2006-08-24/00:00:53           33353.4
2006-08-24/00:00:54           33351.0
2006-08-24/00:00:55           33348.6
2006-08-24/00:00:56           33346.2
2006-08-24/00:00:57           33343.8
2006-08-24/00:00:58           33341.4
2006-08-24/00:00:59           33339.0
2006-08-24/00:01:00           33336.5
2006-08-24/00:01:01           33334.1
2006-08-24/00:01:02           33331.7
2006-08-24/00:01:03           33329.3
2006-08-24/00:01:04           33326.9
2006-08-24/00:01:05           33324.5
2006-08-24/00:01:06           33322.1
2006-08-24/00:01:07           33319.7
2006-08-24/00:01:08           33317.3
2006-08-24/00:01:09           33314.8
2006-08-24/00:01:10           33312.4
2006-08-24/00:01:11           33310.0
2006-08-24/00:01:12           33307.6
2006-08-24/00:01:13           33305.2
2006-08-24/00:01:14           33302.8
2006-08-24/00:01:15           33300.4
2006-08-24/00:01:16           33298.0
2006-08-24/00:01:17           33295.6
2006-08-24/00:01:18           33293.1
2006-08-24/00:01:19           33290.7
2006-08-24/00:01:20           33288.3
2006-08-24/00:01:21           33285.9
2006-08-24/00:01:22           33283.5
2006-08-24/00:01:23           33281.1
2006-08-24/00:01:24           33278.7
2006-08-24/00:01:25           33276.2
2006-08-24/00:01:26           33273.8
2006-08-24/00:01:27           33271.4
2006-08-24/00:01:28           33269.0
2006-08-24/00:01:29           33266.6
2006-08-24/00:01:30           33264.2
2006-08-24/00:01:31           33261.8
2006-08-24/00:01:32           33259.3
2006-08-24/00:01:33           33256.9
2006-08-24/00:01:34           33254.5
2006-08-24/00:01:35           33252.1
2006-08-24/00:01:36           33249.7
2006-08-24/00:01:37           33247.3
2006-08-24/00:01:38           33244.8
2006-08-24/00:01:39           33242.4
2006-08-24/00:01:40           33240.0
2006-08-24/00:01:41           33237.6
2006-08-24/00:01:42           33235.2
2006-08-24/00:01:43           33232.8
2006-08-24/00:01:44           33230.3
2006-08-24/00:01:45           33227.9
2006-08-24/00:01:46           33225.5
2006-08-24/00:01:47           33223.1
2006-08-24/00:01:48           33220.7
2006-08-24/00:01:49           33218.3
2006-08-24/00:01:50           33215.8
2006-08-24/00:01:51           33213.4
2006-08-24/00:01:52           33211.0
2006-08-24/00:01:53           33208.6
2006-08-24/00:01:54           33206.2
2006-08-24/00:01:55           33203.8
2006-08-24/00:01:56           33201.3
2006-08-24/00:01:57           33198.9
2006-08-24/00:01:58           33196.5
2006-08-24/00:01:59           33194.1
2006-08-24/00:02:00           33191.7
2006-08-24/00:02:01           33189.2
2006-08-24/00:02:02           33186.8
2006-08-24/00:02:03           33184.4
2006-08-24/00:02:04           33182.0
2006-08-24/00:02:05           33179.6
2006-08-24/00:02:06           33177.1
2006-08-24/00:02:07           33174.7
2006-08-24/00:02:08           33172.3
2006-08-24/00:02:09           33169.9
2006-08-24/00:02:10           33167.5
2006-08-24/00:02:11           33165.0
2006-08-24/00:02:12           33162.6
2006-08-24/00:02:13           33160.2
2006-08-24/00:02:14           33157.8
2006-08-24/00:02:15           33155.4
2006-08-24/00:02:16           33152.9
2006-08-24/00:02:17           33150.5
2006-08-24/00:02:18           33148.1
2006-08-24/00:02:19           33145.7
2006-08-24/00:02:20           33143.2
2006-08-24/00:02:21           33140.8
2006-08-24/00:02:22           33138.4
2006-08-24/00:02:23           33136.0
2006-08-24/00:02:24           33133.6
2006-08-24/00:02:25           33131.1
2006-08-24/00:02:26           33128.7
2006-08-24/00:02:27           33126.3
2006-08-24/00:02:28           33123.9
2006-08-24/00:02:29           33121.4
2006-08-24/00:02:30           33119.0
2006-08-24/00:02:31           33116.6
2006-08-24/00:02:32           33114.2
2006-08-24/00:02:33           33111.7
2006-08-24/00:02:34           33109.3
2006-08-24/00:02:35           33106.9
2006-08-24/00:02:36           33104.5
2006-08-24/00:02:37           33102.0
2006-08-24/00:02:38           33099.6
2006-08-24/00:02:39           33097.2
2006-08-24/00:02:40           33094.8
2006-08-24/00:02:41           33092.3
2006-08-24/00:02:42           33089.9
2006-08-24/00:02:43           33087.5
2006-08-24/00:02:44           33085.1
2006-08-24/00:02:45           33082.6
2006-08-24/00:02:46           33080.2
2006-08-24/00:02:47           33077.8
2006-08-24/00:02:48           33075.4
2006-08-24/00:02:49           33072.9
2006-08-24/00:02:50           33070.5
2006-08-24/00:02:51           33068.1
2006-08-24/00:02:52           33065.7
2006-08-24/00:02:53           33063.2
2006-08-24/00:02:54           33060.8
2006-08-24/00:02:55           33058.4
2006-08-24/00:02:56           33055.9
2006-08-24/00:02:57           33053.5
2006-08-24/00:02:58           33051.1
2006-08-24/00:02:59           33048.7
2006-08-24/00:03:00           33046.2
2006-08-24/00:03:01           33043.8
2006-08-24/00:03:02           33041.4
2006-08-24/00:03:03           33039.0
2006-08-24/00:03:04           33036.5
2006-08-24/00:03:05           33034.1
2006-08-24/00:03:06           33031.7
2006-08-24/00:03:07           33029.2
2006-08-24/00:03:08           33026.8
2006-08-24/00:03:09           33024.4
2006-08-24/00:03:10           33022.0
2006-08-24/00:03:11           33019.5
2006-08-24/00:03:12           33017.1
2006-08-24/00:03:13           33014.7
2006-08-24/00:03:14           33012.2
2006-08-24/00:03:15           33009.8
2006-08-24/00:03:16           33007.4
2006-08-24/00:03:17           33004.9
2006-08-24/00:03:18           33002.5
2006-08-24/00:03:19           33000.1
2006-08-24/00:03:20           32997.6
2006-08-24/00:03:21           32995.2
2006-08-24/00:03:22           32992.8
2006-08-24/00:03:23           32990.4
2006-08-24/00:03:24           32987.9
2006-08-24/00:03:25           32985.5
2006-08-24/00:03:26           32983.1
2006-08-24/00:03:27           32980.6
2006-08-24/00:03:28           32978.2
2006-08-24/00:03:29           32975.8
2006-08-24/00:03:30           32973.3
2006-08-24/00:03:31           32970.9
2006-08-24/00:03:32           32968.5
2006-08-24/00:03:33           32966.0
2006-08-24/00:03:34           32963.6
2006-08-24/00:03:35           32961.2
2006-08-24/00:03:36           32958.7
2006-08-24/00:03:37           32956.3
2006-08-24/00:03:38           32953.9
2006-08-24/00:03:39           32951.4
2006-08-24/00:03:40           32949.0
2006-08-24/00:03:41           32946.6
2006-08-24/00:03:42           32944.1
2006-08-24/00:03:43           32941.7
2006-08-24/00:03:44           32939.3
2006-08-24/00:03:45           32936.8
2006-08-24/00:03:46           32934.4
2006-08-24/00:03:47           32932.0
2006-08-24/00:03:48           32929.5
2006-08-24/00:03:49           32927.1
2006-08-24/00:03:50           32924.6
2006-08-24/00:03:51           32922.2
2006-08-24/00:03:52           32919.8
2006-08-24/00:03:53           32917.3
2006-08-24/00:03:54           32914.9
2006-08-24/00:03:55           32912.5
2006-08-24/00:03:56           32910.0
2006-08-24/00:03:57           32907.6
2006-08-24/00:03:58           32905.2
2006-08-24/00:03:59           32902.7
2006-08-24/00:04:00           32900.3
2006-08-24/00:04:01           32897.8
2006-08-24/00:04:02           32895.4
2006-08-24/00:04:03           32893.0
2006-08-24/00:04:04           32890.5
2006-08-24/00:04:05           32888.1
2006-08-24/00:04:06           32885.7
2006-08-24/00:04:07           32883.2
2006-08-24/00:04:08           32880.8
2006-08-24/00:04:09           32878.3
2006-08-24/00:04:10           32875.9
2006-08-24/00:04:11           32873.5
2006-08-24/00:04:12           32871.0
2006-08-24/00:04:13           32868.6
2006-08-24/00:04:14           32866.2
2006-08-24/00:04:15           32863.7
2006-08-24/00:04:16           32861.3
2006-08-24/00:04:17           32858.8
2006-08-24/00:04:18           32856.4
2006-08-24/00:04:19           32854.0
2006-08-24/00:04:20           32851.5
2006-08-24/00:04:21           32849.1
2006-08-24/00:04:22           32846.6
2006-08-24/00:04:23           32844.2
2006-08-24/00:04:24           32841.8
2006-08-24/00:04:25           32839.3
2006-08-24/00:04:26           32836.9
2006-08-24/00:04:27           32834.4
2006-08-24/00:04:28           32832.0
2006-08-24/00:04:29           32829.6
2006-08-24/00:04:30           32827.1
2006-08-24/00:04:31           32824.7
2006-08-24/00:04:32           32822.2
2006-08-24/00:04:33           32819.8
2006-08-24/00:04:34           32817.3
2006-08-24/00:04:35           32814.9
2006-08-24/00:04:36           32812.5
2006-08-24/00:04:37           32810.0
2006-08-24/00:04:38           32807.6
2006-08-24/00:04:39           32805.1
2006-08-24/00:04:40           32802.7
2006-08-24/00:04:41           32800.2
2006-08-24/00:04:42           32797.8
2006-08-24/00:04:43           32795.4
2006-08-24/00:04:44           32792.9
2006-08-24/00:04:45           32790.5
2006-08-24/00:04:46           32788.0
2006-08-24/00:04:47           32785.6
2006-08-24/00:04:48           32783.1
2006-08-24/00:04:49           32780.7
2006-08-24/00:04:50           32778.2
2006-08-24/00:04:51           32775.8
2006-08-24/00:04:52           32773.4
2006-08-24/00:04:53           32770.9
2006-08-24/00:04:54           32768.5
2006-08-24/00:04:55           32766.0
2006-08-24/00:04:56           32763.6
2006-08-24/00:04:57           32761.1
2006-08-24/00:04:58           32758.7
2006-08-24/00:04:59           32756.2
2006-08-24/00:05:00           32753.8
2006-08-24/00:05:01           32751.4
2006-08-24/00:05:02           32748.9
2006-08-24/00:05:03           32746.5
2006-08-24/00:05:04           32744.0
2006-08-24/00:05:05           32741.6
2006-08-24/00:05:06           32739.1
2006-08-24/00:05:07           32736.7
2006-08-24/00:05:08           32734.2
2006-08-24/00:05:09           32731.8
2006-08-24/00:05:10           32729.3
2006-08-24/00:05:11           32726.9
2006-08-24/00:05:12           32724.4
2006-08-24/00:05:13           32722.0
2006-08-24/00:05:14           32719.5
2006-08-24/00:05:15           32717.1
2006-08-24/00:05:16           32714.6
2006-08-24/00:05:17           32712.2
2006-08-24/00:05:18           32709.7
2006-08-24/00:05:19           32707.3
2006-08-24/00:05:20           32704.8
2006-08-24/00:05:21           32702.4
2006-08-24/00:05:22           32699.9
2006-08-24/00:05:23           32697.5
2006-08-24/00:05:24           32695.1
2006-08-24/00:05:25           32692.6
2006-08-24/00:05:26           32690.2
2006-08-24/00:05:27           32687.7
2006-08-24/00:05:28           32685.2
2006-08-24/00:05:29           32682.8
2006-08-24/00:05:30           32680.4
2006-08-24/00:05:31           32677.9
2006-08-24/00:05:32           32675.4
2006-08-24/00:05:33           32673.0
2006-08-24/00:05:34           32670.6
2006-08-24/00:05:35           32668.1
2006-08-24/00:05:36           32665.6
2006-08-24/00:05:37           32663.2
2006-08-24/00:05:38           32660.7
2006-08-24/00:05:39           32658.3
2006-08-24/00:05:40           32655.8
2006-08-24/00:05:41           32653.4
2006-08-24/00:05:42           32650.9
2006-08-24/00:05:43           32648.5
2006-08-24/00:05:44           32646.0
2006-08-24/00:05:45           32643.6
2006-08-24/00:05:46           32641.1
2006-08-24/00:05:47           32638.7
2006-08-24/00:05:48           32636.2
2006-08-24/00:05:49           32633.8
2006-08-24/00:05:50           32631.3
2006-08-24/00:05:51           32628.9
2006-08-24/00:05:52           32626.4
2006-08-24/00:05:53           32623.9
2006-08-24/00:05:54           32621.5
2006-08-24/00:05:55           32619.0
2006-08-24/00:05:56           32616.6
2006-08-24/00:05:57           32614.1
2006-08-24/00:05:58           32611.7
2006-08-24/00:05:59           32609.2
2006-08-24/00:06:00           32606.8
2006-08-24/00:06:01           32604.3
2006-08-24/00:06:02           32601.9
2006-08-24/00:06:03           32599.4
2006-08-24/00:06:04           32596.9
2006-08-24/00:06:05           32594.5
2006-08-24/00:06:06           32592.0
2006-08-24/00:06:07           32589.6
2006-08-24/00:06:08           32587.1
2006-08-24/00:06:09           32584.7
2006-08-24/00:06:10           32582.2
2006-08-24/00:06:11           32579.8
2006-08-24/00:06:12           32577.3
2006-08-24/00:06:13           32574.8
2006-08-24/00:06:14           32572.4
2006-08-24/00:06:15           32569.9
2006-08-24/00:06:16           32567.5
2006-08-24/00:06:17           32565.0
2006-08-24/00:06:18           32562.6
2006-08-24/00:06:19           32560.1
2006-08-24/00:06:20           32557.6
2006-08-24/00:06:21           32555.2
2006-08-24/00:06:22           32552.7
2006-08-24/00:06:23           32550.3
2006-08-24/00:06:24           32547.8
2006-08-24/00:06:25           32545.3
2006-08-24/00:06:26           32542.9
2006-08-24/00:06:27           32540.4
2006-08-24/00:06:28           32538.0
2006-08-24/00:06:29           32535.5
2006-08-24/00:06:30           32533.1
2006-08-24/00:06:31           32530.6
2006-08-24/00:06:32           32528.1
2006-08-24/00:06:33           32525.7
2006-08-24/00:06:34           32523.2
2006-08-24/00:06:35           32520.8
2006-08-24/00:06:36           32518.3
2006-08-24/00:06:37           32515.8
2006-08-24/00:06:38           32513.4
2006-08-24/00:06:39           32510.9
2006-08-24/00:06:40           32508.4
2006-08-24/00:06:41           32506.0
2006-08-24/00:06:42           32503.5
2006-08-24/00:06:43           32501.1
2006-08-24/00:06:44           32498.6
2006-08-24/00:06:45           32496.1
2006-08-24/00:06:46           32493.7
2006-08-24/00:06:47           32491.2
2006-08-24/00:06:48           32488.8
2006-08-24/00:06:49           32486.3
2006-08-24/00:06:50           32483.8
2006-08-24/00:06:51           32481.4
2006-08-24/00:06:52           32478.9
2006-08-24/00:06:53           32476.4
2006-08-24/00:06:54           32474.0
2006-08-24/00:06:55           32471.5
2006-08-24/00:06:56           32469.1
2006-08-24/00:06:57           32466.6
2006-08-24/00:06:58           32464.1
2006-08-24/00:06:59           32461.7
2006-08-24/00:07:00           32459.2
2006-08-24/00:07:01           32456.7
2006-08-24/00:07:02           32454.3
2006-08-24/00:07:03           32451.8
2006-08-24/00:07:04           32449.3
2006-08-24/00:07:05           32446.9
2006-08-24/00:07:06           32444.4
2006-08-24/00:07:07           32441.9
2006-08-24/00:07:08           32439.5
2006-08-24/00:07:09           32437.0
2006-08-24/00:07:10           32434.5
2006-08-24/00:07:11           32432.1
2006-08-24/00:07:12           32429.6
2006-08-24/00:07:13           32427.1
2006-08-24/00:07:14           32424.7
2006-08-24/00:07:15           32422.2
2006-08-24/00:07:16           32419.8
2006-08-24/00:07:17           32417.3
2006-08-24/00:07:18           32414.8
2006-08-24/00:07:19           32412.3
2006-08-24/00:07:20           32409.9
2006-08-24/00:07:21           32407.4
2006-08-24/00:07:22           32404.9
2006-08-24/00:07:23           32402.5
2006-08-24/00:07:24           32400.0
2006-08-24/00:07:25           32397.5
2006-08-24/00:07:26           32395.1
2006-08-24/00:07:27           32392.6
2006-08-24/00:07:28           32390.1
2006-08-24/00:07:29           32387.7
2006-08-24/00:07:30           32385.2
2006-08-24/00:07:31           32382.7
2006-08-24/00:07:32           32380.3
2006-08-24/00:07:33           32377.8
2006-08-24/00:07:34           32375.3
2006-08-24/00:07:35           32372.9
2006-08-24/00:07:36           32370.4
2006-08-24/00:07:37           32367.9
2006-08-24/00:07:38           32365.4
2006-08-24/00:07:39           32363.0
2006-08-24/00:07:40           32360.5
2006-08-24/00:07:41           32358.0
2006-08-24/00:07:42           32355.6
2006-08-24/00:07:43           32353.1
2006-08-24/00:07:44           32350.6
2006-08-24/00:07:45           32348.2
2006-08-24/00:07:46           32345.7
2006-08-24/00:07:47           32343.2
2006-08-24/00:07:48           32340.7
2006-08-24/00:07:49           32338.3
2006-08-24/00:07:50           32335.8
2006-08-24/00:07:51           32333.3
2006-08-24/00:07:52           32330.9
2006-08-24/00:07:53           32328.4
2006-08-24/00:07:54           32325.9
2006-08-24/00:07:55           32323.4
2006-08-24/00:07:56           32321.0
2006-08-24/00:07:57           32318.5
2006-08-24/00:07:58           32316.0
2006-08-24/00:07:59           32313.6
2006-08-24/00:08:00           32311.1
2006-08-24/00:08:01           32308.6
2006-08-24/00:08:02           32306.1
2006-08-24/00:08:03           32303.7
2006-08-24/00:08:04           32301.2
2006-08-24/00:08:05           32298.7
2006-08-24/00:08:06           32296.2
2006-08-24/00:08:07           32293.8
2006-08-24/00:08:08           32291.3
2006-08-24/00:08:09           32288.8
2006-08-24/00:08:10           32286.3
2006-08-24/00:08:11           32283.9
2006-08-24/00:08:12           32281.4
2006-08-24/00:08:13           32278.9
2006-08-24/00:08:14           32276.4
2006-08-24/00:08:15           32274.0
2006-08-24/00:08:16           32271.5
2006-08-24/00:08:17           32269.0
2006-08-24/00:08:18           32266.5
2006-08-24/00:08:19           32264.1
2006-08-24/00:08:20           32261.6
2006-08-24/00:08:21           32259.1
2006-08-24/00:08:22           32256.6
2006-08-24/00:08:23           32254.2
2006-08-24/00:08:24           32251.7
2006-08-24/00:08:25           32249.2
2006-08-24/00:08:26           32246.7
2006-08-24/00:08:27           32244.2
2006-08-24/00:08:28           32241.8
2006-08-24/00:08:29           32239.3
2006-08-24/00:08:30           32236.8
2006-08-24/00:08:31           32234.3
2006-08-24/00:08:32           32231.9
2006-08-24/00:08:33           32229.4
2006-08-24/00:08:34           32226.9
2006-08-24/00:08:35           32224.4
2006-08-24/00:08:36           32221.9
2006-08-24/00:08:37           32219.5
2006-08-24/00:08:38           32217.0
2006-08-24/00:08:39           32214.5
2006-08-24/00:08:40           32212.0
2006-08-24/00:08:41           32209.5
2006-08-24/00:08:42           32207.1
2006-08-24/00:08:43           32204.6
2006-08-24/00:08:44           32202.1
2006-08-24/00:08:45           32199.6
2006-08-24/00:08:46           32197.1
2006-08-24/00:08:47           32194.7
2006-08-24/00:08:48           32192.2
2006-08-24/00:08:49           32189.7
2006-08-24/00:08:50           32187.2
2006-08-24/00:08:51           32184.7
2006-08-24/00:08:52           32182.3
2006-08-24/00:08:53           32179.8
2006-08-24/00:08:54           32177.3
2006-08-24/00:08:55           32174.8
2006-08-24/00:08:56           32172.3
2006-08-24/00:08:57           32169.9
2006-08-24/00:08:58           32167.4
2006-08-24/00:08:59           32164.9
2006-08-24/00:09:00           32162.4
2006-08-24/00:09:01           32159.9
2006-08-24/00:09:02           32157.4
2006-08-24/00:09:03           32155.0
2006-08-24/00:09:04           32152.5
2006-08-24/00:09:05           32150.0
2006-08-24/00:09:06           32147.5
2006-08-24/00:09:07           32145.0
2006-08-24/00:09:08           32142.5
2006-08-24/00:09:09           32140.1
2006-08-24/00:09:10           32137.6
2006-08-24/00:09:11           32135.1
2006-08-24/00:09:12           32132.6
2006-08-24/00:09:13           32130.1
2006-08-24/00:09:14           32127.6
2006-08-24/00:09:15           32125.2
2006-08-24/00:09:16           32122.7
2006-08-24/00:09:17           32120.2
2006-08-24/00:09:18           32117.7
2006-08-24/00:09:19           32115.2
2006-08-24/00:09:20           32112.7
2006-08-24/00:09:21           32110.2
2006-08-24/00:09:22           32107.8
2006-08-24/00:09:23           32105.3
2006-08-24/00:09:24           32102.8
2006-08-24/00:09:25           32100.3
2006-08-24/00:09:26           32097.8
2006-08-24/00:09:27           32095.3
2006-08-24/00:09:28           32092.8
2006-08-24/00:09:29           32090.4
2006-08-24/00:09:30           32087.9
2006-08-24/00:09:31           32085.4
2006-08-24/00:09:32           32082.9
2006-08-24/00:09:33           32080.4
2006-08-24/00:09:34           32077.9
2006-08-24/00:09:35           32075.4
2006-08-24/00:09:36           32072.9
2006-08-24/00:09:37           32070.5
2006-08-24/00:09:38           32068.0
2006-08-24/00:09:39           32065.5
2006-08-24/00:09:40           32063.0
2006-08-24/00:09:41           32060.5
2006-08-24/00:09:42           32058.0
2006-08-24/00:09:43           32055.5
2006-08-24/00:09:44           32053.0
2006-08-24/00:09:45           32050.5
2006-08-24/00:09:46           32048.1
2006-08-24/00:09:47           32045.6
2006-08-24/00:09:48           32043.1
2006-08-24/00:09:49           32040.6
2006-08-24/00:09:50           32038.1
2006-08-24/00:09:51           32035.6
2006-08-24/00:09:52           32033.1
2006-08-24/00:09:53           32030.6
2006-08-24/00:09:54           32028.1
2006-08-24/00:09:55           32025.6
2006-08-24/00:09:56           32023.2
2006-08-24/00:09:57           32020.7
2006-08-24/00:09:58           32018.2
2006-08-24/00:09:59           32015.7
2006-08-24/00:10:00           32013.2
2006-08-24/00:10:01           32010.7
2006-08-24/00:10:02           32008.2
2006-08-24/00:10:03           32005.7
2006-08-24/00:10:04           32003.2
2006-08-24/00:10:05           32000.7
2006-08-24/00:10:06           31998.2
2006-08-24/00:10:07           31995.7
2006-08-24/00:10:08           31993.2
2006-08-24/00:10:09           31990.8
2006-08-24/00:10:10           31988.3
2006-08-24/00:10:11           31985.8
2006-08-24/00:10:12           31983.3
2006-08-24/00:10:13           31980.8
2006-08-24/00:10:14           31978.3
2006-08-24/00:10:15           31975.8
2006-08-24/00:10:16           31973.3
2006-08-24/00:10:17           31970.8
2006-08-24/00:10:18           31968.3
2006-08-24/00:10:19           31965.8
2006-08-24/00:10:20           31963.3
2006-08-24/00:10:21           31960.8
2006-08-24/00:10:22           31958.3
2006-08-24/00:10:23           31955.8
2006-08-24/00:10:24           31953.3
2006-08-24/00:10:25           31950.8
2006-08-24/00:10:26           31948.4
2006-08-24/00:10:27           31945.9
2006-08-24/00:10:28           31943.4
2006-08-24/00:10:29           31940.9
2006-08-24/00:10:30           31938.4
2006-08-24/00:10:31           31935.9
2006-08-24/00:10:32           31933.4
2006-08-24/00:10:33           31930.9
2006-08-24/00:10:34           31928.4
2006-08-24/00:10:35           31925.9
2006-08-24/00:10:36           31923.4
2006-08-24/00:10:37           31920.9
2006-08-24/00:10:38           31918.4
2006-08-24/00:10:39           31915.9
2006-08-24/00:10:40           31913.4
2006-08-24/00:10:41           31910.9
2006-08-24/00:10:42           31908.4
2006-08-24/00:10:43           31905.9
2006-08-24/00:10:44           31903.4
2006-08-24/00:10:45           31900.9
2006-08-24/00:10:46           31898.4
2006-08-24/00:10:47           31895.9
2006-08-24/00:10:48           31893.4
2006-08-24/00:10:49           31890.9
2006-08-24/00:10:50           31888.4
2006-08-24/00:10:51           31885.9
2006-08-24/00:10:52           31883.4
2006-08-24/00:10:53           31880.9
2006-08-24/00:10:54           31878.4
2006-08-24/00:10:55           31875.9
2006-08-24/00:10:56           31873.4
2006-08-24/00:10:57           31870.9
2006-08-24/00:10:58           31868.4
2006-08-24/00:10:59           31865.9
2006-08-24/00:11:00           31863.4
2006-08-24/00:11:01           31860.9
2006-08-24/00:11:02           31858.4
2006-08-24/00:11:03           31855.9
2006-08-24/00:11:04           31853.4
2006-08-24/00:11:05           31850.9
2006-08-24/00:11:06           31848.4
2006-08-24/00:11:07           31845.9
2006-08-24/00:11:08           31843.4
2006-08-24/00:11:09           31840.9
2006-08-24/00:11:10           31838.4
2006-08-24/00:11:11           31835.9
2006-08-24/00:11:12           31833.4
2006-08-24/00:11:13           31830.9
2006-08-24/00:11:14           31828.4
2006-08-24/00:11:15           31825.9
2006-08-24/00:11:16           31823.4
2006-08-24/00:11:17           31820.9
2006-08-24/00:11:18           31818.4
2006-08-24/00:11:19           31815.9
2006-08-24/00:11:20           31813.4
2006-08-24/00:11:21           31810.9
2006-08-24/00:11:22           31808.3
2006-08-24/00:11:23           31805.8
2006-08-24/00:11:24           31803.3
2006-08-24/00:11:25           31800.8
2006-08-24/00:11:26           31798.3
2006-08-24/00:11:27           31795.8
2006-08-24/00:11:28           31793.3
2006-08-24/00:11:29           31790.8
2006-08-24/00:11:30           31788.3
2006-08-24/00:11:31           31785.8
2006-08-24/00:11:32           31783.3
2006-08-24/00:11:33           31780.8
2006-08-24/00:11:34           31778.3
2006-08-24/00:11:35           31775.8
2006-08-24/00:11:36           31773.3
2006-08-24/00:11:37           31770.8
2006-08-24/00:11:38           31768.3
2006-08-24/00:11:39           31765.8
2006-08-24/00:11:40           31763.2
2006-08-24/00:11:41           31760.7
2006-08-24/00:11:42           31758.2
2006-08-24/00:11:43           31755.7
2006-08-24/00:11:44           31753.2
2006-08-24/00:11:45           31750.7
2006-08-24/00:11:46           31748.2
2006-08-24/00:11:47           31745.7
2006-08-24/00:11:48           31743.2
2006-08-24/00:11:49           31740.7
2006-08-24/00:11:50           31738.2
2006-08-24/00:11:51           31735.7
2006-08-24/00:11:52           31733.1
2006-08-24/00:11:53           31730.6
2006-08-24/00:11:54           31728.1
2006-08-24/00:11:55           31725.6
2006-08-24/00:11:56           31723.1
2006-08-24/00:11:57           31720.6
2006-08-24/00:11:58           31718.1
2006-08-24/00:11:59           31715.6
2006-08-24/00:12:00           31713.1
2006-08-24/00:12:01           31710.6
2006-08-24/00:12:02           31708.0
2006-08-24/00:12:03           31705.5
2006-08-24/00:12:04           31703.0
2006-08-24/00:12:05           31700.5
2006-08-24/00:12:06           31698.0
2006-08-24/00:12:07           31695.5
2006-08-24/00:12:08           31693.0
2006-08-24/00:12:09           31690.5
2006-08-24/00:12:10           31688.0
2006-08-24/00:12:11           31685.4
2006-08-24/00:12:12           31682.9
2006-08-24/00:12:13           31680.4
2006-08-24/00:12:14           31677.9
2006-08-24/00:12:15           31675.4
2006-08-24/00:12:16           31672.9
2006-08-24/00:12:17           31670.4
2006-08-24/00:12:18           31667.9
2006-08-24/00:12:19           31665.3
2006-08-24/00:12:20           31662.8
2006-08-24/00:12:21           31660.3
2006-08-24/00:12:22           31657.8
2006-08-24/00:12:23           31655.3
2006-08-24/00:12:24           31652.8
2006-08-24/00:12:25           31650.3
2006-08-24/00:12:26           31647.7
2006-08-24/00:12:27           31645.2
2006-08-24/00:12:28           31642.7
2006-08-24/00:12:29           31640.2
2006-08-24/00:12:30           31637.7
2006-08-24/00:12:31           31635.2
2006-08-24/00:12:32           31632.7
2006-08-24/00:12:33           31630.1
2006-08-24/00:12:34           31627.6
2006-08-24/00:12:35           31625.1
2006-08-24/00:12:36           31622.6
2006-08-24/00:12:37           31620.1
2006-08-24/00:12:38           31617.6
2006-08-24/00:12:39           31615.0
2006-08-24/00:12:40           31612.5
2006-08-24/00:12:41           31610.0
2006-08-24/00:12:42           31607.5
2006-08-24/00:12:43           31605.0
2006-08-24/00:12:44           31602.5
2006-08-24/00:12:45           31599.9
2006-08-24/00:12:46           31597.4
2006-08-24/00:12:47           31594.9
2006-08-24/00:12:48           31592.4
2006-08-24/00:12:49           31589.9
2006-08-24/00:12:50           31587.4
2006-08-24/00:12:51           31584.8
2006-08-24/00:12:52           31582.3
2006-08-24/00:12:53           31579.8
2006-08-24/00:12:54           31577.3
2006-08-24/00:12:55           31574.8
2006-08-24/00:12:56           31572.2
2006-08-24/00:12:57           31569.7
2006-08-24/00:12:58           31567.2
2006-08-24/00:12:59           31564.7
2006-08-24/00:13:00           31562.2
2006-08-24/00:13:01           31559.6
2006-08-24/00:13:02           31557.1
2006-08-24/00:13:03           31554.6
2006-08-24/00:13:04           31552.1
2006-08-24/00:13:05           31549.6
2006-08-24/00:13:06           31547.0
2006-08-24/00:13:07           31544.5
2006-08-24/00:13:08           31542.0
2006-08-24/00:13:09           31539.5
2006-08-24/00:13:10           31537.0
2006-08-24/00:13:11           31534.4
2006-08-24/00:13:12           31531.9
2006-08-24/00:13:13           31529.4
2006-08-24/00:13:14           31526.9
2006-08-24/00:13:15           31524.4
2006-08-24/00:13:16           31521.8
2006-08-24/00:13:17           31519.3
2006-08-24/00:13:18           31516.8
2006-08-24/00:13:19           31514.3
2006-08-24/00:13:20           31511.7
2006-08-24/00:13:21           31509.2
2006-08-24/00:13:22           31506.7
2006-08-24/00:13:23           31504.2
2006-08-24/00:13:24           31501.6
2006-08-24/00:13:25           31499.1
2006-08-24/00:13:26           31496.6
2006-08-24/00:13:27           31494.1
2006-08-24/00:13:28           31491.6
2006-08-24/00:13:29           31489.0
2006-08-24/00:13:30           31486.5
2006-08-24/00:13:31           31484.0
2006-08-24/00:13:32           31481.5
2006-08-24/00:13:33           31478.9
2006-08-24/00:13:34           31476.4
2006-08-24/00:13:35           31473.9
2006-08-24/00:13:36           31471.4
2006-08-24/00:13:37           31468.8
2006-08-24/00:13:38           31466.3
2006-08-24/00:13:39           31463.8
2006-08-24/00:13:40           31461.2
2006-08-24/00:13:41           31458.7
2006-08-24/00:13:42           31456.2
2006-08-24/00:13:43           31453.7
2006-08-24/00:13:44           31451.1
2006-08-24/00:13:45           31448.6
2006-08-24/00:13:46           31446.1
2006-08-24/00:13:47           31443.6
2006-08-24/00:13:48           31441.0
2006-08-24/00:13:49           31438.5
2006-08-24/00:13:50           31436.0
2006-08-24/00:13:51           31433.5
2006-08-24/00:13:52           31430.9
2006-08-24/00:13:53           31428.4
2006-08-24/00:13:54           31425.9
2006-08-24/00:13:55           31423.3
2006-08-24/00:13:56           31420.8
2006-08-24/00:13:57           31418.3
2006-08-24/00:13:58           31415.8
2006-08-24/00:13:59           31413.2
2006-08-24/00:14:00           31410.7
2006-08-24/00:14:01           31408.2
2006-08-24/00:14:02           31405.6
2006-08-24/00:14:03           31403.1
2006-08-24/00:14:04           31400.6
2006-08-24/00:14:05           31398.1
2006-08-24/00:14:06           31395.5
2006-08-24/00:14:07           31393.0
2006-08-24/00:14:08           31390.5
2006-08-24/00:14:09           31387.9
2006-08-24/00:14:10           31385.4
2006-08-24/00:14:11           31382.9
2006-08-24/00:14:12           31380.3
2006-08-24/00:14:13           31377.8
2006-08-24/00:14:14           31375.3
2006-08-24/00:14:15           31372.7
2006-08-24/00:14:16           31370.2
2006-08-24/00:14:17           31367.7
2006-08-24/00:14:18           31365.1
2006-08-24/00:14:19           31362.6
2006-08-24/00:14:20           31360.1
2006-08-24/00:14:21           31357.6
2006-08-24/00:14:22           31355.0
2006-08-24/00:14:23           31352.5
2006-08-24/00:14:24           31350.0
2006-08-24/00:14:25           31347.4
2006-08-24/00:14:26           31344.9
2006-08-24/00:14:27           31342.4
2006-08-24/00:14:28           31339.8
2006-08-24/00:14:29           31337.3
2006-08-24/00:14:30           31334.8
2006-08-24/00:14:31           31332.2
2006-08-24/00:14:32           31329.7
2006-08-24/00:14:33           31327.1
2006-08-24/00:14:34           31324.6
2006-08-24/00:14:35           31322.1
2006-08-24/00:14:36           31319.5
2006-08-24/00:14:37           31317.0
2006-08-24/00:14:38           31314.5
2006-08-24/00:14:39           31311.9
2006-08-24/00:14:40           31309.4
2006-08-24/00:14:41           31306.9
2006-08-24/00:14:42           31304.3
2006-08-24/00:14:43           31301.8
2006-08-24/00:14:44           31299.3
2006-08-24/00:14:45           31296.7
2006-08-24/00:14:46           31294.2
2006-08-24/00:14:47           31291.6
2006-08-24/00:14:48           31289.1
2006-08-24/00:14:49           31286.6
2006-08-24/00:14:50           31284.0
2006-08-24/00:14:51           31281.5
2006-08-24/00:14:52           31279.0
2006-08-24/00:14:53           31276.4
2006-08-24/00:14:54           31273.9
2006-08-24/00:14:55           31271.4
2006-08-24/00:14:56           31268.8
2006-08-24/00:14:57           31266.3
2006-08-24/00:14:58           31263.7
2006-08-24/00:14:59           31261.2
2006-08-24/00:15:00           31258.7
2006-08-24/00:15:01           31256.1
2006-08-24/00:15:02           31253.6
2006-08-24/00:15:03           31251.0
2006-08-24/00:15:04           31248.5
2006-08-24/00:15:05           31246.0
2006-08-24/00:15:06           31243.4
2006-08-24/00:15:07           31240.9
2006-08-24/00:15:08           31238.3
2006-08-24/00:15:09           31235.8
2006-08-24/00:15:10           31233.3
2006-08-24/00:15:11           31230.7
2006-08-24/00:15:12           31228.2
2006-08-24/00:15:13           31225.6
2006-08-24/00:15:14           31223.1
2006-08-24/00:15:15           31220.6
2006-08-24/00:15:16           31218.0
2006-08-24/00:15:17           31215.5
2006-08-24/00:15:18           31212.9
2006-08-24/00:15:19           31210.4
2006-08-24/00:15:20           31207.9
2006-08-24/00:15:21           31205.3
2006-08-24/00:15:22           31202.8
2006-08-24/00:15:23           31200.2
2006-08-24/00:15:24           31197.7
2006-08-24/00:15:25           31195.1
2006-08-24/00:15:26           31192.6
2006-08-24/00:15:27           31190.1
2006-08-24/00:15:28           31187.5
2006-08-24/00:15:29           31185.0
2006-08-24/00:15:30           31182.4
2006-08-24/00:15:31           31179.9
2006-08-24/00:15:32           31177.3
2006-08-24/00:15:33           31174.8
2006-08-24/00:15:34           31172.2
2006-08-24/00:15:35           31169.7
2006-08-24/00:15:36           31167.2
2006-08-24/00:15:37           31164.6
2006-08-24/00:15:38           31162.1
2006-08-24/00:15:39           31159.5
2006-08-24/00:15:40           31157.0
2006-08-24/00:15:41           31154.4
2006-08-24/00:15:42           31151.9
2006-08-24/00:15:43           31149.3
2006-08-24/00:15:44           31146.8
2006-08-24/00:15:45           31144.3
2006-08-24/00:15:46           31141.7
2006-08-24/00:15:47           31139.2
2006-08-24/00:15:48           31136.6
2006-08-24/00:15:49           31134.1
2006-08-24/00:15:50           31131.5
2006-08-24/00:15:51           31129.0
2006-08-24/00:15:52           31126.4
2006-08-24/00:15:53           31123.9
2006-08-24/00:15:54           31121.3
2006-08-24/00:15:55           31118.8
2006-08-24/00:15:56           31116.2
2006-08-24/00:15:57           31113.7
2006-08-24/00:15:58           31111.1
2006-08-24/00:15:59           31108.6
2006-08-24/00:16:00           31106.0
2006-08-24/00:16:01           31103.5
2006-08-24/00:16:02           31100.9
2006-08-24/00:16:03           31098.4
2006-08-24/00:16:04           31095.9
2006-08-24/00:16:05           31093.3
2006-08-24/00:16:06           31090.8
2006-08-24/00:16:07           31088.2
2006-08-24/00:16:08           31085.7
2006-08-24/00:16:09           31083.1
2006-08-24/00:16:10           31080.6
2006-08-24/00:16:11           31078.0
2006-08-24/00:16:12           31075.5
2006-08-24/00:16:13           31072.9
2006-08-24/00:16:14           31070.4
2006-08-24/00:16:15           31067.8
2006-08-24/00:16:16           31065.3
2006-08-24/00:16:17           31062.7
2006-08-24/00:16:18           31060.2
2006-08-24/00:16:19           31057.6
2006-08-24/00:16:20           31055.0
2006-08-24/00:16:21           31052.5
2006-08-24/00:16:22           31049.9
2006-08-24/00:16:23           31047.4
2006-08-24/00:16:24           31044.8
2006-08-24/00:16:25           31042.3
2006-08-24/00:16:26           31039.7
2006-08-24/00:16:27           31037.2
2006-08-24/00:16:28           31034.6
2006-08-24/00:16:29           31032.1
2006-08-24/00:16:30           31029.5
2006-08-24/00:16:31           31027.0
2006-08-24/00:16:32           31024.4
2006-08-24/00:16:33           31021.9
2006-08-24/00:16:34           31019.3
2006-08-24/00:16:35           31016.8
2006-08-24/00:16:36           31014.2
2006-08-24/00:16:37           31011.6
2006-08-24/00:16:38           31009.1
2006-08-24/00:16:39           31006.5
2006-08-24/00:16:40           31004.0
2006-08-24/00:16:41           31001.4
2006-08-24/00:16:42           30998.9
2006-08-24/00:16:43           30996.3
2006-08-24/00:16:44           30993.8
2006-08-24/00:16:45           30991.2
2006-08-24/00:16:46           30988.7
2006-08-24/00:16:47           30986.1
2006-08-24/00:16:48           30983.5
2006-08-24/00:16:49           30981.0
2006-08-24/00:16:50           30978.4
2006-08-24/00:16:51           30975.9
2006-08-24/00:16:52           30973.3
2006-08-24/00:16:53           30970.8
2006-08-24/00:16:54           30968.2
2006-08-24/00:16:55           30965.6
2006-08-24/00:16:56           30963.1
2006-08-24/00:16:57           30960.5
2006-08-24/00:16:58           30958.0
2006-08-24/00:16:59           30955.4
2006-08-24/00:17:00           30952.9
2006-08-24/00:17:01           30950.3
2006-08-24/00:17:02           30947.7
2006-08-24/00:17:03           30945.2
2006-08-24/00:17:04           30942.6
2006-08-24/00:17:05           30940.1
2006-08-24/00:17:06           30937.5
2006-08-24/00:17:07           30934.9
2006-08-24/00:17:08           30932.4
2006-08-24/00:17:09           30929.8
2006-08-24/00:17:10           30927.3
2006-08-24/00:17:11           30924.7
2006-08-24/00:17:12           30922.1
2006-08-24/00:17:13           30919.6
2006-08-24/00:17:14           30917.0
2006-08-24/00:17:15           30914.5
2006-08-24/00:17:16           30911.9
2006-08-24/00:17:17           30909.3
2006-08-24/00:17:18           30906.8
2006-08-24/00:17:19           30904.2
2006-08-24/00:17:20           30901.7
2006-08-24/00:17:21           30899.1
2006-08-24/00:17:22           30896.5
2006-08-24/00:17:23           30894.0
2006-08-24/00:17:24           30891.4
2006-08-24/00:17:25           30888.9
2006-08-24/00:17:26           30886.3
2006-08-24/00:17:27           30883.7
2006-08-24/00:17:28           30881.2
2006-08-24/00:17:29           30878.6
2006-08-24/00:17:30           30876.0
2006-08-24/00:17:31           30873.5
2006-08-24/00:17:32           30870.9
2006-08-24/00:17:33           30868.4
2006-08-24/00:17:34           30865.8
2006-08-24/00:17:35           30863.2
2006-08-24/00:17:36           30860.7
2006-08-24/00:17:37           30858.1
2006-08-24/00:17:38           30855.5
2006-08-24/00:17:39           30853.0
2006-08-24/00:17:40           30850.4
2006-08-24/00:17:41           30847.8
2006-08-24/00:17:42           30845.3
2006-08-24/00:17:43           30842.7
2006-08-24/00:17:44           30840.1
2006-08-24/00:17:45           30837.6
2006-08-24/00:17:46           30835.0
2006-08-24/00:17:47           30832.5
2006-08-24/00:17:48           30829.9
2006-08-24/00:17:49           30827.3
2006-08-24/00:17:50           30824.8
2006-08-24/00:17:51           30822.2
2006-08-24/00:17:52           30819.6
2006-08-24/00:17:53           30817.1
2006-08-24/00:17:54           30814.5
2006-08-24/00:17:55           30811.9
2006-08-24/00:17:56           30809.4
2006-08-24/00:17:57           30806.8
2006-08-24/00:17:58           30804.2
2006-08-24/00:17:59           30801.7
2006-08-24/00:18:00           30799.1
2006-08-24/00:18:01           30796.5
2006-08-24/00:18:02           30793.9
2006-08-24/00:18:03           30791.4
2006-08-24/00:18:04           30788.8
2006-08-24/00:18:05           30786.2
2006-08-24/00:18:06           30783.7
2006-08-24/00:18:07           30781.1
2006-08-24/00:18:08           30778.5
2006-08-24/00:18:09           30776.0
2006-08-24/00:18:10           30773.4
2006-08-24/00:18:11           30770.8
2006-08-24/00:18:12           30768.3
2006-08-24/00:18:13           30765.7
2006-08-24/00:18:14           30763.1
2006-08-24/00:18:15           30760.6
2006-08-24/00:18:16           30758.0
2006-08-24/00:18:17           30755.4
2006-08-24/00:18:18           30752.8
2006-08-24/00:18:19           30750.3
2006-08-24/00:18:20           30747.7
2006-08-24/00:18:21           30745.1
2006-08-24/00:18:22           30742.6
2006-08-24/00:18:23           30740.0
2006-08-24/00:18:24           30737.4
2006-08-24/00:18:25           30734.8
2006-08-24/00:18:26           30732.3
2006-08-24/00:18:27           30729.7
2006-08-24/00:18:28           30727.1
2006-08-24/00:18:29           30724.6
2006-08-24/00:18:30           30722.0
2006-08-24/00:18:31           30719.4
2006-08-24/00:18:32           30716.8
2006-08-24/00:18:33           30714.3
2006-08-24/00:18:34           30711.7
2006-08-24/00:18:35           30709.1
2006-08-24/00:18:36           30706.5
2006-08-24/00:18:37           30704.0
2006-08-24/00:18:38           30701.4
2006-08-24/00:18:39           30698.8
2006-08-24/00:18:40           30696.2
2006-08-24/00:18:41           30693.7
2006-08-24/00:18:42           30691.1
2006-08-24/00:18:43           30688.5
2006-08-24/00:18:44           30685.9
2006-08-24/00:18:45           30683.4
2006-08-24/00:18:46           30680.8
2006-08-24/00:18:47           30678.2
2006-08-24/00:18:48           30675.6
2006-08-24/00:18:49           30673.1
2006-08-24/00:18:50           30670.5
2006-08-24/00:18:51           30667.9
2006-08-24/00:18:52           30665.3
2006-08-24/00:18:53           30662.8
2006-08-24/00:18:54           30660.2
2006-08-24/00:18:55           30657.6
2006-08-24/00:18:56           30655.0
2006-08-24/00:18:57           30652.5
2006-08-24/00:18:58           30649.9
2006-08-24/00:18:59           30647.3
2006-08-24/00:19:00           30644.7
2006-08-24/00:19:01           30642.2
2006-08-24/00:19:02           30639.6
2006-08-24/00:19:03           30637.0
2006-08-24/00:19:04           30634.4
2006-08-24/00:19:05           30631.8
2006-08-24/00:19:06           30629.3
2006-08-24/00:19:07           30626.7
2006-08-24/00:19:08           30624.1
2006-08-24/00:19:09           30621.5
2006-08-24/00:19:10           30618.9
2006-08-24/00:19:11           30616.4
2006-08-24/00:19:12           30613.8
2006-08-24/00:19:13           30611.2
2006-08-24/00:19:14           30608.6
2006-08-24/00:19:15           30606.0
2006-08-24/00:19:16           30603.5
2006-08-24/00:19:17           30600.9
2006-08-24/00:19:18           30598.3
2006-08-24/00:19:19           30595.7
2006-08-24/00:19:20           30593.1
2006-08-24/00:19:21           30590.6
2006-08-24/00:19:22           30588.0
2006-08-24/00:19:23           30585.4
2006-08-24/00:19:24           30582.8
2006-08-24/00:19:25           30580.2
2006-08-24/00:19:26           30577.7
2006-08-24/00:19:27           30575.1
2006-08-24/00:19:28           30572.5
2006-08-24/00:19:29           30569.9
2006-08-24/00:19:30           30567.3
2006-08-24/00:19:31           30564.7
2006-08-24/00:19:32           30562.2
2006-08-24/00:19:33           30559.6
2006-08-24/00:19:34           30557.0
2006-08-24/00:19:35           30554.4
2006-08-24/00:19:36           30551.8
2006-08-24/00:19:37           30549.2
2006-08-24/00:19:38           30546.7
2006-08-24/00:19:39           30544.1
2006-08-24/00:19:40           30541.5
2006-08-24/00:19:41           30538.9
2006-08-24/00:19:42           30536.3
2006-08-24/00:19:43           30533.7
2006-08-24/00:19:44           30531.2
2006-08-24/00:19:45           30528.6
2006-08-24/00:19:46           30526.0
2006-08-24/00:19:47           30523.4
2006-08-24/00:19:48           30520.8
2006-08-24/00:19:49           30518.2
2006-08-24/00:19:50           30515.6
2006-08-24/00:19:51           30513.1
2006-08-24/00:19:52           30510.5
2006-08-24/00:19:53           30507.9
2006-08-24/00:19:54           30505.3
2006-08-24/00:19:55           30502.7
2006-08-24/00:19:56           30500.1
2006-08-24/00:19:57           30497.5
2006-08-24/00:19:58           30495.0
2006-08-24/00:19:59           30492.4
2006-08-24/00:20:00           30489.8
2006-08-24/00:20:01           30487.2
2006-08-24/00:20:02           30484.6
2006-08-24/00:20:03           30482.0
2006-08-24/00:20:04           30479.4
2006-08-24/00:20:05           30476.8
2006-08-24/00:20:06           30474.3
2006-08-24/00:20:07           30471.7
2006-08-24/00:20:08           30469.1
2006-08-24/00:20:09           30466.5
2006-08-24/00:20:10           30463.9
2006-08-24/00:20:11           30461.3
2006-08-24/00:20:12           30458.7
2006-08-24/00:20:13           30456.1
2006-08-24/00:20:14           30453.5
2006-08-24/00:20:15           30451.0
2006-08-24/00:20:16           30448.4
2006-08-24/00:20:17           30445.8
2006-08-24/00:20:18           30443.2
2006-08-24/00:20:19           30440.6
2006-08-24/00:20:20           30438.0
2006-08-24/00:20:21           30435.4
2006-08-24/00:20:22           30432.8
2006-08-24/00:20:23           30430.2
2006-08-24/00:20:24           30427.6
2006-08-24/00:20:25           30425.0
2006-08-24/00:20:26           30422.5
2006-08-24/00:20:27           30419.9
2006-08-24/00:20:28           30417.3
2006-08-24/00:20:29           30414.7
2006-08-24/00:20:30           30412.1
2006-08-24/00:20:31           30409.5
2006-08-24/00:20:32           30406.9
2006-08-24/00:20:33           30404.3
2006-08-24/00:20:34           30401.7
2006-08-24/00:20:35           30399.1
2006-08-24/00:20:36           30396.5
2006-08-24/00:20:37           30393.9
2006-08-24/00:20:38           30391.3
2006-08-24/00:20:39           30388.8
2006-08-24/00:20:40           30386.2
2006-08-24/00:20:41           30383.6
2006-08-24/00:20:42           30381.0
2006-08-24/00:20:43           30378.4
2006-08-24/00:20:44           30375.8
2006-08-24/00:20:45           30373.2
2006-08-24/00:20:46           30370.6
2006-08-24/00:20:47           30368.0
2006-08-24/00:20:48           30365.4
2006-08-24/00:20:49           30362.8
2006-08-24/00:20:50           30360.2
2006-08-24/00:20:51           30357.6
2006-08-24/00:20:52           30355.0
2006-08-24/00:20:53           30352.4
2006-08-24/00:20:54           30349.8
2006-08-24/00:20:55           30347.2
2006-08-24/00:20:56           30344.6
2006-08-24/00:20:57           30342.0
2006-08-24/00:20:58           30339.4
2006-08-24/00:20:59           30336.8
2006-08-24/00:21:00           30334.2
2006-08-24/00:21:01           30331.6
2006-08-24/00:21:02           30329.1
2006-08-24/00:21:03           30326.5
2006-08-24/00:21:04           30323.9
2006-08-24/00:21:05           30321.3
2006-08-24/00:21:06           30318.7
2006-08-24/00:21:07           30316.1
2006-08-24/00:21:08           30313.5
2006-08-24/00:21:09           30310.9
2006-08-24/00:21:10           30308.3
2006-08-24/00:21:11           30305.7
2006-08-24/00:21:12           30303.1
2006-08-24/00:21:13           30300.5
2006-08-24/00:21:14           30297.9
2006-08-24/00:21:15           30295.3
2006-08-24/00:21:16           30292.7
2006-08-24/00:21:17           30290.1
2006-08-24/00:21:18           30287.5
2006-08-24/00:21:19           30284.9
2006-08-24/00:21:20           30282.3
2006-08-24/00:21:21           30279.7
2006-08-24/00:21:22           30277.1
2006-08-24/00:21:23           30274.5
2006-08-24/00:21:24           30271.9
2006-08-24/00:21:25           30269.3
2006-08-24/00:21:26           30266.7
2006-08-24/00:21:27           30264.1
2006-08-24/00:21:28           30261.5
2006-08-24/00:21:29           30258.9
2006-08-24/00:21:30           30256.3
2006-08-24/00:21:31           30253.7
2006-08-24/00:21:32           30251.1
2006-08-24/00:21:33           30248.4
2006-08-24/00:21:34           30245.8
2006-08-24/00:21:35           30243.2
2006-08-24/00:21:36           30240.6
2006-08-24/00:21:37           30238.0
2006-08-24/00:21:38           30235.4
2006-08-24/00:21:39           30232.8
2006-08-24/00:21:40           30230.2
2006-08-24/00:21:41           30227.6
2006-08-24/00:21:42           30225.0
2006-08-24/00:21:43           30222.4
2006-08-24/00:21:44           30219.8
2006-08-24/00:21:45           30217.2
2006-08-24/00:21:46           30214.6
2006-08-24/00:21:47           30212.0
2006-08-24/00:21:48           30209.4
2006-08-24/00:21:49           30206.8
2006-08-24/00:21:50           30204.2
2006-08-24/00:21:51           30201.6
2006-08-24/00:21:52           30199.0
2006-08-24/00:21:53           30196.4
2006-08-24/00:21:54           30193.8
2006-08-24/00:21:55           30191.1
2006-08-24/00:21:56           30188.5
2006-08-24/00:21:57           30185.9
2006-08-24/00:21:58           30183.3
2006-08-24/00:21:59           30180.7
2006-08-24/00:22:00           30178.1
2006-08-24/00:22:01           30175.5
2006-08-24/00:22:02           30172.9
2006-08-24/00:22:03           30170.3
2006-08-24/00:22:04           30167.7
2006-08-24/00:22:05           30165.1
2006-08-24/00:22:06           30162.5
2006-08-24/00:22:07           30159.9
2006-08-24/00:22:08           30157.2
2006-08-24/00:22:09           30154.6
2006-08-24/00:22:10           30152.0
2006-08-24/00:22:11           30149.4
2006-08-24/00:22:12           30146.8
2006-08-24/00:22:13           30144.2
2006-08-24/00:22:14           30141.6
2006-08-24/00:22:15           30139.0
2006-08-24/00:22:16           30136.4
2006-08-24/00:22:17           30133.8
2006-08-24/00:22:18           30131.2
2006-08-24/00:22:19           30128.5
2006-08-24/00:22:20           30125.9
2006-08-24/00:22:21           30123.3
2006-08-24/00:22:22           30120.7
2006-08-24/00:22:23           30118.1
2006-08-24/00:22:24           30115.5
2006-08-24/00:22:25           30112.9
2006-08-24/00:22:26           30110.3
2006-08-24/00:22:27           30107.7
2006-08-24/00:22:28           30105.0
2006-08-24/00:22:29           30102.4
2006-08-24/00:22:30           30099.8
2006-08-24/00:22:31           30097.2
2006-08-24/00:22:32           30094.6
2006-08-24/00:22:33           30092.0
2006-08-24/00:22:34           30089.4
2006-08-24/00:22:35           30086.8
2006-08-24/00:22:36           30084.1
2006-08-24/00:22:37           30081.5
2006-08-24/00:22:38           30078.9
2006-08-24/00:22:39           30076.3
2006-08-24/00:22:40           30073.7
2006-08-24/00:22:41           30071.1
2006-08-24/00:22:42           30068.5
2006-08-24/00:22:43           30065.8
2006-08-24/00:22:44           30063.2
2006-08-24/00:22:45           30060.6
2006-08-24/00:22:46           30058.0
2006-08-24/00:22:47           30055.4
2006-08-24/00:22:48           30052.8
2006-08-24/00:22:49           30050.2
2006-08-24/00:22:50           30047.5
2006-08-24/00:22:51           30044.9
2006-08-24/00:22:52           30042.3
2006-08-24/00:22:53           30039.7
2006-08-24/00:22:54           30037.1
2006-08-24/00:22:55           30034.5
2006-08-24/00:22:56           30031.8
2006-08-24/00:22:57           30029.2
2006-08-24/00:22:58           30026.6
2006-08-24/00:22:59           30024.0
2006-08-24/00:23:00           30021.4
2006-08-24/00:23:01           30018.8
2006-08-24/00:23:02           30016.1
2006-08-24/00:23:03           30013.5
2006-08-24/00:23:04           30010.9
2006-08-24/00:23:05           30008.3
2006-08-24/00:23:06           30005.7
2006-08-24/00:23:07           30003.1
2006-08-24/00:23:08           30000.4
2006-08-24/00:23:09           29997.8
2006-08-24/00:23:10           29995.2
2006-08-24/00:23:11           29992.6
2006-08-24/00:23:12           29990.0
2006-08-24/00:23:13           29987.3
2006-08-24/00:23:14           29984.7
2006-08-24/00:23:15           29982.1
2006-08-24/00:23:16           29979.5
2006-08-24/00:23:17           29976.9
2006-08-24/00:23:18           29974.2
2006-08-24/00:23:19           29971.6
2006-08-24/00:23:20           29969.0
2006-08-24/00:23:21           29966.4
2006-08-24/00:23:22           29963.8
2006-08-24/00:23:23           29961.1
2006-08-24/00:23:24           29958.5
2006-08-24/00:23:25           29955.9
2006-08-24/00:23:26           29953.3
2006-08-24/00:23:27           29950.7
2006-08-24/00:23:28           29948.0
2006-08-24/00:23:29           29945.4
2006-08-24/00:23:30           29942.8
2006-08-24/00:23:31           29940.2
2006-08-24/00:23:32           29937.5
2006-08-24/00:23:33           29934.9
2006-08-24/00:23:34           29932.3
2006-08-24/00:23:35           29929.7
2006-08-24/00:23:36           29927.1
2006-08-24/00:23:37           29924.4
2006-08-24/00:23:38           29921.8
2006-08-24/00:23:39           29919.2
2006-08-24/00:23:40           29916.6
2006-08-24/00:23:41           29913.9
2006-08-24/00:23:42           29911.3
2006-08-24/00:23:43           29908.7
2006-08-24/00:23:44           29906.1
2006-08-24/00:23:45           29903.4
2006-08-24/00:23:46           29900.8
2006-08-24/00:23:47           29898.2
2006-08-24/00:23:48           29895.6
2006-08-24/00:23:49           29892.9
2006-08-24/00:23:50           29890.3
2006-08-24/00:23:51           29887.7
2006-08-24/00:23:52           29885.1
2006-08-24/00:23:53           29882.4
2006-08-24/00:23:54           29879.8
2006-08-24/00:23:55           29877.2
2006-08-24/00:23:56           29874.6
2006-08-24/00:23:57           29871.9
2006-08-24/00:23:58           29869.3
2006-08-24/00:23:59           29866.7
2006-08-24/00:24:00           29864.0
2006-08-24/00:24:01           29861.4
2006-08-24/00:24:02           29858.8
2006-08-24/00:24:03           29856.2
2006-08-24/00:24:04           29853.5
2006-08-24/00:24:05           29850.9
2006-08-24/00:24:06           29848.3
2006-08-24/00:24:07           29845.6
2006-08-24/00:24:08           29843.0
2006-08-24/00:24:09           29840.4
2006-08-24/00:24:10           29837.8
2006-08-24/00:24:11           29835.1
2006-08-24/00:24:12           29832.5
2006-08-24/00:24:13           29829.9
2006-08-24/00:24:14           29827.2
2006-08-24/00:24:15           29824.6
2006-08-24/00:24:16           29822.0
2006-08-24/00:24:17           29819.4
2006-08-24/00:24:18           29816.7
2006-08-24/00:24:19           29814.1
2006-08-24/00:24:20           29811.5
2006-08-24/00:24:21           29808.8
2006-08-24/00:24:22           29806.2
2006-08-24/00:24:23           29803.6
2006-08-24/00:24:24           29800.9
2006-08-24/00:24:25           29798.3
2006-08-24/00:24:26           29795.7
2006-08-24/00:24:27           29793.0
2006-08-24/00:24:28           29790.4
2006-08-24/00:24:29           29787.8
2006-08-24/00:24:30           29785.1
2006-08-24/00:24:31           29782.5
2006-08-24/00:24:32           29779.9
2006-08-24/00:24:33           29777.2
2006-08-24/00:24:34           29774.6
2006-08-24/00:24:35           29772.0
2006-08-24/00:24:36           29769.3
2006-08-24/00:24:37           29766.7
2006-08-24/00:24:38           29764.1
2006-08-24/00:24:39           29761.4
2006-08-24/00:24:40           29758.8
2006-08-24/00:24:41           29756.2
2006-08-24/00:24:42           29753.5
2006-08-24/00:24:43           29750.9
2006-08-24/00:24:44           29748.3
2006-08-24/00:24:45           29745.6
2006-08-24/00:24:46           29743.0
2006-08-24/00:24:47           29740.4
2006-08-24/00:24:48           29737.7
2006-08-24/00:24:49           29735.1
2006-08-24/00:24:50           29732.5
2006-08-24/00:24:51           29729.8
2006-08-24/00:24:52           29727.2
2006-08-24/00:24:53           29724.6
2006-08-24/00:24:54           29721.9
2006-08-24/00:24:55           29719.3
2006-08-24/00:24:56           29716.6
2006-08-24/00:24:57           29714.0
2006-08-24/00:24:58           29711.4
2006-08-24/00:24:59           29708.7
2006-08-24/00:25:00           29706.1
2006-08-24/00:25:01           29703.5
2006-08-24/00:25:02           29700.8
2006-08-24/00:25:03           29698.2
2006-08-24/00:25:04           29695.5
2006-08-24/00:25:05           29692.9
2006-08-24/00:25:06           29690.3
2006-08-24/00:25:07           29687.6
2006-08-24/00:25:08           29685.0
2006-08-24/00:25:09           29682.4
2006-08-24/00:25:10           29679.7
2006-08-24/00:25:11           29677.1
2006-08-24/00:25:12           29674.4
2006-08-24/00:25:13           29671.8
2006-08-24/00:25:14           29669.2
2006-08-24/00:25:15           29666.5
2006-08-24/00:25:16           29663.9
2006-08-24/00:25:17           29661.2
2006-08-24/00:25:18           29658.6
2006-08-24/00:25:19           29656.0
2006-08-24/00:25:20           29653.3
2006-08-24/00:25:21           29650.7
2006-08-24/00:25:22           29648.0
2006-08-24/00:25:23           29645.4
2006-08-24/00:25:24           29642.7
2006-08-24/00:25:25           29640.1
2006-08-24/00:25:26           29637.5
2006-08-24/00:25:27           29634.8
2006-08-24/00:25:28           29632.2
2006-08-24/00:25:29           29629.5
2006-08-24/00:25:30           29626.9
2006-08-24/00:25:31           29624.2
2006-08-24/00:25:32           29621.6
2006-08-24/00:25:33           29619.0
2006-08-24/00:25:34           29616.3
2006-08-24/00:25:35           29613.7
2006-08-24/00:25:36           29611.0
2006-08-24/00:25:37           29608.4
2006-08-24/00:25:38           29605.7
2006-08-24/00:25:39           29603.1
2006-08-24/00:25:40           29600.5
2006-08-24/00:25:41           29597.8
2006-08-24/00:25:42           29595.2
2006-08-24/00:25:43           29592.5
2006-08-24/00:25:44           29589.9
2006-08-24/00:25:45           29587.2
2006-08-24/00:25:46           29584.6
2006-08-24/00:25:47           29581.9
2006-08-24/00:25:48           29579.3
2006-08-24/00:25:49           29576.7
2006-08-24/00:25:50           29574.0
2006-08-24/00:25:51           29571.4
2006-08-24/00:25:52           29568.7
2006-08-24/00:25:53           29566.1
2006-08-24/00:25:54           29563.4
2006-08-24/00:25:55           29560.8
2006-08-24/00:25:56           29558.1
2006-08-24/00:25:57           29555.5
2006-08-24/00:25:58           29552.8
2006-08-24/00:25:59           29550.2
2006-08-24/00:26:00           29547.5
2006-08-24/00:26:01           29544.9
2006-08-24/00:26:02           29542.2
2006-08-24/00:26:03           29539.6
2006-08-24/00:26:04           29536.9
2006-08-24/00:26:05           29534.3
2006-08-24/00:26:06           29531.6
2006-08-24/00:26:07           29529.0
2006-08-24/00:26:08           29526.3
2006-08-24/00:26:09           29523.7
2006-08-24/00:26:10           29521.1
2006-08-24/00:26:11           29518.4
2006-08-24/00:26:12           29515.8
2006-08-24/00:26:13           29513.1
2006-08-24/00:26:14           29510.5
2006-08-24/00:26:15           29507.8
2006-08-24/00:26:16           29505.2
2006-08-24/00:26:17           29502.5
2006-08-24/00:26:18           29499.9
2006-08-24/00:26:19           29497.2
2006-08-24/00:26:20           29494.5
2006-08-24/00:26:21           29491.9
2006-08-24/00:26:22           29489.2
2006-08-24/00:26:23           29486.6
2006-08-24/00:26:24           29483.9
2006-08-24/00:26:25           29481.3
2006-08-24/00:26:26           29478.6
2006-08-24/00:26:27           29476.0
2006-08-24/00:26:28           29473.3
2006-08-24/00:26:29           29470.7
2006-08-24/00:26:30           29468.0
2006-08-24/00:26:31           29465.4
2006-08-24/00:26:32           29462.7
2006-08-24/00:26:33           29460.1
2006-08-24/00:26:34           29457.4
2006-08-24/00:26:35           29454.8
2006-08-24/00:26:36           29452.1
2006-08-24/00:26:37           29449.5
2006-08-24/00:26:38           29446.8
2006-08-24/00:26:39           29444.1
2006-08-24/00:26:40           29441.5
2006-08-24/00:26:41           29438.8
2006-08-24/00:26:42           29436.2
2006-08-24/00:26:43           29433.5
2006-08-24/00:26:44           29430.9
2006-08-24/00:26:45           29428.2
2006-08-24/00:26:46           29425.6
2006-08-24/00:26:47           29422.9
2006-08-24/00:26:48           29420.2
2006-08-24/00:26:49           29417.6
2006-08-24/00:26:50           29414.9
2006-08-24/00:26:51           29412.3
2006-08-24/00:26:52           29409.6
2006-08-24/00:26:53           29407.0
2006-08-24/00:26:54           29404.3
2006-08-24/00:26:55           29401.6
2006-08-24/00:26:56           29399.0
2006-08-24/00:26:57           29396.3
2006-08-24/00:26:58           29393.7
2006-08-24/00:26:59           29391.0
2006-08-24/00:27:00           29388.4
2006-08-24/00:27:01           29385.7
2006-08-24/00:27:02           29383.0
2006-08-24/00:27:03           29380.4
2006-08-24/00:27:04           29377.7
2006-08-24/00:27:05           29375.1
2006-08-24/00:27:06           29372.4
2006-08-24/00:27:07           29369.8
2006-08-24/00:27:08           29367.1
2006-08-24/00:27:09           29364.4
2006-08-24/00:27:10           29361.8
2006-08-24/00:27:11           29359.1
2006-08-24/00:27:12           29356.5
2006-08-24/00:27:13           29353.8
2006-08-24/00:27:14           29351.1
2006-08-24/00:27:15           29348.5
2006-08-24/00:27:16           29345.8
2006-08-24/00:27:17           29343.1
2006-08-24/00:27:18           29340.5
2006-08-24/00:27:19           29337.8
2006-08-24/00:27:20           29335.2
2006-08-24/00:27:21           29332.5
2006-08-24/00:27:22           29329.8
2006-08-24/00:27:23           29327.2
2006-08-24/00:27:24           29324.5
2006-08-24/00:27:25           29321.9
2006-08-24/00:27:26           29319.2
2006-08-24/00:27:27           29316.5
2006-08-24/00:27:28           29313.9
2006-08-24/00:27:29           29311.2
2006-08-24/00:27:30           29308.5
2006-08-24/00:27:31           29305.9
2006-08-24/00:27:32           29303.2
2006-08-24/00:27:33           29300.6
2006-08-24/00:27:34           29297.9
2006-08-24/00:27:35           29295.2
2006-08-24/00:27:36           29292.6
2006-08-24/00:27:37           29289.9
2006-08-24/00:27:38           29287.2
2006-08-24/00:27:39           29284.6
2006-08-24/00:27:40           29281.9
2006-08-24/00:27:41           29279.2
2006-08-24/00:27:42           29276.6
2006-08-24/00:27:43           29273.9
2006-08-24/00:27:44           29271.2
2006-08-24/00:27:45           29268.6
2006-08-24/00:27:46           29265.9
2006-08-24/00:27:47           29263.2
2006-08-24/00:27:48           29260.6
2006-08-24/00:27:49           29257.9
2006-08-24/00:27:50           29255.2
2006-08-24/00:27:51           29252.6
2006-08-24/00:27:52           29249.9
2006-08-24/00:27:53           29247.2
2006-08-24/00:27:54           29244.6
2006-08-24/00:27:55           29241.9
2006-08-24/00:27:56           29239.2
2006-08-24/00:27:57           29236.6
2006-08-24/00:27:58           29233.9
2006-08-24/00:27:59           29231.2
2006-08-24/00:28:00           29228.6
2006-08-24/00:28:01           29225.9
2006-08-24/00:28:02           29223.2
2006-08-24/00:28:03           29220.6
2006-08-24/00:28:04           29217.9
2006-08-24/00:28:05           29215.2
2006-08-24/00:28:06           29212.6
2006-08-24/00:28:07           29209.9
2006-08-24/00:28:08           29207.2
2006-08-24/00:28:09           29204.5
2006-08-24/00:28:10           29201.9
2006-08-24/00:28:11           29199.2
2006-08-24/00:28:12           29196.5
2006-08-24/00:28:13           29193.9
2006-08-24/00:28:14           29191.2
2006-08-24/00:28:15           29188.5
2006-08-24/00:28:16           29185.8
2006-08-24/00:28:17           29183.2
2006-08-24/00:28:18           29180.5
2006-08-24/00:28:19           29177.8
2006-08-24/00:28:20           29175.2
2006-08-24/00:28:21           29172.5
2006-08-24/00:28:22           29169.8
2006-08-24/00:28:23           29167.1
2006-08-24/00:28:24           29164.5
2006-08-24/00:28:25           29161.8
2006-08-24/00:28:26           29159.1
2006-08-24/00:28:27           29156.5
2006-08-24/00:28:28           29153.8
2006-08-24/00:28:29           29151.1
2006-08-24/00:28:30           29148.4
2006-08-24/00:28:31           29145.8
2006-08-24/00:28:32           29143.1
2006-08-24/00:28:33           29140.4
2006-08-24/00:28:34           29137.7
2006-08-24/00:28:35           29135.1
2006-08-24/00:28:36           29132.4
2006-08-24/00:28:37           29129.7
2006-08-24/00:28:38           29127.0
2006-08-24/00:28:39           29124.4
2006-08-24/00:28:40           29121.7
2006-08-24/00:28:41           29119.0
2006-08-24/00:28:42           29116.3
2006-08-24/00:28:43           29113.7
2006-08-24/00:28:44           29111.0
2006-08-24/00:28:45           29108.3
2006-08-24/00:28:46           29105.6
2006-08-24/00:28:47           29103.0
2006-08-24/00:28:48           29100.3
2006-08-24/00:28:49           29097.6
2006-08-24/00:28:50           29094.9
2006-08-24/00:28:51           29092.2
2006-08-24/00:28:52           29089.6
2006-08-24/00:28:53           29086.9
2006-08-24/00:28:54           29084.2
2006-08-24/00:28:55           29081.5
2006-08-24/00:28:56           29078.9
2006-08-24/00:28:57           29076.2
2006-08-24/00:28:58           29073.5
2006-08-24/00:28:59           29070.8
2006-08-24/00:29:00           29068.1
2006-08-24/00:29:01           29065.5
2006-08-24/00:29:02           29062.8
2006-08-24/00:29:03           29060.1
2006-08-24/00:29:04           29057.4
2006-08-24/00:29:05           29054.8
2006-08-24/00:29:06           29052.1
2006-08-24/00:29:07           29049.4
2006-08-24/00:29:08           29046.7
2006-08-24/00:29:09           29044.0
2006-08-24/00:29:10           29041.4
2006-08-24/00:29:11           29038.7
2006-08-24/00:29:12           29036.0
2006-08-24/00:29:13           29033.3
2006-08-24/00:29:14           29030.6
2006-08-24/00:29:15           29027.9
2006-08-24/00:29:16           29025.3
2006-08-24/00:29:17           29022.6
2006-08-24/00:29:18           29019.9
2006-08-24/00:29:19           29017.2
2006-08-24/00:29:20           29014.5
2006-08-24/00:29:21           29011.9
2006-08-24/00:29:22           29009.2
2006-08-24/00:29:23           29006.5
2006-08-24/00:29:24           29003.8
2006-08-24/00:29:25           29001.1
2006-08-24/00:29:26           28998.4
2006-08-24/00:29:27           28995.8
2006-08-24/00:29:28           28993.1
2006-08-24/00:29:29           28990.4
2006-08-24/00:29:30           28987.7
2006-08-24/00:29:31           28985.0
2006-08-24/00:29:32           28982.3
2006-08-24/00:29:33           28979.6
2006-08-24/00:29:34           28977.0
2006-08-24/00:29:35           28974.3
2006-08-24/00:29:36           28971.6
2006-08-24/00:29:37           28968.9
2006-08-24/00:29:38           28966.2
2006-08-24/00:29:39           28963.5
2006-08-24/00:29:40           28960.9
2006-08-24/00:29:41           28958.2
2006-08-24/00:29:42           28955.5
2006-08-24/00:29:43           28952.8
2006-08-24/00:29:44           28950.1
2006-08-24/00:29:45           28947.4
2006-08-24/00:29:46           28944.7
2006-08-24/00:29:47           28942.0
2006-08-24/00:29:48           28939.4
2006-08-24/00:29:49           28936.7
2006-08-24/00:29:50           28934.0
2006-08-24/00:29:51           28931.3
2006-08-24/00:29:52           28928.6
2006-08-24/00:29:53           28925.9
2006-08-24/00:29:54           28923.2
2006-08-24/00:29:55           28920.5
2006-08-24/00:29:56           28917.9
2006-08-24/00:29:57           28915.2
2006-08-24/00:29:58           28912.5
2006-08-24/00:29:59           28909.8
2006-08-24/00:30:00           28907.1
2006-08-24/00:30:01           28904.4
2006-08-24/00:30:02           28901.7
2006-08-24/00:30:03           28899.0
2006-08-24/00:30:04           28896.3
2006-08-24/00:30:05           28893.6
2006-08-24/00:30:06           28891.0
2006-08-24/00:30:07           28888.3
2006-08-24/00:30:08           28885.6
2006-08-24/00:30:09           28882.9
2006-08-24/00:30:10           28880.2
2006-08-24/00:30:11           28877.5
2006-08-24/00:30:12           28874.8
2006-08-24/00:30:13           28872.1
2006-08-24/00:30:14           28869.4
2006-08-24/00:30:15           28866.7
2006-08-24/00:30:16           28864.0
2006-08-24/00:30:17           28861.4
2006-08-24/00:30:18           28858.7
2006-08-24/00:30:19           28856.0
2006-08-24/00:30:20           28853.3
2006-08-24/00:30:21           28850.6
2006-08-24/00:30:22           28847.9
2006-08-24/00:30:23           28845.2
2006-08-24/00:30:24           28842.5
2006-08-24/00:30:25           28839.8
2006-08-24/00:30:26           28837.1
2006-08-24/00:30:27           28834.4
2006-08-24/00:30:28           28831.7
2006-08-24/00:30:29           28829.0
2006-08-24/00:30:30           28826.3
2006-08-24/00:30:31           28823.6
2006-08-24/00:30:32           28820.9
2006-08-24/00:30:33           28818.2
2006-08-24/00:30:34           28815.6
2006-08-24/00:30:35           28812.9
2006-08-24/00:30:36           28810.2
2006-08-24/00:30:37           28807.5
2006-08-24/00:30:38           28804.8
2006-08-24/00:30:39           28802.1
2006-08-24/00:30:40           28799.4
2006-08-24/00:30:41           28796.7
2006-08-24/00:30:42           28794.0
2006-08-24/00:30:43           28791.3
2006-08-24/00:30:44           28788.6
2006-08-24/00:30:45           28785.9
2006-08-24/00:30:46           28783.2
2006-08-24/00:30:47           28780.5
2006-08-24/00:30:48           28777.8
2006-08-24/00:30:49           28775.1
2006-08-24/00:30:50           28772.4
2006-08-24/00:30:51           28769.7
2006-08-24/00:30:52           28767.0
2006-08-24/00:30:53           28764.3
2006-08-24/00:30:54           28761.6
2006-08-24/00:30:55           28758.9
2006-08-24/00:30:56           28756.2
2006-08-24/00:30:57           28753.5
2006-08-24/00:30:58           28750.8
2006-08-24/00:30:59           28748.1
2006-08-24/00:31:00           28745.4
2006-08-24/00:31:01           28742.7
2006-08-24/00:31:02           28740.0
2006-08-24/00:31:03           28737.3
2006-08-24/00:31:04           28734.6
2006-08-24/00:31:05           28731.9
2006-08-24/00:31:06           28729.2
2006-08-24/00:31:07           28726.5
2006-08-24/00:31:08           28723.8
2006-08-24/00:31:09           28721.1
2006-08-24/00:31:10           28718.4
2006-08-24/00:31:11           28715.7
2006-08-24/00:31:12           28713.0
2006-08-24/00:31:13           28710.3
2006-08-24/00:31:14           28707.6
2006-08-24/00:31:15           28704.9
2006-08-24/00:31:16           28702.2
2006-08-24/00:31:17           28699.5
2006-08-24/00:31:18           28696.8
2006-08-24/00:31:19           28694.1
2006-08-24/00:31:20           28691.4
2006-08-24/00:31:21           28688.7
2006-08-24/00:31:22           28686.0
2006-08-24/00:31:23           28683.3
2006-08-24/00:31:24           28680.6
2006-08-24/00:31:25           28677.9
2006-08-24/00:31:26           28675.2
2006-08-24/00:31:27           28672.4
2006-08-24/00:31:28           28669.7
2006-08-24/00:31:29           28667.0
2006-08-24/00:31:30           28664.3
2006-08-24/00:31:31           28661.6
2006-08-24/00:31:32           28658.9
2006-08-24/00:31:33           28656.2
2006-08-24/00:31:34           28653.5
2006-08-24/00:31:35           28650.8
2006-08-24/00:31:36           28648.1
2006-08-24/00:31:37           28645.4
2006-08-24/00:31:38           28642.7
2006-08-24/00:31:39           28640.0
2006-08-24/00:31:40           28637.3
2006-08-24/00:31:41           28634.6
2006-08-24/00:31:42           28631.9
2006-08-24/00:31:43           28629.2
2006-08-24/00:31:44           28626.4
2006-08-24/00:31:45           28623.7
2006-08-24/00:31:46           28621.0
2006-08-24/00:31:47           28618.3
2006-08-24/00:31:48           28615.6
2006-08-24/00:31:49           28612.9
2006-08-24/00:31:50           28610.2
2006-08-24/00:31:51           28607.5
2006-08-24/00:31:52           28604.8
2006-08-24/00:31:53           28602.1
2006-08-24/00:31:54           28599.4
2006-08-24/00:31:55           28596.6
2006-08-24/00:31:56           28593.9
2006-08-24/00:31:57           28591.2
2006-08-24/00:31:58           28588.5
2006-08-24/00:31:59           28585.8
2006-08-24/00:32:00           28583.1
2006-08-24/00:32:01           28580.4
2006-08-24/00:32:02           28577.7
2006-08-24/00:32:03           28575.0
2006-08-24/00:32:04           28572.3
2006-08-24/00:32:05           28569.5
2006-08-24/00:32:06           28566.8
2006-08-24/00:32:07           28564.1
2006-08-24/00:32:08           28561.4
2006-08-24/00:32:09           28558.7
2006-08-24/00:32:10           28556.0
2006-08-24/00:32:11           28553.3
2006-08-24/00:32:12           28550.6
2006-08-24/00:32:13           28547.8
2006-08-24/00:32:14           28545.1
2006-08-24/00:32:15           28542.4
2006-08-24/00:32:16           28539.7
2006-08-24/00:32:17           28537.0
2006-08-24/00:32:18           28534.3
2006-08-24/00:32:19           28531.6
2006-08-24/00:32:20           28528.8
2006-08-24/00:32:21           28526.1
2006-08-24/00:32:22           28523.4
2006-08-24/00:32:23           28520.7
2006-08-24/00:32:24           28518.0
2006-08-24/00:32:25           28515.3
2006-08-24/00:32:26           28512.6
2006-08-24/00:32:27           28509.8
2006-08-24/00:32:28           28507.1
2006-08-24/00:32:29           28504.4
2006-08-24/00:32:30           28501.7
2006-08-24/00:32:31           28499.0
2006-08-24/00:32:32           28496.3
2006-08-24/00:32:33           28493.5
2006-08-24/00:32:34           28490.8
2006-08-24/00:32:35           28488.1
2006-08-24/00:32:36           28485.4
2006-08-24/00:32:37           28482.7
2006-08-24/00:32:38           28480.0
2006-08-24/00:32:39           28477.2
2006-08-24/00:32:40           28474.5
2006-08-24/00:32:41           28471.8
2006-08-24/00:32:42           28469.1
2006-08-24/00:32:43           28466.4
2006-08-24/00:32:44           28463.7
2006-08-24/00:32:45           28460.9
2006-08-24/00:32:46           28458.2
2006-08-24/00:32:47           28455.5
2006-08-24/00:32:48           28452.8
2006-08-24/00:32:49           28450.1
2006-08-24/00:32:50           28447.3
2006-08-24/00:32:51           28444.6
2006-08-24/00:32:52           28441.9
2006-08-24/00:32:53           28439.2
2006-08-24/00:32:54           28436.5
2006-08-24/00:32:55           28433.7
2006-08-24/00:32:56           28431.0
2006-08-24/00:32:57           28428.3
2006-08-24/00:32:58           28425.6
2006-08-24/00:32:59           28422.9
2006-08-24/00:33:00           28420.1
2006-08-24/00:33:01           28417.4
2006-08-24/00:33:02           28414.7
2006-08-24/00:33:03           28412.0
2006-08-24/00:33:04           28409.2
2006-08-24/00:33:05           28406.5
2006-08-24/00:33:06           28403.8
2006-08-24/00:33:07           28401.1
2006-08-24/00:33:08           28398.4
2006-08-24/00:33:09           28395.6
2006-08-24/00:33:10           28392.9
2006-08-24/00:33:11           28390.2
2006-08-24/00:33:12           28387.5
2006-08-24/00:33:13           28384.7
2006-08-24/00:33:14           28382.0
2006-08-24/00:33:15           28379.3
2006-08-24/00:33:16           28376.6
2006-08-24/00:33:17           28373.8
2006-08-24/00:33:18           28371.1
2006-08-24/00:33:19           28368.4
2006-08-24/00:33:20           28365.7
2006-08-24/00:33:21           28362.9
2006-08-24/00:33:22           28360.2
2006-08-24/00:33:23           28357.5
2006-08-24/00:33:24           28354.8
2006-08-24/00:33:25           28352.0
2006-08-24/00:33:26           28349.3
2006-08-24/00:33:27           28346.6
2006-08-24/00:33:28           28343.9
2006-08-24/00:33:29           28341.1
2006-08-24/00:33:30           28338.4
2006-08-24/00:33:31           28335.7
2006-08-24/00:33:32           28333.0
2006-08-24/00:33:33           28330.2
2006-08-24/00:33:34           28327.5
2006-08-24/00:33:35           28324.8
2006-08-24/00:33:36           28322.0
2006-08-24/00:33:37           28319.3
2006-08-24/00:33:38           28316.6
2006-08-24/00:33:39           28313.9
2006-08-24/00:33:40           28311.1
2006-08-24/00:33:41           28308.4
2006-08-24/00:33:42           28305.7
2006-08-24/00:33:43           28302.9
2006-08-24/00:33:44           28300.2
2006-08-24/00:33:45           28297.5
2006-08-24/00:33:46           28294.8
2006-08-24/00:33:47           28292.0
2006-08-24/00:33:48           28289.3
2006-08-24/00:33:49           28286.6
2006-08-24/00:33:50           28283.8
2006-08-24/00:33:51           28281.1
2006-08-24/00:33:52           28278.4
2006-08-24/00:33:53           28275.6
2006-08-24/00:33:54           28272.9
2006-08-24/00:33:55           28270.2
2006-08-24/00:33:56           28267.5
2006-08-24/00:33:57           28264.7
2006-08-24/00:33:58           28262.0
2006-08-24/00:33:59           28259.3
2006-08-24/00:34:00           28256.5
2006-08-24/00:34:01           28253.8
2006-08-24/00:34:02           28251.1
2006-08-24/00:34:03           28248.3
2006-08-24/00:34:04           28245.6
2006-08-24/00:34:05           28242.9
2006-08-24/00:34:06           28240.1
2006-08-24/00:34:07           28237.4
2006-08-24/00:34:08           28234.7
2006-08-24/00:34:09           28231.9
2006-08-24/00:34:10           28229.2
2006-08-24/00:34:11           28226.5
2006-08-24/00:34:12           28223.7
2006-08-24/00:34:13           28221.0
2006-08-24/00:34:14           28218.3
2006-08-24/00:34:15           28215.5
2006-08-24/00:34:16           28212.8
2006-08-24/00:34:17           28210.1
2006-08-24/00:34:18           28207.3
2006-08-24/00:34:19           28204.6
2006-08-24/00:34:20           28201.8
2006-08-24/00:34:21           28199.1
2006-08-24/00:34:22           28196.4
2006-08-24/00:34:23           28193.6
2006-08-24/00:34:24           28190.9
2006-08-24/00:34:25           28188.2
2006-08-24/00:34:26           28185.4
2006-08-24/00:34:27           28182.7
2006-08-24/00:34:28           28179.9
2006-08-24/00:34:29           28177.2
2006-08-24/00:34:30           28174.5
2006-08-24/00:34:31           28171.7
2006-08-24/00:34:32           28169.0
2006-08-24/00:34:33           28166.3
2006-08-24/00:34:34           28163.5
2006-08-24/00:34:35           28160.8
2006-08-24/00:34:36           28158.0
2006-08-24/00:34:37           28155.3
2006-08-24/00:34:38           28152.6
2006-08-24/00:34:39           28149.8
2006-08-24/00:34:40           28147.1
2006-08-24/00:34:41           28144.4
2006-08-24/00:34:42           28141.6
2006-08-24/00:34:43           28138.9
2006-08-24/00:34:44           28136.1
2006-08-24/00:34:45           28133.4
2006-08-24/00:34:46           28130.6
2006-08-24/00:34:47           28127.9
2006-08-24/00:34:48           28125.2
2006-08-24/00:34:49           28122.4
2006-08-24/00:34:50           28119.7
2006-08-24/00:34:51           28116.9
2006-08-24/00:34:52           28114.2
2006-08-24/00:34:53           28111.5
2006-08-24/00:34:54           28108.7
2006-08-24/00:34:55           28106.0
2006-08-24/00:34:56           28103.2
2006-08-24/00:34:57           28100.5
2006-08-24/00:34:58           28097.8
2006-08-24/00:34:59           28095.0
2006-08-24/00:35:00           28092.3
2006-08-24/00:35:01           28089.5
2006-08-24/00:35:02           28086.8
2006-08-24/00:35:03           28084.0
2006-08-24/00:35:04           28081.3
2006-08-24/00:35:05           28078.5
2006-08-24/00:35:06           28075.8
2006-08-24/00:35:07           28073.1
2006-08-24/00:35:08           28070.3
2006-08-24/00:35:09           28067.6
2006-08-24/00:35:10           28064.8
2006-08-24/00:35:11           28062.1
2006-08-24/00:35:12           28059.3
2006-08-24/00:35:13           28056.6
2006-08-24/00:35:14           28053.8
2006-08-24/00:35:15           28051.1
2006-08-24/00:35:16           28048.3
2006-08-24/00:35:17           28045.6
2006-08-24/00:35:18           28042.9
2006-08-24/00:35:19           28040.1
2006-08-24/00:35:20           28037.4
2006-08-24/00:35:21           28034.6
2006-08-24/00:35:22           28031.9
2006-08-24/00:35:23           28029.1
2006-08-24/00:35:24           28026.4
2006-08-24/00:35:25           28023.6
2006-08-24/00:35:26           28020.9
2006-08-24/00:35:27           28018.1
2006-08-24/00:35:28           28015.4
2006-08-24/00:35:29           28012.6
2006-08-24/00:35:30           28009.9
2006-08-24/00:35:31           28007.1
2006-08-24/00:35:32           28004.4
2006-08-24/00:35:33           28001.6
2006-08-24/00:35:34           27998.9
2006-08-24/00:35:35           27996.1
2006-08-24/00:35:36           27993.4
2006-08-24/00:35:37           27990.6
2006-08-24/00:35:38           27987.9
2006-08-24/00:35:39           27985.1
2006-08-24/00:35:40           27982.4
2006-08-24/00:35:41           27979.6
2006-08-24/00:35:42           27976.9
2006-08-24/00:35:43           27974.1
2006-08-24/00:35:44           27971.4
2006-08-24/00:35:45           27968.6
2006-08-24/00:35:46           27965.9
2006-08-24/00:35:47           27963.1
2006-08-24/00:35:48           27960.4
2006-08-24/00:35:49           27957.6
2006-08-24/00:35:50           27954.9
2006-08-24/00:35:51           27952.1
2006-08-24/00:35:52           27949.4
2006-08-24/00:35:53           27946.6
2006-08-24/00:35:54           27943.9
2006-08-24/00:35:55           27941.1
2006-08-24/00:35:56           27938.4
2006-08-24/00:35:57           27935.6
2006-08-24/00:35:58           27932.9
2006-08-24/00:35:59           27930.1
2006-08-24/00:36:00           27927.3
2006-08-24/00:36:01           27924.6
2006-08-24/00:36:02           27921.8
2006-08-24/00:36:03           27919.1
2006-08-24/00:36:04           27916.3
2006-08-24/00:36:05           27913.6
2006-08-24/00:36:06           27910.8
2006-08-24/00:36:07           27908.1
2006-08-24/00:36:08           27905.3
2006-08-24/00:36:09           27902.6
2006-08-24/00:36:10           27899.8
2006-08-24/00:36:11           27897.0
2006-08-24/00:36:12           27894.3
2006-08-24/00:36:13           27891.5
2006-08-24/00:36:14           27888.8
2006-08-24/00:36:15           27886.0
2006-08-24/00:36:16           27883.3
2006-08-24/00:36:17           27880.5
2006-08-24/00:36:18           27877.7
2006-08-24/00:36:19           27875.0
2006-08-24/00:36:20           27872.2
2006-08-24/00:36:21           27869.5
2006-08-24/00:36:22           27866.7
2006-08-24/00:36:23           27864.0
2006-08-24/00:36:24           27861.2
2006-08-24/00:36:25           27858.4
2006-08-24/00:36:26           27855.7
2006-08-24/00:36:27           27852.9
2006-08-24/00:36:28           27850.2
2006-08-24/00:36:29           27847.4
2006-08-24/00:36:30           27844.6
2006-08-24/00:36:31           27841.9
2006-08-24/00:36:32           27839.1
2006-08-24/00:36:33           27836.4
2006-08-24/00:36:34           27833.6
2006-08-24/00:36:35           27830.8
2006-08-24/00:36:36           27828.1
2006-08-24/00:36:37           27825.3
2006-08-24/00:36:38           27822.6
2006-08-24/00:36:39           27819.8
2006-08-24/00:36:40           27817.0
2006-08-24/00:36:41           27814.3
2006-08-24/00:36:42           27811.5
2006-08-24/00:36:43           27808.8
2006-08-24/00:36:44           27806.0
2006-08-24/00:36:45           27803.2
2006-08-24/00:36:46           27800.5
2006-08-24/00:36:47           27797.7
2006-08-24/00:36:48           27794.9
2006-08-24/00:36:49           27792.2
2006-08-24/00:36:50           27789.4
2006-08-24/00:36:51           27786.7
2006-08-24/00:36:52           27783.9
2006-08-24/00:36:53           27781.1
2006-08-24/00:36:54           27778.4
2006-08-24/00:36:55           27775.6
2006-08-24/00:36:56           27772.8
2006-08-24/00:36:57           27770.1
2006-08-24/00:36:58           27767.3
2006-08-24/00:36:59           27764.5
2006-08-24/00:37:00           27761.8
2006-08-24/00:37:01           27759.0
2006-08-24/00:37:02           27756.2
2006-08-24/00:37:03           27753.5
2006-08-24/00:37:04           27750.7
2006-08-24/00:37:05           27747.9
2006-08-24/00:37:06           27745.2
2006-08-24/00:37:07           27742.4
2006-08-24/00:37:08           27739.6
2006-08-24/00:37:09           27736.9
2006-08-24/00:37:10           27734.1
2006-08-24/00:37:11           27731.3
2006-08-24/00:37:12           27728.6
2006-08-24/00:37:13           27725.8
2006-08-24/00:37:14           27723.0
2006-08-24/00:37:15           27720.3
2006-08-24/00:37:16           27717.5
2006-08-24/00:37:17           27714.7
2006-08-24/00:37:18           27712.0
2006-08-24/00:37:19           27709.2
2006-08-24/00:37:20           27706.4
2006-08-24/00:37:21           27703.7
2006-08-24/00:37:22           27700.9
2006-08-24/00:37:23           27698.1
2006-08-24/00:37:24           27695.4
2006-08-24/00:37:25           27692.6
2006-08-24/00:37:26           27689.8
2006-08-24/00:37:27           27687.0
2006-08-24/00:37:28           27684.3
2006-08-24/00:37:29           27681.5
2006-08-24/00:37:30           27678.7
2006-08-24/00:37:31           27676.0
2006-08-24/00:37:32           27673.2
2006-08-24/00:37:33           27670.4
2006-08-24/00:37:34           27667.7
2006-08-24/00:37:35           27664.9
2006-08-24/00:37:36           27662.1
2006-08-24/00:37:37           27659.3
2006-08-24/00:37:38           27656.6
2006-08-24/00:37:39           27653.8
2006-08-24/00:37:40           27651.0
2006-08-24/00:37:41           27648.2
2006-08-24/00:37:42           27645.5
2006-08-24/00:37:43           27642.7
2006-08-24/00:37:44           27639.9
2006-08-24/00:37:45           27637.2
2006-08-24/00:37:46           27634.4
2006-08-24/00:37:47           27631.6
2006-08-24/00:37:48           27628.8
2006-08-24/00:37:49           27626.1
2006-08-24/00:37:50           27623.3
2006-08-24/00:37:51           27620.5
2006-08-24/00:37:52           27617.7
2006-08-24/00:37:53           27615.0
2006-08-24/00:37:54           27612.2
2006-08-24/00:37:55           27609.4
2006-08-24/00:37:56           27606.6
2006-08-24/00:37:57           27603.9
2006-08-24/00:37:58           27601.1
2006-08-24/00:37:59           27598.3
2006-08-24/00:38:00           27595.5
2006-08-24/00:38:01           27592.8
2006-08-24/00:38:02           27590.0
2006-08-24/00:38:03           27587.2
2006-08-24/00:38:04           27584.4
2006-08-24/00:38:05           27581.6
2006-08-24/00:38:06           27578.9
2006-08-24/00:38:07           27576.1
2006-08-24/00:38:08           27573.3
2006-08-24/00:38:09           27570.5
2006-08-24/00:38:10           27567.8
2006-08-24/00:38:11           27565.0
2006-08-24/00:38:12           27562.2
2006-08-24/00:38:13           27559.4
2006-08-24/00:38:14           27556.6
2006-08-24/00:38:15           27553.9
2006-08-24/00:38:16           27551.1
2006-08-24/00:38:17           27548.3
2006-08-24/00:38:18           27545.5
2006-08-24/00:38:19           27542.7
2006-08-24/00:38:20           27540.0
2006-08-24/00:38:21           27537.2
2006-08-24/00:38:22           27534.4
2006-08-24/00:38:23           27531.6
2006-08-24/00:38:24           27528.8
2006-08-24/00:38:25           27526.1
2006-08-24/00:38:26           27523.3
2006-08-24/00:38:27           27520.5
2006-08-24/00:38:28           27517.7
2006-08-24/00:38:29           27514.9
2006-08-24/00:38:30           27512.2
2006-08-24/00:38:31           27509.4
2006-08-24/00:38:32           27506.6
2006-08-24/00:38:33           27503.8
2006-08-24/00:38:34           27501.0
2006-08-24/00:38:35           27498.2
2006-08-24/00:38:36           27495.5
2006-08-24/00:38:37           27492.7
2006-08-24/00:38:38           27489.9
2006-08-24/00:38:39           27487.1
2006-08-24/00:38:40           27484.3
2006-08-24/00:38:41           27481.5
2006-08-24/00:38:42           27478.8
2006-08-24/00:38:43           27476.0
2006-08-24/00:38:44           27473.2
2006-08-24/00:38:45           27470.4
2006-08-24/00:38:46           27467.6
2006-08-24/00:38:47           27464.8
2006-08-24/00:38:48           27462.1
2006-08-24/00:38:49           27459.3
2006-08-24/00:38:50           27456.5
2006-08-24/00:38:51           27453.7
2006-08-24/00:38:52           27450.9
2006-08-24/00:38:53           27448.1
2006-08-24/00:38:54           27445.3
2006-08-24/00:38:55           27442.6
2006-08-24/00:38:56           27439.8
2006-08-24/00:38:57           27437.0
2006-08-24/00:38:58           27434.2
2006-08-24/00:38:59           27431.4
2006-08-24/00:39:00           27428.6
2006-08-24/00:39:01           27425.8
2006-08-24/00:39:02           27423.0
2006-08-24/00:39:03           27420.3
2006-08-24/00:39:04           27417.5
2006-08-24/00:39:05           27414.7
2006-08-24/00:39:06           27411.9
2006-08-24/00:39:07           27409.1
2006-08-24/00:39:08           27406.3
2006-08-24/00:39:09           27403.5
2006-08-24/00:39:10           27400.7
2006-08-24/00:39:11           27397.9
2006-08-24/00:39:12           27395.2
2006-08-24/00:39:13           27392.4
2006-08-24/00:39:14           27389.6
2006-08-24/00:39:15           27386.8
2006-08-24/00:39:16           27384.0
2006-08-24/00:39:17           27381.2
2006-08-24/00:39:18           27378.4
2006-08-24/00:39:19           27375.6
2006-08-24/00:39:20           27372.8
2006-08-24/00:39:21           27370.0
2006-08-24/00:39:22           27367.2
2006-08-24/00:39:23           27364.5
2006-08-24/00:39:24           27361.7
2006-08-24/00:39:25           27358.9
2006-08-24/00:39:26           27356.1
2006-08-24/00:39:27           27353.3
2006-08-24/00:39:28           27350.5
2006-08-24/00:39:29           27347.7
2006-08-24/00:39:30           27344.9
2006-08-24/00:39:31           27342.1
2006-08-24/00:39:32           27339.3
2006-08-24/00:39:33           27336.5
2006-08-24/00:39:34           27333.7
2006-08-24/00:39:35           27330.9
2006-08-24/00:39:36           27328.1
2006-08-24/00:39:37           27325.4
2006-08-24/00:39:38           27322.6
2006-08-24/00:39:39           27319.8
2006-08-24/00:39:40           27317.0
2006-08-24/00:39:41           27314.2
2006-08-24/00:39:42           27311.4
2006-08-24/00:39:43           27308.6
2006-08-24/00:39:44           27305.8
2006-08-24/00:39:45           27303.0
2006-08-24/00:39:46           27300.2
2006-08-24/00:39:47           27297.4
2006-08-24/00:39:48           27294.6
2006-08-24/00:39:49           27291.8
2006-08-24/00:39:50           27289.0
2006-08-24/00:39:51           27286.2
2006-08-24/00:39:52           27283.4
2006-08-24/00:39:53           27280.6
2006-08-24/00:39:54           27277.8
2006-08-24/00:39:55           27275.0
2006-08-24/00:39:56           27272.2
2006-08-24/00:39:57           27269.4
2006-08-24/00:39:58           27266.6
2006-08-24/00:39:59           27263.8
2006-08-24/00:40:00           27261.0
2006-08-24/00:40:01           27258.2
2006-08-24/00:40:02           27255.4
2006-08-24/00:40:03           27252.6
2006-08-24/00:40:04           27249.8
2006-08-24/00:40:05           27247.0
2006-08-24/00:40:06           27244.2
2006-08-24/00:40:07           27241.4
2006-08-24/00:40:08           27238.6
2006-08-24/00:40:09           27235.8
2006-08-24/00:40:10           27233.0
2006-08-24/00:40:11           27230.2
2006-08-24/00:40:12           27227.4
2006-08-24/00:40:13           27224.6
2006-08-24/00:40:14           27221.8
2006-08-24/00:40:15           27219.0
2006-08-24/00:40:16           27216.2
2006-08-24/00:40:17           27213.4
2006-08-24/00:40:18           27210.6
2006-08-24/00:40:19           27207.8
2006-08-24/00:40:20           27205.0
2006-08-24/00:40:21           27202.2
2006-08-24/00:40:22           27199.4
2006-08-24/00:40:23           27196.6
2006-08-24/00:40:24           27193.8
2006-08-24/00:40:25           27191.0
2006-08-24/00:40:26           27188.2
2006-08-24/00:40:27           27185.4
2006-08-24/00:40:28           27182.6
2006-08-24/00:40:29           27179.8
2006-08-24/00:40:30           27177.0
2006-08-24/00:40:31           27174.2
2006-08-24/00:40:32           27171.4
2006-08-24/00:40:33           27168.6
2006-08-24/00:40:34           27165.8
2006-08-24/00:40:35           27163.0
2006-08-24/00:40:36           27160.2
2006-08-24/00:40:37           27157.3
2006-08-24/00:40:38           27154.5
2006-08-24/00:40:39           27151.7
2006-08-24/00:40:40           27148.9
2006-08-24/00:40:41           27146.1
2006-08-24/00:40:42           27143.3
2006-08-24/00:40:43           27140.5
2006-08-24/00:40:44           27137.7
2006-08-24/00:40:45           27134.9
2006-08-24/00:40:46           27132.1
2006-08-24/00:40:47           27129.3
2006-08-24/00:40:48           27126.5
2006-08-24/00:40:49           27123.7
2006-08-24/00:40:50           27120.9
2006-08-24/00:40:51           27118.1
2006-08-24/00:40:52           27115.2
2006-08-24/00:40:53           27112.4
2006-08-24/00:40:54           27109.6
2006-08-24/00:40:55           27106.8
2006-08-24/00:40:56           27104.0
2006-08-24/00:40:57           27101.2
2006-08-24/00:40:58           27098.4
2006-08-24/00:40:59           27095.6
2006-08-24/00:41:00           27092.8
2006-08-24/00:41:01           27090.0
2006-08-24/00:41:02           27087.1
2006-08-24/00:41:03           27084.3
2006-08-24/00:41:04           27081.5
2006-08-24/00:41:05           27078.7
2006-08-24/00:41:06           27075.9
2006-08-24/00:41:07           27073.1
2006-08-24/00:41:08           27070.3
2006-08-24/00:41:09           27067.5
2006-08-24/00:41:10           27064.7
2006-08-24/00:41:11           27061.8
2006-08-24/00:41:12           27059.0
2006-08-24/00:41:13           27056.2
2006-08-24/00:41:14           27053.4
2006-08-24/00:41:15           27050.6
2006-08-24/00:41:16           27047.8
2006-08-24/00:41:17           27045.0
2006-08-24/00:41:18           27042.2
2006-08-24/00:41:19           27039.3
2006-08-24/00:41:20           27036.5
2006-08-24/00:41:21           27033.7
2006-08-24/00:41:22           27030.9
2006-08-24/00:41:23           27028.1
2006-08-24/00:41:24           27025.3
2006-08-24/00:41:25           27022.5
2006-08-24/00:41:26           27019.6
2006-08-24/00:41:27           27016.8
2006-08-24/00:41:28           27014.0
2006-08-24/00:41:29           27011.2
2006-08-24/00:41:30           27008.4
2006-08-24/00:41:31           27005.6
2006-08-24/00:41:32           27002.7
2006-08-24/00:41:33           26999.9
2006-08-24/00:41:34           26997.1
2006-08-24/00:41:35           26994.3
2006-08-24/00:41:36           26991.5
2006-08-24/00:41:37           26988.7
2006-08-24/00:41:38           26985.8
2006-08-24/00:41:39           26983.0
2006-08-24/00:41:40           26980.2
2006-08-24/00:41:41           26977.4
2006-08-24/00:41:42           26974.6
2006-08-24/00:41:43           26971.8
2006-08-24/00:41:44           26968.9
2006-08-24/00:41:45           26966.1
2006-08-24/00:41:46           26963.3
2006-08-24/00:41:47           26960.5
2006-08-24/00:41:48           26957.7
2006-08-24/00:41:49           26954.8
2006-08-24/00:41:50           26952.0
2006-08-24/00:41:51           26949.2
2006-08-24/00:41:52           26946.4
2006-08-24/00:41:53           26943.6
2006-08-24/00:41:54           26940.7
2006-08-24/00:41:55           26937.9
2006-08-24/00:41:56           26935.1
2006-08-24/00:41:57           26932.3
2006-08-24/00:41:58           26929.5
2006-08-24/00:41:59           26926.6
2006-08-24/00:42:00           26923.8
2006-08-24/00:42:01           26921.0
2006-08-24/00:42:02           26918.2
2006-08-24/00:42:03           26915.3
2006-08-24/00:42:04           26912.5
2006-08-24/00:42:05           26909.7
2006-08-24/00:42:06           26906.9
2006-08-24/00:42:07           26904.1
2006-08-24/00:42:08           26901.2
2006-08-24/00:42:09           26898.4
2006-08-24/00:42:10           26895.6
2006-08-24/00:42:11           26892.8
2006-08-24/00:42:12           26889.9
2006-08-24/00:42:13           26887.1
2006-08-24/00:42:14           26884.3
2006-08-24/00:42:15           26881.5
2006-08-24/00:42:16           26878.6
2006-08-24/00:42:17           26875.8
2006-08-24/00:42:18           26873.0
2006-08-24/00:42:19           26870.2
2006-08-24/00:42:20           26867.3
2006-08-24/00:42:21           26864.5
2006-08-24/00:42:22           26861.7
2006-08-24/00:42:23           26858.9
2006-08-24/00:42:24           26856.0
2006-08-24/00:42:25           26853.2
2006-08-24/00:42:26           26850.4
2006-08-24/00:42:27           26847.6
2006-08-24/00:42:28           26844.7
2006-08-24/00:42:29           26841.9
2006-08-24/00:42:30           26839.1
2006-08-24/00:42:31           26836.3
2006-08-24/00:42:32           26833.4
2006-08-24/00:42:33           26830.6
2006-08-24/00:42:34           26827.8
2006-08-24/00:42:35           26824.9
2006-08-24/00:42:36           26822.1
2006-08-24/00:42:37           26819.3
2006-08-24/00:42:38           26816.5
2006-08-24/00:42:39           26813.6
2006-08-24/00:42:40           26810.8
2006-08-24/00:42:41           26808.0
2006-08-24/00:42:42           26805.1
2006-08-24/00:42:43           26802.3
2006-08-24/00:42:44           26799.5
2006-08-24/00:42:45           26796.6
2006-08-24/00:42:46           26793.8
2006-08-24/00:42:47           26791.0
2006-08-24/00:42:48           26788.2
2006-08-24/00:42:49           26785.3
2006-08-24/00:42:50           26782.5
2006-08-24/00:42:51           26779.7
2006-08-24/00:42:52           26776.8
2006-08-24/00:42:53           26774.0
2006-08-24/00:42:54           26771.2
2006-08-24/00:42:55           26768.3
2006-08-24/00:42:56           26765.5
2006-08-24/00:42:57           26762.7
2006-08-24/00:42:58           26759.8
2006-08-24/00:42:59           26757.0
2006-08-24/00:43:00           26754.2
2006-08-24/00:43:01           26751.3
2006-08-24/00:43:02           26748.5
2006-08-24/00:43:03           26745.7
2006-08-24/00:43:04           26742.8
2006-08-24/00:43:05           26740.0
2006-08-24/00:43:06           26737.2
2006-08-24/00:43:07           26734.3
2006-08-24/00:43:08           26731.5
2006-08-24/00:43:09           26728.7
2006-08-24/00:43:10           26725.8
2006-08-24/00:43:11           26723.0
2006-08-24/00:43:12           26720.2
2006-08-24/00:43:13           26717.3
2006-08-24/00:43:14           26714.5
2006-08-24/00:43:15           26711.7
2006-08-24/00:43:16           26708.8
2006-08-24/00:43:17           26706.0
2006-08-24/00:43:18           26703.1
2006-08-24/00:43:19           26700.3
2006-08-24/00:43:20           26697.5
2006-08-24/00:43:21           26694.6
2006-08-24/00:43:22           26691.8
2006-08-24/00:43:23           26689.0
2006-08-24/00:43:24           26686.1
2006-08-24/00:43:25           26683.3
2006-08-24/00:43:26           26680.4
2006-08-24/00:43:27           26677.6
2006-08-24/00:43:28           26674.8
2006-08-24/00:43:29           26671.9
2006-08-24/00:43:30           26669.1
2006-08-24/00:43:31           26666.3
2006-08-24/00:43:32           26663.4
2006-08-24/00:43:33           26660.6
2006-08-24/00:43:34           26657.7
2006-08-24/00:43:35           26654.9
2006-08-24/00:43:36           26652.1
2006-08-24/00:43:37           26649.2
2006-08-24/00:43:38           26646.4
2006-08-24/00:43:39           26643.5
2006-08-24/00:43:40           26640.7
2006-08-24/00:43:41           26637.9
2006-08-24/00:43:42           26635.0
2006-08-24/00:43:43           26632.2
2006-08-24/00:43:44           26629.3
2006-08-24/00:43:45           26626.5
2006-08-24/00:43:46           26623.6
2006-08-24/00:43:47           26620.8
2006-08-24/00:43:48           26618.0
2006-08-24/00:43:49           26615.1
2006-08-24/00:43:50           26612.3
2006-08-24/00:43:51           26609.4
2006-08-24/00:43:52           26606.6
2006-08-24/00:43:53           26603.7
2006-08-24/00:43:54           26600.9
2006-08-24/00:43:55           26598.1
2006-08-24/00:43:56           26595.2
2006-08-24/00:43:57           26592.4
2006-08-24/00:43:58           26589.5
2006-08-24/00:43:59           26586.7
2006-08-24/00:44:00           26583.8
2006-08-24/00:44:01           26581.0
2006-08-24/00:44:02           26578.1
2006-08-24/00:44:03           26575.3
2006-08-24/00:44:04           26572.5
2006-08-24/00:44:05           26569.6
2006-08-24/00:44:06           26566.8
2006-08-24/00:44:07           26563.9
2006-08-24/00:44:08           26561.1
2006-08-24/00:44:09           26558.2
2006-08-24/00:44:10           26555.4
2006-08-24/00:44:11           26552.5
2006-08-24/00:44:12           26549.7
2006-08-24/00:44:13           26546.8
2006-08-24/00:44:14           26544.0
2006-08-24/00:44:15           26541.1
2006-08-24/00:44:16           26538.3
2006-08-24/00:44:17           26535.4
2006-08-24/00:44:18           26532.6
2006-08-24/00:44:19           26529.8
2006-08-24/00:44:20           26526.9
2006-08-24/00:44:21           26524.1
2006-08-24/00:44:22           26521.2
2006-08-24/00:44:23           26518.4
2006-08-24/00:44:24           26515.5
2006-08-24/00:44:25           26512.7
2006-08-24/00:44:26           26509.8
2006-08-24/00:44:27           26507.0
2006-08-24/00:44:28           26504.1
2006-08-24/00:44:29           26501.3
2006-08-24/00:44:30           26498.4
2006-08-24/00:44:31           26495.6
2006-08-24/00:44:32           26492.7
2006-08-24/00:44:33           26489.9
2006-08-24/00:44:34           26487.0
2006-08-24/00:44:35           26484.2
2006-08-24/00:44:36           26481.3
2006-08-24/00:44:37           26478.4
2006-08-24/00:44:38           26475.6
2006-08-24/00:44:39           26472.7
2006-08-24/00:44:40           26469.9
2006-08-24/00:44:41           26467.0
2006-08-24/00:44:42           26464.2
2006-08-24/00:44:43           26461.3
2006-08-24/00:44:44           26458.5
2006-08-24/00:44:45           26455.6
2006-08-24/00:44:46           26452.8
2006-08-24/00:44:47           26449.9
2006-08-24/00:44:48           26447.1
2006-08-24/00:44:49           26444.2
2006-08-24/00:44:50           26441.4
2006-08-24/00:44:51           26438.5
2006-08-24/00:44:52           26435.6
2006-08-24/00:44:53           26432.8
2006-08-24/00:44:54           26429.9
2006-08-24/00:44:55           26427.1
2006-08-24/00:44:56           26424.2
2006-08-24/00:44:57           26421.4
2006-08-24/00:44:58           26418.5
2006-08-24/00:44:59           26415.7
2006-08-24/00:45:00           26412.8
2006-08-24/00:45:01           26409.9
2006-08-24/00:45:02           26407.1
2006-08-24/00:45:03           26404.2
2006-08-24/00:45:04           26401.4
2006-08-24/00:45:05           26398.5
2006-08-24/00:45:06           26395.7
2006-08-24/00:45:07           26392.8
2006-08-24/00:45:08           26389.9
2006-08-24/00:45:09           26387.1
2006-08-24/00:45:10           26384.2
2006-08-24/00:45:11           26381.4
2006-08-24/00:45:12           26378.5
2006-08-24/00:45:13           26375.7
2006-08-24/00:45:14           26372.8
2006-08-24/00:45:15           26369.9
2006-08-24/00:45:16           26367.1
2006-08-24/00:45:17           26364.2
2006-08-24/00:45:18           26361.4
2006-08-24/00:45:19           26358.5
2006-08-24/00:45:20           26355.6
2006-08-24/00:45:21           26352.8
2006-08-24/00:45:22           26349.9
2006-08-24/00:45:23           26347.0
2006-08-24/00:45:24           26344.2
2006-08-24/00:45:25           26341.3
2006-08-24/00:45:26           26338.5
2006-08-24/00:45:27           26335.6
2006-08-24/00:45:28           26332.7
2006-08-24/00:45:29           26329.9
2006-08-24/00:45:30           26327.0
2006-08-24/00:45:31           26324.2
2006-08-24/00:45:32           26321.3
2006-08-24/00:45:33           26318.4
2006-08-24/00:45:34           26315.6
2006-08-24/00:45:35           26312.7
2006-08-24/00:45:36           26309.8
2006-08-24/00:45:37           26307.0
2006-08-24/00:45:38           26304.1
2006-08-24/00:45:39           26301.2
2006-08-24/00:45:40           26298.4
2006-08-24/00:45:41           26295.5
2006-08-24/00:45:42           26292.7
2006-08-24/00:45:43           26289.8
2006-08-24/00:45:44           26286.9
2006-08-24/00:45:45           26284.1
2006-08-24/00:45:46           26281.2
2006-08-24/00:45:47           26278.3
2006-08-24/00:45:48           26275.5
2006-08-24/00:45:49           26272.6
2006-08-24/00:45:50           26269.7
2006-08-24/00:45:51           26266.9
2006-08-24/00:45:52           26264.0
2006-08-24/00:45:53           26261.1
2006-08-24/00:45:54           26258.3
2006-08-24/00:45:55           26255.4
2006-08-24/00:45:56           26252.5
2006-08-24/00:45:57           26249.7
2006-08-24/00:45:58           26246.8
2006-08-24/00:45:59           26243.9
2006-08-24/00:46:00           26241.1
2006-08-24/00:46:01           26238.2
2006-08-24/00:46:02           26235.3
2006-08-24/00:46:03           26232.5
2006-08-24/00:46:04           26229.6
2006-08-24/00:46:05           26226.7
2006-08-24/00:46:06           26223.8
2006-08-24/00:46:07           26221.0
2006-08-24/00:46:08           26218.1
2006-08-24/00:46:09           26215.2
2006-08-24/00:46:10           26212.4
2006-08-24/00:46:11           26209.5
2006-08-24/00:46:12           26206.6
2006-08-24/00:46:13           26203.8
2006-08-24/00:46:14           26200.9
2006-08-24/00:46:15           26198.0
2006-08-24/00:46:16           26195.1
2006-08-24/00:46:17           26192.3
2006-08-24/00:46:18           26189.4
2006-08-24/00:46:19           26186.5
2006-08-24/00:46:20           26183.7
2006-08-24/00:46:21           26180.8
2006-08-24/00:46:22           26177.9
2006-08-24/00:46:23           26175.0
2006-08-24/00:46:24           26172.2
2006-08-24/00:46:25           26169.3
2006-08-24/00:46:26           26166.4
2006-08-24/00:46:27           26163.5
2006-08-24/00:46:28           26160.7
2006-08-24/00:46:29           26157.8
2006-08-24/00:46:30           26154.9
2006-08-24/00:46:31           26152.0
2006-08-24/00:46:32           26149.2
2006-08-24/00:46:33           26146.3
2006-08-24/00:46:34           26143.4
2006-08-24/00:46:35           26140.5
2006-08-24/00:46:36           26137.7
2006-08-24/00:46:37           26134.8
2006-08-24/00:46:38           26131.9
2006-08-24/00:46:39           26129.0
2006-08-24/00:46:40           26126.2
2006-08-24/00:46:41           26123.3
2006-08-24/00:46:42           26120.4
2006-08-24/00:46:43           26117.5
2006-08-24/00:46:44           26114.7
2006-08-24/00:46:45           26111.8
2006-08-24/00:46:46           26108.9
2006-08-24/00:46:47           26106.0
2006-08-24/00:46:48           26103.2
2006-08-24/00:46:49           26100.3
2006-08-24/00:46:50           26097.4
2006-08-24/00:46:51           26094.5
2006-08-24/00:46:52           26091.6
2006-08-24/00:46:53           26088.8
2006-08-24/00:46:54           26085.9
2006-08-24/00:46:55           26083.0
2006-08-24/00:46:56           26080.1
2006-08-24/00:46:57           26077.2
2006-08-24/00:46:58           26074.4
2006-08-24/00:46:59           26071.5
2006-08-24/00:47:00           26068.6
2006-08-24/00:47:01           26065.7
2006-08-24/00:47:02           26062.8
2006-08-24/00:47:03           26060.0
2006-08-24/00:47:04           26057.1
2006-08-24/00:47:05           26054.2
2006-08-24/00:47:06           26051.3
2006-08-24/00:47:07           26048.4
2006-08-24/00:47:08           26045.6
2006-08-24/00:47:09           26042.7
2006-08-24/00:47:10           26039.8
2006-08-24/00:47:11           26036.9
2006-08-24/00:47:12           26034.0
2006-08-24/00:47:13           26031.1
2006-08-24/00:47:14           26028.3
2006-08-24/00:47:15           26025.4
2006-08-24/00:47:16           26022.5
2006-08-24/00:47:17           26019.6
2006-08-24/00:47:18           26016.7
2006-08-24/00:47:19           26013.8
2006-08-24/00:47:20           26011.0
2006-08-24/00:47:21           26008.1
2006-08-24/00:47:22           26005.2
2006-08-24/00:47:23           26002.3
2006-08-24/00:47:24           25999.4
2006-08-24/00:47:25           25996.5
2006-08-24/00:47:26           25993.7
2006-08-24/00:47:27           25990.8
2006-08-24/00:47:28           25987.9
2006-08-24/00:47:29           25985.0
2006-08-24/00:47:30           25982.1
2006-08-24/00:47:31           25979.2
2006-08-24/00:47:32           25976.3
2006-08-24/00:47:33           25973.5
2006-08-24/00:47:34           25970.6
2006-08-24/00:47:35           25967.7
2006-08-24/00:47:36           25964.8
2006-08-24/00:47:37           25961.9
2006-08-24/00:47:38           25959.0
2006-08-24/00:47:39           25956.1
2006-08-24/00:47:40           25953.2
2006-08-24/00:47:41           25950.4
2006-08-24/00:47:42           25947.5
2006-08-24/00:47:43           25944.6
2006-08-24/00:47:44           25941.7
2006-08-24/00:47:45           25938.8
2006-08-24/00:47:46           25935.9
2006-08-24/00:47:47           25933.0
2006-08-24/00:47:48           25930.1
2006-08-24/00:47:49           25927.2
2006-08-24/00:47:50           25924.3
2006-08-24/00:47:51           25921.5
2006-08-24/00:47:52           25918.6
2006-08-24/00:47:53           25915.7
2006-08-24/00:47:54           25912.8
2006-08-24/00:47:55           25909.9
2006-08-24/00:47:56           25907.0
2006-08-24/00:47:57           25904.1
2006-08-24/00:47:58           25901.2
2006-08-24/00:47:59           25898.3
2006-08-24/00:48:00           25895.4
2006-08-24/00:48:01           25892.5
2006-08-24/00:48:02           25889.7
2006-08-24/00:48:03           25886.8
2006-08-24/00:48:04           25883.9
2006-08-24/00:48:05           25881.0
2006-08-24/00:48:06           25878.1
2006-08-24/00:48:07           25875.2
2006-08-24/00:48:08           25872.3
2006-08-24/00:48:09           25869.4
2006-08-24/00:48:10           25866.5
2006-08-24/00:48:11           25863.6
2006-08-24/00:48:12           25860.7
2006-08-24/00:48:13           25857.8
2006-08-24/00:48:14           25854.9
2006-08-24/00:48:15           25852.0
2006-08-24/00:48:16           25849.1
2006-08-24/00:48:17           25846.2
2006-08-24/00:48:18           25843.3
2006-08-24/00:48:19           25840.4
2006-08-24/00:48:20           25837.6
2006-08-24/00:48:21           25834.7
2006-08-24/00:48:22           25831.8
2006-08-24/00:48:23           25828.9
2006-08-24/00:48:24           25826.0
2006-08-24/00:48:25           25823.1
2006-08-24/00:48:26           25820.2
2006-08-24/00:48:27           25817.3
2006-08-24/00:48:28           25814.4
2006-08-24/00:48:29           25811.5
2006-08-24/00:48:30           25808.6
2006-08-24/00:48:31           25805.7
2006-08-24/00:48:32           25802.8
2006-08-24/00:48:33           25799.9
2006-08-24/00:48:34           25797.0
2006-08-24/00:48:35           25794.1
2006-08-24/00:48:36           25791.2
2006-08-24/00:48:37           25788.3
2006-08-24/00:48:38           25785.4
2006-08-24/00:48:39           25782.5
2006-08-24/00:48:40           25779.6
2006-08-24/00:48:41           25776.7
2006-08-24/00:48:42           25773.8
2006-08-24/00:48:43           25770.9
2006-08-24/00:48:44           25768.0
2006-08-24/00:48:45           25765.1
2006-08-24/00:48:46           25762.2
2006-08-24/00:48:47           25759.3
2006-08-24/00:48:48           25756.4
2006-08-24/00:48:49           25753.5
2006-08-24/00:48:50           25750.6
2006-08-24/00:48:51           25747.7
2006-08-24/00:48:52           25744.8
2006-08-24/00:48:53           25741.9
2006-08-24/00:48:54           25739.0
2006-08-24/00:48:55           25736.1
2006-08-24/00:48:56           25733.2
2006-08-24/00:48:57           25730.3
2006-08-24/00:48:58           25727.4
2006-08-24/00:48:59           25724.4
2006-08-24/00:49:00           25721.5
2006-08-24/00:49:01           25718.6
2006-08-24/00:49:02           25715.7
2006-08-24/00:49:03           25712.8
2006-08-24/00:49:04           25709.9
2006-08-24/00:49:05           25707.0
2006-08-24/00:49:06           25704.1
2006-08-24/00:49:07           25701.2
2006-08-24/00:49:08           25698.3
2006-08-24/00:49:09           25695.4
2006-08-24/00:49:10           25692.5
2006-08-24/00:49:11           25689.6
2006-08-24/00:49:12           25686.7
2006-08-24/00:49:13           25683.8
2006-08-24/00:49:14           25680.9
2006-08-24/00:49:15           25678.0
2006-08-24/00:49:16           25675.1
2006-08-24/00:49:17           25672.1
2006-08-24/00:49:18           25669.2
2006-08-24/00:49:19           25666.3
2006-08-24/00:49:20           25663.4
2006-08-24/00:49:21           25660.5
2006-08-24/00:49:22           25657.6
2006-08-24/00:49:23           25654.7
2006-08-24/00:49:24           25651.8
2006-08-24/00:49:25           25648.9
2006-08-24/00:49:26           25646.0
2006-08-24/00:49:27           25643.1
2006-08-24/00:49:28           25640.1
2006-08-24/00:49:29           25637.2
2006-08-24/00:49:30           25634.3
2006-08-24/00:49:31           25631.4
2006-08-24/00:49:32           25628.5
2006-08-24/00:49:33           25625.6
2006-08-24/00:49:34           25622.7
2006-08-24/00:49:35           25619.8
2006-08-24/00:49:36           25616.9
2006-08-24/00:49:37           25614.0
2006-08-24/00:49:38           25611.0
2006-08-24/00:49:39           25608.1
2006-08-24/00:49:40           25605.2
2006-08-24/00:49:41           25602.3
2006-08-24/00:49:42           25599.4
2006-08-24/00:49:43           25596.5
2006-08-24/00:49:44           25593.6
2006-08-24/00:49:45           25590.7
2006-08-24/00:49:46           25587.7
2006-08-24/00:49:47           25584.8
2006-08-24/00:49:48           25581.9
2006-08-24/00:49:49           25579.0
2006-08-24/00:49:50           25576.1
2006-08-24/00:49:51           25573.2
2006-08-24/00:49:52           25570.3
2006-08-24/00:49:53           25567.3
2006-08-24/00:49:54           25564.4
2006-08-24/00:49:55           25561.5
2006-08-24/00:49:56           25558.6
2006-08-24/00:49:57           25555.7
2006-08-24/00:49:58           25552.8
2006-08-24/00:49:59           25549.8
2006-08-24/00:50:00           25546.9
2006-08-24/00:50:01           25544.0
2006-08-24/00:50:02           25541.1
2006-08-24/00:50:03           25538.2
2006-08-24/00:50:04           25535.3
2006-08-24/00:50:05           25532.3
2006-08-24/00:50:06           25529.4
2006-08-24/00:50:07           25526.5
2006-08-24/00:50:08           25523.6
2006-08-24/00:50:09           25520.7
2006-08-24/00:50:10           25517.8
2006-08-24/00:50:11           25514.8
2006-08-24/00:50:12           25511.9
2006-08-24/00:50:13           25509.0
2006-08-24/00:50:14           25506.1
2006-08-24/00:50:15           25503.2
2006-08-24/00:50:16           25500.2
2006-08-24/00:50:17           25497.3
2006-08-24/00:50:18           25494.4
2006-08-24/00:50:19           25491.5
2006-08-24/00:50:20           25488.6
2006-08-24/00:50:21           25485.6
2006-08-24/00:50:22           25482.7
2006-08-24/00:50:23           25479.8
2006-08-24/00:50:24           25476.9
2006-08-24/00:50:25           25474.0
2006-08-24/00:50:26           25471.0
2006-08-24/00:50:27           25468.1
2006-08-24/00:50:28           25465.2
2006-08-24/00:50:29           25462.3
2006-08-24/00:50:30           25459.3
2006-08-24/00:50:31           25456.4
2006-08-24/00:50:32           25453.5
2006-08-24/00:50:33           25450.6
2006-08-24/00:50:34           25447.7
2006-08-24/00:50:35           25444.7
2006-08-24/00:50:36           25441.8
2006-08-24/00:50:37           25438.9
2006-08-24/00:50:38           25436.0
2006-08-24/00:50:39           25433.0
2006-08-24/00:50:40           25430.1
2006-08-24/00:50:41           25427.2
2006-08-24/00:50:42           25424.3
2006-08-24/00:50:43           25421.3
2006-08-24/00:50:44           25418.4
2006-08-24/00:50:45           25415.5
2006-08-24/00:50:46           25412.6
2006-08-24/00:50:47           25409.6
2006-08-24/00:50:48           25406.7
2006-08-24/00:50:49           25403.8
2006-08-24/00:50:50           25400.9
2006-08-24/00:50:51           25397.9
2006-08-24/00:50:52           25395.0
2006-08-24/00:50:53           25392.1
2006-08-24/00:50:54           25389.1
2006-08-24/00:50:55           25386.2
2006-08-24/00:50:56           25383.3
2006-08-24/00:50:57           25380.4
2006-08-24/00:50:58           25377.4
2006-08-24/00:50:59           25374.5
2006-08-24/00:51:00           25371.6
2006-08-24/00:51:01           25368.6
2006-08-24/00:51:02           25365.7
2006-08-24/00:51:03           25362.8
2006-08-24/00:51:04           25359.9
2006-08-24/00:51:05           25356.9
2006-08-24/00:51:06           25354.0
2006-08-24/00:51:07           25351.1
2006-08-24/00:51:08           25348.1
2006-08-24/00:51:09           25345.2
2006-08-24/00:51:10           25342.3
2006-08-24/00:51:11           25339.3
2006-08-24/00:51:12           25336.4
2006-08-24/00:51:13           25333.5
2006-08-24/00:51:14           25330.6
2006-08-24/00:51:15           25327.6
2006-08-24/00:51:16           25324.7
2006-08-24/00:51:17           25321.8
2006-08-24/00:51:18           25318.8
2006-08-24/00:51:19           25315.9
2006-08-24/00:51:20           25313.0
2006-08-24/00:51:21           25310.0
2006-08-24/00:51:22           25307.1
2006-08-24/00:51:23           25304.2
2006-08-24/00:51:24           25301.2
2006-08-24/00:51:25           25298.3
2006-08-24/00:51:26           25295.4
2006-08-24/00:51:27           25292.4
2006-08-24/00:51:28           25289.5
2006-08-24/00:51:29           25286.6
2006-08-24/00:51:30           25283.6
2006-08-24/00:51:31           25280.7
2006-08-24/00:51:32           25277.8
2006-08-24/00:51:33           25274.8
2006-08-24/00:51:34           25271.9
2006-08-24/00:51:35           25268.9
2006-08-24/00:51:36           25266.0
2006-08-24/00:51:37           25263.1
2006-08-24/00:51:38           25260.1
2006-08-24/00:51:39           25257.2
2006-08-24/00:51:40           25254.3
2006-08-24/00:51:41           25251.3
2006-08-24/00:51:42           25248.4
2006-08-24/00:51:43           25245.5
2006-08-24/00:51:44           25242.5
2006-08-24/00:51:45           25239.6
2006-08-24/00:51:46           25236.6
2006-08-24/00:51:47           25233.7
2006-08-24/00:51:48           25230.8
2006-08-24/00:51:49           25227.8
2006-08-24/00:51:50           25224.9
2006-08-24/00:51:51           25221.9
2006-08-24/00:51:52           25219.0
2006-08-24/00:51:53           25216.1
2006-08-24/00:51:54           25213.1
2006-08-24/00:51:55           25210.2
2006-08-24/00:51:56           25207.2
2006-08-24/00:51:57           25204.3
2006-08-24/00:51:58           25201.4
2006-08-24/00:51:59           25198.4
2006-08-24/00:52:00           25195.5
2006-08-24/00:52:01           25192.5
2006-08-24/00:52:02           25189.6
2006-08-24/00:52:03           25186.7
2006-08-24/00:52:04           25183.7
2006-08-24/00:52:05           25180.8
2006-08-24/00:52:06           25177.8
2006-08-24/00:52:07           25174.9
2006-08-24/00:52:08           25172.0
2006-08-24/00:52:09           25169.0
2006-08-24/00:52:10           25166.1
2006-08-24/00:52:11           25163.1
2006-08-24/00:52:12           25160.2
2006-08-24/00:52:13           25157.2
2006-08-24/00:52:14           25154.3
2006-08-24/00:52:15           25151.3
2006-08-24/00:52:16           25148.4
2006-08-24/00:52:17           25145.5
2006-08-24/00:52:18           25142.5
2006-08-24/00:52:19           25139.6
2006-08-24/00:52:20           25136.6
2006-08-24/00:52:21           25133.7
2006-08-24/00:52:22           25130.7
2006-08-24/00:52:23           25127.8
2006-08-24/00:52:24           25124.8
2006-08-24/00:52:25           25121.9
2006-08-24/00:52:26           25118.9
2006-08-24/00:52:27           25116.0
2006-08-24/00:52:28           25113.1
2006-08-24/00:52:29           25110.1
2006-08-24/00:52:30           25107.2
2006-08-24/00:52:31           25104.2
2006-08-24/00:52:32           25101.3
2006-08-24/00:52:33           25098.3
2006-08-24/00:52:34           25095.4
2006-08-24/00:52:35           25092.4
2006-08-24/00:52:36           25089.5
2006-08-24/00:52:37           25086.5
2006-08-24/00:52:38           25083.6
2006-08-24/00:52:39           25080.6
2006-08-24/00:52:40           25077.7
2006-08-24/00:52:41           25074.7
2006-08-24/00:52:42           25071.8
2006-08-24/00:52:43           25068.8
2006-08-24/00:52:44           25065.9
2006-08-24/00:52:45           25062.9
2006-08-24/00:52:46           25060.0
2006-08-24/00:52:47           25057.0
2006-08-24/00:52:48           25054.1
2006-08-24/00:52:49           25051.1
2006-08-24/00:52:50           25048.2
2006-08-24/00:52:51           25045.2
2006-08-24/00:52:52           25042.3
2006-08-24/00:52:53           25039.3
2006-08-24/00:52:54           25036.4
2006-08-24/00:52:55           25033.4
2006-08-24/00:52:56           25030.5
2006-08-24/00:52:57           25027.5
2006-08-24/00:52:58           25024.6
2006-08-24/00:52:59           25021.6
2006-08-24/00:53:00           25018.7
2006-08-24/00:53:01           25015.7
2006-08-24/00:53:02           25012.7
2006-08-24/00:53:03           25009.8
2006-08-24/00:53:04           25006.8
2006-08-24/00:53:05           25003.9
2006-08-24/00:53:06           25000.9
2006-08-24/00:53:07           24998.0
2006-08-24/00:53:08           24995.0
2006-08-24/00:53:09           24992.1
2006-08-24/00:53:10           24989.1
2006-08-24/00:53:11           24986.2
2006-08-24/00:53:12           24983.2
2006-08-24/00:53:13           24980.2
2006-08-24/00:53:14           24977.3
2006-08-24/00:53:15           24974.3
2006-08-24/00:53:16           24971.4
2006-08-24/00:53:17           24968.4
2006-08-24/00:53:18           24965.5
2006-08-24/00:53:19           24962.5
2006-08-24/00:53:20           24959.5
2006-08-24/00:53:21           24956.6
2006-08-24/00:53:22           24953.6
2006-08-24/00:53:23           24950.7
2006-08-24/00:53:24           24947.7
2006-08-24/00:53:25           24944.7
2006-08-24/00:53:26           24941.8
2006-08-24/00:53:27           24938.8
2006-08-24/00:53:28           24935.9
2006-08-24/00:53:29           24932.9
2006-08-24/00:53:30           24930.0
2006-08-24/00:53:31           24927.0
2006-08-24/00:53:32           24924.0
2006-08-24/00:53:33           24921.1
2006-08-24/00:53:34           24918.1
2006-08-24/00:53:35           24915.2
2006-08-24/00:53:36           24912.2
2006-08-24/00:53:37           24909.2
2006-08-24/00:53:38           24906.3
2006-08-24/00:53:39           24903.3
2006-08-24/00:53:40           24900.3
2006-08-24/00:53:41           24897.4
2006-08-24/00:53:42           24894.4
2006-08-24/00:53:43           24891.5
2006-08-24/00:53:44           24888.5
2006-08-24/00:53:45           24885.5
2006-08-24/00:53:46           24882.6
2006-08-24/00:53:47           24879.6
2006-08-24/00:53:48           24876.6
2006-08-24/00:53:49           24873.7
2006-08-24/00:53:50           24870.7
2006-08-24/00:53:51           24867.8
2006-08-24/00:53:52           24864.8
2006-08-24/00:53:53           24861.8
2006-08-24/00:53:54           24858.9
2006-08-24/00:53:55           24855.9
2006-08-24/00:53:56           24852.9
2006-08-24/00:53:57           24850.0
2006-08-24/00:53:58           24847.0
2006-08-24/00:53:59           24844.0
2006-08-24/00:54:00           24841.1
2006-08-24/00:54:01           24838.1
2006-08-24/00:54:02           24835.1
2006-08-24/00:54:03           24832.2
2006-08-24/00:54:04           24829.2
2006-08-24/00:54:05           24826.2
2006-08-24/00:54:06           24823.3
2006-08-24/00:54:07           24820.3
2006-08-24/00:54:08           24817.3
2006-08-24/00:54:09           24814.4
2006-08-24/00:54:10           24811.4
2006-08-24/00:54:11           24808.4
2006-08-24/00:54:12           24805.5
2006-08-24/00:54:13           24802.5
2006-08-24/00:54:14           24799.5
2006-08-24/00:54:15           24796.6
2006-08-24/00:54:16           24793.6
2006-08-24/00:54:17           24790.6
2006-08-24/00:54:18           24787.6
2006-08-24/00:54:19           24784.7
2006-08-24/00:54:20           24781.7
2006-08-24/00:54:21           24778.7
2006-08-24/00:54:22           24775.8
2006-08-24/00:54:23           24772.8
2006-08-24/00:54:24           24769.8
2006-08-24/00:54:25           24766.8
2006-08-24/00:54:26           24763.9
2006-08-24/00:54:27           24760.9
2006-08-24/00:54:28           24757.9
2006-08-24/00:54:29           24755.0
2006-08-24/00:54:30           24752.0
2006-08-24/00:54:31           24749.0
2006-08-24/00:54:32           24746.0
2006-08-24/00:54:33           24743.1
2006-08-24/00:54:34           24740.1
2006-08-24/00:54:35           24737.1
2006-08-24/00:54:36           24734.2
2006-08-24/00:54:37           24731.2
2006-08-24/00:54:38           24728.2
2006-08-24/00:54:39           24725.2
2006-08-24/00:54:40           24722.3
2006-08-24/00:54:41           24719.3
2006-08-24/00:54:42           24716.3
2006-08-24/00:54:43           24713.3
2006-08-24/00:54:44           24710.4
2006-08-24/00:54:45           24707.4
2006-08-24/00:54:46           24704.4
2006-08-24/00:54:47           24701.4
2006-08-24/00:54:48           24698.5
2006-08-24/00:54:49           24695.5
2006-08-24/00:54:50           24692.5
2006-08-24/00:54:51           24689.5
2006-08-24/00:54:52           24686.5
2006-08-24/00:54:53           24683.6
2006-08-24/00:54:54           24680.6
2006-08-24/00:54:55           24677.6
2006-08-24/00:54:56           24674.6
2006-08-24/00:54:57           24671.7
2006-08-24/00:54:58           24668.7
2006-08-24/00:54:59           24665.7
2006-08-24/00:55:00           24662.7
2006-08-24/00:55:01           24659.7
2006-08-24/00:55:02           24656.8
2006-08-24/00:55:03           24653.8
2006-08-24/00:55:04           24650.8
2006-08-24/00:55:05           24647.8
2006-08-24/00:55:06           24644.8
2006-08-24/00:55:07           24641.9
2006-08-24/00:55:08           24638.9
2006-08-24/00:55:09           24635.9
2006-08-24/00:55:10           24632.9
2006-08-24/00:55:11           24629.9
2006-08-24/00:55:12           24627.0
2006-08-24/00:55:13           24624.0
2006-08-24/00:55:14           24621.0
2006-08-24/00:55:15           24618.0
2006-08-24/00:55:16           24615.0
2006-08-24/00:55:17           24612.1
2006-08-24/00:55:18           24609.1
2006-08-24/00:55:19           24606.1
2006-08-24/00:55:20           24603.1
2006-08-24/00:55:21           24600.1
2006-08-24/00:55:22           24597.1
2006-08-24/00:55:23           24594.2
2006-08-24/00:55:24           24591.2
2006-08-24/00:55:25           24588.2
2006-08-24/00:55:26           24585.2
2006-08-24/00:55:27           24582.2
2006-08-24/00:55:28           24579.2
2006-08-24/00:55:29           24576.3
2006-08-24/00:55:30           24573.3
2006-08-24/00:55:31           24570.3
2006-08-24/00:55:32           24567.3
2006-08-24/00:55:33           24564.3
2006-08-24/00:55:34           24561.3
2006-08-24/00:55:35           24558.3
2006-08-24/00:55:36           24555.4
2006-08-24/00:55:37           24552.4
2006-08-24/00:55:38           24549.4
2006-08-24/00:55:39           24546.4
2006-08-24/00:55:40           24543.4
2006-08-24/00:55:41           24540.4
2006-08-24/00:55:42           24537.4
2006-08-24/00:55:43           24534.4
2006-08-24/00:55:44           24531.5
2006-08-24/00:55:45           24528.5
2006-08-24/00:55:46           24525.5
2006-08-24/00:55:47           24522.5
2006-08-24/00:55:48           24519.5
2006-08-24/00:55:49           24516.5
2006-08-24/00:55:50           24513.5
2006-08-24/00:55:51           24510.5
2006-08-24/00:55:52           24507.5
2006-08-24/00:55:53           24504.6
2006-08-24/00:55:54           24501.6
2006-08-24/00:55:55           24498.6
2006-08-24/00:55:56           24495.6
2006-08-24/00:55:57           24492.6
2006-08-24/00:55:58           24489.6
2006-08-24/00:55:59           24486.6
2006-08-24/00:56:00           24483.6
2006-08-24/00:56:01           24480.6
2006-08-24/00:56:02           24477.6
2006-08-24/00:56:03           24474.6
2006-08-24/00:56:04           24471.7
2006-08-24/00:56:05           24468.7
2006-08-24/00:56:06           24465.7
2006-08-24/00:56:07           24462.7
2006-08-24/00:56:08           24459.7
2006-08-24/00:56:09           24456.7
2006-08-24/00:56:10           24453.7
2006-08-24/00:56:11           24450.7
2006-08-24/00:56:12           24447.7
2006-08-24/00:56:13           24444.7
2006-08-24/00:56:14           24441.7
2006-08-24/00:56:15           24438.7
2006-08-24/00:56:16           24435.7
2006-08-24/00:56:17           24432.7
2006-08-24/00:56:18           24429.7
2006-08-24/00:56:19           24426.7
2006-08-24/00:56:20           24423.7
2006-08-24/00:56:21           24420.8
2006-08-24/00:56:22           24417.8
2006-08-24/00:56:23           24414.8
2006-08-24/00:56:24           24411.8
2006-08-24/00:56:25           24408.8
2006-08-24/00:56:26           24405.8
2006-08-24/00:56:27           24402.8
2006-08-24/00:56:28           24399.8
2006-08-24/00:56:29           24396.8
2006-08-24/00:56:30           24393.8
2006-08-24/00:56:31           24390.8
2006-08-24/00:56:32           24387.8
2006-08-24/00:56:33           24384.8
2006-08-24/00:56:34           24381.8
2006-08-24/00:56:35           24378.8
2006-08-24/00:56:36           24375.8
2006-08-24/00:56:37           24372.8
2006-08-24/00:56:38           24369.8
2006-08-24/00:56:39           24366.8
2006-08-24/00:56:40           24363.8
2006-08-24/00:56:41           24360.8
2006-08-24/00:56:42           24357.8
2006-08-24/00:56:43           24354.8
2006-08-24/00:56:44           24351.8
2006-08-24/00:56:45           24348.8
2006-08-24/00:56:46           24345.8
2006-08-24/00:56:47           24342.8
2006-08-24/00:56:48           24339.8
2006-08-24/00:56:49           24336.8
2006-08-24/00:56:50           24333.8
2006-08-24/00:56:51           24330.8
2006-08-24/00:56:52           24327.8
2006-08-24/00:56:53           24324.8
2006-08-24/00:56:54           24321.8
2006-08-24/00:56:55           24318.8
2006-08-24/00:56:56           24315.8
2006-08-24/00:56:57           24312.8
2006-08-24/00:56:58           24309.8
2006-08-24/00:56:59           24306.8
2006-08-24/00:57:00           24303.7
2006-08-24/00:57:01           24300.7
2006-08-24/00:57:02           24297.7
2006-08-24/00:57:03           24294.7
2006-08-24/00:57:04           24291.7
2006-08-24/00:57:05           24288.7
2006-08-24/00:57:06           24285.7
2006-08-24/00:57:07           24282.7
2006-08-24/00:57:08           24279.7
2006-08-24/00:57:09           24276.7
2006-08-24/00:57:10           24273.7
2006-08-24/00:57:11           24270.7
2006-08-24/00:57:12           24267.7
2006-08-24/00:57:13           24264.7
2006-08-24/00:57:14           24261.7
2006-08-24/00:57:15           24258.7
2006-08-24/00:57:16           24255.7
2006-08-24/00:57:17           24252.6
2006-08-24/00:57:18           24249.6
2006-08-24/00:57:19           24246.6
2006-08-24/00:57:20           24243.6
2006-08-24/00:57:21           24240.6
2006-08-24/00:57:22           24237.6
2006-08-24/00:57:23           24234.6
2006-08-24/00:57:24           24231.6
2006-08-24/00:57:25           24228.6
2006-08-24/00:57:26           24225.6
2006-08-24/00:57:27           24222.6
2006-08-24/00:57:28           24219.5
2006-08-24/00:57:29           24216.5
2006-08-24/00:57:30           24213.5
2006-08-24/00:57:31           24210.5
2006-08-24/00:57:32           24207.5
2006-08-24/00:57:33           24204.5
2006-08-24/00:57:34           24201.5
2006-08-24/00:57:35           24198.5
2006-08-24/00:57:36           24195.5
2006-08-24/00:57:37           24192.4
2006-08-24/00:57:38           24189.4
2006-08-24/00:57:39           24186.4
2006-08-24/00:57:40           24183.4
2006-08-24/00:57:41           24180.4
2006-08-24/00:57:42           24177.4
2006-08-24/00:57:43           24174.4
2006-08-24/00:57:44           24171.3
2006-08-24/00:57:45           24168.3
2006-08-24/00:57:46           24165.3
2006-08-24/00:57:47           24162.3
2006-08-24/00:57:48           24159.3
2006-08-24/00:57:49           24156.3
2006-08-24/00:57:50           24153.3
2006-08-24/00:57:51           24150.2
2006-08-24/00:57:52           24147.2
2006-08-24/00:57:53           24144.2
2006-08-24/00:57:54           24141.2
2006-08-24/00:57:55           24138.2
2006-08-24/00:57:56           24135.2
2006-08-24/00:57:57           24132.2
2006-08-24/00:57:58           24129.1
2006-08-24/00:57:59           24126.1
2006-08-24/00:58:00           24123.1
2006-08-24/00:58:01           24120.1
2006-08-24/00:58:02           24117.1
2006-08-24/00:58:03           24114.0
2006-08-24/00:58:04           24111.0
2006-08-24/00:58:05           24108.0
2006-08-24/00:58:06           24105.0
2006-08-24/00:58:07           24102.0
2006-08-24/00:58:08           24099.0
2006-08-24/00:58:09           24095.9
2006-08-24/00:58:10           24092.9
2006-08-24/00:58:11           24089.9
2006-08-24/00:58:12           24086.9
2006-08-24/00:58:13           24083.9
2006-08-24/00:58:14           24080.8
2006-08-24/00:58:15           24077.8
2006-08-24/00:58:16           24074.8
2006-08-24/00:58:17           24071.8
2006-08-24/00:58:18           24068.8
2006-08-24/00:58:19           24065.7
2006-08-24/00:58:20           24062.7
2006-08-24/00:58:21           24059.7
2006-08-24/00:58:22           24056.7
2006-08-24/00:58:23           24053.6
2006-08-24/00:58:24           24050.6
2006-08-24/00:58:25           24047.6
2006-08-24/00:58:26           24044.6
2006-08-24/00:58:27           24041.6
2006-08-24/00:58:28           24038.5
2006-08-24/00:58:29           24035.5
2006-08-24/00:58:30           24032.5
2006-08-24/00:58:31           24029.5
2006-08-24/00:58:32           24026.4
2006-08-24/00:58:33           24023.4
2006-08-24/00:58:34           24020.4
2006-08-24/00:58:35           24017.4
2006-08-24/00:58:36           24014.3
2006-08-24/00:58:37           24011.3
2006-08-24/00:58:38           24008.3
2006-08-24/00:58:39           24005.3
2006-08-24/00:58:40           24002.2
2006-08-24/00:58:41           23999.2
2006-08-24/00:58:42           23996.2
2006-08-24/00:58:43           23993.2
2006-08-24/00:58:44           23990.1
2006-08-24/00:58:45           23987.1
2006-08-24/00:58:46           23984.1
2006-08-24/00:58:47           23981.0
2006-08-24/00:58:48           23978.0
2006-08-24/00:58:49           23975.0
2006-08-24/00:58:50           23972.0
2006-08-24/00:58:51           23968.9
2006-08-24/00:58:52           23965.9
2006-08-24/00:58:53           23962.9
2006-08-24/00:58:54           23959.8
2006-08-24/00:58:55           23956.8
2006-08-24/00:58:56           23953.8
2006-08-24/00:58:57           23950.8
2006-08-24/00:58:58           23947.7
2006-08-24/00:58:59           23944.7
2006-08-24/00:59:00           23941.7
2006-08-24/00:59:01           23938.6
2006-08-24/00:59:02           23935.6
2006-08-24/00:59:03           23932.6
2006-08-24/00:59:04           23929.5
2006-08-24/00:59:05           23926.5
2006-08-24/00:59:06           23923.5
2006-08-24/00:59:07           23920.5
2006-08-24/00:59:08           23917.4
2006-08-24/00:59:09           23914.4
2006-08-24/00:59:10           23911.4
2006-08-24/00:59:11           23908.3
2006-08-24/00:59:12           23905.3
2006-08-24/00:59:13           23902.3
2006-08-24/00:59:14           23899.2
2006-08-24/00:59:15           23896.2
2006-08-24/00:59:16           23893.2
2006-08-24/00:59:17           23890.1
2006-08-24/00:59:18           23887.1
2006-08-24/00:59:19           23884.1
2006-08-24/00:59:20           23881.0
2006-08-24/00:59:21           23878.0
2006-08-24/00:59:22           23874.9
2006-08-24/00:59:23           23871.9
2006-08-24/00:59:24           23868.9
2006-08-24/00:59:25           23865.8
2006-08-24/00:59:26           23862.8
2006-08-24/00:59:27           23859.8
2006-08-24/00:59:28           23856.7
2006-08-24/00:59:29           23853.7
2006-08-24/00:59:30           23850.7
2006-08-24/00:59:31           23847.6
2006-08-24/00:59:32           23844.6
2006-08-24/00:59:33           23841.5
2006-08-24/00:59:34           23838.5
2006-08-24/00:59:35           23835.5
2006-08-24/00:59:36           23832.4
2006-08-24/00:59:37           23829.4
2006-08-24/00:59:38           23826.4
2006-08-24/00:59:39           23823.3
2006-08-24/00:59:40           23820.3
2006-08-24/00:59:41           23817.2
2006-08-24/00:59:42           23814.2
2006-08-24/00:59:43           23811.2
2006-08-24/00:59:44           23808.1
2006-08-24/00:59:45           23805.1
2006-08-24/00:59:46           23802.0
2006-08-24/00:59:47           23799.0
2006-08-24/00:59:48           23796.0
2006-08-24/00:59:49           23792.9
2006-08-24/00:59:50           23789.9
2006-08-24/00:59:51           23786.8
2006-08-24/00:59:52           23783.8
2006-08-24/00:59:53           23780.8
2006-08-24/00:59:54           23777.7
2006-08-24/00:59:55           23774.7
2006-08-24/00:59:56           23771.6
2006-08-24/00:59:57           23768.6
2006-08-24/00:59:58           23765.5
2006-08-24/00:59:59           23762.5
2006-08-24/01:00:00           23759.5
2006-08-24/01:00:01           23756.4
2006-08-24/01:00:02           23753.4
2006-08-24/01:00:03           23750.3
2006-08-24/01:00:04           23747.3
2006-08-24/01:00:05           23744.2
2006-08-24/01:00:06           23741.2
2006-08-24/01:00:07           23738.1
2006-08-24/01:00:08           23735.1
2006-08-24/01:00:09           23732.1
2006-08-24/01:00:10           23729.0
2006-08-24/01:00:11           23726.0
2006-08-24/01:00:12           23722.9
2006-08-24/01:00:13           23719.9
2006-08-24/01:00:14           23716.8
2006-08-24/01:00:15           23713.8
2006-08-24/01:00:16           23710.7
2006-08-24/01:00:17           23707.7
2006-08-24/01:00:18           23704.6
2006-08-24/01:00:19           23701.6
2006-08-24/01:00:20           23698.5
2006-08-24/01:00:21           23695.5
2006-08-24/01:00:22           23692.4
2006-08-24/01:00:23           23689.4
2006-08-24/01:00:24           23686.3
2006-08-24/01:00:25           23683.3
2006-08-24/01:00:26           23680.2
2006-08-24/01:00:27           23677.2
2006-08-24/01:00:28           23674.1
2006-08-24/01:00:29           23671.1
2006-08-24/01:00:30           23668.0
2006-08-24/01:00:31           23665.0
2006-08-24/01:00:32           23661.9
2006-08-24/01:00:33           23658.9
2006-08-24/01:00:34           23655.8
2006-08-24/01:00:35           23652.8
2006-08-24/01:00:36           23649.7
2006-08-24/01:00:37           23646.7
2006-08-24/01:00:38           23643.6
2006-08-24/01:00:39           23640.6
2006-08-24/01:00:40           23637.5
2006-08-24/01:00:41           23634.5
2006-08-24/01:00:42           23631.4
2006-08-24/01:00:43           23628.4
2006-08-24/01:00:44           23625.3
2006-08-24/01:00:45           23622.3
2006-08-24/01:00:46           23619.2
2006-08-24/01:00:47           23616.2
2006-08-24/01:00:48           23613.1
2006-08-24/01:00:49           23610.1
2006-08-24/01:00:50           23607.0
2006-08-24/01:00:51           23603.9
2006-08-24/01:00:52           23600.9
2006-08-24/01:00:53           23597.8
2006-08-24/01:00:54           23594.8
2006-08-24/01:00:55           23591.7
2006-08-24/01:00:56           23588.7
2006-08-24/01:00:57           23585.6
2006-08-24/01:00:58           23582.6
2006-08-24/01:00:59           23579.5
2006-08-24/01:01:00           23576.4
2006-08-24/01:01:01           23573.4
2006-08-24/01:01:02           23570.3
2006-08-24/01:01:03           23567.3
2006-08-24/01:01:04           23564.2
2006-08-24/01:01:05           23561.2
2006-08-24/01:01:06           23558.1
2006-08-24/01:01:07           23555.0
2006-08-24/01:01:08           23552.0
2006-08-24/01:01:09           23548.9
2006-08-24/01:01:10           23545.9
2006-08-24/01:01:11           23542.8
2006-08-24/01:01:12           23539.7
2006-08-24/01:01:13           23536.7
2006-08-24/01:01:14           23533.6
2006-08-24/01:01:15           23530.6
2006-08-24/01:01:16           23527.5
2006-08-24/01:01:17           23524.4
2006-08-24/01:01:18           23521.4
2006-08-24/01:01:19           23518.3
2006-08-24/01:01:20           23515.3
2006-08-24/01:01:21           23512.2
2006-08-24/01:01:22           23509.1
2006-08-24/01:01:23           23506.1
2006-08-24/01:01:24           23503.0
2006-08-24/01:01:25           23500.0
2006-08-24/01:01:26           23496.9
2006-08-24/01:01:27           23493.8
2006-08-24/01:01:28           23490.8
2006-08-24/01:01:29           23487.7
2006-08-24/01:01:30           23484.6
2006-08-24/01:01:31           23481.6
2006-08-24/01:01:32           23478.5
2006-08-24/01:01:33           23475.4
2006-08-24/01:01:34           23472.4
2006-08-24/01:01:35           23469.3
2006-08-24/01:01:36           23466.3
2006-08-24/01:01:37           23463.2
2006-08-24/01:01:38           23460.1
2006-08-24/01:01:39           23457.1
2006-08-24/01:01:40           23454.0
2006-08-24/01:01:41           23450.9
2006-08-24/01:01:42           23447.9
2006-08-24/01:01:43           23444.8
2006-08-24/01:01:44           23441.7
2006-08-24/01:01:45           23438.7
2006-08-24/01:01:46           23435.6
2006-08-24/01:01:47           23432.5
2006-08-24/01:01:48           23429.5
2006-08-24/01:01:49           23426.4
2006-08-24/01:01:50           23423.3
2006-08-24/01:01:51           23420.3
2006-08-24/01:01:52           23417.2
2006-08-24/01:01:53           23414.1
2006-08-24/01:01:54           23411.0
2006-08-24/01:01:55           23408.0
2006-08-24/01:01:56           23404.9
2006-08-24/01:01:57           23401.8
2006-08-24/01:01:58           23398.8
2006-08-24/01:01:59           23395.7
2006-08-24/01:02:00           23392.6
2006-08-24/01:02:01           23389.6
2006-08-24/01:02:02           23386.5
2006-08-24/01:02:03           23383.4
2006-08-24/01:02:04           23380.3
2006-08-24/01:02:05           23377.3
2006-08-24/01:02:06           23374.2
2006-08-24/01:02:07           23371.1
2006-08-24/01:02:08           23368.1
2006-08-24/01:02:09           23365.0
2006-08-24/01:02:10           23361.9
2006-08-24/01:02:11           23358.8
2006-08-24/01:02:12           23355.8
2006-08-24/01:02:13           23352.7
2006-08-24/01:02:14           23349.6
2006-08-24/01:02:15           23346.6
2006-08-24/01:02:16           23343.5
2006-08-24/01:02:17           23340.4
2006-08-24/01:02:18           23337.3
2006-08-24/01:02:19           23334.3
2006-08-24/01:02:20           23331.2
2006-08-24/01:02:21           23328.1
2006-08-24/01:02:22           23325.0
2006-08-24/01:02:23           23322.0
2006-08-24/01:02:24           23318.9
2006-08-24/01:02:25           23315.8
2006-08-24/01:02:26           23312.7
2006-08-24/01:02:27           23309.7
2006-08-24/01:02:28           23306.6
2006-08-24/01:02:29           23303.5
2006-08-24/01:02:30           23300.4
2006-08-24/01:02:31           23297.3
2006-08-24/01:02:32           23294.3
2006-08-24/01:02:33           23291.2
2006-08-24/01:02:34           23288.1
2006-08-24/01:02:35           23285.0
2006-08-24/01:02:36           23282.0
2006-08-24/01:02:37           23278.9
2006-08-24/01:02:38           23275.8
2006-08-24/01:02:39           23272.7
2006-08-24/01:02:40           23269.6
2006-08-24/01:02:41           23266.6
2006-08-24/01:02:42           23263.5
2006-08-24/01:02:43           23260.4
2006-08-24/01:02:44           23257.3
2006-08-24/01:02:45           23254.2
2006-08-24/01:02:46           23251.2
2006-08-24/01:02:47           23248.1
2006-08-24/01:02:48           23245.0
2006-08-24/01:02:49           23241.9
2006-08-24/01:02:50           23238.8
2006-08-24/01:02:51           23235.8
2006-08-24/01:02:52           23232.7
2006-08-24/01:02:53           23229.6
2006-08-24/01:02:54           23226.5
2006-08-24/01:02:55           23223.4
2006-08-24/01:02:56           23220.3
2006-08-24/01:02:57           23217.3
2006-08-24/01:02:58           23214.2
2006-08-24/01:02:59           23211.1
2006-08-24/01:03:00           23208.0
2006-08-24/01:03:01           23204.9
2006-08-24/01:03:02           23201.8
2006-08-24/01:03:03           23198.8
2006-08-24/01:03:04           23195.7
2006-08-24/01:03:05           23192.6
2006-08-24/01:03:06           23189.5
2006-08-24/01:03:07           23186.4
2006-08-24/01:03:08           23183.3
2006-08-24/01:03:09           23180.2
2006-08-24/01:03:10           23177.2
2006-08-24/01:03:11           23174.1
2006-08-24/01:03:12           23171.0
2006-08-24/01:03:13           23167.9
2006-08-24/01:03:14           23164.8
2006-08-24/01:03:15           23161.7
2006-08-24/01:03:16           23158.6
2006-08-24/01:03:17           23155.6
2006-08-24/01:03:18           23152.5
2006-08-24/01:03:19           23149.4
2006-08-24/01:03:20           23146.3
2006-08-24/01:03:21           23143.2
2006-08-24/01:03:22           23140.1
2006-08-24/01:03:23           23137.0
2006-08-24/01:03:24           23133.9
2006-08-24/01:03:25           23130.8
2006-08-24/01:03:26           23127.8
2006-08-24/01:03:27           23124.7
2006-08-24/01:03:28           23121.6
2006-08-24/01:03:29           23118.5
2006-08-24/01:03:30           23115.4
2006-08-24/01:03:31           23112.3
2006-08-24/01:03:32           23109.2
2006-08-24/01:03:33           23106.1
2006-08-24/01:03:34           23103.0
2006-08-24/01:03:35           23099.9
2006-08-24/01:03:36           23096.9
2006-08-24/01:03:37           23093.8
2006-08-24/01:03:38           23090.7
2006-08-24/01:03:39           23087.6
2006-08-24/01:03:40           23084.5
2006-08-24/01:03:41           23081.4
2006-08-24/01:03:42           23078.3
2006-08-24/01:03:43           23075.2
2006-08-24/01:03:44           23072.1
2006-08-24/01:03:45           23069.0
2006-08-24/01:03:46           23065.9
2006-08-24/01:03:47           23062.8
2006-08-24/01:03:48           23059.7
2006-08-24/01:03:49           23056.6
2006-08-24/01:03:50           23053.5
2006-08-24/01:03:51           23050.4
2006-08-24/01:03:52           23047.3
2006-08-24/01:03:53           23044.3
2006-08-24/01:03:54           23041.2
2006-08-24/01:03:55           23038.1
2006-08-24/01:03:56           23035.0
2006-08-24/01:03:57           23031.9
2006-08-24/01:03:58           23028.8
2006-08-24/01:03:59           23025.7
2006-08-24/01:04:00           23022.6
2006-08-24/01:04:01           23019.5
2006-08-24/01:04:02           23016.4
2006-08-24/01:04:03           23013.3
2006-08-24/01:04:04           23010.2
2006-08-24/01:04:05           23007.1
2006-08-24/01:04:06           23004.0
2006-08-24/01:04:07           23000.9
2006-08-24/01:04:08           22997.8
2006-08-24/01:04:09           22994.7
2006-08-24/01:04:10           22991.6
2006-08-24/01:04:11           22988.5
2006-08-24/01:04:12           22985.4
2006-08-24/01:04:13           22982.3
2006-08-24/01:04:14           22979.2
2006-08-24/01:04:15           22976.1
2006-08-24/01:04:16           22973.0
2006-08-24/01:04:17           22969.9
2006-08-24/01:04:18           22966.8
2006-08-24/01:04:19           22963.7
2006-08-24/01:04:20           22960.6
2006-08-24/01:04:21           22957.5
2006-08-24/01:04:22           22954.4
2006-08-24/01:04:23           22951.3
2006-08-24/01:04:24           22948.2
2006-08-24/01:04:25           22945.1
2006-08-24/01:04:26           22942.0
2006-08-24/01:04:27           22938.9
2006-08-24/01:04:28           22935.8
2006-08-24/01:04:29           22932.7
2006-08-24/01:04:30           22929.6
2006-08-24/01:04:31           22926.5
2006-08-24/01:04:32           22923.3
2006-08-24/01:04:33           22920.2
2006-08-24/01:04:34           22917.1
2006-08-24/01:04:35           22914.0
2006-08-24/01:04:36           22910.9
2006-08-24/01:04:37           22907.8
2006-08-24/01:04:38           22904.7
2006-08-24/01:04:39           22901.6
2006-08-24/01:04:40           22898.5
2006-08-24/01:04:41           22895.4
2006-08-24/01:04:42           22892.3
2006-08-24/01:04:43           22889.2
2006-08-24/01:04:44           22886.1
2006-08-24/01:04:45           22883.0
2006-08-24/01:04:46           22879.9
2006-08-24/01:04:47           22876.8
2006-08-24/01:04:48           22873.6
2006-08-24/01:04:49           22870.5
2006-08-24/01:04:50           22867.4
2006-08-24/01:04:51           22864.3
2006-08-24/01:04:52           22861.2
2006-08-24/01:04:53           22858.1
2006-08-24/01:04:54           22855.0
2006-08-24/01:04:55           22851.9
2006-08-24/01:04:56           22848.8
2006-08-24/01:04:57           22845.7
2006-08-24/01:04:58           22842.5
2006-08-24/01:04:59           22839.4
2006-08-24/01:05:00           22836.3
2006-08-24/01:05:01           22833.2
2006-08-24/01:05:02           22830.1
2006-08-24/01:05:03           22827.0
2006-08-24/01:05:04           22823.9
2006-08-24/01:05:05           22820.8
2006-08-24/01:05:06           22817.7
2006-08-24/01:05:07           22814.5
2006-08-24/01:05:08           22811.4
2006-08-24/01:05:09           22808.3
2006-08-24/01:05:10           22805.2
2006-08-24/01:05:11           22802.1
2006-08-24/01:05:12           22799.0
2006-08-24/01:05:13           22795.9
2006-08-24/01:05:14           22792.7
2006-08-24/01:05:15           22789.6
2006-08-24/01:05:16           22786.5
2006-08-24/01:05:17           22783.4
2006-08-24/01:05:18           22780.3
2006-08-24/01:05:19           22777.2
2006-08-24/01:05:20           22774.1
2006-08-24/01:05:21           22770.9
2006-08-24/01:05:22           22767.8
2006-08-24/01:05:23           22764.7
2006-08-24/01:05:24           22761.6
2006-08-24/01:05:25           22758.5
2006-08-24/01:05:26           22755.4
2006-08-24/01:05:27           22752.2
2006-08-24/01:05:28           22749.1
2006-08-24/01:05:29           22746.0
2006-08-24/01:05:30           22742.9
2006-08-24/01:05:31           22739.8
2006-08-24/01:05:32           22736.7
2006-08-24/01:05:33           22733.5
2006-08-24/01:05:34           22730.4
2006-08-24/01:05:35           22727.3
2006-08-24/01:05:36           22724.2
2006-08-24/01:05:37           22721.1
2006-08-24/01:05:38           22717.9
2006-08-24/01:05:39           22714.8
2006-08-24/01:05:40           22711.7
2006-08-24/01:05:41           22708.6
2006-08-24/01:05:42           22705.5
2006-08-24/01:05:43           22702.3
2006-08-24/01:05:44           22699.2
2006-08-24/01:05:45           22696.1
2006-08-24/01:05:46           22693.0
2006-08-24/01:05:47           22689.8
2006-08-24/01:05:48           22686.7
2006-08-24/01:05:49           22683.6
2006-08-24/01:05:50           22680.5
2006-08-24/01:05:51           22677.4
2006-08-24/01:05:52           22674.2
2006-08-24/01:05:53           22671.1
2006-08-24/01:05:54           22668.0
2006-08-24/01:05:55           22664.9
2006-08-24/01:05:56           22661.7
2006-08-24/01:05:57           22658.6
2006-08-24/01:05:58           22655.5
2006-08-24/01:05:59           22652.4
2006-08-24/01:06:00           22649.2
2006-08-24/01:06:01           22646.1
2006-08-24/01:06:02           22643.0
2006-08-24/01:06:03           22639.9
2006-08-24/01:06:04           22636.7
2006-08-24/01:06:05           22633.6
2006-08-24/01:06:06           22630.5
2006-08-24/01:06:07           22627.4
2006-08-24/01:06:08           22624.2
2006-08-24/01:06:09           22621.1
2006-08-24/01:06:10           22618.0
2006-08-24/01:06:11           22614.9
2006-08-24/01:06:12           22611.7
2006-08-24/01:06:13           22608.6
2006-08-24/01:06:14           22605.5
2006-08-24/01:06:15           22602.3
2006-08-24/01:06:16           22599.2
2006-08-24/01:06:17           22596.1
2006-08-24/01:06:18           22593.0
2006-08-24/01:06:19           22589.8
2006-08-24/01:06:20           22586.7
2006-08-24/01:06:21           22583.6
2006-08-24/01:06:22           22580.4
2006-08-24/01:06:23           22577.3
2006-08-24/01:06:24           22574.2
2006-08-24/01:06:25           22571.0
2006-08-24/01:06:26           22567.9
2006-08-24/01:06:27           22564.8
2006-08-24/01:06:28           22561.7
2006-08-24/01:06:29           22558.5
2006-08-24/01:06:30           22555.4
2006-08-24/01:06:31           22552.3
2006-08-24/01:06:32           22549.1
2006-08-24/01:06:33           22546.0
2006-08-24/01:06:34           22542.9
2006-08-24/01:06:35           22539.7
2006-08-24/01:06:36           22536.6
2006-08-24/01:06:37           22533.5
2006-08-24/01:06:38           22530.3
2006-08-24/01:06:39           22527.2
2006-08-24/01:06:40           22524.1
2006-08-24/01:06:41           22520.9
2006-08-24/01:06:42           22517.8
2006-08-24/01:06:43           22514.7
2006-08-24/01:06:44           22511.5
2006-08-24/01:06:45           22508.4
2006-08-24/01:06:46           22505.2
2006-08-24/01:06:47           22502.1
2006-08-24/01:06:48           22499.0
2006-08-24/01:06:49           22495.8
2006-08-24/01:06:50           22492.7
2006-08-24/01:06:51           22489.6
2006-08-24/01:06:52           22486.4
2006-08-24/01:06:53           22483.3
2006-08-24/01:06:54           22480.2
2006-08-24/01:06:55           22477.0
2006-08-24/01:06:56           22473.9
2006-08-24/01:06:57           22470.7
2006-08-24/01:06:58           22467.6
2006-08-24/01:06:59           22464.5
2006-08-24/01:07:00           22461.3
2006-08-24/01:07:01           22458.2
2006-08-24/01:07:02           22455.0
2006-08-24/01:07:03           22451.9
2006-08-24/01:07:04           22448.8
2006-08-24/01:07:05           22445.6
2006-08-24/01:07:06           22442.5
2006-08-24/01:07:07           22439.3
2006-08-24/01:07:08           22436.2
2006-08-24/01:07:09           22433.1
2006-08-24/01:07:10           22429.9
2006-08-24/01:07:11           22426.8
2006-08-24/01:07:12           22423.6
2006-08-24/01:07:13           22420.5
2006-08-24/01:07:14           22417.4
2006-08-24/01:07:15           22414.2
2006-08-24/01:07:16           22411.1
2006-08-24/01:07:17           22407.9
2006-08-24/01:07:18           22404.8
2006-08-24/01:07:19           22401.6
2006-08-24/01:07:20           22398.5
2006-08-24/01:07:21           22395.4
2006-08-24/01:07:22           22392.2
2006-08-24/01:07:23           22389.1
2006-08-24/01:07:24           22385.9
2006-08-24/01:07:25           22382.8
2006-08-24/01:07:26           22379.6
2006-08-24/01:07:27           22376.5
2006-08-24/01:07:28           22373.3
2006-08-24/01:07:29           22370.2
2006-08-24/01:07:30           22367.1
2006-08-24/01:07:31           22363.9
2006-08-24/01:07:32           22360.8
2006-08-24/01:07:33           22357.6
2006-08-24/01:07:34           22354.5
2006-08-24/01:07:35           22351.3
2006-08-24/01:07:36           22348.2
2006-08-24/01:07:37           22345.0
2006-08-24/01:07:38           22341.9
2006-08-24/01:07:39           22338.7
2006-08-24/01:07:40           22335.6
2006-08-24/01:07:41           22332.4
2006-08-24/01:07:42           22329.3
2006-08-24/01:07:43           22326.1
2006-08-24/01:07:44           22323.0
2006-08-24/01:07:45           22319.8
2006-08-24/01:07:46           22316.7
2006-08-24/01:07:47           22313.5
2006-08-24/01:07:48           22310.4
2006-08-24/01:07:49           22307.2
2006-08-24/01:07:50           22304.1
2006-08-24/01:07:51           22300.9
2006-08-24/01:07:52           22297.8
2006-08-24/01:07:53           22294.6
2006-08-24/01:07:54           22291.5
2006-08-24/01:07:55           22288.3
2006-08-24/01:07:56           22285.2
2006-08-24/01:07:57           22282.0
2006-08-24/01:07:58           22278.9
2006-08-24/01:07:59           22275.7
2006-08-24/01:08:00           22272.6
2006-08-24/01:08:01           22269.4
2006-08-24/01:08:02           22266.3
2006-08-24/01:08:03           22263.1
2006-08-24/01:08:04           22260.0
2006-08-24/01:08:05           22256.8
2006-08-24/01:08:06           22253.6
2006-08-24/01:08:07           22250.5
2006-08-24/01:08:08           22247.3
2006-08-24/01:08:09           22244.2
2006-08-24/01:08:10           22241.0
2006-08-24/01:08:11           22237.9
2006-08-24/01:08:12           22234.7
2006-08-24/01:08:13           22231.6
2006-08-24/01:08:14           22228.4
2006-08-24/01:08:15           22225.2
2006-08-24/01:08:16           22222.1
2006-08-24/01:08:17           22218.9
2006-08-24/01:08:18           22215.8
2006-08-24/01:08:19           22212.6
2006-08-24/01:08:20           22209.5
2006-08-24/01:08:21           22206.3
2006-08-24/01:08:22           22203.1
2006-08-24/01:08:23           22200.0
2006-08-24/01:08:24           22196.8
2006-08-24/01:08:25           22193.7
2006-08-24/01:08:26           22190.5
2006-08-24/01:08:27           22187.4
2006-08-24/01:08:28           22184.2
2006-08-24/01:08:29           22181.0
2006-08-24/01:08:30           22177.9
2006-08-24/01:08:31           22174.7
2006-08-24/01:08:32           22171.6
2006-08-24/01:08:33           22168.4
2006-08-24/01:08:34           22165.2
2006-08-24/01:08:35           22162.1
2006-08-24/01:08:36           22158.9
2006-08-24/01:08:37           22155.7
2006-08-24/01:08:38           22152.6
2006-08-24/01:08:39           22149.4
2006-08-24/01:08:40           22146.3
2006-08-24/01:08:41           22143.1
2006-08-24/01:08:42           22139.9
2006-08-24/01:08:43           22136.8
2006-08-24/01:08:44           22133.6
2006-08-24/01:08:45           22130.4
2006-08-24/01:08:46           22127.3
2006-08-24/01:08:47           22124.1
2006-08-24/01:08:48           22121.0
2006-08-24/01:08:49           22117.8
2006-08-24/01:08:50           22114.6
2006-08-24/01:08:51           22111.5
2006-08-24/01:08:52           22108.3
2006-08-24/01:08:53           22105.1
2006-08-24/01:08:54           22102.0
2006-08-24/01:08:55           22098.8
2006-08-24/01:08:56           22095.6
2006-08-24/01:08:57           22092.5
2006-08-24/01:08:58           22089.3
2006-08-24/01:08:59           22086.1
2006-08-24/01:09:00           22083.0
2006-08-24/01:09:01           22079.8
2006-08-24/01:09:02           22076.6
2006-08-24/01:09:03           22073.5
2006-08-24/01:09:04           22070.3
2006-08-24/01:09:05           22067.1
2006-08-24/01:09:06           22064.0
2006-08-24/01:09:07           22060.8
2006-08-24/01:09:08           22057.6
2006-08-24/01:09:09           22054.4
2006-08-24/01:09:10           22051.3
2006-08-24/01:09:11           22048.1
2006-08-24/01:09:12           22044.9
2006-08-24/01:09:13           22041.8
2006-08-24/01:09:14           22038.6
2006-08-24/01:09:15           22035.4
2006-08-24/01:09:16           22032.3
2006-08-24/01:09:17           22029.1
2006-08-24/01:09:18           22025.9
2006-08-24/01:09:19           22022.7
2006-08-24/01:09:20           22019.6
2006-08-24/01:09:21           22016.4
2006-08-24/01:09:22           22013.2
2006-08-24/01:09:23           22010.0
2006-08-24/01:09:24           22006.9
2006-08-24/01:09:25           22003.7
2006-08-24/01:09:26           22000.5
2006-08-24/01:09:27           21997.4
2006-08-24/01:09:28           21994.2
2006-08-24/01:09:29           21991.0
2006-08-24/01:09:30           21987.8
2006-08-24/01:09:31           21984.7
2006-08-24/01:09:32           21981.5
2006-08-24/01:09:33           21978.3
2006-08-24/01:09:34           21975.1
2006-08-24/01:09:35           21972.0
2006-08-24/01:09:36           21968.8
2006-08-24/01:09:37           21965.6
2006-08-24/01:09:38           21962.4
2006-08-24/01:09:39           21959.3
2006-08-24/01:09:40           21956.1
2006-08-24/01:09:41           21952.9
2006-08-24/01:09:42           21949.7
2006-08-24/01:09:43           21946.5
2006-08-24/01:09:44           21943.4
2006-08-24/01:09:45           21940.2
2006-08-24/01:09:46           21937.0
2006-08-24/01:09:47           21933.8
2006-08-24/01:09:48           21930.7
2006-08-24/01:09:49           21927.5
2006-08-24/01:09:50           21924.3
2006-08-24/01:09:51           21921.1
2006-08-24/01:09:52           21917.9
2006-08-24/01:09:53           21914.8
2006-08-24/01:09:54           21911.6
2006-08-24/01:09:55           21908.4
2006-08-24/01:09:56           21905.2
2006-08-24/01:09:57           21902.0
2006-08-24/01:09:58           21898.9
2006-08-24/01:09:59           21895.7
2006-08-24/01:10:00           21892.5
2006-08-24/01:10:01           21889.3
2006-08-24/01:10:02           21886.1
2006-08-24/01:10:03           21882.9
2006-08-24/01:10:04           21879.8
2006-08-24/01:10:05           21876.6
2006-08-24/01:10:06           21873.4
2006-08-24/01:10:07           21870.2
2006-08-24/01:10:08           21867.0
2006-08-24/01:10:09           21863.9
2006-08-24/01:10:10           21860.7
2006-08-24/01:10:11           21857.5
2006-08-24/01:10:12           21854.3
2006-08-24/01:10:13           21851.1
2006-08-24/01:10:14           21847.9
2006-08-24/01:10:15           21844.7
2006-08-24/01:10:16           21841.6
2006-08-24/01:10:17           21838.4
2006-08-24/01:10:18           21835.2
2006-08-24/01:10:19           21832.0
2006-08-24/01:10:20           21828.8
2006-08-24/01:10:21           21825.6
2006-08-24/01:10:22           21822.4
2006-08-24/01:10:23           21819.3
2006-08-24/01:10:24           21816.1
2006-08-24/01:10:25           21812.9
2006-08-24/01:10:26           21809.7
2006-08-24/01:10:27           21806.5
2006-08-24/01:10:28           21803.3
2006-08-24/01:10:29           21800.1
2006-08-24/01:10:30           21796.9
2006-08-24/01:10:31           21793.8
2006-08-24/01:10:32           21790.6
2006-08-24/01:10:33           21787.4
2006-08-24/01:10:34           21784.2
2006-08-24/01:10:35           21781.0
2006-08-24/01:10:36           21777.8
2006-08-24/01:10:37           21774.6
2006-08-24/01:10:38           21771.4
2006-08-24/01:10:39           21768.2
2006-08-24/01:10:40           21765.0
2006-08-24/01:10:41           21761.8
2006-08-24/01:10:42           21758.7
2006-08-24/01:10:43           21755.5
2006-08-24/01:10:44           21752.3
2006-08-24/01:10:45           21749.1
2006-08-24/01:10:46           21745.9
2006-08-24/01:10:47           21742.7
2006-08-24/01:10:48           21739.5
2006-08-24/01:10:49           21736.3
2006-08-24/01:10:50           21733.1
2006-08-24/01:10:51           21729.9
2006-08-24/01:10:52           21726.7
2006-08-24/01:10:53           21723.5
2006-08-24/01:10:54           21720.3
2006-08-24/01:10:55           21717.1
2006-08-24/01:10:56           21713.9
2006-08-24/01:10:57           21710.8
2006-08-24/01:10:58           21707.6
2006-08-24/01:10:59           21704.4
2006-08-24/01:11:00           21701.2
2006-08-24/01:11:01           21698.0
2006-08-24/01:11:02           21694.8
2006-08-24/01:11:03           21691.6
2006-08-24/01:11:04           21688.4
2006-08-24/01:11:05           21685.2
2006-08-24/01:11:06           21682.0
2006-08-24/01:11:07           21678.8
2006-08-24/01:11:08           21675.6
2006-08-24/01:11:09           21672.4
2006-08-24/01:11:10           21669.2
2006-08-24/01:11:11           21666.0
2006-08-24/01:11:12           21662.8
2006-08-24/01:11:13           21659.6
2006-08-24/01:11:14           21656.4
2006-08-24/01:11:15           21653.2
2006-08-24/01:11:16           21650.0
2006-08-24/01:11:17           21646.8
2006-08-24/01:11:18           21643.6
2006-08-24/01:11:19           21640.4
2006-08-24/01:11:20           21637.2
2006-08-24/01:11:21           21634.0
2006-08-24/01:11:22           21630.8
2006-08-24/01:11:23           21627.6
2006-08-24/01:11:24           21624.4
2006-08-24/01:11:25           21621.2
2006-08-24/01:11:26           21618.0
2006-08-24/01:11:27           21614.8
2006-08-24/01:11:28           21611.6
2006-08-24/01:11:29           21608.4
2006-08-24/01:11:30           21605.2
2006-08-24/01:11:31           21602.0
2006-08-24/01:11:32           21598.8
2006-08-24/01:11:33           21595.6
2006-08-24/01:11:34           21592.4
2006-08-24/01:11:35           21589.2
2006-08-24/01:11:36           21586.0
2006-08-24/01:11:37           21582.7
2006-08-24/01:11:38           21579.5
2006-08-24/01:11:39           21576.3
2006-08-24/01:11:40           21573.1
2006-08-24/01:11:41           21569.9
2006-08-24/01:11:42           21566.7
2006-08-24/01:11:43           21563.5
2006-08-24/01:11:44           21560.3
2006-08-24/01:11:45           21557.1
2006-08-24/01:11:46           21553.9
2006-08-24/01:11:47           21550.7
2006-08-24/01:11:48           21547.5
2006-08-24/01:11:49           21544.3
2006-08-24/01:11:50           21541.1
2006-08-24/01:11:51           21537.9
2006-08-24/01:11:52           21534.6
2006-08-24/01:11:53           21531.4
2006-08-24/01:11:54           21528.2
2006-08-24/01:11:55           21525.0
2006-08-24/01:11:56           21521.8
2006-08-24/01:11:57           21518.6
2006-08-24/01:11:58           21515.4
2006-08-24/01:11:59           21512.2
2006-08-24/01:12:00           21509.0
2006-08-24/01:12:01           21505.8
2006-08-24/01:12:02           21502.5
2006-08-24/01:12:03           21499.3
2006-08-24/01:12:04           21496.1
2006-08-24/01:12:05           21492.9
2006-08-24/01:12:06           21489.7
2006-08-24/01:12:07           21486.5
2006-08-24/01:12:08           21483.3
2006-08-24/01:12:09           21480.1
2006-08-24/01:12:10           21476.8
2006-08-24/01:12:11           21473.6
2006-08-24/01:12:12           21470.4
2006-08-24/01:12:13           21467.2
2006-08-24/01:12:14           21464.0
2006-08-24/01:12:15           21460.8
2006-08-24/01:12:16           21457.6
2006-08-24/01:12:17           21454.3
2006-08-24/01:12:18           21451.1
2006-08-24/01:12:19           21447.9
2006-08-24/01:12:20           21444.7
2006-08-24/01:12:21           21441.5
2006-08-24/01:12:22           21438.3
2006-08-24/01:12:23           21435.1
2006-08-24/01:12:24           21431.8
2006-08-24/01:12:25           21428.6
2006-08-24/01:12:26           21425.4
2006-08-24/01:12:27           21422.2
2006-08-24/01:12:28           21419.0
2006-08-24/01:12:29           21415.8
2006-08-24/01:12:30           21412.5
2006-08-24/01:12:31           21409.3
2006-08-24/01:12:32           21406.1
2006-08-24/01:12:33           21402.9
2006-08-24/01:12:34           21399.7
2006-08-24/01:12:35           21396.4
2006-08-24/01:12:36           21393.2
2006-08-24/01:12:37           21390.0
2006-08-24/01:12:38           21386.8
2006-08-24/01:12:39           21383.6
2006-08-24/01:12:40           21380.3
2006-08-24/01:12:41           21377.1
2006-08-24/01:12:42           21373.9
2006-08-24/01:12:43           21370.7
2006-08-24/01:12:44           21367.5
2006-08-24/01:12:45           21364.2
2006-08-24/01:12:46           21361.0
2006-08-24/01:12:47           21357.8
2006-08-24/01:12:48           21354.6
2006-08-24/01:12:49           21351.4
2006-08-24/01:12:50           21348.1
2006-08-24/01:12:51           21344.9
2006-08-24/01:12:52           21341.7
2006-08-24/01:12:53           21338.5
2006-08-24/01:12:54           21335.2
2006-08-24/01:12:55           21332.0
2006-08-24/01:12:56           21328.8
2006-08-24/01:12:57           21325.6
2006-08-24/01:12:58           21322.3
2006-08-24/01:12:59           21319.1
2006-08-24/01:13:00           21315.9
2006-08-24/01:13:01           21312.7
2006-08-24/01:13:02           21309.4
2006-08-24/01:13:03           21306.2
2006-08-24/01:13:04           21303.0
2006-08-24/01:13:05           21299.8
2006-08-24/01:13:06           21296.5
2006-08-24/01:13:07           21293.3
2006-08-24/01:13:08           21290.1
2006-08-24/01:13:09           21286.8
2006-08-24/01:13:10           21283.6
2006-08-24/01:13:11           21280.4
2006-08-24/01:13:12           21277.2
2006-08-24/01:13:13           21273.9
2006-08-24/01:13:14           21270.7
2006-08-24/01:13:15           21267.5
2006-08-24/01:13:16           21264.2
2006-08-24/01:13:17           21261.0
2006-08-24/01:13:18           21257.8
2006-08-24/01:13:19           21254.6
2006-08-24/01:13:20           21251.3
2006-08-24/01:13:21           21248.1
2006-08-24/01:13:22           21244.9
2006-08-24/01:13:23           21241.6
2006-08-24/01:13:24           21238.4
2006-08-24/01:13:25           21235.2
2006-08-24/01:13:26           21231.9
2006-08-24/01:13:27           21228.7
2006-08-24/01:13:28           21225.5
2006-08-24/01:13:29           21222.2
2006-08-24/01:13:30           21219.0
2006-08-24/01:13:31           21215.8
2006-08-24/01:13:32           21212.6
2006-08-24/01:13:33           21209.3
2006-08-24/01:13:34           21206.1
2006-08-24/01:13:35           21202.8
2006-08-24/01:13:36           21199.6
2006-08-24/01:13:37           21196.4
2006-08-24/01:13:38           21193.1
2006-08-24/01:13:39           21189.9
2006-08-24/01:13:40           21186.7
2006-08-24/01:13:41           21183.4
2006-08-24/01:13:42           21180.2
2006-08-24/01:13:43           21177.0
2006-08-24/01:13:44           21173.7
2006-08-24/01:13:45           21170.5
2006-08-24/01:13:46           21167.3
2006-08-24/01:13:47           21164.0
2006-08-24/01:13:48           21160.8
2006-08-24/01:13:49           21157.5
2006-08-24/01:13:50           21154.3
2006-08-24/01:13:51           21151.1
2006-08-24/01:13:52           21147.8
2006-08-24/01:13:53           21144.6
2006-08-24/01:13:54           21141.4
2006-08-24/01:13:55           21138.1
2006-08-24/01:13:56           21134.9
2006-08-24/01:13:57           21131.6
2006-08-24/01:13:58           21128.4
2006-08-24/01:13:59           21125.2
2006-08-24/01:14:00           21121.9
2006-08-24/01:14:01           21118.7
2006-08-24/01:14:02           21115.4
2006-08-24/01:14:03           21112.2
2006-08-24/01:14:04           21109.0
2006-08-24/01:14:05           21105.7
2006-08-24/01:14:06           21102.5
2006-08-24/01:14:07           21099.2
2006-08-24/01:14:08           21096.0
2006-08-24/01:14:09           21092.8
2006-08-24/01:14:10           21089.5
2006-08-24/01:14:11           21086.3
2006-08-24/01:14:12           21083.0
2006-08-24/01:14:13           21079.8
2006-08-24/01:14:14           21076.5
2006-08-24/01:14:15           21073.3
2006-08-24/01:14:16           21070.0
2006-08-24/01:14:17           21066.8
2006-08-24/01:14:18           21063.6
2006-08-24/01:14:19           21060.3
2006-08-24/01:14:20           21057.1
2006-08-24/01:14:21           21053.8
2006-08-24/01:14:22           21050.6
2006-08-24/01:14:23           21047.3
2006-08-24/01:14:24           21044.1
2006-08-24/01:14:25           21040.8
2006-08-24/01:14:26           21037.6
2006-08-24/01:14:27           21034.3
2006-08-24/01:14:28           21031.1
2006-08-24/01:14:29           21027.9
2006-08-24/01:14:30           21024.6
2006-08-24/01:14:31           21021.4
2006-08-24/01:14:32           21018.1
2006-08-24/01:14:33           21014.9
2006-08-24/01:14:34           21011.6
2006-08-24/01:14:35           21008.4
2006-08-24/01:14:36           21005.1
2006-08-24/01:14:37           21001.9
2006-08-24/01:14:38           20998.6
2006-08-24/01:14:39           20995.4
2006-08-24/01:14:40           20992.1
2006-08-24/01:14:41           20988.9
2006-08-24/01:14:42           20985.6
2006-08-24/01:14:43           20982.4
2006-08-24/01:14:44           20979.1
2006-08-24/01:14:45           20975.9
2006-08-24/01:14:46           20972.6
2006-08-24/01:14:47           20969.4
2006-08-24/01:14:48           20966.1
2006-08-24/01:14:49           20962.8
2006-08-24/01:14:50           20959.6
2006-08-24/01:14:51           20956.3
2006-08-24/01:14:52           20953.1
2006-08-24/01:14:53           20949.8
2006-08-24/01:14:54           20946.6
2006-08-24/01:14:55           20943.3
2006-08-24/01:14:56           20940.1
2006-08-24/01:14:57           20936.8
2006-08-24/01:14:58           20933.6
2006-08-24/01:14:59           20930.3
2006-08-24/01:15:00           20927.1
2006-08-24/01:15:01           20923.8
2006-08-24/01:15:02           20920.5
2006-08-24/01:15:03           20917.3
2006-08-24/01:15:04           20914.0
2006-08-24/01:15:05           20910.8
2006-08-24/01:15:06           20907.5
2006-08-24/01:15:07           20904.3
2006-08-24/01:15:08           20901.0
2006-08-24/01:15:09           20897.8
2006-08-24/01:15:10           20894.5
2006-08-24/01:15:11           20891.2
2006-08-24/01:15:12           20888.0
2006-08-24/01:15:13           20884.7
2006-08-24/01:15:14           20881.5
2006-08-24/01:15:15           20878.2
2006-08-24/01:15:16           20874.9
2006-08-24/01:15:17           20871.7
2006-08-24/01:15:18           20868.4
2006-08-24/01:15:19           20865.2
2006-08-24/01:15:20           20861.9
2006-08-24/01:15:21           20858.6
2006-08-24/01:15:22           20855.4
2006-08-24/01:15:23           20852.1
2006-08-24/01:15:24           20848.9
2006-08-24/01:15:25           20845.6
2006-08-24/01:15:26           20842.3
2006-08-24/01:15:27           20839.1
2006-08-24/01:15:28           20835.8
2006-08-24/01:15:29           20832.6
2006-08-24/01:15:30           20829.3
2006-08-24/01:15:31           20826.0
2006-08-24/01:15:32           20822.8
2006-08-24/01:15:33           20819.5
2006-08-24/01:15:34           20816.2
2006-08-24/01:15:35           20813.0
2006-08-24/01:15:36           20809.7
2006-08-24/01:15:37           20806.4
2006-08-24/01:15:38           20803.2
2006-08-24/01:15:39           20799.9
2006-08-24/01:15:40           20796.7
2006-08-24/01:15:41           20793.4
2006-08-24/01:15:42           20790.1
2006-08-24/01:15:43           20786.9
2006-08-24/01:15:44           20783.6
2006-08-24/01:15:45           20780.3
2006-08-24/01:15:46           20777.1
2006-08-24/01:15:47           20773.8
2006-08-24/01:15:48           20770.5
2006-08-24/01:15:49           20767.3
2006-08-24/01:15:50           20764.0
2006-08-24/01:15:51           20760.7
2006-08-24/01:15:52           20757.4
2006-08-24/01:15:53           20754.2
2006-08-24/01:15:54           20750.9
2006-08-24/01:15:55           20747.6
2006-08-24/01:15:56           20744.4
2006-08-24/01:15:57           20741.1
2006-08-24/01:15:58           20737.8
2006-08-24/01:15:59           20734.6
2006-08-24/01:16:00           20731.3
2006-08-24/01:16:01           20728.0
2006-08-24/01:16:02           20724.8
2006-08-24/01:16:03           20721.5
2006-08-24/01:16:04           20718.2
2006-08-24/01:16:05           20714.9
2006-08-24/01:16:06           20711.7
2006-08-24/01:16:07           20708.4
2006-08-24/01:16:08           20705.1
2006-08-24/01:16:09           20701.9
2006-08-24/01:16:10           20698.6
2006-08-24/01:16:11           20695.3
2006-08-24/01:16:12           20692.0
2006-08-24/01:16:13           20688.8
2006-08-24/01:16:14           20685.5
2006-08-24/01:16:15           20682.2
2006-08-24/01:16:16           20678.9
2006-08-24/01:16:17           20675.7
2006-08-24/01:16:18           20672.4
2006-08-24/01:16:19           20669.1
2006-08-24/01:16:20           20665.8
2006-08-24/01:16:21           20662.6
2006-08-24/01:16:22           20659.3
2006-08-24/01:16:23           20656.0
2006-08-24/01:16:24           20652.7
2006-08-24/01:16:25           20649.5
2006-08-24/01:16:26           20646.2
2006-08-24/01:16:27           20642.9
2006-08-24/01:16:28           20639.6
2006-08-24/01:16:29           20636.4
2006-08-24/01:16:30           20633.1
2006-08-24/01:16:31           20629.8
2006-08-24/01:16:32           20626.5
2006-08-24/01:16:33           20623.2
2006-08-24/01:16:34           20620.0
2006-08-24/01:16:35           20616.7
2006-08-24/01:16:36           20613.4
2006-08-24/01:16:37           20610.1
2006-08-24/01:16:38           20606.8
2006-08-24/01:16:39           20603.6
2006-08-24/01:16:40           20600.3
2006-08-24/01:16:41           20597.0
2006-08-24/01:16:42           20593.7
2006-08-24/01:16:43           20590.4
2006-08-24/01:16:44           20587.2
2006-08-24/01:16:45           20583.9
2006-08-24/01:16:46           20580.6
2006-08-24/01:16:47           20577.3
2006-08-24/01:16:48           20574.0
2006-08-24/01:16:49           20570.7
2006-08-24/01:16:50           20567.5
2006-08-24/01:16:51           20564.2
2006-08-24/01:16:52           20560.9
2006-08-24/01:16:53           20557.6
2006-08-24/01:16:54           20554.3
2006-08-24/01:16:55           20551.0
2006-08-24/01:16:56           20547.8
2006-08-24/01:16:57           20544.5
2006-08-24/01:16:58           20541.2
2006-08-24/01:16:59           20537.9
2006-08-24/01:17:00           20534.6
2006-08-24/01:17:01           20531.3
2006-08-24/01:17:02           20528.1
2006-08-24/01:17:03           20524.8
2006-08-24/01:17:04           20521.5
2006-08-24/01:17:05           20518.2
2006-08-24/01:17:06           20514.9
2006-08-24/01:17:07           20511.6
2006-08-24/01:17:08           20508.3
2006-08-24/01:17:09           20505.0
2006-08-24/01:17:10           20501.8
2006-08-24/01:17:11           20498.5
2006-08-24/01:17:12           20495.2
2006-08-24/01:17:13           20491.9
2006-08-24/01:17:14           20488.6
2006-08-24/01:17:15           20485.3
2006-08-24/01:17:16           20482.0
2006-08-24/01:17:17           20478.7
2006-08-24/01:17:18           20475.4
2006-08-24/01:17:19           20472.1
2006-08-24/01:17:20           20468.9
2006-08-24/01:17:21           20465.6
2006-08-24/01:17:22           20462.3
2006-08-24/01:17:23           20459.0
2006-08-24/01:17:24           20455.7
2006-08-24/01:17:25           20452.4
2006-08-24/01:17:26           20449.1
2006-08-24/01:17:27           20445.8
2006-08-24/01:17:28           20442.5
2006-08-24/01:17:29           20439.2
2006-08-24/01:17:30           20435.9
2006-08-24/01:17:31           20432.6
2006-08-24/01:17:32           20429.4
2006-08-24/01:17:33           20426.1
2006-08-24/01:17:34           20422.8
2006-08-24/01:17:35           20419.5
2006-08-24/01:17:36           20416.2
2006-08-24/01:17:37           20412.9
2006-08-24/01:17:38           20409.6
2006-08-24/01:17:39           20406.3
2006-08-24/01:17:40           20403.0
2006-08-24/01:17:41           20399.7
2006-08-24/01:17:42           20396.4
2006-08-24/01:17:43           20393.1
2006-08-24/01:17:44           20389.8
2006-08-24/01:17:45           20386.5
2006-08-24/01:17:46           20383.2
2006-08-24/01:17:47           20379.9
2006-08-24/01:17:48           20376.6
2006-08-24/01:17:49           20373.3
2006-08-24/01:17:50           20370.0
2006-08-24/01:17:51           20366.7
2006-08-24/01:17:52           20363.4
2006-08-24/01:17:53           20360.1
2006-08-24/01:17:54           20356.8
2006-08-24/01:17:55           20353.5
2006-08-24/01:17:56           20350.2
2006-08-24/01:17:57           20346.9
2006-08-24/01:17:58           20343.6
2006-08-24/01:17:59           20340.3
2006-08-24/01:18:00           20337.0
2006-08-24/01:18:01           20333.7
2006-08-24/01:18:02           20330.4
2006-08-24/01:18:03           20327.1
2006-08-24/01:18:04           20323.8
2006-08-24/01:18:05           20320.5
2006-08-24/01:18:06           20317.2
2006-08-24/01:18:07           20313.9
2006-08-24/01:18:08           20310.6
2006-08-24/01:18:09           20307.3
2006-08-24/01:18:10           20304.0
2006-08-24/01:18:11           20300.7
2006-08-24/01:18:12           20297.4
2006-08-24/01:18:13           20294.1
2006-08-24/01:18:14           20290.8
2006-08-24/01:18:15           20287.5
2006-08-24/01:18:16           20284.2
2006-08-24/01:18:17           20280.9
2006-08-24/01:18:18           20277.6
2006-08-24/01:18:19           20274.3
2006-08-24/01:18:20           20271.0
2006-08-24/01:18:21           20267.7
2006-08-24/01:18:22           20264.3
2006-08-24/01:18:23           20261.0
2006-08-24/01:18:24           20257.7
2006-08-24/01:18:25           20254.4
2006-08-24/01:18:26           20251.1
2006-08-24/01:18:27           20247.8
2006-08-24/01:18:27           20244.5
2006-08-24/01:18:28           20241.2
2006-08-24/01:18:29           20237.9
2006-08-24/01:18:30           20234.6
2006-08-24/01:18:31           20231.3
2006-08-24/01:18:32           20228.0
2006-08-24/01:18:33           20224.6
2006-08-24/01:18:34           20221.3
2006-08-24/01:18:35           20218.0
2006-08-24/01:18:36           20214.7
2006-08-24/01:18:37           20211.4
2006-08-24/01:18:38           20208.1
2006-08-24/01:18:39           20204.8
2006-08-24/01:18:40           20201.5
2006-08-24/01:18:41           20198.2
2006-08-24/01:18:42           20194.8
2006-08-24/01:18:43           20191.5
2006-08-24/01:18:44           20188.2
2006-08-24/01:18:45           20184.9
2006-08-24/01:18:46           20181.6
2006-08-24/01:18:47           20178.3
2006-08-24/01:18:48           20175.0
2006-08-24/01:18:49           20171.7
2006-08-24/01:18:50           20168.3
2006-08-24/01:18:51           20165.0
2006-08-24/01:18:52           20161.7
2006-08-24/01:18:53           20158.4
2006-08-24/01:18:54           20155.1
2006-08-24/01:18:55           20151.8
2006-08-24/01:18:56           20148.5
2006-08-24/01:18:57           20145.1
2006-08-24/01:18:58           20141.8
2006-08-24/01:18:59           20138.5
2006-08-24/01:19:00           20135.2
2006-08-24/01:19:01           20131.9
2006-08-24/01:19:02           20128.6
2006-08-24/01:19:03           20125.2
2006-08-24/01:19:04           20121.9
2006-08-24/01:19:05           20118.6
2006-08-24/01:19:06           20115.3
2006-08-24/01:19:07           20112.0
2006-08-24/01:19:08           20108.6
2006-08-24/01:19:09           20105.3
2006-08-24/01:19:10           20102.0
2006-08-24/01:19:11           20098.7
2006-08-24/01:19:12           20095.4
2006-08-24/01:19:13           20092.1
2006-08-24/01:19:14           20088.7
2006-08-24/01:19:15           20085.4
2006-08-24/01:19:16           20082.1
2006-08-24/01:19:17           20078.8
2006-08-24/01:19:18           20075.4
2006-08-24/01:19:19           20072.1
2006-08-24/01:19:20           20068.8
2006-08-24/01:19:21           20065.5
2006-08-24/01:19:22           20062.2
2006-08-24/01:19:23           20058.8
2006-08-24/01:19:24           20055.5
2006-08-24/01:19:25           20052.2
2006-08-24/01:19:26           20048.9
2006-08-24/01:19:27           20045.5
2006-08-24/01:19:28           20042.2
2006-08-24/01:19:29           20038.9
2006-08-24/01:19:30           20035.6
2006-08-24/01:19:31           20032.2
2006-08-24/01:19:32           20028.9
2006-08-24/01:19:33           20025.6
2006-08-24/01:19:34           20022.3
2006-08-24/01:19:35           20018.9
2006-08-24/01:19:36           20015.6
2006-08-24/01:19:37           20012.3
2006-08-24/01:19:38           20009.0
2006-08-24/01:19:39           20005.6
2006-08-24/01:19:40           20002.3
2006-08-24/01:19:41           19999.0
2006-08-24/01:19:42           19995.7
2006-08-24/01:19:43           19992.3
2006-08-24/01:19:44           19989.0
2006-08-24/01:19:45           19985.7
2006-08-24/01:19:46           19982.3
2006-08-24/01:19:47           19979.0
2006-08-24/01:19:48           19975.7
2006-08-24/01:19:49           19972.4
2006-08-24/01:19:50           19969.0
2006-08-24/01:19:51           19965.7
2006-08-24/01:19:52           19962.4
2006-08-24/01:19:53           19959.0
2006-08-24/01:19:54           19955.7
2006-08-24/01:19:55           19952.4
2006-08-24/01:19:56           19949.0
2006-08-24/01:19:57           19945.7
2006-08-24/01:19:58           19942.4
2006-08-24/01:19:59           19939.1
2006-08-24/01:20:00           19935.7
2006-08-24/01:20:01           19932.4
2006-08-24/01:20:02           19929.1
2006-08-24/01:20:03           19925.7
2006-08-24/01:20:04           19922.4
2006-08-24/01:20:05           19919.1
2006-08-24/01:20:06           19915.7
2006-08-24/01:20:07           19912.4
2006-08-24/01:20:08           19909.1
2006-08-24/01:20:09           19905.7
2006-08-24/01:20:10           19902.4
2006-08-24/01:20:11           19899.0
2006-08-24/01:20:12           19895.7
2006-08-24/01:20:13           19892.4
2006-08-24/01:20:14           19889.0
2006-08-24/01:20:15           19885.7
2006-08-24/01:20:16           19882.4
2006-08-24/01:20:17           19879.0
2006-08-24/01:20:18           19875.7
2006-08-24/01:20:19           19872.4
2006-08-24/01:20:20           19869.0
2006-08-24/01:20:21           19865.7
2006-08-24/01:20:22           19862.3
2006-08-24/01:20:23           19859.0
2006-08-24/01:20:24           19855.7
2006-08-24/01:20:25           19852.3
2006-08-24/01:20:26           19849.0
2006-08-24/01:20:27           19845.7
2006-08-24/01:20:28           19842.3
2006-08-24/01:20:29           19839.0
2006-08-24/01:20:30           19835.6
2006-08-24/01:20:31           19832.3
2006-08-24/01:20:32           19828.9
2006-08-24/01:20:33           19825.6
2006-08-24/01:20:34           19822.3
2006-08-24/01:20:35           19818.9
2006-08-24/01:20:36           19815.6
2006-08-24/01:20:37           19812.2
2006-08-24/01:20:38           19808.9
2006-08-24/01:20:39           19805.6
2006-08-24/01:20:40           19802.2
2006-08-24/01:20:41           19798.9
2006-08-24/01:20:42           19795.5
2006-08-24/01:20:43           19792.2
2006-08-24/01:20:44           19788.8
2006-08-24/01:20:45           19785.5
2006-08-24/01:20:46           19782.2
2006-08-24/01:20:47           19778.8
2006-08-24/01:20:48           19775.5
2006-08-24/01:20:49           19772.1
2006-08-24/01:20:50           19768.8
2006-08-24/01:20:51           19765.4
2006-08-24/01:20:52           19762.1
2006-08-24/01:20:53           19758.7
2006-08-24/01:20:54           19755.4
2006-08-24/01:20:55           19752.0
2006-08-24/01:20:56           19748.7
2006-08-24/01:20:57           19745.3
2006-08-24/01:20:58           19742.0
2006-08-24/01:20:59           19738.7
2006-08-24/01:21:00           19735.3
2006-08-24/01:21:01           19732.0
2006-08-24/01:21:02           19728.6
2006-08-24/01:21:03           19725.3
2006-08-24/01:21:04           19721.9
2006-08-24/01:21:05           19718.6
2006-08-24/01:21:06           19715.2
2006-08-24/01:21:07           19711.9
2006-08-24/01:21:08           19708.5
2006-08-24/01:21:09           19705.2
2006-08-24/01:21:10           19701.8
2006-08-24/01:21:11           19698.5
2006-08-24/01:21:12           19695.1
2006-08-24/01:21:13           19691.8
2006-08-24/01:21:14           19688.4
2006-08-24/01:21:15           19685.1
2006-08-24/01:21:16           19681.7
2006-08-24/01:21:17           19678.3
2006-08-24/01:21:18           19675.0
2006-08-24/01:21:19           19671.6
2006-08-24/01:21:20           19668.3
2006-08-24/01:21:21           19664.9
2006-08-24/01:21:22           19661.6
2006-08-24/01:21:23           19658.2
2006-08-24/01:21:24           19654.9
2006-08-24/01:21:25           19651.5
2006-08-24/01:21:26           19648.2
2006-08-24/01:21:27           19644.8
2006-08-24/01:21:28           19641.5
2006-08-24/01:21:29           19638.1
2006-08-24/01:21:30           19634.7
2006-08-24/01:21:31           19631.4
2006-08-24/01:21:32           19628.0
2006-08-24/01:21:33           19624.7
2006-08-24/01:21:34           19621.3
2006-08-24/01:21:35           19618.0
2006-08-24/01:21:36           19614.6
2006-08-24/01:21:37           19611.2
2006-08-24/01:21:38           19607.9
2006-08-24/01:21:39           19604.5
2006-08-24/01:21:40           19601.2
2006-08-24/01:21:41           19597.8
2006-08-24/01:21:42           19594.4
2006-08-24/01:21:43           19591.1
2006-08-24/01:21:44           19587.7
2006-08-24/01:21:45           19584.4
2006-08-24/01:21:46           19581.0
2006-08-24/01:21:47           19577.6
2006-08-24/01:21:48           19574.3
2006-08-24/01:21:49           19570.9
2006-08-24/01:21:50           19567.6
2006-08-24/01:21:51           19564.2
2006-08-24/01:21:52           19560.8
2006-08-24/01:21:53           19557.5
2006-08-24/01:21:54           19554.1
2006-08-24/01:21:55           19550.8
2006-08-24/01:21:56           19547.4
2006-08-24/01:21:57           19544.0
2006-08-24/01:21:58           19540.7
2006-08-24/01:21:59           19537.3
2006-08-24/01:22:00           19533.9
2006-08-24/01:22:01           19530.6
2006-08-24/01:22:02           19527.2
2006-08-24/01:22:03           19523.8
2006-08-24/01:22:04           19520.5
2006-08-24/01:22:05           19517.1
2006-08-24/01:22:06           19513.7
2006-08-24/01:22:07           19510.4
2006-08-24/01:22:08           19507.0
2006-08-24/01:22:09           19503.6
2006-08-24/01:22:10           19500.3
2006-08-24/01:22:11           19496.9
2006-08-24/01:22:12           19493.5
2006-08-24/01:22:13           19490.2
2006-08-24/01:22:14           19486.8
2006-08-24/01:22:15           19483.4
2006-08-24/01:22:16           19480.1
2006-08-24/01:22:17           19476.7
2006-08-24/01:22:18           19473.3
2006-08-24/01:22:19           19470.0
2006-08-24/01:22:20           19466.6
2006-08-24/01:22:21           19463.2
2006-08-24/01:22:22           19459.9
2006-08-24/01:22:23           19456.5
2006-08-24/01:22:24           19453.1
2006-08-24/01:22:25           19449.7
2006-08-24/01:22:26           19446.4
2006-08-24/01:22:27           19443.0
2006-08-24/01:22:28           19439.6
2006-08-24/01:22:29           19436.3
2006-08-24/01:22:30           19432.9
2006-08-24/01:22:31           19429.5
2006-08-24/01:22:32           19426.1
2006-08-24/01:22:33           19422.8
2006-08-24/01:22:34           19419.4
2006-08-24/01:22:35           19416.0
2006-08-24/01:22:36           19412.7
2006-08-24/01:22:37           19409.3
2006-08-24/01:22:38           19405.9
2006-08-24/01:22:39           19402.5
2006-08-24/01:22:40           19399.2
2006-08-24/01:22:41           19395.8
2006-08-24/01:22:42           19392.4
2006-08-24/01:22:43           19389.0
2006-08-24/01:22:44           19385.7
2006-08-24/01:22:45           19382.3
2006-08-24/01:22:46           19378.9
2006-08-24/01:22:47           19375.5
2006-08-24/01:22:48           19372.2
2006-08-24/01:22:49           19368.8
2006-08-24/01:22:50           19365.4
2006-08-24/01:22:51           19362.0
2006-08-24/01:22:52           19358.6
2006-08-24/01:22:53           19355.3
2006-08-24/01:22:54           19351.9
2006-08-24/01:22:55           19348.5
2006-08-24/01:22:56           19345.1
2006-08-24/01:22:57           19341.7
2006-08-24/01:22:58           19338.4
2006-08-24/01:22:59           19335.0
2006-08-24/01:23:00           19331.6
2006-08-24/01:23:01           19328.2
2006-08-24/01:23:02           19324.8
2006-08-24/01:23:03           19321.5
2006-08-24/01:23:04           19318.1
2006-08-24/01:23:05           19314.7
2006-08-24/01:23:06           19311.3
2006-08-24/01:23:07           19307.9
2006-08-24/01:23:08           19304.6
2006-08-24/01:23:09           19301.2
2006-08-24/01:23:10           19297.8
2006-08-24/01:23:11           19294.4
2006-08-24/01:23:12           19291.0
2006-08-24/01:23:13           19287.6
2006-08-24/01:23:14           19284.3
2006-08-24/01:23:15           19280.9
2006-08-24/01:23:16           19277.5
2006-08-24/01:23:17           19274.1
2006-08-24/01:23:18           19270.7
2006-08-24/01:23:19           19267.3
2006-08-24/01:23:20           19263.9
2006-08-24/01:23:21           19260.6
2006-08-24/01:23:22           19257.2
2006-08-24/01:23:23           19253.8
2006-08-24/01:23:24           19250.4
2006-08-24/01:23:25           19247.0
2006-08-24/01:23:26           19243.6
2006-08-24/01:23:27           19240.2
2006-08-24/01:23:28           19236.9
2006-08-24/01:23:29           19233.5
2006-08-24/01:23:30           19230.1
2006-08-24/01:23:31           19226.7
2006-08-24/01:23:32           19223.3
2006-08-24/01:23:33           19219.9
2006-08-24/01:23:34           19216.5
2006-08-24/01:23:35           19213.1
2006-08-24/01:23:36           19209.7
2006-08-24/01:23:37           19206.4
2006-08-24/01:23:38           19203.0
2006-08-24/01:23:39           19199.6
2006-08-24/01:23:40           19196.2
2006-08-24/01:23:41           19192.8
2006-08-24/01:23:42           19189.4
2006-08-24/01:23:43           19186.0
2006-08-24/01:23:44           19182.6
2006-08-24/01:23:45           19179.2
2006-08-24/01:23:46           19175.8
2006-08-24/01:23:47           19172.4
2006-08-24/01:23:48           19169.0
2006-08-24/01:23:49           19165.7
2006-08-24/01:23:50           19162.3
2006-08-24/01:23:51           19158.9
2006-08-24/01:23:52           19155.5
2006-08-24/01:23:53           19152.1
2006-08-24/01:23:54           19148.7
2006-08-24/01:23:55           19145.3
2006-08-24/01:23:56           19141.9
2006-08-24/01:23:57           19138.5
2006-08-24/01:23:58           19135.1
2006-08-24/01:23:59           19131.7
2006-08-24/01:24:00           19128.3
2006-08-24/01:24:01           19124.9
2006-08-24/01:24:02           19121.5
2006-08-24/01:24:03           19118.1
2006-08-24/01:24:04           19114.7
2006-08-24/01:24:05           19111.3
2006-08-24/01:24:06           19107.9
2006-08-24/01:24:07           19104.5
2006-08-24/01:24:08           19101.1
2006-08-24/01:24:09           19097.7
2006-08-24/01:24:10           19094.3
2006-08-24/01:24:11           19090.9
2006-08-24/01:24:12           19087.5
2006-08-24/01:24:13           19084.1
2006-08-24/01:24:14           19080.7
2006-08-24/01:24:15           19077.3
2006-08-24/01:24:16           19073.9
2006-08-24/01:24:17           19070.5
2006-08-24/01:24:18           19067.1
2006-08-24/01:24:19           19063.7
2006-08-24/01:24:20           19060.3
2006-08-24/01:24:21           19056.9
2006-08-24/01:24:22           19053.5
2006-08-24/01:24:23           19050.1
2006-08-24/01:24:24           19046.7
2006-08-24/01:24:25           19043.3
2006-08-24/01:24:26           19039.9
2006-08-24/01:24:27           19036.5
2006-08-24/01:24:28           19033.1
2006-08-24/01:24:29           19029.7
2006-08-24/01:24:30           19026.3
2006-08-24/01:24:31           19022.9
2006-08-24/01:24:32           19019.5
2006-08-24/01:24:33           19016.1
2006-08-24/01:24:34           19012.7
2006-08-24/01:24:35           19009.3
2006-08-24/01:24:36           19005.9
2006-08-24/01:24:37           19002.5
2006-08-24/01:24:38           18999.0
2006-08-24/01:24:39           18995.6
2006-08-24/01:24:40           18992.2
2006-08-24/01:24:41           18988.8
2006-08-24/01:24:42           18985.4
2006-08-24/01:24:43           18982.0
2006-08-24/01:24:44           18978.6
2006-08-24/01:24:45           18975.2
2006-08-24/01:24:46           18971.8
2006-08-24/01:24:47           18968.4
2006-08-24/01:24:48           18965.0
2006-08-24/01:24:49           18961.6
2006-08-24/01:24:50           18958.1
2006-08-24/01:24:51           18954.7
2006-08-24/01:24:52           18951.3
2006-08-24/01:24:53           18947.9
2006-08-24/01:24:54           18944.5
2006-08-24/01:24:55           18941.1
2006-08-24/01:24:56           18937.7
2006-08-24/01:24:57           18934.3
2006-08-24/01:24:58           18930.9
2006-08-24/01:24:59           18927.4
2006-08-24/01:25:00           18924.0
2006-08-24/01:25:01           18920.6
2006-08-24/01:25:02           18917.2
2006-08-24/01:25:03           18913.8
2006-08-24/01:25:04           18910.4
2006-08-24/01:25:05           18907.0
2006-08-24/01:25:06           18903.6
2006-08-24/01:25:07           18900.1
2006-08-24/01:25:08           18896.7
2006-08-24/01:25:09           18893.3
2006-08-24/01:25:10           18889.9
2006-08-24/01:25:11           18886.5
2006-08-24/01:25:12           18883.1
2006-08-24/01:25:13           18879.6
2006-08-24/01:25:14           18876.2
2006-08-24/01:25:15           18872.8
2006-08-24/01:25:16           18869.4
2006-08-24/01:25:17           18866.0
2006-08-24/01:25:18           18862.6
2006-08-24/01:25:19           18859.1
2006-08-24/01:25:20           18855.7
2006-08-24/01:25:21           18852.3
2006-08-24/01:25:22           18848.9
2006-08-24/01:25:23           18845.5
2006-08-24/01:25:24           18842.0
2006-08-24/01:25:25           18838.6
2006-08-24/01:25:26           18835.2
2006-08-24/01:25:27           18831.8
2006-08-24/01:25:28           18828.4
2006-08-24/01:25:29           18824.9
2006-08-24/01:25:30           18821.5
2006-08-24/01:25:31           18818.1
2006-08-24/01:25:32           18814.7
2006-08-24/01:25:33           18811.3
2006-08-24/01:25:34           18807.8
2006-08-24/01:25:35           18804.4
2006-08-24/01:25:36           18801.0
2006-08-24/01:25:37           18797.6
2006-08-24/01:25:38           18794.1
2006-08-24/01:25:39           18790.7
2006-08-24/01:25:40           18787.3
2006-08-24/01:25:41           18783.9
2006-08-24/01:25:42           18780.5
2006-08-24/01:25:43           18777.0
2006-08-24/01:25:44           18773.6
2006-08-24/01:25:45           18770.2
2006-08-24/01:25:46           18766.8
2006-08-24/01:25:47           18763.3
2006-08-24/01:25:48           18759.9
2006-08-24/01:25:49           18756.5
2006-08-24/01:25:50           18753.0
2006-08-24/01:25:51           18749.6
2006-08-24/01:25:52           18746.2
2006-08-24/01:25:53           18742.8
2006-08-24/01:25:54           18739.3
2006-08-24/01:25:55           18735.9
2006-08-24/01:25:56           18732.5
2006-08-24/01:25:57           18729.1
2006-08-24/01:25:58           18725.6
2006-08-24/01:25:59           18722.2
2006-08-24/01:26:00           18718.8
2006-08-24/01:26:01           18715.3
2006-08-24/01:26:02           18711.9
2006-08-24/01:26:03           18708.5
2006-08-24/01:26:04           18705.0
2006-08-24/01:26:05           18701.6
2006-08-24/01:26:06           18698.2
2006-08-24/01:26:07           18694.8
2006-08-24/01:26:08           18691.3
2006-08-24/01:26:09           18687.9
2006-08-24/01:26:10           18684.5
2006-08-24/01:26:11           18681.0
2006-08-24/01:26:12           18677.6
2006-08-24/01:26:13           18674.2
2006-08-24/01:26:14           18670.7
2006-08-24/01:26:15           18667.3
2006-08-24/01:26:16           18663.9
2006-08-24/01:26:17           18660.4
2006-08-24/01:26:18           18657.0
2006-08-24/01:26:19           18653.6
2006-08-24/01:26:20           18650.1
2006-08-24/01:26:21           18646.7
2006-08-24/01:26:22           18643.3
2006-08-24/01:26:23           18639.8
2006-08-24/01:26:24           18636.4
2006-08-24/01:26:25           18632.9
2006-08-24/01:26:26           18629.5
2006-08-24/01:26:27           18626.1
2006-08-24/01:26:28           18622.6
2006-08-24/01:26:29           18619.2
2006-08-24/01:26:30           18615.8
2006-08-24/01:26:31           18612.3
2006-08-24/01:26:32           18608.9
2006-08-24/01:26:33           18605.4
2006-08-24/01:26:34           18602.0
2006-08-24/01:26:35           18598.6
2006-08-24/01:26:36           18595.1
2006-08-24/01:26:37           18591.7
2006-08-24/01:26:38           18588.2
2006-08-24/01:26:39           18584.8
2006-08-24/01:26:40           18581.4
2006-08-24/01:26:41           18577.9
2006-08-24/01:26:42           18574.5
2006-08-24/01:26:43           18571.0
2006-08-24/01:26:44           18567.6
2006-08-24/01:26:45           18564.2
2006-08-24/01:26:46           18560.7
2006-08-24/01:26:47           18557.3
2006-08-24/01:26:48           18553.8
2006-08-24/01:26:49           18550.4
2006-08-24/01:26:50           18547.0
2006-08-24/01:26:51           18543.5
2006-08-24/01:26:52           18540.1
2006-08-24/01:26:53           18536.6
2006-08-24/01:26:54           18533.2
2006-08-24/01:26:55           18529.7
2006-08-24/01:26:56           18526.3
2006-08-24/01:26:57           18522.8
2006-08-24/01:26:58           18519.4
2006-08-24/01:26:59           18516.0
2006-08-24/01:27:00           18512.5
2006-08-24/01:27:01           18509.1
2006-08-24/01:27:02           18505.6
2006-08-24/01:27:03           18502.2
2006-08-24/01:27:04           18498.7
2006-08-24/01:27:05           18495.3
2006-08-24/01:27:06           18491.8
2006-08-24/01:27:07           18488.4
2006-08-24/01:27:08           18484.9
2006-08-24/01:27:09           18481.5
2006-08-24/01:27:10           18478.0
2006-08-24/01:27:11           18474.6
2006-08-24/01:27:12           18471.1
2006-08-24/01:27:13           18467.7
2006-08-24/01:27:14           18464.2
2006-08-24/01:27:15           18460.8
2006-08-24/01:27:16           18457.3
2006-08-24/01:27:17           18453.9
2006-08-24/01:27:18           18450.4
2006-08-24/01:27:19           18447.0
2006-08-24/01:27:20           18443.5
2006-08-24/01:27:21           18440.1
2006-08-24/01:27:22           18436.6
2006-08-24/01:27:23           18433.2
2006-08-24/01:27:24           18429.7
2006-08-24/01:27:25           18426.3
2006-08-24/01:27:26           18422.8
2006-08-24/01:27:27           18419.4
2006-08-24/01:27:28           18415.9
2006-08-24/01:27:29           18412.5
2006-08-24/01:27:30           18409.0
2006-08-24/01:27:31           18405.5
2006-08-24/01:27:32           18402.1
2006-08-24/01:27:33           18398.6
2006-08-24/01:27:34           18395.2
2006-08-24/01:27:35           18391.7
2006-08-24/01:27:36           18388.3
2006-08-24/01:27:37           18384.8
2006-08-24/01:27:38           18381.4
2006-08-24/01:27:39           18377.9
2006-08-24/01:27:40           18374.4
2006-08-24/01:27:41           18371.0
2006-08-24/01:27:42           18367.5
2006-08-24/01:27:43           18364.1
2006-08-24/01:27:44           18360.6
2006-08-24/01:27:45           18357.2
2006-08-24/01:27:46           18353.7
2006-08-24/01:27:47           18350.2
2006-08-24/01:27:48           18346.8
2006-08-24/01:27:49           18343.3
2006-08-24/01:27:50           18339.9
2006-08-24/01:27:51           18336.4
2006-08-24/01:27:52           18332.9
2006-08-24/01:27:53           18329.5
2006-08-24/01:27:54           18326.0
2006-08-24/01:27:55           18322.6
2006-08-24/01:27:56           18319.1
2006-08-24/01:27:57           18315.6
2006-08-24/01:27:58           18312.2
2006-08-24/01:27:59           18308.7
2006-08-24/01:28:00           18305.2
2006-08-24/01:28:01           18301.8
2006-08-24/01:28:02           18298.3
2006-08-24/01:28:03           18294.8
2006-08-24/01:28:04           18291.4
2006-08-24/01:28:05           18287.9
2006-08-24/01:28:06           18284.5
2006-08-24/01:28:07           18281.0
2006-08-24/01:28:08           18277.5
2006-08-24/01:28:09           18274.1
2006-08-24/01:28:10           18270.6
2006-08-24/01:28:11           18267.1
2006-08-24/01:28:12           18263.7
2006-08-24/01:28:13           18260.2
2006-08-24/01:28:14           18256.7
2006-08-24/01:28:15           18253.3
2006-08-24/01:28:16           18249.8
2006-08-24/01:28:17           18246.3
2006-08-24/01:28:18           18242.9
2006-08-24/01:28:19           18239.4
2006-08-24/01:28:20           18235.9
2006-08-24/01:28:21           18232.5
2006-08-24/01:28:22           18229.0
2006-08-24/01:28:23           18225.5
2006-08-24/01:28:24           18222.0
2006-08-24/01:28:25           18218.6
2006-08-24/01:28:26           18215.1
2006-08-24/01:28:27           18211.6
2006-08-24/01:28:28           18208.2
2006-08-24/01:28:29           18204.7
2006-08-24/01:28:30           18201.2
2006-08-24/01:28:31           18197.8
2006-08-24/01:28:32           18194.3
2006-08-24/01:28:33           18190.8
2006-08-24/01:28:34           18187.3
2006-08-24/01:28:35           18183.9
2006-08-24/01:28:36           18180.4
2006-08-24/01:28:37           18176.9
2006-08-24/01:28:38           18173.4
2006-08-24/01:28:39           18170.0
2006-08-24/01:28:40           18166.5
2006-08-24/01:28:41           18163.0
2006-08-24/01:28:42           18159.6
2006-08-24/01:28:43           18156.1
2006-08-24/01:28:44           18152.6
2006-08-24/01:28:45           18149.1
2006-08-24/01:28:46           18145.6
2006-08-24/01:28:47           18142.2
2006-08-24/01:28:48           18138.7
2006-08-24/01:28:49           18135.2
2006-08-24/01:28:50           18131.7
2006-08-24/01:28:51           18128.3
2006-08-24/01:28:52           18124.8
2006-08-24/01:28:53           18121.3
2006-08-24/01:28:54           18117.8
2006-08-24/01:28:55           18114.4
2006-08-24/01:28:56           18110.9
2006-08-24/01:28:57           18107.4
2006-08-24/01:28:58           18103.9
2006-08-24/01:28:59           18100.4
2006-08-24/01:29:00           18097.0
2006-08-24/01:29:01           18093.5
2006-08-24/01:29:02           18090.0
2006-08-24/01:29:03           18086.5
2006-08-24/01:29:04           18083.0
2006-08-24/01:29:05           18079.6
2006-08-24/01:29:06           18076.1
2006-08-24/01:29:07           18072.6
2006-08-24/01:29:08           18069.1
2006-08-24/01:29:09           18065.6
2006-08-24/01:29:10           18062.1
2006-08-24/01:29:11           18058.7
2006-08-24/01:29:12           18055.2
2006-08-24/01:29:13           18051.7
2006-08-24/01:29:14           18048.2
2006-08-24/01:29:15           18044.7
2006-08-24/01:29:16           18041.2
2006-08-24/01:29:17           18037.8
2006-08-24/01:29:18           18034.3
2006-08-24/01:29:19           18030.8
2006-08-24/01:29:20           18027.3
2006-08-24/01:29:21           18023.8
2006-08-24/01:29:22           18020.3
2006-08-24/01:29:23           18016.8
2006-08-24/01:29:24           18013.4
2006-08-24/01:29:25           18009.9
2006-08-24/01:29:26           18006.4
2006-08-24/01:29:27           18002.9
2006-08-24/01:29:28           17999.4
2006-08-24/01:29:29           17995.9
2006-08-24/01:29:30           17992.4
2006-08-24/01:29:31           17988.9
2006-08-24/01:29:32           17985.5
2006-08-24/01:29:33           17982.0
2006-08-24/01:29:34           17978.5
2006-08-24/01:29:35           17975.0
2006-08-24/01:29:36           17971.5
2006-08-24/01:29:37           17968.0
2006-08-24/01:29:38           17964.5
2006-08-24/01:29:39           17961.0
2006-08-24/01:29:40           17957.5
2006-08-24/01:29:41           17954.0
2006-08-24/01:29:42           17950.6
2006-08-24/01:29:43           17947.1
2006-08-24/01:29:44           17943.6
2006-08-24/01:29:45           17940.1
2006-08-24/01:29:46           17936.6
2006-08-24/01:29:47           17933.1
2006-08-24/01:29:48           17929.6
2006-08-24/01:29:49           17926.1
2006-08-24/01:29:50           17922.6
2006-08-24/01:29:51           17919.1
2006-08-24/01:29:52           17915.6
2006-08-24/01:29:53           17912.1
2006-08-24/01:29:54           17908.6
2006-08-24/01:29:55           17905.1
2006-08-24/01:29:56           17901.6
2006-08-24/01:29:57           17898.1
2006-08-24/01:29:58           17894.6
2006-08-24/01:29:59           17891.1
2006-08-24/01:30:00           17887.7
2006-08-24/01:30:01           17884.2
2006-08-24/01:30:02           17880.7
2006-08-24/01:30:03           17877.2
2006-08-24/01:30:04           17873.7
2006-08-24/01:30:05           17870.2
2006-08-24/01:30:06           17866.7
2006-08-24/01:30:07           17863.2
2006-08-24/01:30:08           17859.7
2006-08-24/01:30:09           17856.2
2006-08-24/01:30:10           17852.7
2006-08-24/01:30:11           17849.2
2006-08-24/01:30:12           17845.7
2006-08-24/01:30:13           17842.2
2006-08-24/01:30:14           17838.7
2006-08-24/01:30:15           17835.2
2006-08-24/01:30:16           17831.7
2006-08-24/01:30:17           17828.2
2006-08-24/01:30:18           17824.7
2006-08-24/01:30:19           17821.2
2006-08-24/01:30:20           17817.7
2006-08-24/01:30:21           17814.2
2006-08-24/01:30:22           17810.6
2006-08-24/01:30:23           17807.1
2006-08-24/01:30:24           17803.6
2006-08-24/01:30:25           17800.1
2006-08-24/01:30:26           17796.6
2006-08-24/01:30:27           17793.1
2006-08-24/01:30:28           17789.6
2006-08-24/01:30:29           17786.1
2006-08-24/01:30:30           17782.6
2006-08-24/01:30:31           17779.1
2006-08-24/01:30:32           17775.6
2006-08-24/01:30:33           17772.1
2006-08-24/01:30:34           17768.6
2006-08-24/01:30:35           17765.1
2006-08-24/01:30:36           17761.6
2006-08-24/01:30:37           17758.1
2006-08-24/01:30:38           17754.6
2006-08-24/01:30:39           17751.1
2006-08-24/01:30:40           17747.5
2006-08-24/01:30:41           17744.0
2006-08-24/01:30:42           17740.5
2006-08-24/01:30:43           17737.0
2006-08-24/01:30:44           17733.5
2006-08-24/01:30:45           17730.0
2006-08-24/01:30:46           17726.5
2006-08-24/01:30:47           17723.0
2006-08-24/01:30:48           17719.5
2006-08-24/01:30:49           17716.0
2006-08-24/01:30:50           17712.4
2006-08-24/01:30:51           17708.9
2006-08-24/01:30:52           17705.4
2006-08-24/01:30:53           17701.9
2006-08-24/01:30:54           17698.4
2006-08-24/01:30:55           17694.9
2006-08-24/01:30:56           17691.4
2006-08-24/01:30:57           17687.9
2006-08-24/01:30:58           17684.3
2006-08-24/01:30:59           17680.8
2006-08-24/01:31:00           17677.3
2006-08-24/01:31:01           17673.8
2006-08-24/01:31:02           17670.3
2006-08-24/01:31:03           17666.8
2006-08-24/01:31:04           17663.3
2006-08-24/01:31:05           17659.7
2006-08-24/01:31:06           17656.2
2006-08-24/01:31:07           17652.7
2006-08-24/01:31:08           17649.2
2006-08-24/01:31:09           17645.7
2006-08-24/01:31:10           17642.2
2006-08-24/01:31:11           17638.6
2006-08-24/01:31:12           17635.1
2006-08-24/01:31:13           17631.6
2006-08-24/01:31:14           17628.1
2006-08-24/01:31:15           17624.6
2006-08-24/01:31:16           17621.1
2006-08-24/01:31:17           17617.5
2006-08-24/01:31:18           17614.0
2006-08-24/01:31:19           17610.5
2006-08-24/01:31:20           17607.0
2006-08-24/01:31:21           17603.5
2006-08-24/01:31:22           17599.9
2006-08-24/01:31:23           17596.4
2006-08-24/01:31:24           17592.9
2006-08-24/01:31:25           17589.4
2006-08-24/01:31:26           17585.8
2006-08-24/01:31:27           17582.3
2006-08-24/01:31:28           17578.8
2006-08-24/01:31:29           17575.3
2006-08-24/01:31:30           17571.8
2006-08-24/01:31:31           17568.2
2006-08-24/01:31:32           17564.7
2006-08-24/01:31:33           17561.2
2006-08-24/01:31:34           17557.7
2006-08-24/01:31:35           17554.1
2006-08-24/01:31:36           17550.6
2006-08-24/01:31:37           17547.1
2006-08-24/01:31:38           17543.6
2006-08-24/01:31:39           17540.0
2006-08-24/01:31:40           17536.5
2006-08-24/01:31:41           17533.0
2006-08-24/01:31:42           17529.5
2006-08-24/01:31:43           17525.9
2006-08-24/01:31:44           17522.4
2006-08-24/01:31:45           17518.9
2006-08-24/01:31:46           17515.3
2006-08-24/01:31:47           17511.8
2006-08-24/01:31:48           17508.3
2006-08-24/01:31:49           17504.8
2006-08-24/01:31:50           17501.2
2006-08-24/01:31:51           17497.7
2006-08-24/01:31:52           17494.2
2006-08-24/01:31:53           17490.7
2006-08-24/01:31:54           17487.1
2006-08-24/01:31:55           17483.6
2006-08-24/01:31:56           17480.1
2006-08-24/01:31:57           17476.5
2006-08-24/01:31:58           17473.0
2006-08-24/01:31:59           17469.5
2006-08-24/01:32:00           17465.9
2006-08-24/01:32:01           17462.4
2006-08-24/01:32:02           17458.9
2006-08-24/01:32:03           17455.3
2006-08-24/01:32:04           17451.8
2006-08-24/01:32:05           17448.3
2006-08-24/01:32:06           17444.7
2006-08-24/01:32:07           17441.2
2006-08-24/01:32:08           17437.7
2006-08-24/01:32:09           17434.1
2006-08-24/01:32:10           17430.6
2006-08-24/01:32:11           17427.1
2006-08-24/01:32:12           17423.5
2006-08-24/01:32:13           17420.0
2006-08-24/01:32:14           17416.5
2006-08-24/01:32:15           17412.9
2006-08-24/01:32:16           17409.4
2006-08-24/01:32:17           17405.9
2006-08-24/01:32:18           17402.3
2006-08-24/01:32:19           17398.8
2006-08-24/01:32:20           17395.2
2006-08-24/01:32:21           17391.7
2006-08-24/01:32:22           17388.2
2006-08-24/01:32:23           17384.6
2006-08-24/01:32:24           17381.1
2006-08-24/01:32:25           17377.6
2006-08-24/01:32:26           17374.0
2006-08-24/01:32:27           17370.5
2006-08-24/01:32:28           17366.9
2006-08-24/01:32:29           17363.4
2006-08-24/01:32:30           17359.9
2006-08-24/01:32:31           17356.3
2006-08-24/01:32:32           17352.8
2006-08-24/01:32:33           17349.2
2006-08-24/01:32:34           17345.7
2006-08-24/01:32:35           17342.1
2006-08-24/01:32:36           17338.6
2006-08-24/01:32:37           17335.1
2006-08-24/01:32:38           17331.5
2006-08-24/01:32:39           17328.0
2006-08-24/01:32:40           17324.4
2006-08-24/01:32:41           17320.9
2006-08-24/01:32:42           17317.3
2006-08-24/01:32:43           17313.8
2006-08-24/01:32:44           17310.3
2006-08-24/01:32:45           17306.7
2006-08-24/01:32:46           17303.2
2006-08-24/01:32:47           17299.6
2006-08-24/01:32:48           17296.1
2006-08-24/01:32:49           17292.5
2006-08-24/01:32:50           17289.0
2006-08-24/01:32:51           17285.4
2006-08-24/01:32:52           17281.9
2006-08-24/01:32:53           17278.3
2006-08-24/01:32:54           17274.8
2006-08-24/01:32:55           17271.2
2006-08-24/01:32:56           17267.7
2006-08-24/01:32:57           17264.2
2006-08-24/01:32:58           17260.6
2006-08-24/01:32:59           17257.1
2006-08-24/01:33:00           17253.5
2006-08-24/01:33:01           17250.0
2006-08-24/01:33:02           17246.4
2006-08-24/01:33:03           17242.9
2006-08-24/01:33:04           17239.3
2006-08-24/01:33:05           17235.8
2006-08-24/01:33:06           17232.2
2006-08-24/01:33:07           17228.7
2006-08-24/01:33:08           17225.1
2006-08-24/01:33:09           17221.5
2006-08-24/01:33:10           17218.0
2006-08-24/01:33:11           17214.4
2006-08-24/01:33:12           17210.9
2006-08-24/01:33:13           17207.3
2006-08-24/01:33:14           17203.8
2006-08-24/01:33:15           17200.2
2006-08-24/01:33:16           17196.7
2006-08-24/01:33:17           17193.1
2006-08-24/01:33:18           17189.6
2006-08-24/01:33:19           17186.0
2006-08-24/01:33:20           17182.5
2006-08-24/01:33:21           17178.9
2006-08-24/01:33:22           17175.3
2006-08-24/01:33:23           17171.8
2006-08-24/01:33:24           17168.2
2006-08-24/01:33:25           17164.7
2006-08-24/01:33:26           17161.1
2006-08-24/01:33:27           17157.6
2006-08-24/01:33:28           17154.0
2006-08-24/01:33:29           17150.4
2006-08-24/01:33:30           17146.9
2006-08-24/01:33:31           17143.3
2006-08-24/01:33:32           17139.8
2006-08-24/01:33:33           17136.2
2006-08-24/01:33:34           17132.7
2006-08-24/01:33:35           17129.1
2006-08-24/01:33:36           17125.5
2006-08-24/01:33:37           17122.0
2006-08-24/01:33:38           17118.4
2006-08-24/01:33:39           17114.9
2006-08-24/01:33:40           17111.3
2006-08-24/01:33:41           17107.7
2006-08-24/01:33:42           17104.2
2006-08-24/01:33:43           17100.6
2006-08-24/01:33:44           17097.0
2006-08-24/01:33:45           17093.5
2006-08-24/01:33:46           17089.9
2006-08-24/01:33:47           17086.4
2006-08-24/01:33:48           17082.8
2006-08-24/01:33:49           17079.2
2006-08-24/01:33:50           17075.7
2006-08-24/01:33:51           17072.1
2006-08-24/01:33:52           17068.5
2006-08-24/01:33:53           17065.0
2006-08-24/01:33:54           17061.4
2006-08-24/01:33:55           17057.8
2006-08-24/01:33:56           17054.3
2006-08-24/01:33:57           17050.7
2006-08-24/01:33:58           17047.1
2006-08-24/01:33:59           17043.6
2006-08-24/01:34:00           17040.0
2006-08-24/01:34:01           17036.4
2006-08-24/01:34:02           17032.9
2006-08-24/01:34:03           17029.3
2006-08-24/01:34:04           17025.7
2006-08-24/01:34:05           17022.2
2006-08-24/01:34:06           17018.6
2006-08-24/01:34:07           17015.0
2006-08-24/01:34:08           17011.5
2006-08-24/01:34:09           17007.9
2006-08-24/01:34:10           17004.3
2006-08-24/01:34:11           17000.8
2006-08-24/01:34:12           16997.2
2006-08-24/01:34:13           16993.6
2006-08-24/01:34:14           16990.0
2006-08-24/01:34:15           16986.5
2006-08-24/01:34:16           16982.9
2006-08-24/01:34:17           16979.3
2006-08-24/01:34:18           16975.8
2006-08-24/01:34:19           16972.2
2006-08-24/01:34:20           16968.6
2006-08-24/01:34:21           16965.0
2006-08-24/01:34:22           16961.5
2006-08-24/01:34:23           16957.9
2006-08-24/01:34:24           16954.3
2006-08-24/01:34:25           16950.7
2006-08-24/01:34:26           16947.2
2006-08-24/01:34:27           16943.6
2006-08-24/01:34:28           16940.0
2006-08-24/01:34:29           16936.4
2006-08-24/01:34:30           16932.9
2006-08-24/01:34:31           16929.3
2006-08-24/01:34:32           16925.7
2006-08-24/01:34:33           16922.1
2006-08-24/01:34:34           16918.6
2006-08-24/01:34:35           16915.0
2006-08-24/01:34:36           16911.4
2006-08-24/01:34:37           16907.8
2006-08-24/01:34:38           16904.2
2006-08-24/01:34:39           16900.7
2006-08-24/01:34:40           16897.1
2006-08-24/01:34:41           16893.5
2006-08-24/01:34:42           16889.9
2006-08-24/01:34:43           16886.3
2006-08-24/01:34:44           16882.8
2006-08-24/01:34:45           16879.2
2006-08-24/01:34:46           16875.6
2006-08-24/01:34:47           16872.0
2006-08-24/01:34:48           16868.4
2006-08-24/01:34:49           16864.9
2006-08-24/01:34:50           16861.3
2006-08-24/01:34:51           16857.7
2006-08-24/01:34:52           16854.1
2006-08-24/01:34:53           16850.5
2006-08-24/01:34:54           16847.0
2006-08-24/01:34:55           16843.4
2006-08-24/01:34:56           16839.8
2006-08-24/01:34:57           16836.2
2006-08-24/01:34:58           16832.6
2006-08-24/01:34:59           16829.0
2006-08-24/01:35:00           16825.4
2006-08-24/01:35:01           16821.9
2006-08-24/01:35:02           16818.3
2006-08-24/01:35:03           16814.7
2006-08-24/01:35:04           16811.1
2006-08-24/01:35:05           16807.5
2006-08-24/01:35:06           16803.9
2006-08-24/01:35:07           16800.3
2006-08-24/01:35:08           16796.8
2006-08-24/01:35:09           16793.2
2006-08-24/01:35:10           16789.6
2006-08-24/01:35:11           16786.0
2006-08-24/01:35:12           16782.4
2006-08-24/01:35:13           16778.8
2006-08-24/01:35:14           16775.2
2006-08-24/01:35:15           16771.6
2006-08-24/01:35:16           16768.1
2006-08-24/01:35:17           16764.5
2006-08-24/01:35:18           16760.9
2006-08-24/01:35:19           16757.3
2006-08-24/01:35:20           16753.7
2006-08-24/01:35:21           16750.1
2006-08-24/01:35:22           16746.5
2006-08-24/01:35:23           16742.9
2006-08-24/01:35:24           16739.3
2006-08-24/01:35:25           16735.7
2006-08-24/01:35:26           16732.1
2006-08-24/01:35:27           16728.5
2006-08-24/01:35:28           16724.9
2006-08-24/01:35:29           16721.4
2006-08-24/01:35:30           16717.8
2006-08-24/01:35:31           16714.2
2006-08-24/01:35:32           16710.6
2006-08-24/01:35:33           16707.0
2006-08-24/01:35:34           16703.4
2006-08-24/01:35:35           16699.8
2006-08-24/01:35:36           16696.2
2006-08-24/01:35:37           16692.6
2006-08-24/01:35:38           16689.0
2006-08-24/01:35:39           16685.4
2006-08-24/01:35:40           16681.8
2006-08-24/01:35:41           16678.2
2006-08-24/01:35:42           16674.6
2006-08-24/01:35:43           16671.0
2006-08-24/01:35:44           16667.4
2006-08-24/01:35:45           16663.8
2006-08-24/01:35:46           16660.2
2006-08-24/01:35:47           16656.6
2006-08-24/01:35:48           16653.0
2006-08-24/01:35:49           16649.4
2006-08-24/01:35:50           16645.8
2006-08-24/01:35:51           16642.2
2006-08-24/01:35:52           16638.6
2006-08-24/01:35:53           16635.0
2006-08-24/01:35:54           16631.4
2006-08-24/01:35:55           16627.8
2006-08-24/01:35:56           16624.2
2006-08-24/01:35:57           16620.6
2006-08-24/01:35:58           16617.0
2006-08-24/01:35:59           16613.4
2006-08-24/01:36:00           16609.8
2006-08-24/01:36:01           16606.2
2006-08-24/01:36:02           16602.6
2006-08-24/01:36:03           16599.0
2006-08-24/01:36:04           16595.4
2006-08-24/01:36:05           16591.8
2006-08-24/01:36:06           16588.2
2006-08-24/01:36:07           16584.6
2006-08-24/01:36:08           16581.0
2006-08-24/01:36:09           16577.4
2006-08-24/01:36:10           16573.8
2006-08-24/01:36:11           16570.2
2006-08-24/01:36:12           16566.5
2006-08-24/01:36:13           16562.9
2006-08-24/01:36:14           16559.3
2006-08-24/01:36:15           16555.7
2006-08-24/01:36:16           16552.1
2006-08-24/01:36:17           16548.5
2006-08-24/01:36:18           16544.9
2006-08-24/01:36:19           16541.3
2006-08-24/01:36:20           16537.7
2006-08-24/01:36:21           16534.1
2006-08-24/01:36:22           16530.5
2006-08-24/01:36:23           16526.9
2006-08-24/01:36:24           16523.2
2006-08-24/01:36:25           16519.6
2006-08-24/01:36:26           16516.0
2006-08-24/01:36:27           16512.4
2006-08-24/01:36:28           16508.8
2006-08-24/01:36:29           16505.2
2006-08-24/01:36:30           16501.6
2006-08-24/01:36:31           16498.0
2006-08-24/01:36:32           16494.3
2006-08-24/01:36:33           16490.7
2006-08-24/01:36:34           16487.1
2006-08-24/01:36:35           16483.5
2006-08-24/01:36:36           16479.9
2006-08-24/01:36:37           16476.3
2006-08-24/01:36:38           16472.7
2006-08-24/01:36:39           16469.1
2006-08-24/01:36:40           16465.4
2006-08-24/01:36:41           16461.8
2006-08-24/01:36:42           16458.2
2006-08-24/01:36:43           16454.6
2006-08-24/01:36:44           16451.0
2006-08-24/01:36:45           16447.4
2006-08-24/01:36:46           16443.7
2006-08-24/01:36:47           16440.1
2006-08-24/01:36:48           16436.5
2006-08-24/01:36:49           16432.9
2006-08-24/01:36:50           16429.3
2006-08-24/01:36:51           16425.7
2006-08-24/01:36:52           16422.0
2006-08-24/01:36:53           16418.4
2006-08-24/01:36:54           16414.8
2006-08-24/01:36:55           16411.2
2006-08-24/01:36:56           16407.6
2006-08-24/01:36:57           16403.9
2006-08-24/01:36:58           16400.3
2006-08-24/01:36:59           16396.7
2006-08-24/01:37:00           16393.1
2006-08-24/01:37:01           16389.5
2006-08-24/01:37:02           16385.8
2006-08-24/01:37:03           16382.2
2006-08-24/01:37:04           16378.6
2006-08-24/01:37:05           16375.0
2006-08-24/01:37:06           16371.3
2006-08-24/01:37:07           16367.7
2006-08-24/01:37:08           16364.1
2006-08-24/01:37:09           16360.5
2006-08-24/01:37:10           16356.8
2006-08-24/01:37:11           16353.2
2006-08-24/01:37:12           16349.6
2006-08-24/01:37:13           16346.0
2006-08-24/01:37:14           16342.3
2006-08-24/01:37:15           16338.7
2006-08-24/01:37:16           16335.1
2006-08-24/01:37:17           16331.5
2006-08-24/01:37:18           16327.8
2006-08-24/01:37:19           16324.2
2006-08-24/01:37:20           16320.6
2006-08-24/01:37:21           16317.0
2006-08-24/01:37:22           16313.3
2006-08-24/01:37:23           16309.7
2006-08-24/01:37:24           16306.1
2006-08-24/01:37:25           16302.4
2006-08-24/01:37:26           16298.8
2006-08-24/01:37:27           16295.2
2006-08-24/01:37:28           16291.6
2006-08-24/01:37:29           16287.9
2006-08-24/01:37:30           16284.3
2006-08-24/01:37:31           16280.7
2006-08-24/01:37:32           16277.0
2006-08-24/01:37:33           16273.4
2006-08-24/01:37:34           16269.8
2006-08-24/01:37:35           16266.1
2006-08-24/01:37:36           16262.5
2006-08-24/01:37:37           16258.9
2006-08-24/01:37:38           16255.2
2006-08-24/01:37:39           16251.6
2006-08-24/01:37:40           16248.0
2006-08-24/01:37:41           16244.3
2006-08-24/01:37:42           16240.7
2006-08-24/01:37:43           16237.1
2006-08-24/01:37:44           16233.4
2006-08-24/01:37:45           16229.8
2006-08-24/01:37:46           16226.2
2006-08-24/01:37:47           16222.5
2006-08-24/01:37:48           16218.9
2006-08-24/01:37:49           16215.3
2006-08-24/01:37:50           16211.6
2006-08-24/01:37:51           16208.0
2006-08-24/01:37:52           16204.3
2006-08-24/01:37:53           16200.7
2006-08-24/01:37:54           16197.1
2006-08-24/01:37:55           16193.4
2006-08-24/01:37:56           16189.8
2006-08-24/01:37:57           16186.2
2006-08-24/01:37:58           16182.5
2006-08-24/01:37:59           16178.9
2006-08-24/01:38:00           16175.2
2006-08-24/01:38:01           16171.6
2006-08-24/01:38:02           16168.0
2006-08-24/01:38:03           16164.3
2006-08-24/01:38:04           16160.7
2006-08-24/01:38:05           16157.0
2006-08-24/01:38:06           16153.4
2006-08-24/01:38:07           16149.8
2006-08-24/01:38:08           16146.1
2006-08-24/01:38:09           16142.5
2006-08-24/01:38:10           16138.8
2006-08-24/01:38:11           16135.2
2006-08-24/01:38:12           16131.5
2006-08-24/01:38:13           16127.9
2006-08-24/01:38:14           16124.3
2006-08-24/01:38:15           16120.6
2006-08-24/01:38:16           16117.0
2006-08-24/01:38:17           16113.3
2006-08-24/01:38:18           16109.7
2006-08-24/01:38:19           16106.0
2006-08-24/01:38:20           16102.4
2006-08-24/01:38:21           16098.7
2006-08-24/01:38:22           16095.1
2006-08-24/01:38:23           16091.4
2006-08-24/01:38:24           16087.8
2006-08-24/01:38:25           16084.2
2006-08-24/01:38:26           16080.5
2006-08-24/01:38:27           16076.9
2006-08-24/01:38:28           16073.2
2006-08-24/01:38:29           16069.6
2006-08-24/01:38:30           16065.9
2006-08-24/01:38:31           16062.3
2006-08-24/01:38:32           16058.6
2006-08-24/01:38:33           16055.0
2006-08-24/01:38:34           16051.3
2006-08-24/01:38:35           16047.7
2006-08-24/01:38:36           16044.0
2006-08-24/01:38:37           16040.4
2006-08-24/01:38:38           16036.7
2006-08-24/01:38:39           16033.1
2006-08-24/01:38:40           16029.4
2006-08-24/01:38:41           16025.8
2006-08-24/01:38:42           16022.1
2006-08-24/01:38:43           16018.4
2006-08-24/01:38:44           16014.8
2006-08-24/01:38:45           16011.1
2006-08-24/01:38:46           16007.5
2006-08-24/01:38:47           16003.8
2006-08-24/01:38:48           16000.2
2006-08-24/01:38:49           15996.5
2006-08-24/01:38:50           15992.9
2006-08-24/01:38:51           15989.2
2006-08-24/01:38:52           15985.6
2006-08-24/01:38:53           15981.9
2006-08-24/01:38:54           15978.2
2006-08-24/01:38:55           15974.6
2006-08-24/01:38:56           15970.9
2006-08-24/01:38:57           15967.3
2006-08-24/01:38:58           15963.6
2006-08-24/01:38:59           15960.0
2006-08-24/01:39:00           15956.3
2006-08-24/01:39:01           15952.6
2006-08-24/01:39:02           15949.0
2006-08-24/01:39:03           15945.3
2006-08-24/01:39:04           15941.7
2006-08-24/01:39:05           15938.0
2006-08-24/01:39:06           15934.3
2006-08-24/01:39:07           15930.7
2006-08-24/01:39:08           15927.0
2006-08-24/01:39:09           15923.4
2006-08-24/01:39:10           15919.7
2006-08-24/01:39:11           15916.0
2006-08-24/01:39:12           15912.4
2006-08-24/01:39:13           15908.7
2006-08-24/01:39:14           15905.1
2006-08-24/01:39:15           15901.4
2006-08-24/01:39:16           15897.7
2006-08-24/01:39:17           15894.1
2006-08-24/01:39:18           15890.4
2006-08-24/01:39:19           15886.7
2006-08-24/01:39:20           15883.1
2006-08-24/01:39:21           15879.4
2006-08-24/01:39:22           15875.7
2006-08-24/01:39:23           15872.1
2006-08-24/01:39:24           15868.4
2006-08-24/01:39:25           15864.7
2006-08-24/01:39:26           15861.1
2006-08-24/01:39:27           15857.4
2006-08-24/01:39:28           15853.7
2006-08-24/01:39:29           15850.1
2006-08-24/01:39:30           15846.4
2006-08-24/01:39:31           15842.7
2006-08-24/01:39:32           15839.1
2006-08-24/01:39:33           15835.4
2006-08-24/01:39:34           15831.7
2006-08-24/01:39:35           15828.1
2006-08-24/01:39:36           15824.4
2006-08-24/01:39:37           15820.7
2006-08-24/01:39:38           15817.1
2006-08-24/01:39:39           15813.4
2006-08-24/01:39:40           15809.7
2006-08-24/01:39:41           15806.1
2006-08-24/01:39:42           15802.4
2006-08-24/01:39:43           15798.7
2006-08-24/01:39:44           15795.0
2006-08-24/01:39:45           15791.4
2006-08-24/01:39:46           15787.7
2006-08-24/01:39:47           15784.0
2006-08-24/01:39:48           15780.3
2006-08-24/01:39:49           15776.7
2006-08-24/01:39:50           15773.0
2006-08-24/01:39:51           15769.3
2006-08-24/01:39:52           15765.7
2006-08-24/01:39:53           15762.0
2006-08-24/01:39:54           15758.3
2006-08-24/01:39:55           15754.6
2006-08-24/01:39:56           15751.0
2006-08-24/01:39:57           15747.3
2006-08-24/01:39:58           15743.6
2006-08-24/01:39:59           15739.9
2006-08-24/01:40:00           15736.2
2006-08-24/01:40:01           15732.6
2006-08-24/01:40:02           15728.9
2006-08-24/01:40:03           15725.2
2006-08-24/01:40:04           15721.5
2006-08-24/01:40:05           15717.9
2006-08-24/01:40:06           15714.2
2006-08-24/01:40:07           15710.5
2006-08-24/01:40:08           15706.8
2006-08-24/01:40:09           15703.1
2006-08-24/01:40:10           15699.5
2006-08-24/01:40:11           15695.8
2006-08-24/01:40:12           15692.1
2006-08-24/01:40:13           15688.4
2006-08-24/01:40:14           15684.7
2006-08-24/01:40:15           15681.1
2006-08-24/01:40:16           15677.4
2006-08-24/01:40:17           15673.7
2006-08-24/01:40:18           15670.0
2006-08-24/01:40:19           15666.3
2006-08-24/01:40:20           15662.6
2006-08-24/01:40:21           15659.0
2006-08-24/01:40:22           15655.3
2006-08-24/01:40:23           15651.6
2006-08-24/01:40:24           15647.9
2006-08-24/01:40:25           15644.2
2006-08-24/01:40:26           15640.5
2006-08-24/01:40:27           15636.9
2006-08-24/01:40:28           15633.2
2006-08-24/01:40:29           15629.5
2006-08-24/01:40:30           15625.8
2006-08-24/01:40:31           15622.1
2006-08-24/01:40:32           15618.4
2006-08-24/01:40:33           15614.7
2006-08-24/01:40:34           15611.1
2006-08-24/01:40:35           15607.4
2006-08-24/01:40:36           15603.7
2006-08-24/01:40:37           15600.0
2006-08-24/01:40:38           15596.3
2006-08-24/01:40:39           15592.6
2006-08-24/01:40:40           15588.9
2006-08-24/01:40:41           15585.2
2006-08-24/01:40:42           15581.5
2006-08-24/01:40:43           15577.8
2006-08-24/01:40:44           15574.2
2006-08-24/01:40:45           15570.5
2006-08-24/01:40:46           15566.8
2006-08-24/01:40:47           15563.1
2006-08-24/01:40:48           15559.4
2006-08-24/01:40:49           15555.7
2006-08-24/01:40:50           15552.0
2006-08-24/01:40:51           15548.3
2006-08-24/01:40:52           15544.6
2006-08-24/01:40:53           15540.9
2006-08-24/01:40:54           15537.2
2006-08-24/01:40:55           15533.5
2006-08-24/01:40:56           15529.8
2006-08-24/01:40:57           15526.2
2006-08-24/01:40:58           15522.5
2006-08-24/01:40:59           15518.8
2006-08-24/01:41:00           15515.1
2006-08-24/01:41:01           15511.4
2006-08-24/01:41:02           15507.7
2006-08-24/01:41:03           15504.0
2006-08-24/01:41:04           15500.3
2006-08-24/01:41:05           15496.6
2006-08-24/01:41:06           15492.9
2006-08-24/01:41:07           15489.2
2006-08-24/01:41:08           15485.5
2006-08-24/01:41:09           15481.8
2006-08-24/01:41:10           15478.1
2006-08-24/01:41:11           15474.4
2006-08-24/01:41:12           15470.7
2006-08-24/01:41:13           15467.0
2006-08-24/01:41:14           15463.3
2006-08-24/01:41:15           15459.6
2006-08-24/01:41:16           15455.9
2006-08-24/01:41:17           15452.2
2006-08-24/01:41:18           15448.5
2006-08-24/01:41:19           15444.8
2006-08-24/01:41:20           15441.1
2006-08-24/01:41:21           15437.4
2006-08-24/01:41:22           15433.7
2006-08-24/01:41:23           15430.0
2006-08-24/01:41:24           15426.3
2006-08-24/01:41:25           15422.6
2006-08-24/01:41:26           15418.9
2006-08-24/01:41:27           15415.2
2006-08-24/01:41:28           15411.5
2006-08-24/01:41:29           15407.8
2006-08-24/01:41:30           15404.0
2006-08-24/01:41:31           15400.3
2006-08-24/01:41:32           15396.6
2006-08-24/01:41:33           15392.9
2006-08-24/01:41:34           15389.2
2006-08-24/01:41:35           15385.5
2006-08-24/01:41:36           15381.8
2006-08-24/01:41:37           15378.1
2006-08-24/01:41:38           15374.4
2006-08-24/01:41:39           15370.7
2006-08-24/01:41:40           15367.0
2006-08-24/01:41:41           15363.3
2006-08-24/01:41:42           15359.6
2006-08-24/01:41:43           15355.9
2006-08-24/01:41:44           15352.1
2006-08-24/01:41:45           15348.4
2006-08-24/01:41:46           15344.7
2006-08-24/01:41:47           15341.0
2006-08-24/01:41:48           15337.3
2006-08-24/01:41:49           15333.6
2006-08-24/01:41:50           15329.9
2006-08-24/01:41:51           15326.2
2006-08-24/01:41:52           15322.5
2006-08-24/01:41:53           15318.7
2006-08-24/01:41:54           15315.0
2006-08-24/01:41:55           15311.3
2006-08-24/01:41:56           15307.6
2006-08-24/01:41:57           15303.9
2006-08-24/01:41:58           15300.2
2006-08-24/01:41:59           15296.5
2006-08-24/01:42:00           15292.7
2006-08-24/01:42:01           15289.0
2006-08-24/01:42:02           15285.3
2006-08-24/01:42:03           15281.6
2006-08-24/01:42:04           15277.9
2006-08-24/01:42:05           15274.2
2006-08-24/01:42:06           15270.4
2006-08-24/01:42:07           15266.7
2006-08-24/01:42:08           15263.0
2006-08-24/01:42:09           15259.3
2006-08-24/01:42:10           15255.6
2006-08-24/01:42:11           15251.9
2006-08-24/01:42:12           15248.1
2006-08-24/01:42:13           15244.4
2006-08-24/01:42:14           15240.7
2006-08-24/01:42:15           15237.0
2006-08-24/01:42:16           15233.3
2006-08-24/01:42:17           15229.5
2006-08-24/01:42:18           15225.8
2006-08-24/01:42:19           15222.1
2006-08-24/01:42:20           15218.4
2006-08-24/01:42:21           15214.7
2006-08-24/01:42:22           15210.9
2006-08-24/01:42:23           15207.2
2006-08-24/01:42:24           15203.5
2006-08-24/01:42:25           15199.8
2006-08-24/01:42:26           15196.1
2006-08-24/01:42:27           15192.3
2006-08-24/01:42:28           15188.6
2006-08-24/01:42:29           15184.9
2006-08-24/01:42:30           15181.2
2006-08-24/01:42:31           15177.4
2006-08-24/01:42:32           15173.7
2006-08-24/01:42:33           15170.0
2006-08-24/01:42:34           15166.3
2006-08-24/01:42:35           15162.5
2006-08-24/01:42:36           15158.8
2006-08-24/01:42:37           15155.1
2006-08-24/01:42:38           15151.3
2006-08-24/01:42:39           15147.6
2006-08-24/01:42:40           15143.9
2006-08-24/01:42:41           15140.2
2006-08-24/01:42:42           15136.4
2006-08-24/01:42:43           15132.7
2006-08-24/01:42:44           15129.0
2006-08-24/01:42:45           15125.3
2006-08-24/01:42:46           15121.5
2006-08-24/01:42:47           15117.8
2006-08-24/01:42:48           15114.1
2006-08-24/01:42:49           15110.3
2006-08-24/01:42:50           15106.6
2006-08-24/01:42:51           15102.9
2006-08-24/01:42:52           15099.1
2006-08-24/01:42:53           15095.4
2006-08-24/01:42:54           15091.7
2006-08-24/01:42:55           15087.9
2006-08-24/01:42:56           15084.2
2006-08-24/01:42:57           15080.5
2006-08-24/01:42:58           15076.7
2006-08-24/01:42:59           15073.0
2006-08-24/01:43:00           15069.3
2006-08-24/01:43:01           15065.5
2006-08-24/01:43:02           15061.8
2006-08-24/01:43:03           15058.1
2006-08-24/01:43:04           15054.3
2006-08-24/01:43:05           15050.6
2006-08-24/01:43:06           15046.9
2006-08-24/01:43:07           15043.1
2006-08-24/01:43:08           15039.4
2006-08-24/01:43:09           15035.7
2006-08-24/01:43:10           15031.9
2006-08-24/01:43:11           15028.2
2006-08-24/01:43:12           15024.4
2006-08-24/01:43:13           15020.7
2006-08-24/01:43:14           15017.0
2006-08-24/01:43:15           15013.2
2006-08-24/01:43:16           15009.5
2006-08-24/01:43:17           15005.8
2006-08-24/01:43:18           15002.0
2006-08-24/01:43:19           14998.3
2006-08-24/01:43:20           14994.5
2006-08-24/01:43:21           14990.8
2006-08-24/01:43:22           14987.1
2006-08-24/01:43:23           14983.3
2006-08-24/01:43:24           14979.6
2006-08-24/01:43:25           14975.8
2006-08-24/01:43:26           14972.1
2006-08-24/01:43:27           14968.3
2006-08-24/01:43:28           14964.6
2006-08-24/01:43:29           14960.9
2006-08-24/01:43:30           14957.1
2006-08-24/01:43:31           14953.4
2006-08-24/01:43:32           14949.6
2006-08-24/01:43:33           14945.9
2006-08-24/01:43:34           14942.1
2006-08-24/01:43:35           14938.4
2006-08-24/01:43:36           14934.6
2006-08-24/01:43:37           14930.9
2006-08-24/01:43:38           14927.2
2006-08-24/01:43:39           14923.4
2006-08-24/01:43:40           14919.7
2006-08-24/01:43:41           14915.9
2006-08-24/01:43:42           14912.2
2006-08-24/01:43:43           14908.4
2006-08-24/01:43:44           14904.7
2006-08-24/01:43:45           14900.9
2006-08-24/01:43:46           14897.2
2006-08-24/01:43:47           14893.4
2006-08-24/01:43:48           14889.7
2006-08-24/01:43:49           14885.9
2006-08-24/01:43:50           14882.2
2006-08-24/01:43:51           14878.4
2006-08-24/01:43:52           14874.7
2006-08-24/01:43:53           14870.9
2006-08-24/01:43:54           14867.2
2006-08-24/01:43:55           14863.4
2006-08-24/01:43:56           14859.7
2006-08-24/01:43:57           14855.9
2006-08-24/01:43:58           14852.2
2006-08-24/01:43:59           14848.4
2006-08-24/01:44:00           14844.7
2006-08-24/01:44:01           14840.9
2006-08-24/01:44:02           14837.2
2006-08-24/01:44:03           14833.4
2006-08-24/01:44:04           14829.6
2006-08-24/01:44:05           14825.9
2006-08-24/01:44:06           14822.1
2006-08-24/01:44:07           14818.4
2006-08-24/01:44:08           14814.6
2006-08-24/01:44:09           14810.9
2006-08-24/01:44:10           14807.1
2006-08-24/01:44:11           14803.4
2006-08-24/01:44:12           14799.6
2006-08-24/01:44:13           14795.8
2006-08-24/01:44:14           14792.1
2006-08-24/01:44:15           14788.3
2006-08-24/01:44:16           14784.6
2006-08-24/01:44:17           14780.8
2006-08-24/01:44:18           14777.0
2006-08-24/01:44:19           14773.3
2006-08-24/01:44:20           14769.5
2006-08-24/01:44:21           14765.8
2006-08-24/01:44:22           14762.0
2006-08-24/01:44:23           14758.2
2006-08-24/01:44:24           14754.5
2006-08-24/01:44:25           14750.7
2006-08-24/01:44:26           14747.0
2006-08-24/01:44:27           14743.2
2006-08-24/01:44:28           14739.4
2006-08-24/01:44:29           14735.7
2006-08-24/01:44:30           14731.9
2006-08-24/01:44:31           14728.1
2006-08-24/01:44:32           14724.4
2006-08-24/01:44:33           14720.6
2006-08-24/01:44:34           14716.9
2006-08-24/01:44:35           14713.1
2006-08-24/01:44:36           14709.3
2006-08-24/01:44:37           14705.6
2006-08-24/01:44:38           14701.8
2006-08-24/01:44:39           14698.0
2006-08-24/01:44:40           14694.3
2006-08-24/01:44:41           14690.5
2006-08-24/01:44:42           14686.7
2006-08-24/01:44:43           14683.0
2006-08-24/01:44:44           14679.2
2006-08-24/01:44:45           14675.4
2006-08-24/01:44:46           14671.7
2006-08-24/01:44:47           14667.9
2006-08-24/01:44:48           14664.1
2006-08-24/01:44:49           14660.4
2006-08-24/01:44:50           14656.6
2006-08-24/01:44:51           14652.8
2006-08-24/01:44:52           14649.0
2006-08-24/01:44:53           14645.3
2006-08-24/01:44:54           14641.5
2006-08-24/01:44:55           14637.7
2006-08-24/01:44:56           14634.0
2006-08-24/01:44:57           14630.2
2006-08-24/01:44:58           14626.4
2006-08-24/01:44:59           14622.7
2006-08-24/01:45:00           14618.9
2006-08-24/01:45:01           14615.1
2006-08-24/01:45:02           14611.3
2006-08-24/01:45:03           14607.6
2006-08-24/01:45:04           14603.8
2006-08-24/01:45:05           14600.0
2006-08-24/01:45:06           14596.2
2006-08-24/01:45:07           14592.5
2006-08-24/01:45:08           14588.7
2006-08-24/01:45:09           14584.9
2006-08-24/01:45:10           14581.1
2006-08-24/01:45:11           14577.4
2006-08-24/01:45:12           14573.6
2006-08-24/01:45:13           14569.8
2006-08-24/01:45:14           14566.0
2006-08-24/01:45:15           14562.2
2006-08-24/01:45:16           14558.5
2006-08-24/01:45:17           14554.7
2006-08-24/01:45:18           14550.9
2006-08-24/01:45:19           14547.1
2006-08-24/01:45:20           14543.4
2006-08-24/01:45:21           14539.6
2006-08-24/01:45:22           14535.8
2006-08-24/01:45:23           14532.0
2006-08-24/01:45:24           14528.2
2006-08-24/01:45:25           14524.5
2006-08-24/01:45:26           14520.7
2006-08-24/01:45:27           14516.9
2006-08-24/01:45:28           14513.1
2006-08-24/01:45:29           14509.3
2006-08-24/01:45:30           14505.5
2006-08-24/01:45:31           14501.8
2006-08-24/01:45:32           14498.0
2006-08-24/01:45:33           14494.2
2006-08-24/01:45:34           14490.4
2006-08-24/01:45:35           14486.6
2006-08-24/01:45:36           14482.8
2006-08-24/01:45:37           14479.1
2006-08-24/01:45:38           14475.3
2006-08-24/01:45:39           14471.5
2006-08-24/01:45:40           14467.7
2006-08-24/01:45:41           14463.9
2006-08-24/01:45:42           14460.1
2006-08-24/01:45:43           14456.3
2006-08-24/01:45:44           14452.6
2006-08-24/01:45:45           14448.8
2006-08-24/01:45:46           14445.0
2006-08-24/01:45:47           14441.2
2006-08-24/01:45:48           14437.4
2006-08-24/01:45:49           14433.6
2006-08-24/01:45:50           14429.8
2006-08-24/01:45:51           14426.0
2006-08-24/01:45:52           14422.2
2006-08-24/01:45:53           14418.5
2006-08-24/01:45:54           14414.7
2006-08-24/01:45:55           14410.9
2006-08-24/01:45:56           14407.1
2006-08-24/01:45:57           14403.3
2006-08-24/01:45:58           14399.5
2006-08-24/01:45:59           14395.7
2006-08-24/01:46:00           14391.9
2006-08-24/01:46:01           14388.1
2006-08-24/01:46:02           14384.3
2006-08-24/01:46:03           14380.5
2006-08-24/01:46:04           14376.8
2006-08-24/01:46:05           14373.0
2006-08-24/01:46:06           14369.2
2006-08-24/01:46:07           14365.4
2006-08-24/01:46:08           14361.6
2006-08-24/01:46:09           14357.8
2006-08-24/01:46:10           14354.0
2006-08-24/01:46:11           14350.2
2006-08-24/01:46:12           14346.4
2006-08-24/01:46:13           14342.6
2006-08-24/01:46:14           14338.8
2006-08-24/01:46:15           14335.0
2006-08-24/01:46:16           14331.2
2006-08-24/01:46:17           14327.4
2006-08-24/01:46:18           14323.6
2006-08-24/01:46:19           14319.8
2006-08-24/01:46:20           14316.0
2006-08-24/01:46:21           14312.2
2006-08-24/01:46:22           14308.4
2006-08-24/01:46:23           14304.6
2006-08-24/01:46:24           14300.8
2006-08-24/01:46:25           14297.0
2006-08-24/01:46:26           14293.2
2006-08-24/01:46:27           14289.4
2006-08-24/01:46:28           14285.6
2006-08-24/01:46:29           14281.8
2006-08-24/01:46:30           14278.0
2006-08-24/01:46:31           14274.2
2006-08-24/01:46:32           14270.4
2006-08-24/01:46:33           14266.6
2006-08-24/01:46:34           14262.8
2006-08-24/01:46:35           14259.0
2006-08-24/01:46:36           14255.2
2006-08-24/01:46:37           14251.4
2006-08-24/01:46:38           14247.6
2006-08-24/01:46:39           14243.8
2006-08-24/01:46:40           14240.0
2006-08-24/01:46:41           14236.2
2006-08-24/01:46:42           14232.4
2006-08-24/01:46:43           14228.5
2006-08-24/01:46:44           14224.7
2006-08-24/01:46:45           14220.9
2006-08-24/01:46:46           14217.1
2006-08-24/01:46:47           14213.3
2006-08-24/01:46:48           14209.5
2006-08-24/01:46:49           14205.7
2006-08-24/01:46:50           14201.9
2006-08-24/01:46:51           14198.1
2006-08-24/01:46:52           14194.3
2006-08-24/01:46:53           14190.5
2006-08-24/01:46:54           14186.7
2006-08-24/01:46:55           14182.8
2006-08-24/01:46:56           14179.0
2006-08-24/01:46:57           14175.2
2006-08-24/01:46:58           14171.4
2006-08-24/01:46:59           14167.6
2006-08-24/01:47:00           14163.8
2006-08-24/01:47:01           14160.0
2006-08-24/01:47:02           14156.2
2006-08-24/01:47:03           14152.3
2006-08-24/01:47:04           14148.5
2006-08-24/01:47:05           14144.7
2006-08-24/01:47:06           14140.9
2006-08-24/01:47:07           14137.1
2006-08-24/01:47:08           14133.3
2006-08-24/01:47:09           14129.5
2006-08-24/01:47:10           14125.7
2006-08-24/01:47:11           14121.8
2006-08-24/01:47:12           14118.0
2006-08-24/01:47:13           14114.2
2006-08-24/01:47:14           14110.4
2006-08-24/01:47:15           14106.6
2006-08-24/01:47:16           14102.8
2006-08-24/01:47:17           14098.9
2006-08-24/01:47:18           14095.1
2006-08-24/01:47:19           14091.3
2006-08-24/01:47:20           14087.5
2006-08-24/01:47:21           14083.7
2006-08-24/01:47:22           14079.8
2006-08-24/01:47:23           14076.0
2006-08-24/01:47:24           14072.2
2006-08-24/01:47:25           14068.4
2006-08-24/01:47:26           14064.6
2006-08-24/01:47:27           14060.7
2006-08-24/01:47:28           14056.9
2006-08-24/01:47:29           14053.1
2006-08-24/01:47:30           14049.3
2006-08-24/01:47:31           14045.5
2006-08-24/01:47:32           14041.6
2006-08-24/01:47:33           14037.8
2006-08-24/01:47:34           14034.0
2006-08-24/01:47:35           14030.2
2006-08-24/01:47:36           14026.3
2006-08-24/01:47:37           14022.5
2006-08-24/01:47:38           14018.7
2006-08-24/01:47:39           14014.9
2006-08-24/01:47:40           14011.0
2006-08-24/01:47:41           14007.2
2006-08-24/01:47:42           14003.4
2006-08-24/01:47:43           13999.6
2006-08-24/01:47:44           13995.7
2006-08-24/01:47:45           13991.9
2006-08-24/01:47:46           13988.1
2006-08-24/01:47:47           13984.3
2006-08-24/01:47:48           13980.4
2006-08-24/01:47:49           13976.6
2006-08-24/01:47:50           13972.8
2006-08-24/01:47:51           13968.9
2006-08-24/01:47:52           13965.1
2006-08-24/01:47:53           13961.3
2006-08-24/01:47:54           13957.5
2006-08-24/01:47:55           13953.6
2006-08-24/01:47:56           13949.8
2006-08-24/01:47:57           13946.0
2006-08-24/01:47:58           13942.1
2006-08-24/01:47:59           13938.3
2006-08-24/01:48:00           13934.5
2006-08-24/01:48:01           13930.6
2006-08-24/01:48:02           13926.8
2006-08-24/01:48:03           13923.0
2006-08-24/01:48:04           13919.1
2006-08-24/01:48:05           13915.3
2006-08-24/01:48:06           13911.5
2006-08-24/01:48:07           13907.6
2006-08-24/01:48:08           13903.8
2006-08-24/01:48:09           13900.0
2006-08-24/01:48:10           13896.1
2006-08-24/01:48:11           13892.3
2006-08-24/01:48:12           13888.5
2006-08-24/01:48:13           13884.6
2006-08-24/01:48:14           13880.8
2006-08-24/01:48:15           13876.9
2006-08-24/01:48:16           13873.1
2006-08-24/01:48:17           13869.3
2006-08-24/01:48:18           13865.4
2006-08-24/01:48:19           13861.6
2006-08-24/01:48:20           13857.8
2006-08-24/01:48:21           13853.9
2006-08-24/01:48:22           13850.1
2006-08-24/01:48:23           13846.2
2006-08-24/01:48:24           13842.4
2006-08-24/01:48:25           13838.6
2006-08-24/01:48:26           13834.7
2006-08-24/01:48:27           13830.9
2006-08-24/01:48:28           13827.0
2006-08-24/01:48:29           13823.2
2006-08-24/01:48:30           13819.4
2006-08-24/01:48:31           13815.5
2006-08-24/01:48:32           13811.7
2006-08-24/01:48:33           13807.8
2006-08-24/01:48:34           13804.0
2006-08-24/01:48:35           13800.1
2006-08-24/01:48:36           13796.3
2006-08-24/01:48:37           13792.5
2006-08-24/01:48:38           13788.6
2006-08-24/01:48:39           13784.8
2006-08-24/01:48:40           13780.9
2006-08-24/01:48:41           13777.1
2006-08-24/01:48:42           13773.2
2006-08-24/01:48:43           13769.4
2006-08-24/01:48:44           13765.5
2006-08-24/01:48:45           13761.7
2006-08-24/01:48:46           13757.8
2006-08-24/01:48:47           13754.0
2006-08-24/01:48:48           13750.1
2006-08-24/01:48:49           13746.3
2006-08-24/01:49:07           13678.3
2006-08-24/01:49:08           13674.4
2006-08-24/01:49:09           13670.6
2006-08-24/01:49:10           13666.7
2006-08-24/01:49:11           13662.9
2006-08-24/01:49:12           13659.0
2006-08-24/01:49:13           13655.2
2006-08-24/01:49:14           13651.3
2006-08-24/01:49:15           13647.5
2006-08-24/01:49:16           13643.6
2006-08-24/01:49:17           13639.7
2006-08-24/01:49:18           13635.9
2006-08-24/01:49:19           13632.0
2006-08-24/01:49:20           13628.2
2006-08-24/01:49:21           13624.3
2006-08-24/01:49:22           13620.4
2006-08-24/01:49:23           13616.6
2006-08-24/01:49:24           13612.7
2006-08-24/01:49:25           13608.9
2006-08-24/01:49:26           13605.0
2006-08-24/01:49:27           13601.1
2006-08-24/01:49:28           13597.3
2006-08-24/01:49:29           13593.4
2006-08-24/01:49:30           13589.6
2006-08-24/01:49:31           13585.7
2006-08-24/01:49:32           13581.8
2006-08-24/01:49:33           13578.0
2006-08-24/01:49:34           13574.1
2006-08-24/01:49:35           13570.2
2006-08-24/01:49:36           13566.4
2006-08-24/01:49:37           13562.5
2006-08-24/01:49:38           13558.7
2006-08-24/01:49:39           13554.8
2006-08-24/01:49:40           13550.9
2006-08-24/01:49:41           13547.1
2006-08-24/01:49:42           13543.2
2006-08-24/01:49:43           13539.3
2006-08-24/01:49:44           13535.5
2006-08-24/01:49:45           13531.6
2006-08-24/01:49:46           13527.7
2006-08-24/01:49:47           13523.9
2006-08-24/01:49:48           13520.0
2006-08-24/01:49:49           13516.1
2006-08-24/01:49:50           13512.3
2006-08-24/01:49:51           13508.4
2006-08-24/01:49:52           13504.5
2006-08-24/01:49:53           13500.7
2006-08-24/01:49:54           13496.8
2006-08-24/01:49:55           13492.9
2006-08-24/01:49:56           13489.0
2006-08-24/01:49:57           13485.2
2006-08-24/01:49:58           13481.3
2006-08-24/01:49:59           13477.4
2006-08-24/01:50:00           13473.6
2006-08-24/01:50:01           13469.7
2006-08-24/01:50:02           13465.8
2006-08-24/01:50:03           13461.9
2006-08-24/01:50:04           13458.1
2006-08-24/01:50:05           13454.2
2006-08-24/01:50:06           13450.3
2006-08-24/01:50:07           13446.4
2006-08-24/01:50:08           13442.6
2006-08-24/01:50:09           13438.7
2006-08-24/01:50:10           13434.8
2006-08-24/01:50:11           13430.9
2006-08-24/01:50:12           13427.1
2006-08-24/01:50:13           13423.2
2006-08-24/01:50:14           13419.3
2006-08-24/01:50:15           13415.4
2006-08-24/01:50:16           13411.6
2006-08-24/01:50:17           13407.7
2006-08-24/01:50:18           13403.8
2006-08-24/01:50:19           13399.9
2006-08-24/01:50:20           13396.0
2006-08-24/01:50:21           13392.2
2006-08-24/01:50:22           13388.3
2006-08-24/01:50:23           13384.4
2006-08-24/01:50:24           13380.5
2006-08-24/01:50:25           13376.7
2006-08-24/01:50:26           13372.8
2006-08-24/01:50:27           13368.9
2006-08-24/01:50:28           13365.0
2006-08-24/01:50:29           13361.1
2006-08-24/01:50:30           13357.2
2006-08-24/01:50:31           13353.4
2006-08-24/01:50:32           13349.5
2006-08-24/01:50:33           13345.6
2006-08-24/01:50:34           13341.7
2006-08-24/01:50:35           13337.8
2006-08-24/01:50:36           13333.9
2006-08-24/01:50:37           13330.1
2006-08-24/01:50:38           13326.2
2006-08-24/01:50:39           13322.3
2006-08-24/01:50:40           13318.4
2006-08-24/01:50:41           13314.5
2006-08-24/01:50:42           13310.6
2006-08-24/01:50:43           13306.7
2006-08-24/01:50:44           13302.9
2006-08-24/01:50:45           13299.0
2006-08-24/01:50:46           13295.1
2006-08-24/01:50:47           13291.2
2006-08-24/01:50:48           13287.3
2006-08-24/01:50:49           13283.4
2006-08-24/01:50:50           13279.5
2006-08-24/01:50:51           13275.6
2006-08-24/01:50:52           13271.8
2006-08-24/01:50:53           13267.9
2006-08-24/01:50:54           13264.0
2006-08-24/01:50:55           13260.1
2006-08-24/01:50:56           13256.2
2006-08-24/01:50:57           13252.3
2006-08-24/01:50:58           13248.4
2006-08-24/01:50:59           13244.5
2006-08-24/01:51:00           13240.6
2006-08-24/01:51:01           13236.7
2006-08-24/01:51:02           13232.8
2006-08-24/01:51:03           13229.0
2006-08-24/01:51:04           13225.1
2006-08-24/01:51:05           13221.2
2006-08-24/01:51:06           13217.3
2006-08-24/01:51:07           13213.4
2006-08-24/01:51:08           13209.5
2006-08-24/01:51:09           13205.6
2006-08-24/01:51:10           13201.7
2006-08-24/01:51:11           13197.8
2006-08-24/01:51:12           13193.9
2006-08-24/01:51:13           13190.0
2006-08-24/01:51:14           13186.1
2006-08-24/01:51:15           13182.2
2006-08-24/01:51:16           13178.3
2006-08-24/01:51:17           13174.4
2006-08-24/01:51:18           13170.5
2006-08-24/01:51:19           13166.6
2006-08-24/01:51:20           13162.7
2006-08-24/01:51:21           13158.8
2006-08-24/01:51:22           13154.9
2006-08-24/01:51:23           13151.0
2006-08-24/01:51:24           13147.1
2006-08-24/01:51:25           13143.2
2006-08-24/01:51:26           13139.3
2006-08-24/01:51:27           13135.4
2006-08-24/01:51:28           13131.5
2006-08-24/01:51:29           13127.6
2006-08-24/01:51:30           13123.7
2006-08-24/01:51:31           13119.8
2006-08-24/01:51:32           13115.9
2006-08-24/01:51:33           13112.0
2006-08-24/01:51:34           13108.1
2006-08-24/01:51:35           13104.2
2006-08-24/01:51:36           13100.3
2006-08-24/01:51:37           13096.4
2006-08-24/01:51:38           13092.5
2006-08-24/01:51:39           13088.6
2006-08-24/01:51:40           13084.7
2006-08-24/01:51:41           13080.8
2006-08-24/01:51:42           13076.9
2006-08-24/01:51:43           13073.0
2006-08-24/01:51:44           13069.0
2006-08-24/01:51:45           13065.1
2006-08-24/01:51:46           13061.2
2006-08-24/01:51:47           13057.3
2006-08-24/01:51:48           13053.4
2006-08-24/01:51:49           13049.5
2006-08-24/01:51:50           13045.6
2006-08-24/01:51:51           13041.7
2006-08-24/01:51:52           13037.8
2006-08-24/01:51:53           13033.9
2006-08-24/01:51:54           13030.0
2006-08-24/01:51:55           13026.0
2006-08-24/01:51:56           13022.1
2006-08-24/01:51:57           13018.2
2006-08-24/01:51:58           13014.3
2006-08-24/01:51:59           13010.4
2006-08-24/01:52:00           13006.5
2006-08-24/01:52:01           13002.6
2006-08-24/01:52:02           12998.7
2006-08-24/01:52:03           12994.7
2006-08-24/01:52:04           12990.8
2006-08-24/01:52:05           12986.9
2006-08-24/01:52:06           12983.0
2006-08-24/01:52:07           12979.1
2006-08-24/01:52:08           12975.2
2006-08-24/01:52:09           12971.3
2006-08-24/01:52:10           12967.3
2006-08-24/01:52:11           12963.4
2006-08-24/01:52:12           12959.5
2006-08-24/01:52:13           12955.6
2006-08-24/01:52:14           12951.7
2006-08-24/01:52:15           12947.8
2006-08-24/01:52:16           12943.8
2006-08-24/01:52:17           12939.9
2006-08-24/01:52:18           12936.0
2006-08-24/01:52:19           12932.1
2006-08-24/01:52:20           12928.2
2006-08-24/01:52:21           12924.2
2006-08-24/01:52:22           12920.3
2006-08-24/01:52:23           12916.4
2006-08-24/01:52:24           12912.5
2006-08-24/01:52:25           12908.6
2006-08-24/01:52:26           12904.6
2006-08-24/01:52:27           12900.7
2006-08-24/01:52:28           12896.8
2006-08-24/01:52:29           12892.9
2006-08-24/01:52:30           12889.0
2006-08-24/01:52:31           12885.0
2006-08-24/01:52:32           12881.1
2006-08-24/01:52:33           12877.2
2006-08-24/01:52:34           12873.3
2006-08-24/01:52:35           12869.3
2006-08-24/01:52:36           12865.4
2006-08-24/01:52:37           12861.5
2006-08-24/01:52:38           12857.6
2006-08-24/01:52:39           12853.6
2006-08-24/01:52:40           12849.7
2006-08-24/01:52:41           12845.8
2006-08-24/01:52:42           12841.9
2006-08-24/01:52:43           12837.9
2006-08-24/01:52:44           12834.0
2006-08-24/01:52:45           12830.1
2006-08-24/01:52:46           12826.2
2006-08-24/01:52:47           12822.2
2006-08-24/01:52:48           12818.3
2006-08-24/01:52:49           12814.4
2006-08-24/01:52:50           12810.4
2006-08-24/01:52:51           12806.5
2006-08-24/01:52:52           12802.6
2006-08-24/01:52:53           12798.6
2006-08-24/01:52:54           12794.7
2006-08-24/01:52:55           12790.8
2006-08-24/01:52:56           12786.9
2006-08-24/01:52:57           12782.9
2006-08-24/01:52:58           12779.0
2006-08-24/01:52:59           12775.1
2006-08-24/01:53:00           12771.1
2006-08-24/01:53:01           12767.2
2006-08-24/01:53:02           12763.3
2006-08-24/01:53:03           12759.3
2006-08-24/01:53:04           12755.4
2006-08-24/01:53:05           12751.5
2006-08-24/01:53:06           12747.5
2006-08-24/01:53:07           12743.6
2006-08-24/01:53:08           12739.6
2006-08-24/01:53:09           12735.7
2006-08-24/01:53:10           12731.8
2006-08-24/01:53:11           12727.8
2006-08-24/01:53:12           12723.9
2006-08-24/01:53:13           12720.0
2006-08-24/01:53:14           12716.0
2006-08-24/01:53:15           12712.1
2006-08-24/01:53:16           12708.2
2006-08-24/01:53:17           12704.2
2006-08-24/01:53:18           12700.3
2006-08-24/01:53:19           12696.3
2006-08-24/01:53:20           12692.4
2006-08-24/01:53:21           12688.5
2006-08-24/01:53:22           12684.5
2006-08-24/01:53:23           12680.6
2006-08-24/01:53:24           12676.6
2006-08-24/01:53:25           12672.7
2006-08-24/01:53:26           12668.8
2006-08-24/01:53:27           12664.8
2006-08-24/01:53:28           12660.9
2006-08-24/01:53:29           12656.9
2006-08-24/01:53:30           12653.0
2006-08-24/01:53:31           12649.0
2006-08-24/01:53:32           12645.1
2006-08-24/01:53:33           12641.1
2006-08-24/01:53:34           12637.2
2006-08-24/01:53:35           12633.3
2006-08-24/01:53:36           12629.3
2006-08-24/01:53:37           12625.4
2006-08-24/01:53:38           12621.4
2006-08-24/01:53:39           12617.5
2006-08-24/01:53:40           12613.5
2006-08-24/01:53:41           12609.6
2006-08-24/01:53:42           12605.6
2006-08-24/01:53:43           12601.7
2006-08-24/01:53:44           12597.7
2006-08-24/01:53:45           12593.8
2006-08-24/01:53:46           12589.8
2006-08-24/01:53:47           12585.9
2006-08-24/01:53:48           12581.9
2006-08-24/01:53:49           12578.0
2006-08-24/01:53:50           12574.0
2006-08-24/01:53:51           12570.1
2006-08-24/01:53:52           12566.1
2006-08-24/01:53:53           12562.2
2006-08-24/01:53:54           12558.2
2006-08-24/01:53:55           12554.3
2006-08-24/01:53:56           12550.3
2006-08-24/01:53:57           12546.4
2006-08-24/01:53:58           12542.4
2006-08-24/01:53:59           12538.5
2006-08-24/01:54:00           12534.5
2006-08-24/01:54:01           12530.6
2006-08-24/01:54:02           12526.6
2006-08-24/01:54:03           12522.7
2006-08-24/01:54:04           12518.7
2006-08-24/01:54:05           12514.8
2006-08-24/01:54:06           12510.8
2006-08-24/01:54:07           12506.8
2006-08-24/01:54:08           12502.9
2006-08-24/01:54:09           12498.9
2006-08-24/01:54:10           12495.0
2006-08-24/01:54:11           12491.0
2006-08-24/01:54:12           12487.1
2006-08-24/01:54:13           12483.1
2006-08-24/01:54:14           12479.1
2006-08-24/01:54:15           12475.2
2006-08-24/01:54:16           12471.2
2006-08-24/01:54:17           12467.3
2006-08-24/01:54:18           12463.3
2006-08-24/01:54:19           12459.4
2006-08-24/01:54:20           12455.4
2006-08-24/01:54:21           12451.4
2006-08-24/01:54:22           12447.5
2006-08-24/01:54:23           12443.5
2006-08-24/01:54:24           12439.6
2006-08-24/01:54:25           12435.6
2006-08-24/01:54:26           12431.6
2006-08-24/01:54:27           12427.7
2006-08-24/01:54:28           12423.7
2006-08-24/01:54:29           12419.7
2006-08-24/01:54:30           12415.8
2006-08-24/01:54:31           12411.8
2006-08-24/01:54:32           12407.8
2006-08-24/01:54:33           12403.9
2006-08-24/01:54:34           12399.9
2006-08-24/01:54:35           12395.9
2006-08-24/01:54:36           12392.0
2006-08-24/01:54:37           12388.0
2006-08-24/01:54:38           12384.1
2006-08-24/01:54:39           12380.1
2006-08-24/01:54:40           12376.1
2006-08-24/01:54:41           12372.2
2006-08-24/01:54:42           12368.2
2006-08-24/01:54:43           12364.2
2006-08-24/01:54:44           12360.2
2006-08-24/01:54:45           12356.3
2006-08-24/01:54:46           12352.3
2006-08-24/01:54:47           12348.3
2006-08-24/01:54:48           12344.4
2006-08-24/01:54:49           12340.4
2006-08-24/01:54:50           12336.4
2006-08-24/01:54:51           12332.5
2006-08-24/01:54:52           12328.5
2006-08-24/01:54:53           12324.5
2006-08-24/01:54:54           12320.5
2006-08-24/01:54:55           12316.6
2006-08-24/01:54:56           12312.6
2006-08-24/01:54:57           12308.6
2006-08-24/01:54:58           12304.7
2006-08-24/01:54:59           12300.7
2006-08-24/01:55:00           12296.7
2006-08-24/01:55:01           12292.7
2006-08-24/01:55:02           12288.8
2006-08-24/01:55:03           12284.8
2006-08-24/01:55:04           12280.8
2006-08-24/01:55:05           12276.8
2006-08-24/01:55:06           12272.9
2006-08-24/01:55:07           12268.9
2006-08-24/01:55:08           12264.9
2006-08-24/01:55:09           12260.9
2006-08-24/01:55:10           12256.9
2006-08-24/01:55:11           12253.0
2006-08-24/01:55:12           12249.0
2006-08-24/01:55:13           12245.0
2006-08-24/01:55:14           12241.0
2006-08-24/01:55:15           12237.1
2006-08-24/01:55:16           12233.1
2006-08-24/01:55:17           12229.1
2006-08-24/01:55:18           12225.1
2006-08-24/01:55:19           12221.1
2006-08-24/01:55:20           12217.2
2006-08-24/01:55:21           12213.2
2006-08-24/01:55:22           12209.2
2006-08-24/01:55:23           12205.2
2006-08-24/01:55:24           12201.2
2006-08-24/01:55:25           12197.2
2006-08-24/01:55:26           12193.3
2006-08-24/01:55:27           12189.3
2006-08-24/01:55:28           12185.3
2006-08-24/01:55:29           12181.3
2006-08-24/01:55:30           12177.3
2006-08-24/01:55:31           12173.3
2006-08-24/01:55:32           12169.4
2006-08-24/01:55:33           12165.4
2006-08-24/01:55:34           12161.4
2006-08-24/01:55:35           12157.4
2006-08-24/01:55:36           12153.4
2006-08-24/01:55:37           12149.4
2006-08-24/01:55:38           12145.4
2006-08-24/01:55:39           12141.5
2006-08-24/01:55:40           12137.5
2006-08-24/01:55:41           12133.5
2006-08-24/01:55:42           12129.5
2006-08-24/01:55:43           12125.5
2006-08-24/01:55:44           12121.5
2006-08-24/01:55:45           12117.5
2006-08-24/01:55:46           12113.5
2006-08-24/01:55:47           12109.5
2006-08-24/01:55:48           12105.6
2006-08-24/01:55:49           12101.6
2006-08-24/01:55:50           12097.6
2006-08-24/01:55:51           12093.6
2006-08-24/01:55:52           12089.6
2006-08-24/01:55:53           12085.6
2006-08-24/01:55:54           12081.6
2006-08-24/01:55:55           12077.6
2006-08-24/01:55:56           12073.6
2006-08-24/01:55:57           12069.6
2006-08-24/01:55:58           12065.6
2006-08-24/01:55:59           12061.6
2006-08-24/01:56:00           12057.6
2006-08-24/01:56:01           12053.7
2006-08-24/01:56:02           12049.7
2006-08-24/01:56:03           12045.7
2006-08-24/01:56:04           12041.7
2006-08-24/01:56:05           12037.7
2006-08-24/01:56:06           12033.7
2006-08-24/01:56:07           12029.7
2006-08-24/01:56:08           12025.7
2006-08-24/01:56:09           12021.7
2006-08-24/01:56:10           12017.7
2006-08-24/01:56:11           12013.7
2006-08-24/01:56:12           12009.7
2006-08-24/01:56:13           12005.7
2006-08-24/01:56:14           12001.7
2006-08-24/01:56:15           11997.7
2006-08-24/01:56:16           11993.7
2006-08-24/01:56:17           11989.7
2006-08-24/01:56:18           11985.7
2006-08-24/01:56:19           11981.7
2006-08-24/01:56:20           11977.7
2006-08-24/01:56:21           11973.7
2006-08-24/01:56:22           11969.7
2006-08-24/01:56:23           11965.7
2006-08-24/01:56:24           11961.7
2006-08-24/01:56:25           11957.7
2006-08-24/01:56:26           11953.7
2006-08-24/01:56:27           11949.7
2006-08-24/01:56:28           11945.7
2006-08-24/01:56:29           11941.7
2006-08-24/01:56:30           11937.7
2006-08-24/01:56:31           11933.6
2006-08-24/01:56:32           11929.6
2006-08-24/01:56:33           11925.6
2006-08-24/01:56:34           11921.6
2006-08-24/01:56:35           11917.6
2006-08-24/01:56:36           11913.6
2006-08-24/01:56:37           11909.6
2006-08-24/01:56:38           11905.6
2006-08-24/01:56:39           11901.6
2006-08-24/01:56:40           11897.6
2006-08-24/01:56:41           11893.6
2006-08-24/01:56:42           11889.6
2006-08-24/01:56:43           11885.6
2006-08-24/01:56:44           11881.5
2006-08-24/01:56:45           11877.5
2006-08-24/01:56:46           11873.5
2006-08-24/01:56:47           11869.5
2006-08-24/01:56:48           11865.5
2006-08-24/01:56:49           11861.5
2006-08-24/01:56:50           11857.5
2006-08-24/01:56:51           11853.5
2006-08-24/01:56:52           11849.5
2006-08-24/01:56:53           11845.4
2006-08-24/01:56:54           11841.4
2006-08-24/01:56:55           11837.4
2006-08-24/01:56:56           11833.4
2006-08-24/01:56:57           11829.4
2006-08-24/01:56:58           11825.4
2006-08-24/01:56:59           11821.4
2006-08-24/01:57:00           11817.3
2006-08-24/01:57:01           11813.3
2006-08-24/01:57:02           11809.3
2006-08-24/01:57:03           11805.3
2006-08-24/01:57:04           11801.3
2006-08-24/01:57:05           11797.3
2006-08-24/01:57:06           11793.2
2006-08-24/01:57:07           11789.2
2006-08-24/01:57:08           11785.2
2006-08-24/01:57:09           11781.2
2006-08-24/01:57:10           11777.2
2006-08-24/01:57:11           11773.2
2006-08-24/01:57:12           11769.1
2006-08-24/01:57:13           11765.1
2006-08-24/01:57:14           11761.1
2006-08-24/01:57:15           11757.1
2006-08-24/01:57:16           11753.1
2006-08-24/01:57:17           11749.0
2006-08-24/01:57:18           11745.0
2006-08-24/01:57:19           11741.0
2006-08-24/01:57:20           11737.0
2006-08-24/01:57:21           11732.9
2006-08-24/01:57:22           11728.9
2006-08-24/01:57:23           11724.9
2006-08-24/01:57:24           11720.9
2006-08-24/01:57:25           11716.9
2006-08-24/01:57:26           11712.8
2006-08-24/01:57:27           11708.8
2006-08-24/01:57:28           11704.8
2006-08-24/01:57:29           11700.8
2006-08-24/01:57:30           11696.7
2006-08-24/01:57:31           11692.7
2006-08-24/01:57:32           11688.7
2006-08-24/01:57:33           11684.7
2006-08-24/01:57:34           11680.6
2006-08-24/01:57:35           11676.6
2006-08-24/01:57:36           11672.6
2006-08-24/01:57:37           11668.5
2006-08-24/01:57:38           11664.5
2006-08-24/01:57:39           11660.5
2006-08-24/01:57:40           11656.5
2006-08-24/01:57:41           11652.4
2006-08-24/01:57:42           11648.4
2006-08-24/01:57:43           11644.4
2006-08-24/01:57:44           11640.3
2006-08-24/01:57:45           11636.3
2006-08-24/01:57:46           11632.3
2006-08-24/01:57:47           11628.2
2006-08-24/01:57:48           11624.2
2006-08-24/01:57:49           11620.2
2006-08-24/01:57:50           11616.1
2006-08-24/01:57:51           11612.1
2006-08-24/01:57:52           11608.1
2006-08-24/01:57:53           11604.1
2006-08-24/01:57:54           11600.0
2006-08-24/01:57:55           11596.0
2006-08-24/01:57:56           11592.0
2006-08-24/01:57:57           11587.9
2006-08-24/01:57:58           11583.9
2006-08-24/01:57:59           11579.8
2006-08-24/01:58:00           11575.8
2006-08-24/01:58:01           11571.8
2006-08-24/01:58:02           11567.7
2006-08-24/01:58:03           11563.7
2006-08-24/01:58:04           11559.7
2006-08-24/01:58:05           11555.6
2006-08-24/01:58:06           11551.6
2006-08-24/01:58:07           11547.5
2006-08-24/01:58:08           11543.5
2006-08-24/01:58:09           11539.5
2006-08-24/01:58:10           11535.4
2006-08-24/01:58:11           11531.4
2006-08-24/01:58:12           11527.3
2006-08-24/01:58:13           11523.3
2006-08-24/01:58:14           11519.3
2006-08-24/01:58:15           11515.2
2006-08-24/01:58:16           11511.2
2006-08-24/01:58:17           11507.1
2006-08-24/01:58:18           11503.1
2006-08-24/01:58:19           11499.1
2006-08-24/01:58:20           11495.0
2006-08-24/01:58:21           11491.0
2006-08-24/01:58:22           11486.9
2006-08-24/01:58:23           11482.9
2006-08-24/01:58:24           11478.8
2006-08-24/01:58:25           11474.8
2006-08-24/01:58:26           11470.8
2006-08-24/01:58:27           11466.7
2006-08-24/01:58:28           11462.7
2006-08-24/01:58:29           11458.6
2006-08-24/01:58:30           11454.6
2006-08-24/01:58:31           11450.5
2006-08-24/01:58:32           11446.5
2006-08-24/01:58:33           11442.4
2006-08-24/01:58:34           11438.4
2006-08-24/01:58:35           11434.3
2006-08-24/01:58:36           11430.3
2006-08-24/01:58:37           11426.2
2006-08-24/01:58:38           11422.2
2006-08-24/01:58:39           11418.1
2006-08-24/01:58:40           11414.1
2006-08-24/01:58:41           11410.0
2006-08-24/01:58:42           11406.0
2006-08-24/01:58:43           11401.9
2006-08-24/01:58:44           11397.9
2006-08-24/01:58:45           11393.8
2006-08-24/01:58:46           11389.8
2006-08-24/01:58:47           11385.7
2006-08-24/01:58:48           11381.7
2006-08-24/01:58:49           11377.6
2006-08-24/01:58:50           11373.6
2006-08-24/01:58:51           11369.5
2006-08-24/01:58:52           11365.5
2006-08-24/01:58:53           11361.4
2006-08-24/01:58:54           11357.4
2006-08-24/01:58:55           11353.3
2006-08-24/01:58:56           11349.3
2006-08-24/01:58:57           11345.2
2006-08-24/01:58:58           11341.1
2006-08-24/01:58:59           11337.1
2006-08-24/01:59:00           11333.0
2006-08-24/01:59:01           11329.0
2006-08-24/01:59:02           11324.9
2006-08-24/01:59:03           11320.9
2006-08-24/01:59:04           11316.8
2006-08-24/01:59:05           11312.7
2006-08-24/01:59:06           11308.7
2006-08-24/01:59:07           11304.6
2006-08-24/01:59:08           11300.6
2006-08-24/01:59:09           11296.5
2006-08-24/01:59:10           11292.4
2006-08-24/01:59:11           11288.4
2006-08-24/01:59:12           11284.3
2006-08-24/01:59:13           11280.3
2006-08-24/01:59:14           11276.2
2006-08-24/01:59:15           11272.1
2006-08-24/01:59:16           11268.1
2006-08-24/01:59:17           11264.0
2006-08-24/01:59:18           11260.0
2006-08-24/01:59:19           11255.9
2006-08-24/01:59:20           11251.8
2006-08-24/01:59:21           11247.8
2006-08-24/01:59:22           11243.7
2006-08-24/01:59:23           11239.6
2006-08-24/01:59:24           11235.6
2006-08-24/01:59:25           11231.5
2006-08-24/01:59:26           11227.4
2006-08-24/01:59:27           11223.4
2006-08-24/01:59:28           11219.3
2006-08-24/01:59:29           11215.2
2006-08-24/01:59:30           11211.2
2006-08-24/01:59:31           11207.1
2006-08-24/01:59:32           11203.0
2006-08-24/01:59:33           11199.0
2006-08-24/01:59:34           11194.9
2006-08-24/01:59:35           11190.8
2006-08-24/01:59:36           11186.8
2006-08-24/01:59:37           11182.7
2006-08-24/01:59:38           11178.6
2006-08-24/01:59:39           11174.6
2006-08-24/01:59:40           11170.5
2006-08-24/01:59:41           11166.4
2006-08-24/01:59:42           11162.3
2006-08-24/01:59:43           11158.3
2006-08-24/01:59:44           11154.2
2006-08-24/01:59:45           11150.1
2006-08-24/01:59:46           11146.1
2006-08-24/01:59:47           11142.0
2006-08-24/01:59:48           11137.9
2006-08-24/01:59:49           11133.8
2006-08-24/01:59:50           11129.8
2006-08-24/01:59:51           11125.7
2006-08-24/01:59:52           11121.6
2006-08-24/01:59:53           11117.5
2006-08-24/01:59:54           11113.5
2006-08-24/01:59:55           11109.4
2006-08-24/01:59:56           11105.3
2006-08-24/01:59:57           11101.2
2006-08-24/01:59:58           11097.2
2006-08-24/01:59:59           11093.1
2006-08-24/02:00:00           11089.0
2006-08-24/02:00:01           11084.9
2006-08-24/02:00:02           11080.9
2006-08-24/02:00:03           11076.8
2006-08-24/02:00:04           11072.7
2006-08-24/02:00:05           11068.6
2006-08-24/02:00:06           11064.5
2006-08-24/02:00:07           11060.5
2006-08-24/02:00:08           11056.4
2006-08-24/02:00:09           11052.3
2006-08-24/02:00:10           11048.2
2006-08-24/02:00:11           11044.1
2006-08-24/02:00:12           11040.1
2006-08-24/02:00:13           11036.0
2006-08-24/02:00:14           11031.9
2006-08-24/02:00:15           11027.8
2006-08-24/02:00:16           11023.7
2006-08-24/02:00:17           11019.7
2006-08-24/02:00:18           11015.6
2006-08-24/02:00:19           11011.5
2006-08-24/02:00:20           11007.4
2006-08-24/02:00:21           11003.3
2006-08-24/02:00:22           10999.2
2006-08-24/02:00:23           10995.1
2006-08-24/02:00:24           10991.1
2006-08-24/02:00:25           10987.0
2006-08-24/02:00:26           10982.9
2006-08-24/02:00:27           10978.8
2006-08-24/02:00:28           10974.7
2006-08-24/02:00:29           10970.6
2006-08-24/02:00:30           10966.5
2006-08-24/02:00:31           10962.5
2006-08-24/02:00:32           10958.4
2006-08-24/02:00:33           10954.3
2006-08-24/02:00:34           10950.2
2006-08-24/02:00:35           10946.1
2006-08-24/02:00:36           10942.0
2006-08-24/02:00:37           10937.9
2006-08-24/02:00:38           10933.8
2006-08-24/02:00:39           10929.7
2006-08-24/02:00:40           10925.6
2006-08-24/02:00:41           10921.6
2006-08-24/02:00:42           10917.5
2006-08-24/02:00:43           10913.4
2006-08-24/02:00:44           10909.3
2006-08-24/02:00:45           10905.2
2006-08-24/02:00:46           10901.1
2006-08-24/02:00:47           10897.0
2006-08-24/02:00:48           10892.9
2006-08-24/02:00:49           10888.8
2006-08-24/02:00:50           10884.7
2006-08-24/02:00:51           10880.6
2006-08-24/02:00:52           10876.5
2006-08-24/02:00:53           10872.4
2006-08-24/02:00:54           10868.3
2006-08-24/02:00:55           10864.2
2006-08-24/02:00:56           10860.2
2006-08-24/02:00:57           10856.1
2006-08-24/02:00:58           10852.0
2006-08-24/02:00:59           10847.9
2006-08-24/02:01:00           10843.8
2006-08-24/02:01:01           10839.7
2006-08-24/02:01:02           10835.6
2006-08-24/02:01:03           10831.5
2006-08-24/02:01:04           10827.4
2006-08-24/02:01:05           10823.3
2006-08-24/02:01:06           10819.2
2006-08-24/02:01:07           10815.1
2006-08-24/02:01:08           10811.0
2006-08-24/02:01:09           10806.9
2006-08-24/02:01:10           10802.8
2006-08-24/02:01:11           10798.7
2006-08-24/02:01:12           10794.6
2006-08-24/02:01:13           10790.5
2006-08-24/02:01:14           10786.4
2006-08-24/02:01:15           10782.3
2006-08-24/02:01:16           10778.2
2006-08-24/02:01:17           10774.1
2006-08-24/02:01:18           10769.9
2006-08-24/02:01:19           10765.8
2006-08-24/02:01:20           10761.7
2006-08-24/02:01:21           10757.6
2006-08-24/02:01:22           10753.5
2006-08-24/02:01:23           10749.4
2006-08-24/02:01:24           10745.3
2006-08-24/02:01:25           10741.2
2006-08-24/02:01:26           10737.1
2006-08-24/02:01:27           10733.0
2006-08-24/02:01:28           10728.9
2006-08-24/02:01:29           10724.8
2006-08-24/02:01:30           10720.7
2006-08-24/02:01:31           10716.6
2006-08-24/02:01:32           10712.5
2006-08-24/02:01:33           10708.3
2006-08-24/02:01:34           10704.2
2006-08-24/02:01:35           10700.1
2006-08-24/02:01:36           10696.0
2006-08-24/02:01:37           10691.9
2006-08-24/02:01:38           10687.8
2006-08-24/02:01:39           10683.7
2006-08-24/02:01:40           10679.6
2006-08-24/02:01:41           10675.5
2006-08-24/02:01:42           10671.4
2006-08-24/02:01:43           10667.2
2006-08-24/02:01:44           10663.1
2006-08-24/02:01:45           10659.0
2006-08-24/02:01:46           10654.9
2006-08-24/02:01:47           10650.8
2006-08-24/02:01:48           10646.7
2006-08-24/02:01:49           10642.6
2006-08-24/02:01:50           10638.4
2006-08-24/02:01:51           10634.3
2006-08-24/02:01:52           10630.2
2006-08-24/02:01:53           10626.1
2006-08-24/02:01:54           10622.0
2006-08-24/02:01:55           10617.9
2006-08-24/02:01:56           10613.8
2006-08-24/02:01:57           10609.6
2006-08-24/02:01:58           10605.5
2006-08-24/02:01:59           10601.4
2006-08-24/02:02:00           10597.3
2006-08-24/02:02:01           10593.2
2006-08-24/02:02:02           10589.0
2006-08-24/02:02:03           10584.9
2006-08-24/02:02:04           10580.8
2006-08-24/02:02:05           10576.7
2006-08-24/02:02:06           10572.6
2006-08-24/02:02:07           10568.4
2006-08-24/02:02:08           10564.3
2006-08-24/02:02:09           10560.2
2006-08-24/02:02:10           10556.1
2006-08-24/02:02:11           10552.0
2006-08-24/02:02:12           10547.8
2006-08-24/02:02:13           10543.7
2006-08-24/02:02:14           10539.6
2006-08-24/02:02:15           10535.5
2006-08-24/02:02:16           10531.3
2006-08-24/02:02:17           10527.2
2006-08-24/02:02:18           10523.1
2006-08-24/02:02:19           10519.0
2006-08-24/02:02:20           10514.8
2006-08-24/02:02:21           10510.7
2006-08-24/02:02:22           10506.6
2006-08-24/02:02:23           10502.5
2006-08-24/02:02:24           10498.3
2006-08-24/02:02:25           10494.2
2006-08-24/02:02:26           10490.1
2006-08-24/02:02:27           10486.0
2006-08-24/02:02:28           10481.8
2006-08-24/02:02:29           10477.7
2006-08-24/02:02:30           10473.6
2006-08-24/02:02:31           10469.5
2006-08-24/02:02:32           10465.3
2006-08-24/02:02:33           10461.2
2006-08-24/02:02:34           10457.1
2006-08-24/02:02:35           10452.9
2006-08-24/02:02:36           10448.8
2006-08-24/02:02:37           10444.7
2006-08-24/02:02:38           10440.5
2006-08-24/02:02:39           10436.4
2006-08-24/02:02:40           10432.3
2006-08-24/02:02:41           10428.1
2006-08-24/02:02:42           10424.0
2006-08-24/02:02:43           10419.9
2006-08-24/02:02:44           10415.7
2006-08-24/02:02:45           10411.6
2006-08-24/02:02:46           10407.5
2006-08-24/02:02:47           10403.3
2006-08-24/02:02:48           10399.2
2006-08-24/02:02:49           10395.1
2006-08-24/02:02:50           10390.9
2006-08-24/02:02:51           10386.8
2006-08-24/02:02:52           10382.7
2006-08-24/02:02:53           10378.5
2006-08-24/02:02:54           10374.4
2006-08-24/02:02:55           10370.3
2006-08-24/02:02:56           10366.1
2006-08-24/02:02:57           10362.0
2006-08-24/02:02:58           10357.9
2006-08-24/02:02:59           10353.7
2006-08-24/02:03:00           10349.6
2006-08-24/02:03:01           10345.4
2006-08-24/02:03:02           10341.3
2006-08-24/02:03:03           10337.2
2006-08-24/02:03:04           10333.0
2006-08-24/02:03:05           10328.9
2006-08-24/02:03:06           10324.7
2006-08-24/02:03:07           10320.6
2006-08-24/02:03:08           10316.5
2006-08-24/02:03:09           10312.3
2006-08-24/02:03:10           10308.2
2006-08-24/02:03:11           10304.0
2006-08-24/02:03:12           10299.9
2006-08-24/02:03:13           10295.7
2006-08-24/02:03:14           10291.6
2006-08-24/02:03:15           10287.5
2006-08-24/02:03:16           10283.3
2006-08-24/02:03:17           10279.2
2006-08-24/02:03:18           10275.0
2006-08-24/02:03:19           10270.9
2006-08-24/02:03:20           10266.7
2006-08-24/02:03:21           10262.6
2006-08-24/02:03:22           10258.4
2006-08-24/02:03:23           10254.3
2006-08-24/02:03:24           10250.2
2006-08-24/02:03:25           10246.0
2006-08-24/02:03:26           10241.9
2006-08-24/02:03:27           10237.7
2006-08-24/02:03:28           10233.6
2006-08-24/02:03:29           10229.4
2006-08-24/02:03:30           10225.3
2006-08-24/02:03:31           10221.1
2006-08-24/02:03:32           10217.0
2006-08-24/02:03:33           10212.8
2006-08-24/02:03:34           10208.7
2006-08-24/02:03:35           10204.5
2006-08-24/02:03:36           10200.4
2006-08-24/02:03:37           10196.2
2006-08-24/02:03:38           10192.1
2006-08-24/02:03:39           10187.9
2006-08-24/02:03:40           10183.8
2006-08-24/02:03:41           10179.6
2006-08-24/02:03:42           10175.5
2006-08-24/02:03:43           10171.3
2006-08-24/02:03:44           10167.2
2006-08-24/02:03:45           10163.0
2006-08-24/02:03:46           10158.8
2006-08-24/02:03:47           10154.7
2006-08-24/02:03:48           10150.5
2006-08-24/02:03:49           10146.4
2006-08-24/02:03:50           10142.2
2006-08-24/02:03:51           10138.1
2006-08-24/02:03:52           10133.9
2006-08-24/02:03:53           10129.8
2006-08-24/02:03:54           10125.6
2006-08-24/02:03:55           10121.4
2006-08-24/02:03:56           10117.3
2006-08-24/02:03:57           10113.1
2006-08-24/02:03:58           10109.0
2006-08-24/02:03:59           10104.8
2006-08-24/02:04:00           10100.7
2006-08-24/02:04:01           10096.5
2006-08-24/02:04:02           10092.3
2006-08-24/02:04:03           10088.2
2006-08-24/02:04:04           10084.0
2006-08-24/02:04:05           10079.9
2006-08-24/02:04:06           10075.7
2006-08-24/02:04:07           10071.5
2006-08-24/02:04:08           10067.4
2006-08-24/02:04:09           10063.2
2006-08-24/02:04:10           10059.1
2006-08-24/02:04:11           10054.9
2006-08-24/02:04:12           10050.7
2006-08-24/02:04:13           10046.6
2006-08-24/02:04:14           10042.4
2006-08-24/02:04:15           10038.2
2006-08-24/02:04:16           10034.1
2006-08-24/02:04:17           10029.9
2006-08-24/02:04:18           10025.7
2006-08-24/02:04:19           10021.6
2006-08-24/02:04:20           10017.4
2006-08-24/02:04:21           10013.3
2006-08-24/02:04:22           10009.1
2006-08-24/02:04:23           10004.9
2006-08-24/02:04:24           10000.8
2006-08-24/02:04:25           9996.58
2006-08-24/02:04:26           9992.42
2006-08-24/02:04:27           9988.25
2006-08-24/02:04:28           9984.08
2006-08-24/02:04:29           9979.91
2006-08-24/02:04:30           9975.75
2006-08-24/02:04:31           9971.58
2006-08-24/02:04:32           9967.41
2006-08-24/02:04:33           9963.24
2006-08-24/02:04:34           9959.07
2006-08-24/02:04:35           9954.90
2006-08-24/02:04:36           9950.73
2006-08-24/02:04:37           9946.55
2006-08-24/02:04:38           9942.38
2006-08-24/02:04:39           9938.22
2006-08-24/02:04:40           9934.04
2006-08-24/02:04:41           9929.87
2006-08-24/02:04:42           9925.70
2006-08-24/02:04:43           9921.53
2006-08-24/02:04:44           9917.35
2006-08-24/02:04:45           9913.18
2006-08-24/02:04:46           9909.00
2006-08-24/02:04:47           9904.83
2006-08-24/02:04:48           9900.66
2006-08-24/02:04:49           9896.48
2006-08-24/02:04:50           9892.30
2006-08-24/02:04:51           9888.13
2006-08-24/02:04:52           9883.95
2006-08-24/02:04:53           9879.78
2006-08-24/02:04:54           9875.60
2006-08-24/02:04:55           9871.42
2006-08-24/02:04:56           9867.25
2006-08-24/02:04:57           9863.07
2006-08-24/02:04:58           9858.89
2006-08-24/02:04:59           9854.71
2006-08-24/02:05:00           9850.53
2006-08-24/02:05:01           9846.36
2006-08-24/02:05:02           9842.18
2006-08-24/02:05:03           9838.00
2006-08-24/02:05:04           9833.82
2006-08-24/02:05:05           9829.64
2006-08-24/02:05:06           9825.46
2006-08-24/02:05:07           9821.28
2006-08-24/02:05:08           9817.10
2006-08-24/02:05:09           9812.92
2006-08-24/02:05:10           9808.73
2006-08-24/02:05:11           9804.55
2006-08-24/02:05:12           9800.37
2006-08-24/02:05:13           9796.18
2006-08-24/02:05:14           9792.00
2006-08-24/02:05:15           9787.82
2006-08-24/02:05:16           9783.63
2006-08-24/02:05:17           9779.45
2006-08-24/02:05:18           9775.27
2006-08-24/02:05:19           9771.08
2006-08-24/02:05:20           9766.89
2006-08-24/02:05:21           9762.71
2006-08-24/02:05:22           9758.53
2006-08-24/02:05:23           9754.34
2006-08-24/02:05:24           9750.16
2006-08-24/02:05:25           9745.97
2006-08-24/02:05:26           9741.78
2006-08-24/02:05:27           9737.59
2006-08-24/02:05:28           9733.41
2006-08-24/02:05:29           9729.22
2006-08-24/02:05:30           9725.03
2006-08-24/02:05:31           9720.84
2006-08-24/02:05:32           9716.65
2006-08-24/02:05:33           9712.46
2006-08-24/02:05:34           9708.27
2006-08-24/02:05:35           9704.08
2006-08-24/02:05:36           9699.89
2006-08-24/02:05:37           9695.70
2006-08-24/02:05:38           9691.51
2006-08-24/02:05:39           9687.32
2006-08-24/02:05:40           9683.13
2006-08-24/02:05:41           9678.93
2006-08-24/02:05:42           9674.74
2006-08-24/02:05:43           9670.55
2006-08-24/02:05:44           9666.36
2006-08-24/02:05:45           9662.17
2006-08-24/02:05:46           9657.97
2006-08-24/02:05:47           9653.78
2006-08-24/02:05:48           9649.58
2006-08-24/02:05:49           9645.39
2006-08-24/02:05:50           9641.20
2006-08-24/02:05:51           9637.00
2006-08-24/02:05:52           9632.80
2006-08-24/02:05:53           9628.61
2006-08-24/02:05:54           9624.41
2006-08-24/02:05:55           9620.21
2006-08-24/02:05:56           9616.02
2006-08-24/02:05:57           9611.82
2006-08-24/02:05:58           9607.62
2006-08-24/02:05:59           9603.42
2006-08-24/02:06:00           9599.23
2006-08-24/02:06:01           9595.03
2006-08-24/02:06:02           9590.83
2006-08-24/02:06:03           9586.63
2006-08-24/02:06:04           9582.43
2006-08-24/02:06:05           9578.23
2006-08-24/02:06:06           9574.03
2006-08-24/02:06:07           9569.83
2006-08-24/02:06:08           9565.63
2006-08-24/02:06:09           9561.43
2006-08-24/02:06:10           9557.23
2006-08-24/02:06:11           9553.03
2006-08-24/02:06:12           9548.83
2006-08-24/02:06:13           9544.62
2006-08-24/02:06:14           9540.42
2006-08-24/02:06:15           9536.22
2006-08-24/02:06:16           9532.01
2006-08-24/02:06:17           9527.81
2006-08-24/02:06:18           9523.61
2006-08-24/02:06:19           9519.40
2006-08-24/02:06:20           9515.20
2006-08-24/02:06:21           9510.99
2006-08-24/02:06:22           9506.79
2006-08-24/02:06:23           9502.58
2006-08-24/02:06:24           9498.38
2006-08-24/02:06:25           9494.17
2006-08-24/02:06:26           9489.97
2006-08-24/02:06:27           9485.76
2006-08-24/02:06:28           9481.55
2006-08-24/02:06:29           9477.34
2006-08-24/02:06:30           9473.14
2006-08-24/02:06:31           9468.93
2006-08-24/02:06:32           9464.72
2006-08-24/02:06:33           9460.51
2006-08-24/02:06:34           9456.30
2006-08-24/02:06:35           9452.09
2006-08-24/02:06:36           9447.88
2006-08-24/02:06:37           9443.67
2006-08-24/02:06:38           9439.46
2006-08-24/02:06:39           9435.25
2006-08-24/02:06:40           9431.04
2006-08-24/02:06:41           9426.83
2006-08-24/02:06:42           9422.62
2006-08-24/02:06:43           9418.40
2006-08-24/02:06:44           9414.19
2006-08-24/02:06:45           9409.98
2006-08-24/02:06:46           9405.76
2006-08-24/02:06:47           9401.55
2006-08-24/02:06:48           9397.34
2006-08-24/02:06:49           9393.13
2006-08-24/02:06:50           9388.91
2006-08-24/02:06:51           9384.70
2006-08-24/02:06:52           9380.48
2006-08-24/02:06:53           9376.27
2006-08-24/02:06:54           9372.05
2006-08-24/02:06:55           9367.84
2006-08-24/02:06:56           9363.62
2006-08-24/02:06:57           9359.40
2006-08-24/02:06:58           9355.19
2006-08-24/02:06:59           9350.97
2006-08-24/02:07:00           9346.75
2006-08-24/02:07:01           9342.53
2006-08-24/02:07:02           9338.32
2006-08-24/02:07:03           9334.10
2006-08-24/02:07:04           9329.88
2006-08-24/02:07:05           9325.66
2006-08-24/02:07:06           9321.44
2006-08-24/02:07:07           9317.22
2006-08-24/02:07:08           9313.00
2006-08-24/02:07:09           9308.78
2006-08-24/02:07:10           9304.56
2006-08-24/02:07:11           9300.34
2006-08-24/02:07:12           9296.12
2006-08-24/02:07:13           9291.90
2006-08-24/02:07:14           9287.68
2006-08-24/02:07:15           9283.45
2006-08-24/02:07:16           9279.23
2006-08-24/02:07:17           9275.01
2006-08-24/02:07:18           9270.79
2006-08-24/02:07:19           9266.56
2006-08-24/02:07:20           9262.34
2006-08-24/02:07:21           9258.11
2006-08-24/02:07:22           9253.89
2006-08-24/02:07:23           9249.66
2006-08-24/02:07:24           9245.44
2006-08-24/02:07:25           9241.21
2006-08-24/02:07:26           9236.99
2006-08-24/02:07:27           9232.76
2006-08-24/02:07:28           9228.53
2006-08-24/02:07:29           9224.31
2006-08-24/02:07:30           9220.08
2006-08-24/02:07:31           9215.86
2006-08-24/02:07:32           9211.63
2006-08-24/02:07:33           9207.40
2006-08-24/02:07:34           9203.17
2006-08-24/02:07:35           9198.95
2006-08-24/02:07:36           9194.72
2006-08-24/02:07:37           9190.49
2006-08-24/02:07:38           9186.26
2006-08-24/02:07:39           9182.03
2006-08-24/02:07:40           9177.80
2006-08-24/02:07:41           9173.57
2006-08-24/02:07:42           9169.33
2006-08-24/02:07:43           9165.10
2006-08-24/02:07:44           9160.87
2006-08-24/02:07:45           9156.64
2006-08-24/02:07:46           9152.41
2006-08-24/02:07:47           9148.18
2006-08-24/02:07:48           9143.94
2006-08-24/02:07:49           9139.71
2006-08-24/02:07:50           9135.48
2006-08-24/02:07:51           9131.24
2006-08-24/02:07:52           9127.01
2006-08-24/02:07:53           9122.78
2006-08-24/02:07:54           9118.54
2006-08-24/02:07:55           9114.31
2006-08-24/02:07:56           9110.08
2006-08-24/02:07:57           9105.84
2006-08-24/02:07:58           9101.60
2006-08-24/02:07:59           9097.37
2006-08-24/02:08:00           9093.13
2006-08-24/02:08:01           9088.89
2006-08-24/02:08:02           9084.66
2006-08-24/02:08:03           9080.42
2006-08-24/02:08:04           9076.18
2006-08-24/02:08:05           9071.94
2006-08-24/02:08:06           9067.71
2006-08-24/02:08:07           9063.47
2006-08-24/02:08:08           9059.23
2006-08-24/02:08:09           9054.99
2006-08-24/02:08:10           9050.75
2006-08-24/02:08:11           9046.51
2006-08-24/02:08:12           9042.27
2006-08-24/02:08:13           9038.03
2006-08-24/02:08:14           9033.79
2006-08-24/02:08:15           9029.55
2006-08-24/02:08:16           9025.31
2006-08-24/02:08:17           9021.07
2006-08-24/02:08:18           9016.83
2006-08-24/02:08:19           9012.58
2006-08-24/02:08:20           9008.34
2006-08-24/02:08:21           9004.10
2006-08-24/02:08:22           8999.85
2006-08-24/02:08:23           8995.61
2006-08-24/02:08:24           8991.37
2006-08-24/02:08:25           8987.12
2006-08-24/02:08:26           8982.88
2006-08-24/02:08:27           8978.63
2006-08-24/02:08:28           8974.39
2006-08-24/02:08:29           8970.14
2006-08-24/02:08:30           8965.90
2006-08-24/02:08:31           8961.65
2006-08-24/02:08:32           8957.40
2006-08-24/02:08:33           8953.16
2006-08-24/02:08:34           8948.91
2006-08-24/02:08:35           8944.67
2006-08-24/02:08:36           8940.42
2006-08-24/02:08:37           8936.17
2006-08-24/02:08:38           8931.92
2006-08-24/02:08:39           8927.68
2006-08-24/02:08:40           8923.43
2006-08-24/02:08:41           8919.18
2006-08-24/02:08:42           8914.93
2006-08-24/02:08:43           8910.68
2006-08-24/02:08:44           8906.43
2006-08-24/02:08:45           8902.18
2006-08-24/02:08:46           8897.93
2006-08-24/02:08:47           8893.68
2006-08-24/02:08:48           8889.42
2006-08-24/02:08:49           8885.17
2006-08-24/02:08:50           8880.92
2006-08-24/02:08:51           8876.67
2006-08-24/02:08:52           8872.42
2006-08-24/02:08:53           8868.17
2006-08-24/02:08:54           8863.91
2006-08-24/02:08:55           8859.66
2006-08-24/02:08:56           8855.41
2006-08-24/02:08:57           8851.16
2006-08-24/02:08:58           8846.90
2006-08-24/02:08:59           8842.65
2006-08-24/02:09:00           8838.39
2006-08-24/02:09:01           8834.14
2006-08-24/02:09:02           8829.88
2006-08-24/02:09:03           8825.62
2006-08-24/02:09:04           8821.37
2006-08-24/02:09:05           8817.11
2006-08-24/02:09:06           8812.86
2006-08-24/02:09:07           8808.60
2006-08-24/02:09:08           8804.34
2006-08-24/02:09:09           8800.08
2006-08-24/02:09:10           8795.83
2006-08-24/02:09:11           8791.57
2006-08-24/02:09:12           8787.31
2006-08-24/02:09:13           8783.05
2006-08-24/02:09:14           8778.79
2006-08-24/02:09:15           8774.53
2006-08-24/02:09:16           8770.27
2006-08-24/02:09:17           8766.01
2006-08-24/02:09:18           8761.76
2006-08-24/02:09:19           8757.50
2006-08-24/02:09:20           8753.24
2006-08-24/02:09:21           8748.97
2006-08-24/02:09:22           8744.71
2006-08-24/02:09:23           8740.45
2006-08-24/02:09:24           8736.19
2006-08-24/02:09:25           8731.93
2006-08-24/02:09:26           8727.66
2006-08-24/02:09:27           8723.40
2006-08-24/02:09:28           8719.14
2006-08-24/02:09:29           8714.87
2006-08-24/02:09:30           8710.61
2006-08-24/02:09:31           8706.34
2006-08-24/02:09:32           8702.08
2006-08-24/02:09:33           8697.82
2006-08-24/02:09:34           8693.55
2006-08-24/02:09:35           8689.29
2006-08-24/02:09:36           8685.02
2006-08-24/02:09:37           8680.75
2006-08-24/02:09:38           8676.49
2006-08-24/02:09:39           8672.23
2006-08-24/02:09:40           8667.96
2006-08-24/02:09:41           8663.69
2006-08-24/02:09:42           8659.42
2006-08-24/02:09:43           8655.16
2006-08-24/02:09:44           8650.89
2006-08-24/02:09:45           8646.62
2006-08-24/02:09:46           8642.35
2006-08-24/02:09:47           8638.08
2006-08-24/02:09:48           8633.81
2006-08-24/02:09:49           8629.54
2006-08-24/02:09:50           8625.27
2006-08-24/02:09:51           8621.00
2006-08-24/02:09:52           8616.73
2006-08-24/02:09:53           8612.46
2006-08-24/02:09:54           8608.19
2006-08-24/02:09:55           8603.92
2006-08-24/02:09:56           8599.65
2006-08-24/02:09:57           8595.38
2006-08-24/02:09:58           8591.11
2006-08-24/02:09:59           8586.83
2006-08-24/02:10:00           8582.57
2006-08-24/02:10:01           8578.29
2006-08-24/02:10:02           8574.02
2006-08-24/02:10:03           8569.75
2006-08-24/02:10:04           8565.47
2006-08-24/02:10:05           8561.20
2006-08-24/02:10:06           8556.92
2006-08-24/02:10:07           8552.65
2006-08-24/02:10:08           8548.37
2006-08-24/02:10:09           8544.10
2006-08-24/02:10:10           8539.82
2006-08-24/02:10:11           8535.55
2006-08-24/02:10:12           8531.27
2006-08-24/02:10:13           8526.99
2006-08-24/02:10:14           8522.72
2006-08-24/02:10:15           8518.44
2006-08-24/02:10:16           8514.16
2006-08-24/02:10:17           8509.88
2006-08-24/02:10:18           8505.61
2006-08-24/02:10:19           8501.33
2006-08-24/02:10:20           8497.05
2006-08-24/02:10:21           8492.77
2006-08-24/02:10:22           8488.50
2006-08-24/02:10:23           8484.22
2006-08-24/02:10:24           8479.94
2006-08-24/02:10:25           8475.66
2006-08-24/02:10:26           8471.38
2006-08-24/02:10:27           8467.10
2006-08-24/02:10:28           8462.82
2006-08-24/02:10:29           8458.54
2006-08-24/02:10:30           8454.25
2006-08-24/02:10:31           8449.97
2006-08-24/02:10:32           8445.69
2006-08-24/02:10:33           8441.41
2006-08-24/02:10:34           8437.12
2006-08-24/02:10:35           8432.84
2006-08-24/02:10:36           8428.56
2006-08-24/02:10:37           8424.28
2006-08-24/02:10:38           8419.99
2006-08-24/02:10:39           8415.71
2006-08-24/02:10:40           8411.42
2006-08-24/02:10:41           8407.14
2006-08-24/02:10:42           8402.86
2006-08-24/02:10:43           8398.57
2006-08-24/02:10:44           8394.29
2006-08-24/02:10:45           8390.00
2006-08-24/02:10:46           8385.72
2006-08-24/02:10:47           8381.43
2006-08-24/02:10:48           8377.14
2006-08-24/02:10:49           8372.86
2006-08-24/02:10:50           8368.57
2006-08-24/02:10:51           8364.28
2006-08-24/02:10:52           8360.00
2006-08-24/02:10:53           8355.71
2006-08-24/02:10:54           8351.42
2006-08-24/02:10:55           8347.13
2006-08-24/02:10:56           8342.84
2006-08-24/02:10:57           8338.55
2006-08-24/02:10:58           8334.26
2006-08-24/02:10:59           8329.97
2006-08-24/02:11:00           8325.68
2006-08-24/02:11:01           8321.39
2006-08-24/02:11:02           8317.10
2006-08-24/02:11:03           8312.81
2006-08-24/02:11:04           8308.53
2006-08-24/02:11:05           8304.24
2006-08-24/02:11:06           8299.94
2006-08-24/02:11:07           8295.65
2006-08-24/02:11:08           8291.36
2006-08-24/02:11:09           8287.07
2006-08-24/02:11:10           8282.78
2006-08-24/02:11:11           8278.48
2006-08-24/02:11:12           8274.19
2006-08-24/02:11:13           8269.90
2006-08-24/02:11:14           8265.60
2006-08-24/02:11:15           8261.31
2006-08-24/02:11:16           8257.01
2006-08-24/02:11:17           8252.72
2006-08-24/02:11:18           8248.42
2006-08-24/02:11:19           8244.13
2006-08-24/02:11:20           8239.83
2006-08-24/02:11:21           8235.54
2006-08-24/02:11:22           8231.24
2006-08-24/02:11:23           8226.95
2006-08-24/02:11:24           8222.65
2006-08-24/02:11:25           8218.35
2006-08-24/02:11:26           8214.06
2006-08-24/02:11:27           8209.76
2006-08-24/02:11:28           8205.46
2006-08-24/02:11:29           8201.17
2006-08-24/02:11:30           8196.87
2006-08-24/02:11:31           8192.57
2006-08-24/02:11:32           8188.27
2006-08-24/02:11:33           8183.97
2006-08-24/02:11:34           8179.67
2006-08-24/02:11:35           8175.37
2006-08-24/02:11:36           8171.07
2006-08-24/02:11:37           8166.77
2006-08-24/02:11:38           8162.47
2006-08-24/02:11:39           8158.17
2006-08-24/02:11:40           8153.87
2006-08-24/02:11:41           8149.57
2006-08-24/02:11:42           8145.27
2006-08-24/02:11:43           8140.97
2006-08-24/02:11:44           8136.67
2006-08-24/02:11:45           8132.36
2006-08-24/02:11:46           8128.06
2006-08-24/02:11:47           8123.76
2006-08-24/02:11:48           8119.46
2006-08-24/02:11:49           8115.16
2006-08-24/02:11:50           8110.85
2006-08-24/02:11:51           8106.55
2006-08-24/02:11:52           8102.25
2006-08-24/02:11:53           8097.94
2006-08-24/02:11:54           8093.64
2006-08-24/02:11:55           8089.33
2006-08-24/02:11:56           8085.03
2006-08-24/02:11:57           8080.72
2006-08-24/02:11:58           8076.42
2006-08-24/02:11:59           8072.11
2006-08-24/02:12:00           8067.80
2006-08-24/02:12:01           8063.50
2006-08-24/02:12:02           8059.19
2006-08-24/02:12:03           8054.88
2006-08-24/02:12:04           8050.58
2006-08-24/02:12:05           8046.27
2006-08-24/02:12:06           8041.96
2006-08-24/02:12:07           8037.65
2006-08-24/02:12:08           8033.34
2006-08-24/02:12:09           8029.04
2006-08-24/02:12:10           8024.73
2006-08-24/02:12:11           8020.42
2006-08-24/02:12:12           8016.11
2006-08-24/02:12:13           8011.80
2006-08-24/02:12:14           8007.49
2006-08-24/02:12:15           8003.18
2006-08-24/02:12:16           7998.87
2006-08-24/02:12:17           7994.56
2006-08-24/02:12:18           7990.25
2006-08-24/02:12:19           7985.94
2006-08-24/02:12:20           7981.63
2006-08-24/02:12:21           7977.32
2006-08-24/02:12:22           7973.00
2006-08-24/02:12:23           7968.69
2006-08-24/02:12:24           7964.38
2006-08-24/02:12:25           7960.07
2006-08-24/02:12:26           7955.75
2006-08-24/02:12:27           7951.44
2006-08-24/02:12:28           7947.13
2006-08-24/02:12:29           7942.81
2006-08-24/02:12:30           7938.50
2006-08-24/02:12:31           7934.19
2006-08-24/02:12:32           7929.88
2006-08-24/02:12:33           7925.56
2006-08-24/02:12:34           7921.25
2006-08-24/02:12:35           7916.93
2006-08-24/02:12:36           7912.61
2006-08-24/02:12:37           7908.30
2006-08-24/02:12:38           7903.98
2006-08-24/02:12:39           7899.67
2006-08-24/02:12:40           7895.35
2006-08-24/02:12:41           7891.03
2006-08-24/02:12:42           7886.71
2006-08-24/02:12:43           7882.40
2006-08-24/02:12:44           7878.08
2006-08-24/02:12:45           7873.76
2006-08-24/02:12:46           7869.44
2006-08-24/02:12:47           7865.12
2006-08-24/02:12:48           7860.81
2006-08-24/02:12:49           7856.49
2006-08-24/02:12:50           7852.17
2006-08-24/02:12:51           7847.85
2006-08-24/02:12:52           7843.53
2006-08-24/02:12:53           7839.21
2006-08-24/02:12:54           7834.89
2006-08-24/02:12:55           7830.57
2006-08-24/02:12:56           7826.25
2006-08-24/02:12:57           7821.93
2006-08-24/02:12:58           7817.61
2006-08-24/02:12:59           7813.29
2006-08-24/02:13:00           7808.97
2006-08-24/02:13:01           7804.65
2006-08-24/02:13:02           7800.32
2006-08-24/02:13:03           7796.00
2006-08-24/02:13:04           7791.68
2006-08-24/02:13:05           7787.36
2006-08-24/02:13:06           7783.03
2006-08-24/02:13:07           7778.71
2006-08-24/02:13:08           7774.38
2006-08-24/02:13:09           7770.06
2006-08-24/02:13:10           7765.74
2006-08-24/02:13:11           7761.41
2006-08-24/02:13:12           7757.09
2006-08-24/02:13:13           7752.77
2006-08-24/02:13:14           7748.44
2006-08-24/02:13:15           7744.12
2006-08-24/02:13:16           7739.79
2006-08-24/02:13:17           7735.47
2006-08-24/02:13:18           7731.14
2006-08-24/02:13:19           7726.81
2006-08-24/02:13:20           7722.49
2006-08-24/02:13:21           7718.16
2006-08-24/02:13:22           7713.83
2006-08-24/02:13:23           7709.51
2006-08-24/02:13:24           7705.18
2006-08-24/02:13:25           7700.85
2006-08-24/02:13:26           7696.52
2006-08-24/02:13:27           7692.19
2006-08-24/02:13:28           7687.87
2006-08-24/02:13:29           7683.54
2006-08-24/02:13:30           7679.21
2006-08-24/02:13:31           7674.88
2006-08-24/02:13:32           7670.55
2006-08-24/02:13:33           7666.22
2006-08-24/02:13:34           7661.89
2006-08-24/02:13:35           7657.56
2006-08-24/02:13:36           7653.23
2006-08-24/02:13:37           7648.90
2006-08-24/02:13:38           7644.57
2006-08-24/02:13:39           7640.24
2006-08-24/02:13:40           7635.91
2006-08-24/02:13:41           7631.58
2006-08-24/02:13:42           7627.25
2006-08-24/02:13:43           7622.91
2006-08-24/02:13:44           7618.58
2006-08-24/02:13:45           7614.25
2006-08-24/02:13:46           7609.92
2006-08-24/02:13:47           7605.58
2006-08-24/02:13:48           7601.25
2006-08-24/02:13:49           7596.92
2006-08-24/02:13:50           7592.58
2006-08-24/02:13:51           7588.25
2006-08-24/02:13:52           7583.91
2006-08-24/02:13:53           7579.58
2006-08-24/02:13:54           7575.25
2006-08-24/02:13:55           7570.91
2006-08-24/02:13:56           7566.58
2006-08-24/02:13:57           7562.24
2006-08-24/02:13:58           7557.91
2006-08-24/02:13:59           7553.57
2006-08-24/02:14:00           7549.24
2006-08-24/02:14:01           7544.90
2006-08-24/02:14:02           7540.56
2006-08-24/02:14:03           7536.23
2006-08-24/02:14:04           7531.89
2006-08-24/02:14:05           7527.55
2006-08-24/02:14:06           7523.21
2006-08-24/02:14:07           7518.88
2006-08-24/02:14:08           7514.54
2006-08-24/02:14:09           7510.20
2006-08-24/02:14:10           7505.86
2006-08-24/02:14:11           7501.53
2006-08-24/02:14:12           7497.19
2006-08-24/02:14:13           7492.85
2006-08-24/02:14:14           7488.51
2006-08-24/02:14:15           7484.17
2006-08-24/02:14:16           7479.83
2006-08-24/02:14:17           7475.49
2006-08-24/02:14:18           7471.15
2006-08-24/02:14:19           7466.81
2006-08-24/02:14:20           7462.47
2006-08-24/02:14:21           7458.13
2006-08-24/02:14:22           7453.79
2006-08-24/02:14:23           7449.45
2006-08-24/02:14:24           7445.11
2006-08-24/02:14:25           7440.77
2006-08-24/02:14:26           7436.42
2006-08-24/02:14:27           7432.08
2006-08-24/02:14:28           7427.74
2006-08-24/02:14:29           7423.40
2006-08-24/02:14:30           7419.05
2006-08-24/02:14:31           7414.71
2006-08-24/02:14:32           7410.37
2006-08-24/02:14:33           7406.02
2006-08-24/02:14:34           7401.68
2006-08-24/02:14:35           7397.34
2006-08-24/02:14:36           7392.99
2006-08-24/02:14:37           7388.65
2006-08-24/02:14:38           7384.30
2006-08-24/02:14:39           7379.96
2006-08-24/02:14:40           7375.62
2006-08-24/02:14:41           7371.27
2006-08-24/02:14:42           7366.93
2006-08-24/02:14:43           7362.58
2006-08-24/02:14:44           7358.24
2006-08-24/02:14:45           7353.89
2006-08-24/02:14:46           7349.54
2006-08-24/02:14:47           7345.20
2006-08-24/02:14:48           7340.85
2006-08-24/02:14:49           7336.50
2006-08-24/02:14:50           7332.16
2006-08-24/02:14:51           7327.81
2006-08-24/02:14:52           7323.46
2006-08-24/02:14:53           7319.11
2006-08-24/02:14:54           7314.77
2006-08-24/02:14:55           7310.42
2006-08-24/02:14:56           7306.07
2006-08-24/02:14:57           7301.72
2006-08-24/02:14:58           7297.37
2006-08-24/02:14:59           7293.02
2006-08-24/02:15:00           7288.68
2006-08-24/02:15:01           7284.33
2006-08-24/02:15:02           7279.98
2006-08-24/02:15:03           7275.63
2006-08-24/02:15:04           7271.28
2006-08-24/02:15:05           7266.93
2006-08-24/02:15:06           7262.58
2006-08-24/02:15:07           7258.23
2006-08-24/02:15:08           7253.88
2006-08-24/02:15:09           7249.53
2006-08-24/02:15:10           7245.17
2006-08-24/02:15:11           7240.82
2006-08-24/02:15:12           7236.47
2006-08-24/02:15:13           7232.12
2006-08-24/02:15:14           7227.77
2006-08-24/02:15:15           7223.42
2006-08-24/02:15:16           7219.06
2006-08-24/02:15:17           7214.71
2006-08-24/02:15:18           7210.36
2006-08-24/02:15:19           7206.00
2006-08-24/02:15:20           7201.65
2006-08-24/02:15:21           7197.30
2006-08-24/02:15:22           7192.95
2006-08-24/02:15:23           7188.59
2006-08-24/02:15:24           7184.24
2006-08-24/02:15:25           7179.89
2006-08-24/02:15:26           7175.53
2006-08-24/02:15:27           7171.18
2006-08-24/02:15:28           7166.82
2006-08-24/02:15:29           7162.47
2006-08-24/02:15:30           7158.11
2006-08-24/02:15:31           7153.76
2006-08-24/02:15:32           7149.40
2006-08-24/02:15:33           7145.04
2006-08-24/02:15:34           7140.69
2006-08-24/02:15:35           7136.33
2006-08-24/02:15:36           7131.98
2006-08-24/02:15:37           7127.62
2006-08-24/02:15:38           7123.26
2006-08-24/02:15:39           7118.91
2006-08-24/02:15:40           7114.55
2006-08-24/02:15:41           7110.19
2006-08-24/02:15:42           7105.83
2006-08-24/02:15:43           7101.48
2006-08-24/02:15:44           7097.12
2006-08-24/02:15:45           7092.76
2006-08-24/02:15:46           7088.41
2006-08-24/02:15:47           7084.05
2006-08-24/02:15:48           7079.69
2006-08-24/02:15:49           7075.33
2006-08-24/02:15:50           7070.97
2006-08-24/02:15:51           7066.61
2006-08-24/02:15:52           7062.25
2006-08-24/02:15:53           7057.89
2006-08-24/02:15:54           7053.53
2006-08-24/02:15:55           7049.17
2006-08-24/02:15:56           7044.81
2006-08-24/02:15:57           7040.45
2006-08-24/02:15:58           7036.09
2006-08-24/02:15:59           7031.73
2006-08-24/02:16:00           7027.37
2006-08-24/02:16:01           7023.01
2006-08-24/02:16:02           7018.65
2006-08-24/02:16:03           7014.28
2006-08-24/02:16:04           7009.93
2006-08-24/02:16:05           7005.57
2006-08-24/02:16:06           7001.20
2006-08-24/02:16:07           6996.84
2006-08-24/02:16:08           6992.48
2006-08-24/02:16:09           6988.12
2006-08-24/02:16:10           6983.75
2006-08-24/02:16:11           6979.39
2006-08-24/02:16:12           6975.03
2006-08-24/02:16:13           6970.66
2006-08-24/02:16:14           6966.30
2006-08-24/02:16:15           6961.94
2006-08-24/02:16:16           6957.57
2006-08-24/02:16:17           6953.21
2006-08-24/02:16:18           6948.84
2006-08-24/02:16:19           6944.48
2006-08-24/02:16:20           6940.12
2006-08-24/02:16:21           6935.75
2006-08-24/02:16:22           6931.39
2006-08-24/02:16:23           6927.02
2006-08-24/02:16:24           6922.66
2006-08-24/02:16:25           6918.29
2006-08-24/02:16:26           6913.93
2006-08-24/02:16:27           6909.56
2006-08-24/02:16:28           6905.20
2006-08-24/02:16:29           6900.83
2006-08-24/02:16:30           6896.46
2006-08-24/02:16:31           6892.10
2006-08-24/02:16:32           6887.73
2006-08-24/02:16:33           6883.37
2006-08-24/02:16:34           6879.00
2006-08-24/02:16:35           6874.63
2006-08-24/02:16:36           6870.26
2006-08-24/02:16:37           6865.90
2006-08-24/02:16:38           6861.53
2006-08-24/02:16:39           6857.16
2006-08-24/02:16:40           6852.79
2006-08-24/02:16:41           6848.42
2006-08-24/02:16:42           6844.06
2006-08-24/02:16:43           6839.69
2006-08-24/02:16:44           6835.32
2006-08-24/02:16:45           6830.95
2006-08-24/02:16:46           6826.58
2006-08-24/02:16:47           6822.22
2006-08-24/02:16:48           6817.85
2006-08-24/02:16:49           6813.48
2006-08-24/02:16:50           6809.11
2006-08-24/02:16:51           6804.74
2006-08-24/02:16:52           6800.37
2006-08-24/02:16:53           6796.00
2006-08-24/02:16:54           6791.63
2006-08-24/02:16:55           6787.26
2006-08-24/02:16:56           6782.89
2006-08-24/02:16:57           6778.52
2006-08-24/02:16:58           6774.15
2006-08-24/02:16:59           6769.78
2006-08-24/02:17:00           6765.41
2006-08-24/02:17:01           6761.03
2006-08-24/02:17:02           6756.66
2006-08-24/02:17:03           6752.29
2006-08-24/02:17:04           6747.92
2006-08-24/02:17:05           6743.55
2006-08-24/02:17:06           6739.18
2006-08-24/02:17:07           6734.80
2006-08-24/02:17:08           6730.44
2006-08-24/02:17:09           6726.06
2006-08-24/02:17:10           6721.69
2006-08-24/02:17:11           6717.32
2006-08-24/02:17:12           6712.95
2006-08-24/02:17:13           6708.57
2006-08-24/02:17:14           6704.20
2006-08-24/02:17:15           6699.83
2006-08-24/02:17:16           6695.45
2006-08-24/02:17:17           6691.08
2006-08-24/02:17:18           6686.70
2006-08-24/02:17:19           6682.33
2006-08-24/02:17:20           6677.96
2006-08-24/02:17:21           6673.58
2006-08-24/02:17:22           6669.21
2006-08-24/02:17:23           6664.83
2006-08-24/02:17:24           6660.46
2006-08-24/02:17:25           6656.08
2006-08-24/02:17:26           6651.71
2006-08-24/02:17:27           6647.33
2006-08-24/02:17:28           6642.96
2006-08-24/02:17:29           6638.58
2006-08-24/02:17:30           6634.21
2006-08-24/02:17:31           6629.84
2006-08-24/02:17:32           6625.46
2006-08-24/02:17:33           6621.08
2006-08-24/02:17:34           6616.71
2006-08-24/02:17:35           6612.33
2006-08-24/02:17:36           6607.96
2006-08-24/02:17:37           6603.58
2006-08-24/02:17:38           6599.20
2006-08-24/02:17:39           6594.83
2006-08-24/02:17:40           6590.45
2006-08-24/02:17:41           6586.07
2006-08-24/02:17:42           6581.70
2006-08-24/02:17:43           6577.32
2006-08-24/02:17:44           6572.94
2006-08-24/02:17:45           6568.56
2006-08-24/02:17:46           6564.19
2006-08-24/02:17:47           6559.81
2006-08-24/02:17:48           6555.43
2006-08-24/02:17:49           6551.05
2006-08-24/02:17:50           6546.67
2006-08-24/02:17:51           6542.30
2006-08-24/02:17:52           6537.92
2006-08-24/02:17:53           6533.54
2006-08-24/02:17:54           6529.17
2006-08-24/02:17:55           6524.79
2006-08-24/02:17:56           6520.41
2006-08-24/02:17:57           6516.03
2006-08-24/02:17:58           6511.65
2006-08-24/02:17:59           6507.27
2006-08-24/02:18:00           6502.89
2006-08-24/02:18:01           6498.51
2006-08-24/02:18:02           6494.13
2006-08-24/02:18:03           6489.75
2006-08-24/02:18:04           6485.37
2006-08-24/02:18:05           6480.99
2006-08-24/02:18:06           6476.61
2006-08-24/02:18:07           6472.23
2006-08-24/02:18:08           6467.85
2006-08-24/02:18:09           6463.47
2006-08-24/02:18:10           6459.09
2006-08-24/02:18:11           6454.71
2006-08-24/02:18:12           6450.33
2006-08-24/02:18:13           6445.95
2006-08-24/02:18:14           6441.57
2006-08-24/02:18:15           6437.19
2006-08-24/02:18:16           6432.81
2006-08-24/02:18:17           6428.43
2006-08-24/02:18:18           6424.05
2006-08-24/02:18:19           6419.66
2006-08-24/02:18:20           6415.28
2006-08-24/02:18:21           6410.90
2006-08-24/02:18:22           6406.52
2006-08-24/02:18:23           6402.14
2006-08-24/02:18:24           6397.75
2006-08-24/02:18:25           6393.37
2006-08-24/02:18:26           6388.99
2006-08-24/02:18:27           6384.61
2006-08-24/02:18:28           6380.23
2006-08-24/02:18:29           6375.84
2006-08-24/02:18:30           6371.46
2006-08-24/02:18:31           6367.08
2006-08-24/02:18:32           6362.69
2006-08-24/02:18:33           6358.31
2006-08-24/02:18:34           6353.93
2006-08-24/02:18:35           6349.55
2006-08-24/02:18:36           6345.17
2006-08-24/02:18:37           6340.78
2006-08-24/02:18:38           6336.40
2006-08-24/02:18:39           6332.02
2006-08-24/02:18:40           6327.63
2006-08-24/02:18:41           6323.25
2006-08-24/02:18:42           6318.86
2006-08-24/02:18:43           6314.48
2006-08-24/02:18:44           6310.10
2006-08-24/02:18:45           6305.71
2006-08-24/02:18:46           6301.33
2006-08-24/02:18:47           6296.94
2006-08-24/02:18:48           6292.56
2006-08-24/02:18:49           6288.17
2006-08-24/02:18:50           6283.79
2006-08-24/02:18:51           6279.41
2006-08-24/02:18:52           6275.02
2006-08-24/02:18:53           6270.63
2006-08-24/02:18:54           6266.25
2006-08-24/02:18:55           6261.87
2006-08-24/02:18:56           6257.48
2006-08-24/02:18:57           6253.10
2006-08-24/02:18:58           6248.71
2006-08-24/02:18:59           6244.33
2006-08-24/02:19:00           6239.94
2006-08-24/02:19:01           6235.56
2006-08-24/02:19:02           6231.17
2006-08-24/02:19:03           6226.79
2006-08-24/02:19:04           6222.40
2006-08-24/02:19:05           6218.01
2006-08-24/02:19:06           6213.63
2006-08-24/02:19:07           6209.24
2006-08-24/02:19:08           6204.86
2006-08-24/02:19:09           6200.47
2006-08-24/02:19:10           6196.08
2006-08-24/02:19:11           6191.70
2006-08-24/02:19:12           6187.31
2006-08-24/02:19:13           6182.92
2006-08-24/02:19:14           6178.54
2006-08-24/02:19:15           6174.15
2006-08-24/02:19:16           6169.76
2006-08-24/02:19:17           6165.38
2006-08-24/02:19:18           6160.99
2006-08-24/02:19:19           6156.61
2006-08-24/02:19:20           6152.22
2006-08-24/02:19:21           6147.83
2006-08-24/02:19:22           6143.45
2006-08-24/02:19:23           6139.06
2006-08-24/02:19:24           6134.67
2006-08-24/02:19:25           6130.28
2006-08-24/02:19:26           6125.90
2006-08-24/02:19:27           6121.51
2006-08-24/02:19:28           6117.12
2006-08-24/02:19:29           6112.73
2006-08-24/02:19:30           6108.35
2006-08-24/02:19:31           6103.96
2006-08-24/02:19:32           6099.57
2006-08-24/02:19:33           6095.18
2006-08-24/02:19:34           6090.79
2006-08-24/02:19:35           6086.41
2006-08-24/02:19:36           6082.02
2006-08-24/02:19:37           6077.63
2006-08-24/02:19:38           6073.25
2006-08-24/02:19:39           6068.86
2006-08-24/02:19:40           6064.47
2006-08-24/02:19:41           6060.08
2006-08-24/02:19:42           6055.69
2006-08-24/02:19:43           6051.31
2006-08-24/02:19:44           6046.92
2006-08-24/02:19:45           6042.53
2006-08-24/02:19:46           6038.14
2006-08-24/02:19:47           6033.75
2006-08-24/02:19:48           6029.36
2006-08-24/02:19:49           6024.97
2006-08-24/02:19:50           6020.58
2006-08-24/02:19:51           6016.20
2006-08-24/02:19:52           6011.81
2006-08-24/02:19:53           6007.42
2006-08-24/02:19:54           6003.03
2006-08-24/02:19:55           5998.64
2006-08-24/02:19:56           5994.25
2006-08-24/02:19:57           5989.86
2006-08-24/02:19:58           5985.47
2006-08-24/02:19:59           5981.08
2006-08-24/02:20:00           5976.70
2006-08-24/02:20:01           5972.31
2006-08-24/02:20:02           5967.92
2006-08-24/02:20:03           5963.53
2006-08-24/02:20:04           5959.14
2006-08-24/02:20:05           5954.75
2006-08-24/02:20:06           5950.36
2006-08-24/02:20:07           5945.97
2006-08-24/02:20:08           5941.58
2006-08-24/02:20:09           5937.20
2006-08-24/02:20:10           5932.81
2006-08-24/02:20:11           5928.42
2006-08-24/02:20:12           5924.03
2006-08-24/02:20:13           5919.64
2006-08-24/02:20:14           5915.25
2006-08-24/02:20:15           5910.86
2006-08-24/02:20:16           5906.47
2006-08-24/02:20:17           5902.08
2006-08-24/02:20:18           5897.69
2006-08-24/02:20:19           5893.30
2006-08-24/02:20:20           5888.91
2006-08-24/02:20:21           5884.52
2006-08-24/02:20:22           5880.13
2006-08-24/02:20:23           5875.74
2006-08-24/02:20:24           5871.35
2006-08-24/02:20:25           5866.96
2006-08-24/02:20:26           5862.57
2006-08-24/02:20:27           5858.18
2006-08-24/02:20:28           5853.79
2006-08-24/02:20:29           5849.40
2006-08-24/02:20:30           5845.01
2006-08-24/02:20:31           5840.62
2006-08-24/02:20:32           5836.23
2006-08-24/02:20:33           5831.84
2006-08-24/02:20:34           5827.45
2006-08-24/02:20:35           5823.06
2006-08-24/02:20:36           5818.67
2006-08-24/02:20:37           5814.28
2006-08-24/02:20:38           5809.89
2006-08-24/02:20:39           5805.50
2006-08-24/02:20:40           5801.11
2006-08-24/02:20:41           5796.72
2006-08-24/02:20:42           5792.34
2006-08-24/02:20:43           5787.95
2006-08-24/02:20:44           5783.56
2006-08-24/02:20:45           5779.17
2006-08-24/02:20:46           5774.78
2006-08-24/02:20:47           5770.39
2006-08-24/02:20:48           5766.00
2006-08-24/02:20:49           5761.61
2006-08-24/02:20:50           5757.21
2006-08-24/02:20:51           5752.83
2006-08-24/02:20:52           5748.43
2006-08-24/02:20:53           5744.04
2006-08-24/02:20:54           5739.66
2006-08-24/02:20:55           5735.26
2006-08-24/02:20:56           5730.88
2006-08-24/02:20:57           5726.48
2006-08-24/02:20:58           5722.09
2006-08-24/02:20:59           5717.70
2006-08-24/02:21:00           5713.31
2006-08-24/02:21:01           5708.92
2006-08-24/02:21:02           5704.53
2006-08-24/02:21:03           5700.14
2006-08-24/02:21:04           5695.76
2006-08-24/02:21:05           5691.37
2006-08-24/02:21:06           5686.98
2006-08-24/02:21:07           5682.59
2006-08-24/02:21:08           5678.20
2006-08-24/02:21:09           5673.81
2006-08-24/02:21:10           5669.42
2006-08-24/02:21:11           5665.03
2006-08-24/02:21:12           5660.64
2006-08-24/02:21:13           5656.25
2006-08-24/02:21:14           5651.86
2006-08-24/02:21:15           5647.47
2006-08-24/02:21:16           5643.08
2006-08-24/02:21:17           5638.69
2006-08-24/02:21:18           5634.30
2006-08-24/02:21:19           5629.91
2006-08-24/02:21:20           5625.52
2006-08-24/02:21:21           5621.13
2006-08-24/02:21:22           5616.74
2006-08-24/02:21:23           5612.35
2006-08-24/02:21:24           5607.96
2006-08-24/02:21:25           5603.58
2006-08-24/02:21:26           5599.19
2006-08-24/02:21:27           5594.80
2006-08-24/02:21:28           5590.41
2006-08-24/02:21:29           5586.02
2006-08-24/02:21:30           5581.63
2006-08-24/02:21:31           5577.24
2006-08-24/02:21:32           5572.85
2006-08-24/02:21:33           5568.46
2006-08-24/02:21:34           5564.07
2006-08-24/02:21:35           5559.68
2006-08-24/02:21:36           5555.29
2006-08-24/02:21:37           5550.91
2006-08-24/02:21:38           5546.52
2006-08-24/02:21:39           5542.13
2006-08-24/02:21:40           5537.74
2006-08-24/02:21:41           5533.35
2006-08-24/02:21:42           5528.96
2006-08-24/02:21:43           5524.57
2006-08-24/02:21:44           5520.18
2006-08-24/02:21:45           5515.79
2006-08-24/02:21:46           5511.41
2006-08-24/02:21:47           5507.02
2006-08-24/02:21:48           5502.63
2006-08-24/02:21:49           5498.24
2006-08-24/02:21:50           5493.86
2006-08-24/02:21:51           5489.47
2006-08-24/02:21:52           5485.08
2006-08-24/02:21:53           5480.69
2006-08-24/02:21:54           5476.30
2006-08-24/02:21:55           5471.91
2006-08-24/02:21:56           5467.53
2006-08-24/02:21:57           5463.14
2006-08-24/02:21:58           5458.75
2006-08-24/02:21:59           5454.36
2006-08-24/02:22:00           5449.97
2006-08-24/02:22:01           5445.59
2006-08-24/02:22:02           5441.20
2006-08-24/02:22:03           5436.81
2006-08-24/02:22:04           5432.42
2006-08-24/02:22:05           5428.04
2006-08-24/02:22:06           5423.65
2006-08-24/02:22:07           5419.26
2006-08-24/02:22:08           5414.88
2006-08-24/02:22:09           5410.49
2006-08-24/02:22:10           5406.11
2006-08-24/02:22:11           5401.72
2006-08-24/02:22:12           5397.33
2006-08-24/02:22:13           5392.94
2006-08-24/02:22:14           5388.56
2006-08-24/02:22:15           5384.17
2006-08-24/02:22:16           5379.78
2006-08-24/02:22:17           5375.40
2006-08-24/02:22:18           5371.01
2006-08-24/02:22:19           5366.62
2006-08-24/02:22:20           5362.24
2006-08-24/02:22:21           5357.85
2006-08-24/02:22:22           5353.47
2006-08-24/02:22:23           5349.08
2006-08-24/02:22:24           5344.70
2006-08-24/02:22:25           5340.31
2006-08-24/02:22:26           5335.92
2006-08-24/02:22:27           5331.54
2006-08-24/02:22:28           5327.15
2006-08-24/02:22:29           5322.77
2006-08-24/02:22:30           5318.39
2006-08-24/02:22:31           5314.00
2006-08-24/02:22:32           5309.62
2006-08-24/02:22:33           5305.23
2006-08-24/02:22:34           5300.84
2006-08-24/02:22:35           5296.46
2006-08-24/02:22:36           5292.08
2006-08-24/02:22:37           5287.69
2006-08-24/02:22:38           5283.31
2006-08-24/02:22:39           5278.92
2006-08-24/02:22:40           5274.54
2006-08-24/02:22:41           5270.15
2006-08-24/02:22:42           5265.77
2006-08-24/02:22:43           5261.39
2006-08-24/02:22:44           5257.00
2006-08-24/02:22:45           5252.62
2006-08-24/02:22:46           5248.24
2006-08-24/02:22:47           5243.85
2006-08-24/02:22:48           5239.47
2006-08-24/02:22:49           5235.08
2006-08-24/02:22:50           5230.70
2006-08-24/02:22:51           5226.32
2006-08-24/02:22:52           5221.94
2006-08-24/02:22:53           5217.56
2006-08-24/02:22:54           5213.17
2006-08-24/02:22:55           5208.79
2006-08-24/02:22:56           5204.41
2006-08-24/02:22:57           5200.03
2006-08-24/02:22:58           5195.65
2006-08-24/02:22:59           5191.26
2006-08-24/02:23:00           5186.88
2006-08-24/02:23:01           5182.50
2006-08-24/02:23:02           5178.12
2006-08-24/02:23:03           5173.74
2006-08-24/02:23:04           5169.36
2006-08-24/02:23:05           5164.97
2006-08-24/02:23:06           5160.59
2006-08-24/02:23:07           5156.21
2006-08-24/02:23:08           5151.83
2006-08-24/02:23:09           5147.45
2006-08-24/02:23:10           5143.07
2006-08-24/02:23:11           5138.69
2006-08-24/02:23:12           5134.32
2006-08-24/02:23:13           5129.93
2006-08-24/02:23:14           5125.55
2006-08-24/02:23:15           5121.17
2006-08-24/02:23:16           5116.80
2006-08-24/02:23:17           5112.42
2006-08-24/02:23:18           5108.04
2006-08-24/02:23:19           5103.66
2006-08-24/02:23:20           5099.28
2006-08-24/02:23:21           5094.90
2006-08-24/02:23:22           5090.52
2006-08-24/02:23:23           5086.14
2006-08-24/02:23:24           5081.76
2006-08-24/02:23:25           5077.39
2006-08-24/02:23:26           5073.01
2006-08-24/02:23:27           5068.63
2006-08-24/02:23:28           5064.25
2006-08-24/02:23:29           5059.88
2006-08-24/02:23:30           5055.50
2006-08-24/02:23:31           5051.12
2006-08-24/02:23:32           5046.74
2006-08-24/02:23:33           5042.37
2006-08-24/02:23:34           5038.00
2006-08-24/02:23:35           5033.62
2006-08-24/02:23:36           5029.24
2006-08-24/02:23:37           5024.87
2006-08-24/02:23:38           5020.49
2006-08-24/02:23:39           5016.11
2006-08-24/02:23:40           5011.74
2006-08-24/02:23:41           5007.36
2006-08-24/02:23:42           5002.99
2006-08-24/02:23:43           4998.61
2006-08-24/02:23:44           4994.24
2006-08-24/02:23:45           4989.86
2006-08-24/02:23:46           4985.49
2006-08-24/02:23:47           4981.12
2006-08-24/02:23:48           4976.74
2006-08-24/02:23:49           4972.37
2006-08-24/02:23:50           4967.99
2006-08-24/02:23:51           4963.62
2006-08-24/02:23:52           4959.25
2006-08-24/02:23:53           4954.87
2006-08-24/02:23:54           4950.50
2006-08-24/02:23:55           4946.13
2006-08-24/02:23:56           4941.76
2006-08-24/02:23:57           4937.39
2006-08-24/02:23:58           4933.01
2006-08-24/02:23:59           4928.64
2006-08-24/02:24:00           4924.27
2006-08-24/02:24:01           4919.90
2006-08-24/02:24:02           4915.53
2006-08-24/02:24:03           4911.16
2006-08-24/02:24:04           4906.79
2006-08-24/02:24:05           4902.42
2006-08-24/02:24:06           4898.04
2006-08-24/02:24:07           4893.67
2006-08-24/02:24:08           4889.30
2006-08-24/02:24:09           4884.93
2006-08-24/02:24:10           4880.57
2006-08-24/02:24:11           4876.20
2006-08-24/02:24:12           4871.83
2006-08-24/02:24:13           4867.46
2006-08-24/02:24:14           4863.09
2006-08-24/02:24:15           4858.72
2006-08-24/02:24:16           4854.36
2006-08-24/02:24:17           4849.99
2006-08-24/02:24:18           4845.62
2006-08-24/02:24:19           4841.25
2006-08-24/02:24:20           4836.89
2006-08-24/02:24:21           4832.52
2006-08-24/02:24:22           4828.15
2006-08-24/02:24:23           4823.79
2006-08-24/02:24:24           4819.42
2006-08-24/02:24:25           4815.05
2006-08-24/02:24:26           4810.69
2006-08-24/02:24:27           4806.32
2006-08-24/02:24:28           4801.96
2006-08-24/02:24:29           4797.59
2006-08-24/02:24:30           4793.23
2006-08-24/02:24:31           4788.86
2006-08-24/02:24:32           4784.50
2006-08-24/02:24:33           4780.13
2006-08-24/02:24:34           4775.77
2006-08-24/02:24:35           4771.41
2006-08-24/02:24:36           4767.04
2006-08-24/02:24:37           4762.68
2006-08-24/02:24:38           4758.32
2006-08-24/02:24:39           4753.96
2006-08-24/02:24:40           4749.60
2006-08-24/02:24:41           4745.23
2006-08-24/02:24:42           4740.87
2006-08-24/02:24:43           4736.51
2006-08-24/02:24:44           4732.15
2006-08-24/02:24:45           4727.79
2006-08-24/02:24:46           4723.43
2006-08-24/02:24:47           4719.07
2006-08-24/02:24:48           4714.71
2006-08-24/02:24:49           4710.35
2006-08-24/02:24:50           4705.99
2006-08-24/02:24:51           4701.63
2006-08-24/02:24:52           4697.27
2006-08-24/02:24:53           4692.91
2006-08-24/02:24:54           4688.55
2006-08-24/02:24:55           4684.19
2006-08-24/02:24:56           4679.83
2006-08-24/02:24:57           4675.48
2006-08-24/02:24:58           4671.12
2006-08-24/02:24:59           4666.77
2006-08-24/02:25:00           4662.41
2006-08-24/02:25:01           4658.05
2006-08-24/02:25:02           4653.70
2006-08-24/02:25:03           4649.34
2006-08-24/02:25:04           4644.99
2006-08-24/02:25:05           4640.63
2006-08-24/02:25:06           4636.28
2006-08-24/02:25:07           4631.92
2006-08-24/02:25:08           4627.57
2006-08-24/02:25:09           4623.21
2006-08-24/02:25:10           4618.86
2006-08-24/02:25:11           4614.50
2006-08-24/02:25:12           4610.15
2006-08-24/02:25:13           4605.80
2006-08-24/02:25:14           4601.45
2006-08-24/02:25:15           4597.09
2006-08-24/02:25:16           4592.74
2006-08-24/02:25:17           4588.39
2006-08-24/02:25:18           4584.04
2006-08-24/02:25:19           4579.69
2006-08-24/02:25:20           4575.34
2006-08-24/02:25:21           4570.99
2006-08-24/02:25:22           4566.64
2006-08-24/02:25:23           4562.29
2006-08-24/02:25:24           4557.94
2006-08-24/02:25:25           4553.59
2006-08-24/02:25:26           4549.24
2006-08-24/02:25:27           4544.89
2006-08-24/02:25:28           4540.55
2006-08-24/02:25:29           4536.20
2006-08-24/02:25:30           4531.85
2006-08-24/02:25:31           4527.50
2006-08-24/02:25:32           4523.16
2006-08-24/02:25:33           4518.81
2006-08-24/02:25:34           4514.47
2006-08-24/02:25:35           4510.12
2006-08-24/02:25:36           4505.78
2006-08-24/02:25:37           4501.43
2006-08-24/02:25:38           4497.08
2006-08-24/02:25:39           4492.74
2006-08-24/02:25:40           4488.40
2006-08-24/02:25:41           4484.05
2006-08-24/02:25:42           4479.71
2006-08-24/02:25:43           4475.37
2006-08-24/02:25:44           4471.03
2006-08-24/02:25:45           4466.69
2006-08-24/02:25:46           4462.34
2006-08-24/02:25:47           4458.00
2006-08-24/02:25:48           4453.66
2006-08-24/02:25:49           4449.32
2006-08-24/02:25:50           4444.98
2006-08-24/02:25:51           4440.64
2006-08-24/02:25:52           4436.30
2006-08-24/02:25:53           4431.96
2006-08-24/02:25:54           4427.62
2006-08-24/02:25:55           4423.29
2006-08-24/02:25:56           4418.95
2006-08-24/02:25:57           4414.61
2006-08-24/02:25:58           4410.27
2006-08-24/02:25:59           4405.94
2006-08-24/02:26:00           4401.60
2006-08-24/02:26:01           4397.26
2006-08-24/02:26:02           4392.93
2006-08-24/02:26:03           4388.60
2006-08-24/02:26:04           4384.26
2006-08-24/02:26:05           4379.93
2006-08-24/02:26:06           4375.59
2006-08-24/02:26:07           4371.26
2006-08-24/02:26:08           4366.93
2006-08-24/02:26:09           4362.59
2006-08-24/02:26:10           4358.26
2006-08-24/02:26:11           4353.93
2006-08-24/02:26:12           4349.60
2006-08-24/02:26:13           4345.26
2006-08-24/02:26:14           4340.93
2006-08-24/02:26:15           4336.60
2006-08-24/02:26:16           4332.27
2006-08-24/02:26:17           4327.94
2006-08-24/02:26:18           4323.61
2006-08-24/02:26:19           4319.29
2006-08-24/02:26:20           4314.96
2006-08-24/02:26:21           4310.63
2006-08-24/02:26:22           4306.30
2006-08-24/02:26:23           4301.97
2006-08-24/02:26:24           4297.65
2006-08-24/02:26:25           4293.33
2006-08-24/02:26:26           4289.00
2006-08-24/02:26:27           4284.67
2006-08-24/02:26:28           4280.35
2006-08-24/02:26:29           4276.03
2006-08-24/02:26:30           4271.70
2006-08-24/02:26:31           4267.38
2006-08-24/02:26:32           4263.05
2006-08-24/02:26:33           4258.73
2006-08-24/02:26:34           4254.41
2006-08-24/02:26:35           4250.09
2006-08-24/02:26:36           4245.77
2006-08-24/02:26:37           4241.45
2006-08-24/02:26:38           4237.12
2006-08-24/02:26:39           4232.80
2006-08-24/02:26:40           4228.49
2006-08-24/02:26:41           4224.17
2006-08-24/02:26:42           4219.85
2006-08-24/02:26:43           4215.53
2006-08-24/02:26:44           4211.21
2006-08-24/02:26:45           4206.89
2006-08-24/02:26:46           4202.58
2006-08-24/02:26:47           4198.26
2006-08-24/02:26:48           4193.95
2006-08-24/02:26:49           4189.63
2006-08-24/02:26:50           4185.32
2006-08-24/02:26:51           4181.00
2006-08-24/02:26:52           4176.69
2006-08-24/02:26:53           4172.38
2006-08-24/02:26:54           4168.06
2006-08-24/02:26:55           4163.75
2006-08-24/02:26:56           4159.44
2006-08-24/02:26:57           4155.13
2006-08-24/02:26:58           4150.82
2006-08-24/02:26:59           4146.51
2006-08-24/02:27:00           4142.20
2006-08-24/02:27:01           4137.89
2006-08-24/02:27:02           4133.58
2006-08-24/02:27:03           4129.27
2006-08-24/02:27:04           4124.96
2006-08-24/02:27:05           4120.65
2006-08-24/02:27:06           4116.35
2006-08-24/02:27:07           4112.04
2006-08-24/02:27:08           4107.74
2006-08-24/02:27:09           4103.43
2006-08-24/02:27:10           4099.13
2006-08-24/02:27:11           4094.82
2006-08-24/02:27:12           4090.52
2006-08-24/02:27:13           4086.22
2006-08-24/02:27:14           4081.91
2006-08-24/02:27:15           4077.61
2006-08-24/02:27:16           4073.31
2006-08-24/02:27:17           4069.01
2006-08-24/02:27:18           4064.71
2006-08-24/02:27:19           4060.41
2006-08-24/02:27:20           4056.11
2006-08-24/02:27:21           4051.81
2006-08-24/02:27:22           4047.51
2006-08-24/02:27:23           4043.21
2006-08-24/02:27:24           4038.91
2006-08-24/02:27:25           4034.62
2006-08-24/02:27:26           4030.32
2006-08-24/02:27:27           4026.03
2006-08-24/02:27:28           4021.73
2006-08-24/02:27:29           4017.44
2006-08-24/02:27:30           4013.14
2006-08-24/02:27:31           4008.85
2006-08-24/02:27:32           4004.56
2006-08-24/02:27:33           4000.26
2006-08-24/02:27:34           3995.97
2006-08-24/02:27:35           3991.68
2006-08-24/02:27:36           3987.39
2006-08-24/02:27:37           3983.10
2006-08-24/02:27:38           3978.81
2006-08-24/02:27:39           3974.52
2006-08-24/02:27:40           3970.23
2006-08-24/02:27:41           3965.95
2006-08-24/02:27:42           3961.66
2006-08-24/02:27:43           3957.37
2006-08-24/02:27:44           3953.09
2006-08-24/02:27:45           3948.80
2006-08-24/02:27:46           3944.51
2006-08-24/02:27:47           3940.23
2006-08-24/02:27:48           3935.95
2006-08-24/02:27:49           3931.66
2006-08-24/02:27:50           3927.38
2006-08-24/02:27:51           3923.10
2006-08-24/02:27:52           3918.82
2006-08-24/02:27:53           3914.54
2006-08-24/02:27:54           3910.26
2006-08-24/02:27:55           3905.98
2006-08-24/02:27:56           3901.70
2006-08-24/02:27:57           3897.42
2006-08-24/02:27:58           3893.15
2006-08-24/02:27:59           3888.87
2006-08-24/02:28:00           3884.59
2006-08-24/02:28:01           3880.32
2006-08-24/02:28:02           3876.04
2006-08-24/02:28:03           3871.77
2006-08-24/02:28:04           3867.49
2006-08-24/02:28:05           3863.22
2006-08-24/02:28:06           3858.95
2006-08-24/02:28:07           3854.67
2006-08-24/02:28:08           3850.40
2006-08-24/02:28:09           3846.13
2006-08-24/02:28:10           3841.86
2006-08-24/02:28:11           3837.59
2006-08-24/02:28:12           3833.33
2006-08-24/02:28:13           3829.06
2006-08-24/02:28:14           3824.79
2006-08-24/02:28:15           3820.53
2006-08-24/02:28:16           3816.26
2006-08-24/02:28:17           3811.99
2006-08-24/02:28:18           3807.73
2006-08-24/02:28:19           3803.46
2006-08-24/02:28:20           3799.20
2006-08-24/02:28:21           3794.94
2006-08-24/02:28:22           3790.67
2006-08-24/02:28:23           3786.41
2006-08-24/02:28:24           3782.15
2006-08-24/02:28:25           3777.89
2006-08-24/02:28:26           3773.63
2006-08-24/02:28:27           3769.37
2006-08-24/02:28:28           3765.12
2006-08-24/02:28:29           3760.86
2006-08-24/02:28:30           3756.60
2006-08-24/02:28:31           3752.35
2006-08-24/02:28:32           3748.09
2006-08-24/02:28:33           3743.84
2006-08-24/02:28:34           3739.59
2006-08-24/02:28:35           3735.33
2006-08-24/02:28:36           3731.08
2006-08-24/02:28:37           3726.83
2006-08-24/02:28:38           3722.58
2006-08-24/02:28:39           3718.33
2006-08-24/02:28:40           3714.08
2006-08-24/02:28:41           3709.83
2006-08-24/02:28:42           3705.58
2006-08-24/02:28:43           3701.33
2006-08-24/02:28:44           3697.08
2006-08-24/02:28:45           3692.84
2006-08-24/02:28:46           3688.59
2006-08-24/02:28:47           3684.35
2006-08-24/02:28:48           3680.10
2006-08-24/02:28:49           3675.86
2006-08-24/02:28:50           3671.62
2006-08-24/02:28:51           3667.38
2006-08-24/02:28:52           3663.14
2006-08-24/02:28:53           3658.89
2006-08-24/02:28:54           3654.66
2006-08-24/02:28:55           3650.42
2006-08-24/02:28:56           3646.18
2006-08-24/02:28:57           3641.95
2006-08-24/02:28:58           3637.71
2006-08-24/02:28:59           3633.47
2006-08-24/02:29:00           3629.24
2006-08-24/02:29:01           3625.00
2006-08-24/02:29:02           3620.77
2006-08-24/02:29:03           3616.54
2006-08-24/02:29:04           3612.31
2006-08-24/02:29:05           3608.08
2006-08-24/02:29:06           3603.84
2006-08-24/02:29:07           3599.62
2006-08-24/02:29:08           3595.39
2006-08-24/02:29:09           3591.16
2006-08-24/02:29:10           3586.93
2006-08-24/02:29:11           3582.71
2006-08-24/02:29:12           3578.48
2006-08-24/02:29:13           3574.25
2006-08-24/02:29:14           3570.03
2006-08-24/02:29:15           3565.81
2006-08-24/02:29:16           3561.59
2006-08-24/02:29:17           3557.37
2006-08-24/02:29:18           3553.15
2006-08-24/02:29:19           3548.93
2006-08-24/02:29:20           3544.71
2006-08-24/02:29:21           3540.49
2006-08-24/02:29:22           3536.27
2006-08-24/02:29:23           3532.05
2006-08-24/02:29:24           3527.84
2006-08-24/02:29:25           3523.62
2006-08-24/02:29:26           3519.41
2006-08-24/02:29:27           3515.20
2006-08-24/02:29:28           3510.98
2006-08-24/02:29:29           3506.77
2006-08-24/02:29:30           3502.56
2006-08-24/02:29:31           3498.35
2006-08-24/02:29:32           3494.14
2006-08-24/02:29:33           3489.93
2006-08-24/02:29:34           3485.73
2006-08-24/02:29:35           3481.52
2006-08-24/02:29:36           3477.31
2006-08-24/02:29:37           3473.11
2006-08-24/02:29:38           3468.91
2006-08-24/02:29:39           3464.71
2006-08-24/02:29:40           3460.50
2006-08-24/02:29:41           3456.30
2006-08-24/02:29:42           3452.10
2006-08-24/02:29:43           3447.90
2006-08-24/02:29:44           3443.70
2006-08-24/02:29:45           3439.50
2006-08-24/02:29:46           3435.31
2006-08-24/02:29:47           3431.11
2006-08-24/02:29:48           3426.92
2006-08-24/02:29:49           3422.72
2006-08-24/02:29:50           3418.53
2006-08-24/02:29:51           3414.34
2006-08-24/02:29:52           3410.14
2006-08-24/02:29:53           3405.95
2006-08-24/02:29:54           3401.76
2006-08-24/02:29:55           3397.58
2006-08-24/02:29:56           3393.39
2006-08-24/02:29:57           3389.20
2006-08-24/02:29:58           3385.01
2006-08-24/02:29:59           3380.83
2006-08-24/02:30:00           3376.65
2006-08-24/02:30:01           3372.46
2006-08-24/02:30:02           3368.28
2006-08-24/02:30:03           3364.10
2006-08-24/02:30:04           3359.92
2006-08-24/02:30:05           3355.74
2006-08-24/02:30:06           3351.56
2006-08-24/02:30:07           3347.38
2006-08-24/02:30:08           3343.21
2006-08-24/02:30:09           3339.03
2006-08-24/02:30:10           3334.86
2006-08-24/02:30:11           3330.68
2006-08-24/02:30:12           3326.51
2006-08-24/02:30:13           3322.34
2006-08-24/02:30:14           3318.17
2006-08-24/02:30:15           3314.00
2006-08-24/02:30:16           3309.83
2006-08-24/02:30:17           3305.66
2006-08-24/02:30:18           3301.49
2006-08-24/02:30:19           3297.32
2006-08-24/02:30:20           3293.16
2006-08-24/02:30:21           3289.00
2006-08-24/02:30:22           3284.83
2006-08-24/02:30:23           3280.67
2006-08-24/02:30:24           3276.51
2006-08-24/02:30:25           3272.35
2006-08-24/02:30:26           3268.19
2006-08-24/02:30:27           3264.03
2006-08-24/02:30:28           3259.88
2006-08-24/02:30:29           3255.72
2006-08-24/02:30:30           3251.57
2006-08-24/02:30:31           3247.41
2006-08-24/02:30:32           3243.26
2006-08-24/02:30:33           3239.11
2006-08-24/02:30:34           3234.95
2006-08-24/02:30:35           3230.80
2006-08-24/02:30:36           3226.65
2006-08-24/02:30:37           3222.51
2006-08-24/02:30:38           3218.36
2006-08-24/02:30:39           3214.21
2006-08-24/02:30:40           3210.07
2006-08-24/02:30:41           3205.93
2006-08-24/02:30:42           3201.79
2006-08-24/02:30:43           3197.64
2006-08-24/02:30:44           3193.50
2006-08-24/02:30:45           3189.36
2006-08-24/02:30:46           3185.22
2006-08-24/02:30:47           3181.09
2006-08-24/02:30:48           3176.95
2006-08-24/02:30:49           3172.81
2006-08-24/02:30:50           3168.68
2006-08-24/02:30:51           3164.55
2006-08-24/02:30:52           3160.41
2006-08-24/02:30:53           3156.28
2006-08-24/02:30:54           3152.15
2006-08-24/02:30:55           3148.02
2006-08-24/02:30:56           3143.90
2006-08-24/02:30:57           3139.77
2006-08-24/02:30:58           3135.64
2006-08-24/02:30:59           3131.52
2006-08-24/02:31:00           3127.40
2006-08-24/02:31:01           3123.27
2006-08-24/02:31:02           3119.15
2006-08-24/02:31:03           3115.04
2006-08-24/02:31:04           3110.92
2006-08-24/02:31:05           3106.80
2006-08-24/02:31:06           3102.68
2006-08-24/02:31:07           3098.57
2006-08-24/02:31:08           3094.45
2006-08-24/02:31:09           3090.34
2006-08-24/02:31:10           3086.23
2006-08-24/02:31:11           3082.12
2006-08-24/02:31:12           3078.00
2006-08-24/02:31:13           3073.90
2006-08-24/02:31:14           3069.79
2006-08-24/02:31:15           3065.68
2006-08-24/02:31:16           3061.58
2006-08-24/02:31:17           3057.47
2006-08-24/02:31:18           3053.37
2006-08-24/02:31:19           3049.27
2006-08-24/02:31:20           3045.17
2006-08-24/02:31:21           3041.07
2006-08-24/02:31:22           3036.97
2006-08-24/02:31:23           3032.87
2006-08-24/02:31:24           3028.78
2006-08-24/02:31:25           3024.68
2006-08-24/02:31:26           3020.59
2006-08-24/02:31:27           3016.50
2006-08-24/02:31:28           3012.41
2006-08-24/02:31:29           3008.32
2006-08-24/02:31:30           3004.23
2006-08-24/02:31:31           3000.14
2006-08-24/02:31:32           2996.05
2006-08-24/02:31:33           2991.97
2006-08-24/02:31:34           2987.89
2006-08-24/02:31:35           2983.80
2006-08-24/02:31:36           2979.72
2006-08-24/02:31:37           2975.64
2006-08-24/02:31:38           2971.56
2006-08-24/02:31:39           2967.49
2006-08-24/02:31:40           2963.41
2006-08-24/02:31:41           2959.33
2006-08-24/02:31:42           2955.26
2006-08-24/02:31:43           2951.19
2006-08-24/02:31:44           2947.12
2006-08-24/02:31:45           2943.04
2006-08-24/02:31:46           2938.98
2006-08-24/02:31:47           2934.91
2006-08-24/02:31:48           2930.84
2006-08-24/02:31:49           2926.78
2006-08-24/02:31:50           2922.72
2006-08-24/02:31:51           2918.65
2006-08-24/02:31:52           2914.59
2006-08-24/02:31:53           2910.53
2006-08-24/02:31:54           2906.47
2006-08-24/02:31:55           2902.42
2006-08-24/02:31:56           2898.36
2006-08-24/02:31:57           2894.30
2006-08-24/02:31:58           2890.25
2006-08-24/02:31:59           2886.20
2006-08-24/02:32:00           2882.15
2006-08-24/02:32:01           2878.10
2006-08-24/02:32:02           2874.05
2006-08-24/02:32:03           2870.00
2006-08-24/02:32:04           2865.96
2006-08-24/02:32:05           2861.91
2006-08-24/02:32:06           2857.87
2006-08-24/02:32:07           2853.83
2006-08-24/02:32:08           2849.79
2006-08-24/02:32:09           2845.75
2006-08-24/02:32:10           2841.71
2006-08-24/02:32:11           2837.68
2006-08-24/02:32:12           2833.64
2006-08-24/02:32:13           2829.61
2006-08-24/02:32:14           2825.58
2006-08-24/02:32:15           2821.55
2006-08-24/02:32:16           2817.52
2006-08-24/02:32:17           2813.49
2006-08-24/02:32:18           2809.46
2006-08-24/02:32:19           2805.44
2006-08-24/02:32:20           2801.41
2006-08-24/02:32:21           2797.39
2006-08-24/02:32:22           2793.37
2006-08-24/02:32:23           2789.35
2006-08-24/02:32:24           2785.33
2006-08-24/02:32:25           2781.31
2006-08-24/02:32:26           2777.30
2006-08-24/02:32:27           2773.28
2006-08-24/02:32:28           2769.27
2006-08-24/02:32:29           2765.26
2006-08-24/02:32:30           2761.25
2006-08-24/02:32:31           2757.24
2006-08-24/02:32:32           2753.24
2006-08-24/02:32:33           2749.23
2006-08-24/02:32:34           2745.23
2006-08-24/02:32:35           2741.22
2006-08-24/02:32:36           2737.22
2006-08-24/02:32:37           2733.22
2006-08-24/02:32:38           2729.22
2006-08-24/02:32:39           2725.23
2006-08-24/02:32:40           2721.23
2006-08-24/02:32:41           2717.24
2006-08-24/02:32:42           2713.25
2006-08-24/02:32:43           2709.25
2006-08-24/02:32:44           2705.26
2006-08-24/02:32:45           2701.28
2006-08-24/02:32:46           2697.29
2006-08-24/02:32:47           2693.30
2006-08-24/02:32:48           2689.32
2006-08-24/02:32:49           2685.34
2006-08-24/02:32:50           2681.36
2006-08-24/02:32:51           2677.38
2006-08-24/02:32:52           2673.41
2006-08-24/02:32:53           2669.43
2006-08-24/02:32:54           2665.46
2006-08-24/02:32:55           2661.48
2006-08-24/02:32:56           2657.51
2006-08-24/02:32:57           2653.54
2006-08-24/02:32:58           2649.57
2006-08-24/02:32:59           2645.61
2006-08-24/02:33:00           2641.64
2006-08-24/02:33:01           2637.67
2006-08-24/02:33:02           2633.71
2006-08-24/02:33:03           2629.75
2006-08-24/02:33:04           2625.79
2006-08-24/02:33:05           2621.83
2006-08-24/02:33:06           2617.88
2006-08-24/02:33:07           2613.92
2006-08-24/02:33:08           2609.97
2006-08-24/02:33:09           2606.02
2006-08-24/02:33:10           2602.07
2006-08-24/02:33:11           2598.13
2006-08-24/02:33:12           2594.18
2006-08-24/02:33:13           2590.24
2006-08-24/02:33:14           2586.29
2006-08-24/02:33:15           2582.35
2006-08-24/02:33:16           2578.41
2006-08-24/02:33:17           2574.47
2006-08-24/02:33:18           2570.53
2006-08-24/02:33:19           2566.60
2006-08-24/02:33:20           2562.66
2006-08-24/02:33:21           2558.73
2006-08-24/02:33:22           2554.80
2006-08-24/02:33:23           2550.87
2006-08-24/02:33:24           2546.95
2006-08-24/02:33:25           2543.02
2006-08-24/02:33:26           2539.10
2006-08-24/02:33:27           2535.17
2006-08-24/02:33:28           2531.25
2006-08-24/02:33:29           2527.33
2006-08-24/02:33:30           2523.42
2006-08-24/02:33:31           2519.50
2006-08-24/02:33:32           2515.59
2006-08-24/02:33:33           2511.68
2006-08-24/02:33:34           2507.77
2006-08-24/02:33:35           2503.86
2006-08-24/02:33:36           2499.95
2006-08-24/02:33:37           2496.05
2006-08-24/02:33:38           2492.14
2006-08-24/02:33:39           2488.24
2006-08-24/02:33:40           2484.34
2006-08-24/02:33:41           2480.44
2006-08-24/02:33:42           2476.55
2006-08-24/02:33:43           2472.65
2006-08-24/02:33:44           2468.76
2006-08-24/02:33:45           2464.87
2006-08-24/02:33:46           2460.97
2006-08-24/02:33:47           2457.09
2006-08-24/02:33:48           2453.20
2006-08-24/02:33:49           2449.32
2006-08-24/02:33:50           2445.43
2006-08-24/02:33:51           2441.55
2006-08-24/02:33:52           2437.67
2006-08-24/02:33:53           2433.79
2006-08-24/02:33:54           2429.92
2006-08-24/02:33:55           2426.05
2006-08-24/02:33:56           2422.18
2006-08-24/02:33:57           2418.30
2006-08-24/02:33:58           2414.44
2006-08-24/02:33:59           2410.57
2006-08-24/02:34:00           2406.70
2006-08-24/02:34:01           2402.84
2006-08-24/02:34:02           2398.98
2006-08-24/02:34:03           2395.12
2006-08-24/02:34:04           2391.26
2006-08-24/02:34:05           2387.41
2006-08-24/02:34:06           2383.55
2006-08-24/02:34:07           2379.70
2006-08-24/02:34:08           2375.85
2006-08-24/02:34:09           2372.00
2006-08-24/02:34:10           2368.15
2006-08-24/02:34:11           2364.31
2006-08-24/02:34:12           2360.46
2006-08-24/02:34:13           2356.62
2006-08-24/02:34:14           2352.78
2006-08-24/02:34:15           2348.95
2006-08-24/02:34:16           2345.11
2006-08-24/02:34:17           2341.28
2006-08-24/02:34:18           2337.45
2006-08-24/02:34:19           2333.62
2006-08-24/02:34:20           2329.79
2006-08-24/02:34:21           2325.96
2006-08-24/02:34:22           2322.14
2006-08-24/02:34:23           2318.32
2006-08-24/02:34:24           2314.50
2006-08-24/02:34:25           2310.68
2006-08-24/02:34:26           2306.86
2006-08-24/02:34:27           2303.04
2006-08-24/02:34:28           2299.23
2006-08-24/02:34:29           2295.42
2006-08-24/02:34:30           2291.61
2006-08-24/02:34:31           2287.80
2006-08-24/02:34:32           2284.00
2006-08-24/02:34:33           2280.20
2006-08-24/02:34:34           2276.39
2006-08-24/02:34:35           2272.59
2006-08-24/02:34:36           2268.80
2006-08-24/02:34:37           2265.01
2006-08-24/02:34:38           2261.21
2006-08-24/02:34:39           2257.42
2006-08-24/02:34:40           2253.63
2006-08-24/02:34:41           2249.84
2006-08-24/02:34:42           2246.06
2006-08-24/02:34:43           2242.28
2006-08-24/02:34:44           2238.50
2006-08-24/02:34:45           2234.71
2006-08-24/02:34:46           2230.94
2006-08-24/02:34:47           2227.16
2006-08-24/02:34:48           2223.39
2006-08-24/02:34:49           2219.62
2006-08-24/02:34:50           2215.85
2006-08-24/02:34:51           2212.08
2006-08-24/02:34:52           2208.32
2006-08-24/02:34:53           2204.55
2006-08-24/02:34:54           2200.79
2006-08-24/02:34:55           2197.03
2006-08-24/02:34:56           2193.28
2006-08-24/02:34:57           2189.52
2006-08-24/02:34:58           2185.77
2006-08-24/02:34:59           2182.02
2006-08-24/02:35:00           2178.27
2006-08-24/02:35:01           2174.53
2006-08-24/02:35:02           2170.78
2006-08-24/02:35:03           2167.04
2006-08-24/02:35:04           2163.30
2006-08-24/02:35:05           2159.56
2006-08-24/02:35:06           2155.83
2006-08-24/02:35:07           2152.09
2006-08-24/02:35:08           2148.36
2006-08-24/02:35:09           2144.63
2006-08-24/02:35:10           2140.90
2006-08-24/02:35:11           2137.18
2006-08-24/02:35:12           2133.45
2006-08-24/02:35:13           2129.73
2006-08-24/02:35:14           2126.01
2006-08-24/02:35:15           2122.30
2006-08-24/02:35:16           2118.58
2006-08-24/02:35:17           2114.87
2006-08-24/02:35:18           2111.16
2006-08-24/02:35:19           2107.45
2006-08-24/02:35:20           2103.75
2006-08-24/02:35:21           2100.05
2006-08-24/02:35:22           2096.35
2006-08-24/02:35:23           2092.65
2006-08-24/02:35:24           2088.95
2006-08-24/02:35:25           2085.25
2006-08-24/02:35:26           2081.56
2006-08-24/02:35:27           2077.87
2006-08-24/02:35:28           2074.18
2006-08-24/02:35:29           2070.50
2006-08-24/02:35:30           2066.81
2006-08-24/02:35:31           2063.13
2006-08-24/02:35:32           2059.45
2006-08-24/02:35:33           2055.78
2006-08-24/02:35:34           2052.10
2006-08-24/02:35:35           2048.43
2006-08-24/02:35:36           2044.76
2006-08-24/02:35:37           2041.09
2006-08-24/02:35:38           2037.43
2006-08-24/02:35:39           2033.76
2006-08-24/02:35:40           2030.10
2006-08-24/02:35:41           2026.45
2006-08-24/02:35:42           2022.79
2006-08-24/02:35:43           2019.14
2006-08-24/02:35:44           2015.48
2006-08-24/02:35:45           2011.84
2006-08-24/02:35:46           2008.19
2006-08-24/02:35:47           2004.54
2006-08-24/02:35:48           2000.90
2006-08-24/02:35:49           1997.26
2006-08-24/02:35:50           1993.62
2006-08-24/02:35:51           1989.99
2006-08-24/02:35:52           1986.36
2006-08-24/02:35:53           1982.73
2006-08-24/02:35:54           1979.10
2006-08-24/02:35:55           1975.47
2006-08-24/02:35:56           1971.85
2006-08-24/02:35:57           1968.23
2006-08-24/02:35:58           1964.61
2006-08-24/02:35:59           1960.99
2006-08-24/02:36:00           1957.38
2006-08-24/02:36:01           1953.77
2006-08-24/02:36:02           1950.16
2006-08-24/02:36:03           1946.55
2006-08-24/02:36:04           1942.95
2006-08-24/02:36:05           1939.35
2006-08-24/02:36:06           1935.75
2006-08-24/02:36:07           1932.15
2006-08-24/02:36:08           1928.56
2006-08-24/02:36:09           1924.96
2006-08-24/02:36:10           1921.38
2006-08-24/02:36:11           1917.79
2006-08-24/02:36:12           1914.20
2006-08-24/02:36:13           1910.62
2006-08-24/02:36:14           1907.04
2006-08-24/02:36:15           1903.46
2006-08-24/02:36:16           1899.89
2006-08-24/02:36:17           1896.32
2006-08-24/02:36:18           1892.75
2006-08-24/02:36:19           1889.18
2006-08-24/02:36:20           1885.62
2006-08-24/02:36:21           1882.06
2006-08-24/02:36:22           1878.50
2006-08-24/02:36:23           1874.94
2006-08-24/02:36:24           1871.39
2006-08-24/02:36:25           1867.83
2006-08-24/02:36:26           1864.29
2006-08-24/02:36:27           1860.74
2006-08-24/02:36:28           1857.19
2006-08-24/02:36:29           1853.65
2006-08-24/02:36:30           1850.11
2006-08-24/02:36:31           1846.58
2006-08-24/02:36:32           1843.04
2006-08-24/02:36:33           1839.51
2006-08-24/02:36:34           1835.98
2006-08-24/02:36:35           1832.46
2006-08-24/02:36:36           1828.93
2006-08-24/02:36:37           1825.41
2006-08-24/02:36:38           1821.89
2006-08-24/02:36:39           1818.38
2006-08-24/02:36:40           1814.87
2006-08-24/02:36:41           1811.35
2006-08-24/02:36:42           1807.85
2006-08-24/02:36:43           1804.34
2006-08-24/02:36:44           1800.84
2006-08-24/02:36:45           1797.34
2006-08-24/02:36:46           1793.85
2006-08-24/02:36:47           1790.35
2006-08-24/02:36:48           1786.86
2006-08-24/02:36:49           1783.37
2006-08-24/02:36:50           1779.88
2006-08-24/02:36:51           1776.40
2006-08-24/02:36:52           1772.92
2006-08-24/02:36:53           1769.44
2006-08-24/02:36:54           1765.96
2006-08-24/02:36:55           1762.49
2006-08-24/02:36:56           1759.02
2006-08-24/02:36:57           1755.55
2006-08-24/02:36:58           1752.09
2006-08-24/02:36:59           1748.63
2006-08-24/02:37:00           1745.17
2006-08-24/02:37:01           1741.71
2006-08-24/02:37:02           1738.26
2006-08-24/02:37:03           1734.81
2006-08-24/02:37:04           1731.36
2006-08-24/02:37:05           1727.91
2006-08-24/02:37:06           1724.47
2006-08-24/02:37:07           1721.04
2006-08-24/02:37:08           1717.60
2006-08-24/02:37:09           1714.16
2006-08-24/02:37:10           1710.73
2006-08-24/02:37:11           1707.30
2006-08-24/02:37:12           1703.88
2006-08-24/02:37:13           1700.46
2006-08-24/02:37:14           1697.04
2006-08-24/02:37:15           1693.62
2006-08-24/02:37:16           1690.20
2006-08-24/02:37:17           1686.79
2006-08-24/02:37:18           1683.38
2006-08-24/02:37:19           1679.98
2006-08-24/02:37:20           1676.57
2006-08-24/02:37:21           1673.17
2006-08-24/02:37:22           1669.78
2006-08-24/02:37:23           1666.38
2006-08-24/02:37:24           1662.99
2006-08-24/02:37:25           1659.60
2006-08-24/02:37:26           1656.22
2006-08-24/02:37:27           1652.83
2006-08-24/02:37:28           1649.46
2006-08-24/02:37:29           1646.08
2006-08-24/02:37:30           1642.71
2006-08-24/02:37:31           1639.34
2006-08-24/02:37:32           1635.97
2006-08-24/02:37:33           1632.60
2006-08-24/02:37:34           1629.24
2006-08-24/02:37:35           1625.88
2006-08-24/02:37:36           1622.53
2006-08-24/02:37:37           1619.17
2006-08-24/02:37:38           1615.82
2006-08-24/02:37:39           1612.48
2006-08-24/02:37:40           1609.13
2006-08-24/02:37:41           1605.79
2006-08-24/02:37:42           1602.45
2006-08-24/02:37:43           1599.12
2006-08-24/02:37:44           1595.79
2006-08-24/02:37:45           1592.46
2006-08-24/02:37:46           1589.13
2006-08-24/02:37:47           1585.81
2006-08-24/02:37:48           1582.49
2006-08-24/02:37:49           1579.17
2006-08-24/02:37:50           1575.86
2006-08-24/02:37:51           1572.55
2006-08-24/02:37:52           1569.24
2006-08-24/02:37:53           1565.94
2006-08-24/02:37:54           1562.64
2006-08-24/02:37:55           1559.34
2006-08-24/02:37:56           1556.04
2006-08-24/02:37:57           1552.75
2006-08-24/02:37:58           1549.46
2006-08-24/02:37:59           1546.17
2006-08-24/02:38:00           1542.89
2006-08-24/02:38:01           1539.61
2006-08-24/02:38:02           1536.34
2006-08-24/02:38:03           1533.06
2006-08-24/02:38:04           1529.79
2006-08-24/02:38:05           1526.52
2006-08-24/02:38:06           1523.26
2006-08-24/02:38:07           1520.00
2006-08-24/02:38:08           1516.74
2006-08-24/02:38:09           1513.49
2006-08-24/02:38:10           1510.24
2006-08-24/02:38:11           1506.99
2006-08-24/02:38:12           1503.75
2006-08-24/02:38:13           1500.51
2006-08-24/02:38:14           1497.27
2006-08-24/02:38:15           1494.03
2006-08-24/02:38:16           1490.80
2006-08-24/02:38:17           1487.57
2006-08-24/02:38:18           1484.35
2006-08-24/02:38:19           1481.12
2006-08-24/02:38:20           1477.91
2006-08-24/02:38:21           1474.69
2006-08-24/02:38:22           1471.48
2006-08-24/02:38:23           1468.27
2006-08-24/02:38:24           1465.06
2006-08-24/02:38:25           1461.86
2006-08-24/02:38:26           1458.66
2006-08-24/02:38:27           1455.46
2006-08-24/02:38:28           1452.27
2006-08-24/02:38:29           1449.08
2006-08-24/02:38:30           1445.90
2006-08-24/02:38:31           1442.71
2006-08-24/02:38:32           1439.54
2006-08-24/02:38:33           1436.36
2006-08-24/02:38:34           1433.19
2006-08-24/02:38:35           1430.02
2006-08-24/02:38:36           1426.85
2006-08-24/02:38:37           1423.69
2006-08-24/02:38:38           1420.53
2006-08-24/02:38:39           1417.38
2006-08-24/02:38:40           1414.23
2006-08-24/02:38:41           1411.08
2006-08-24/02:38:42           1407.93
2006-08-24/02:38:43           1404.79
2006-08-24/02:38:44           1401.65
2006-08-24/02:38:45           1398.51
2006-08-24/02:38:46           1395.38
2006-08-24/02:38:47           1392.25
2006-08-24/02:38:48           1389.13
2006-08-24/02:38:49           1386.01
2006-08-24/02:38:50           1382.89
2006-08-24/02:38:51           1379.77
2006-08-24/02:38:52           1376.66
2006-08-24/02:38:53           1373.56
2006-08-24/02:38:54           1370.45
2006-08-24/02:38:55           1367.35
2006-08-24/02:38:56           1364.26
2006-08-24/02:38:57           1361.16
2006-08-24/02:38:58           1358.07
2006-08-24/02:38:59           1354.99
2006-08-24/02:39:00           1351.90
2006-08-24/02:39:01           1348.82
2006-08-24/02:39:02           1345.75
2006-08-24/02:39:03           1342.67
2006-08-24/02:39:04           1339.61
2006-08-24/02:39:05           1336.54
2006-08-24/02:39:06           1333.48
2006-08-24/02:39:07           1330.42
2006-08-24/02:39:08           1327.37
2006-08-24/02:39:09           1324.31
2006-08-24/02:39:10           1321.27
2006-08-24/02:39:11           1318.22
2006-08-24/02:39:12           1315.18
2006-08-24/02:39:13           1312.15
2006-08-24/02:39:14           1309.11
2006-08-24/02:39:15           1306.09
2006-08-24/02:39:16           1303.06
2006-08-24/02:39:17           1300.04
2006-08-24/02:39:18           1297.02
2006-08-24/02:39:19           1294.01
2006-08-24/02:39:20           1291.00
2006-08-24/02:39:21           1287.99
2006-08-24/02:39:22           1284.98
2006-08-24/02:39:23           1281.98
2006-08-24/02:39:24           1278.99
2006-08-24/02:39:25           1276.00
2006-08-24/02:39:26           1273.01
2006-08-24/02:39:27           1270.02
2006-08-24/02:39:28           1267.04
2006-08-24/02:39:29           1264.06
2006-08-24/02:39:30           1261.09
2006-08-24/02:39:31           1258.12
2006-08-24/02:39:32           1255.15
2006-08-24/02:39:33           1252.19
2006-08-24/02:39:34           1249.23
2006-08-24/02:39:35           1246.27
2006-08-24/02:39:36           1243.32
2006-08-24/02:39:37           1240.38
2006-08-24/02:39:38           1237.43
2006-08-24/02:39:39           1234.49
2006-08-24/02:39:40           1231.56
2006-08-24/02:39:41           1228.62
2006-08-24/02:39:42           1225.70
2006-08-24/02:39:43           1222.77
2006-08-24/02:39:44           1219.85
2006-08-24/02:39:45           1216.93
2006-08-24/02:39:46           1214.02
2006-08-24/02:39:47           1211.11
2006-08-24/02:39:48           1208.21
2006-08-24/02:39:49           1205.30
2006-08-24/02:39:50           1202.40
2006-08-24/02:39:51           1199.51
2006-08-24/02:39:52           1196.62
2006-08-24/02:39:53           1193.73
2006-08-24/02:39:54           1190.85
2006-08-24/02:39:55           1187.97
2006-08-24/02:39:56           1185.10
2006-08-24/02:39:57           1182.23
2006-08-24/02:39:58           1179.37
2006-08-24/02:39:59           1176.50
2006-08-24/02:40:00           1173.64
2006-08-24/02:40:01           1170.79
2006-08-24/02:40:02           1167.94
2006-08-24/02:40:03           1165.09
2006-08-24/02:40:04           1162.25
2006-08-24/02:40:05           1159.41
2006-08-24/02:40:06           1156.58
2006-08-24/02:40:07           1153.75
2006-08-24/02:40:08           1150.92
2006-08-24/02:40:09           1148.10
2006-08-24/02:40:10           1145.28
2006-08-24/02:40:11           1142.46
2006-08-24/02:40:12           1139.65
2006-08-24/02:40:13           1136.84
2006-08-24/02:40:14           1134.04
2006-08-24/02:40:15           1131.24
2006-08-24/02:40:16           1128.45
2006-08-24/02:40:17           1125.66
2006-08-24/02:40:18           1122.87
2006-08-24/02:40:19           1120.09
2006-08-24/02:40:20           1117.31
2006-08-24/02:40:21           1114.54
2006-08-24/02:40:22           1111.77
2006-08-24/02:40:23           1109.00
2006-08-24/02:40:24           1106.24
2006-08-24/02:40:25           1103.48
2006-08-24/02:40:26           1100.73
2006-08-24/02:40:27           1097.98
2006-08-24/02:40:28           1095.24
2006-08-24/02:40:29           1092.50
2006-08-24/02:40:30           1089.76
2006-08-24/02:40:31           1087.03
2006-08-24/02:40:32           1084.30
2006-08-24/02:40:33           1081.57
2006-08-24/02:40:34           1078.85
2006-08-24/02:40:35           1076.14
2006-08-24/02:40:36           1073.43
2006-08-24/02:40:37           1070.72
2006-08-24/02:40:38           1068.02
2006-08-24/02:40:39           1065.32
2006-08-24/02:40:40           1062.62
2006-08-24/02:40:41           1059.93
2006-08-24/02:40:42           1057.25
2006-08-24/02:40:43           1054.56
2006-08-24/02:40:44           1051.89
2006-08-24/02:40:45           1049.21
2006-08-24/02:40:46           1046.54
2006-08-24/02:40:47           1043.88
2006-08-24/02:40:48           1041.22
2006-08-24/02:40:49           1038.56
2006-08-24/02:40:50           1035.91
2006-08-24/02:40:51           1033.26
2006-08-24/02:40:52           1030.62
2006-08-24/02:40:53           1027.98
2006-08-24/02:40:54           1025.35
2006-08-24/02:40:55           1022.71
2006-08-24/02:40:56           1020.09
2006-08-24/02:40:57           1017.47
2006-08-24/02:40:58           1014.85
2006-08-24/02:40:59           1012.24
2006-08-24/02:41:00           1009.63
2006-08-24/02:41:01           1007.02
2006-08-24/02:41:02           1004.43
2006-08-24/02:41:03           1001.83
2006-08-24/02:41:04           999.242
2006-08-24/02:41:05           996.655
2006-08-24/02:41:06           994.073
2006-08-24/02:41:07           991.495
2006-08-24/02:41:08           988.922
2006-08-24/02:41:09           986.353
2006-08-24/02:41:10           983.789
2006-08-24/02:41:11           981.229
2006-08-24/02:41:12           978.674
2006-08-24/02:41:13           976.123
2006-08-24/02:41:14           973.577
2006-08-24/02:41:15           971.035
2006-08-24/02:41:16           968.497
2006-08-24/02:41:17           965.964
2006-08-24/02:41:18           963.436
2006-08-24/02:41:19           960.912
2006-08-24/02:41:20           958.393
2006-08-24/02:41:21           955.878
2006-08-24/02:41:22           953.368
2006-08-24/02:41:23           950.862
2006-08-24/02:41:24           948.363
2006-08-24/02:41:25           945.867
2006-08-24/02:41:26           943.375
2006-08-24/02:41:27           940.887
2006-08-24/02:41:28           938.404
2006-08-24/02:41:29           935.926
2006-08-24/02:41:30           933.452
2006-08-24/02:41:31           930.983
2006-08-24/02:41:32           928.519
2006-08-24/02:41:33           926.059
2006-08-24/02:41:34           923.604
2006-08-24/02:41:35           921.153
2006-08-24/02:41:36           918.707
2006-08-24/02:41:37           916.266
2006-08-24/02:41:38           913.829
2006-08-24/02:41:39           911.397
2006-08-24/02:41:40           908.970
2006-08-24/02:41:41           906.548
2006-08-24/02:41:42           904.130
2006-08-24/02:41:43           901.717
2006-08-24/02:41:44           899.308
2006-08-24/02:41:45           896.907
2006-08-24/02:41:46           894.508
2006-08-24/02:41:47           892.113
2006-08-24/02:41:48           889.724
2006-08-24/02:41:49           887.339
2006-08-24/02:41:50           884.958
2006-08-24/02:41:51           882.583
2006-08-24/02:41:52           880.212
2006-08-24/02:41:53           877.847
2006-08-24/02:41:54           875.485
2006-08-24/02:41:55           873.129
2006-08-24/02:41:56           870.778
2006-08-24/02:41:57           868.431
2006-08-24/02:41:58           866.089
2006-08-24/02:41:59           863.752
2006-08-24/02:42:00           861.420
2006-08-24/02:42:01           859.092
2006-08-24/02:42:02           856.769
2006-08-24/02:42:03           854.452
2006-08-24/02:42:04           852.139
2006-08-24/02:42:05           849.831
2006-08-24/02:42:06           847.530
2006-08-24/02:42:07           845.231
2006-08-24/02:42:08           842.938
2006-08-24/02:42:09           840.649
2006-08-24/02:42:10           838.365
2006-08-24/02:42:11           836.087
2006-08-24/02:42:12           833.813
2006-08-24/02:42:13           831.544
2006-08-24/02:42:14           829.279
2006-08-24/02:42:15           827.020
2006-08-24/02:42:16           824.766
2006-08-24/02:42:17           822.517
2006-08-24/02:42:18           820.272
2006-08-24/02:42:19           818.033
2006-08-24/02:42:20           815.798
2006-08-24/02:42:21           813.569
2006-08-24/02:42:22           811.344
2006-08-24/02:42:23           809.125
2006-08-24/02:42:24           806.910
2006-08-24/02:42:25           804.701
2006-08-24/02:42:26           802.496
2006-08-24/02:42:27           800.297
2006-08-24/02:42:28           798.104
2006-08-24/02:42:29           795.915
2006-08-24/02:42:30           793.730
2006-08-24/02:42:31           791.551
2006-08-24/02:42:32           789.376
2006-08-24/02:42:33           787.207
2006-08-24/02:42:34           785.043
2006-08-24/02:42:35           782.884
2006-08-24/02:42:36           780.729
2006-08-24/02:42:37           778.580
2006-08-24/02:42:38           776.436
2006-08-24/02:42:39           774.297
2006-08-24/02:42:40           772.164
2006-08-24/02:42:41           770.035
2006-08-24/02:42:42           767.911
2006-08-24/02:42:43           765.793
2006-08-24/02:42:44           763.680
2006-08-24/02:42:45           761.571
2006-08-24/02:42:46           759.468
2006-08-24/02:42:47           757.370
2006-08-24/02:42:48           755.278
2006-08-24/02:42:49           753.192
2006-08-24/02:42:50           751.110
2006-08-24/02:42:51           749.033
2006-08-24/02:42:52           746.960
2006-08-24/02:42:53           744.894
2006-08-24/02:42:54           742.832
2006-08-24/02:42:55           740.775
2006-08-24/02:42:56           738.724
2006-08-24/02:42:57           736.678
2006-08-24/02:42:58           734.637
2006-08-24/02:42:59           732.602
2006-08-24/02:43:00           730.571
2006-08-24/02:43:01           728.546
2006-08-24/02:43:02           726.526
2006-08-24/02:43:03           724.512
2006-08-24/02:43:04           722.503
2006-08-24/02:43:05           720.498
2006-08-24/02:43:06           718.500
2006-08-24/02:43:07           716.506
2006-08-24/02:43:08           714.518
2006-08-24/02:43:09           712.535
2006-08-24/02:43:10           710.558
2006-08-24/02:43:11           708.587
2006-08-24/02:43:12           706.620
2006-08-24/02:43:13           704.659
2006-08-24/02:43:14           702.702
2006-08-24/02:43:15           700.751
2006-08-24/02:43:16           698.806
2006-08-24/02:43:17           696.865
2006-08-24/02:43:18           694.931
2006-08-24/02:43:19           693.001
2006-08-24/02:43:20           691.077
2006-08-24/02:43:21           689.158
2006-08-24/02:43:22           687.245
2006-08-24/02:43:23           685.337
2006-08-24/02:43:24           683.434
2006-08-24/02:43:25           681.537
2006-08-24/02:43:26           679.645
2006-08-24/02:43:27           677.759
2006-08-24/02:43:28           675.878
2006-08-24/02:43:29           674.002
2006-08-24/02:43:30           672.132
2006-08-24/02:43:31           670.268
2006-08-24/02:43:32           668.410
2006-08-24/02:43:33           666.557
2006-08-24/02:43:34           664.708
2006-08-24/02:43:35           662.865
2006-08-24/02:43:36           661.028
2006-08-24/02:43:37           659.196
2006-08-24/02:43:38           657.370
2006-08-24/02:43:39           655.549
2006-08-24/02:43:40           653.734
2006-08-24/02:43:41           651.924
2006-08-24/02:43:42           650.120
2006-08-24/02:43:43           648.321
2006-08-24/02:43:44           646.528
2006-08-24/02:43:45           644.740
2006-08-24/02:43:46           642.958
2006-08-24/02:43:47           641.181
2006-08-24/02:43:48           639.410
2006-08-24/02:43:49           637.645
2006-08-24/02:43:50           635.885
2006-08-24/02:43:51           634.130
2006-08-24/02:43:52           632.381
2006-08-24/02:43:53           630.638
2006-08-24/02:43:54           628.902
2006-08-24/02:43:55           627.170
2006-08-24/02:43:56           625.444
2006-08-24/02:43:57           623.723
2006-08-24/02:43:58           622.008
2006-08-24/02:43:59           620.298
2006-08-24/02:44:00           618.594
2006-08-24/02:44:01           616.896
2006-08-24/02:44:02           615.203
2006-08-24/02:44:03           613.516
2006-08-24/02:44:04           611.835
2006-08-24/02:44:05           610.159
2006-08-24/02:44:06           608.489
2006-08-24/02:44:07           606.825
2006-08-24/02:44:08           605.166
2006-08-24/02:44:09           603.513
2006-08-24/02:44:10           601.866
2006-08-24/02:44:11           600.225
2006-08-24/02:44:12           598.589
2006-08-24/02:44:13           596.958
2006-08-24/02:44:14           595.334
2006-08-24/02:44:15           593.717
2006-08-24/02:44:16           592.104
2006-08-24/02:44:17           590.497
2006-08-24/02:44:18           588.895
2006-08-24/02:44:19           587.299
2006-08-24/02:44:20           585.709
2006-08-24/02:44:21           584.125
2006-08-24/02:44:22           582.546
2006-08-24/02:44:23           580.974
2006-08-24/02:44:24           579.407
2006-08-24/02:44:25           577.845
2006-08-24/02:44:26           576.290
2006-08-24/02:44:27           574.740
2006-08-24/02:44:28           573.196
2006-08-24/02:44:29           571.658
2006-08-24/02:44:30           570.126
2006-08-24/02:44:31           568.600
2006-08-24/02:44:32           567.079
2006-08-24/02:44:33           565.564
2006-08-24/02:44:34           564.055
2006-08-24/02:44:35           562.552
2006-08-24/02:44:36           561.057
2006-08-24/02:44:37           559.565
2006-08-24/02:44:38           558.080
2006-08-24/02:44:39           556.600
2006-08-24/02:44:40           555.126
2006-08-24/02:44:41           553.658
2006-08-24/02:44:42           552.196
2006-08-24/02:44:43           550.740
2006-08-24/02:44:44           549.290
2006-08-24/02:44:45           547.845
2006-08-24/02:44:46           546.407
2006-08-24/02:44:47           544.974
2006-08-24/02:44:48           543.547
2006-08-24/02:44:49           542.127
2006-08-24/02:44:50           540.712
2006-08-24/02:44:51           539.303
2006-08-24/02:44:52           537.900
2006-08-24/02:44:53           536.503
2006-08-24/02:44:54           535.112
2006-08-24/02:44:55           533.726
2006-08-24/02:44:56           532.347
2006-08-24/02:44:57           530.974
2006-08-24/02:44:58           529.608
2006-08-24/02:44:59           528.247
2006-08-24/02:45:00           526.891
2006-08-24/02:45:01           525.542
2006-08-24/02:45:02           524.199
2006-08-24/02:45:03           522.861
2006-08-24/02:45:04           521.530
2006-08-24/02:45:05           520.204
2006-08-24/02:45:06           518.885
2006-08-24/02:45:07           517.572
2006-08-24/02:45:08           516.264
2006-08-24/02:45:09           514.963
2006-08-24/02:45:10           513.668
2006-08-24/02:45:11           512.378
2006-08-24/02:45:12           511.095
2006-08-24/02:45:13           509.818
2006-08-24/02:45:14           508.547
2006-08-24/02:45:15           507.281
2006-08-24/02:45:16           506.022
2006-08-24/02:45:17           504.769
2006-08-24/02:45:18           503.522
2006-08-24/02:45:19           502.283
2006-08-24/02:45:20           501.048
2006-08-24/02:45:21           499.819
2006-08-24/02:45:22           498.597
2006-08-24/02:45:23           497.380
2006-08-24/02:45:24           496.170
2006-08-24/02:45:25           494.965
2006-08-24/02:45:26           493.767
2006-08-24/02:45:27           492.575
2006-08-24/02:45:28           491.389
2006-08-24/02:45:29           490.209
2006-08-24/02:45:30           489.035
2006-08-24/02:45:31           487.868
2006-08-24/02:45:32           486.706
2006-08-24/02:45:33           485.551
2006-08-24/02:45:34           484.401
2006-08-24/02:45:35           483.258
2006-08-24/02:45:36           482.121
2006-08-24/02:45:37           480.991
2006-08-24/02:45:38           479.866
2006-08-24/02:45:39           478.748
2006-08-24/02:45:40           477.636
2006-08-24/02:45:41           476.530
2006-08-24/02:45:42           475.430
2006-08-24/02:45:43           474.337
2006-08-24/02:45:44           473.249
2006-08-24/02:45:45           472.168
2006-08-24/02:45:46           471.092
2006-08-24/02:45:47           470.024
2006-08-24/02:45:48           468.961
2006-08-24/02:45:49           467.904
2006-08-24/02:45:50           466.854
2006-08-24/02:45:51           465.810
2006-08-24/02:45:52           464.772
2006-08-24/02:45:53           463.740
2006-08-24/02:45:54           462.715
2006-08-24/02:45:55           461.695
2006-08-24/02:45:56           460.682
2006-08-24/02:45:57           459.676
2006-08-24/02:45:58           458.675
2006-08-24/02:45:59           457.681
2006-08-24/02:46:00           456.693
2006-08-24/02:46:01           455.711
2006-08-24/02:46:02           454.737
2006-08-24/02:46:03           453.767
2006-08-24/02:46:04           452.804
2006-08-24/02:46:05           451.848
2006-08-24/02:46:06           450.897
2006-08-24/02:46:07           449.953
2006-08-24/02:46:08           449.015
2006-08-24/02:46:09           448.084
2006-08-24/02:46:10           447.159
2006-08-24/02:46:11           446.240
2006-08-24/02:46:12           445.327
2006-08-24/02:46:13           444.421
2006-08-24/02:46:14           443.521
2006-08-24/02:46:15           442.627
2006-08-24/02:46:16           441.739
2006-08-24/02:46:17           440.858
2006-08-24/02:46:18           439.984
2006-08-24/02:46:19           439.115
2006-08-24/02:46:20           438.253
2006-08-24/02:46:21           437.397
2006-08-24/02:46:22           436.548
2006-08-24/02:46:23           435.706
2006-08-24/02:46:24           434.869
2006-08-24/02:46:25           434.038
2006-08-24/02:46:26           433.214
2006-08-24/02:46:27           432.397
2006-08-24/02:46:28           431.585
2006-08-24/02:46:29           430.780
2006-08-24/02:46:30           429.982
2006-08-24/02:46:31           429.189
2006-08-24/02:46:32           428.404
2006-08-24/02:46:33           427.624
2006-08-24/02:46:34           426.851
2006-08-24/02:46:35           426.084
2006-08-24/02:46:36           425.324
2006-08-24/02:46:37           424.570
2006-08-24/02:46:38           423.822
2006-08-24/02:46:39           423.081
2006-08-24/02:46:40           422.346
2006-08-24/02:46:41           421.618
2006-08-24/02:46:42           420.896
2006-08-24/02:46:43           420.180
2006-08-24/02:46:44           419.471
2006-08-24/02:46:45           418.769
2006-08-24/02:46:46           418.073
2006-08-24/02:46:47           417.383
2006-08-24/02:46:48           416.699
2006-08-24/02:46:49           416.022
2006-08-24/02:46:50           415.351
2006-08-24/02:46:51           414.687
2006-08-24/02:46:52           414.029
2006-08-24/02:46:53           413.378
2006-08-24/02:46:54           412.733
2006-08-24/02:46:55           412.094
2006-08-24/02:46:56           411.462
2006-08-24/02:46:57           410.837
2006-08-24/02:46:58           410.218
2006-08-24/02:46:59           409.605
2006-08-24/02:47:00           408.999
2006-08-24/02:47:01           408.399
2006-08-24/02:47:02           407.805
2006-08-24/02:47:03           407.218
2006-08-24/02:47:04           406.638
2006-08-24/02:47:05           406.064
2006-08-24/02:47:06           405.497
2006-08-24/02:47:07           404.936
2006-08-24/02:47:08           404.381
2006-08-24/02:47:09           403.833
2006-08-24/02:47:10           403.292
2006-08-24/02:47:11           402.757
2006-08-24/02:47:12           402.228
2006-08-24/02:47:13           401.706
2006-08-24/02:47:14           401.190
2006-08-24/02:47:15           400.681
2006-08-24/02:47:16           400.178
2006-08-24/02:47:17           399.682
2006-08-24/02:47:18           399.192
2006-08-24/02:47:19           398.709
2006-08-24/02:47:20           398.232
2006-08-24/02:47:21           397.762
2006-08-24/02:47:22           397.298
2006-08-24/02:47:23           396.841
2006-08-24/02:47:24           396.390
2006-08-24/02:47:25           395.946
2006-08-24/02:47:26           395.509
2006-08-24/02:47:27           395.077
2006-08-24/02:47:28           394.653
2006-08-24/02:47:29           394.235
2006-08-24/02:47:30           393.823
2006-08-24/02:47:31           393.418
2006-08-24/02:47:32           393.020
2006-08-24/02:47:33           392.628
2006-08-24/02:47:34           392.242
2006-08-24/02:47:35           391.863
2006-08-24/02:47:36           391.490
2006-08-24/02:47:37           391.125
2006-08-24/02:47:38           390.765
2006-08-24/02:47:39           390.412
2006-08-24/02:47:40           390.066
2006-08-24/02:47:41           389.726
2006-08-24/02:47:42           389.393
2006-08-24/02:47:43           389.066
2006-08-24/02:47:44           388.746
2006-08-24/02:47:45           388.432
2006-08-24/02:47:46           388.125
2006-08-24/02:47:47           387.824
2006-08-24/02:47:48           387.530
2006-08-24/02:47:49           387.243
2006-08-24/02:47:50           386.962
2006-08-24/02:48:07           383.160
2006-08-24/02:48:08           382.998
2006-08-24/02:48:09           382.843
2006-08-24/02:48:10           382.694
2006-08-24/02:48:11           382.552
2006-08-24/02:48:12           382.417
2006-08-24/02:48:13           382.288
2006-08-24/02:48:14           382.165
2006-08-24/02:48:15           382.049
2006-08-24/02:48:16           381.940
2006-08-24/02:48:17           381.838
2006-08-24/02:48:18           381.742
2006-08-24/02:48:19           381.652
2006-08-24/02:48:20           381.569
2006-08-24/02:48:21           381.493
2006-08-24/02:48:22           381.423
2006-08-24/02:48:23           381.359
2006-08-24/02:48:24           381.303
2006-08-24/02:48:25           381.253
2006-08-24/02:48:26           381.209
2006-08-24/02:48:27           381.172
2006-08-24/02:48:28           381.142
2006-08-24/02:48:29           381.118
2006-08-24/02:48:30           381.101
2006-08-24/02:48:31           381.090
2006-08-24/02:48:32           381.086
2006-08-24/02:48:33           381.088
2006-08-24/02:48:34           381.097
2006-08-24/02:48:35           381.113
2006-08-24/02:48:36           381.135
2006-08-24/02:48:37           381.164
2006-08-24/02:48:38           381.199
2006-08-24/02:48:39           381.241
2006-08-24/02:48:40           381.290
2006-08-24/02:48:41           381.345
2006-08-24/02:48:42           381.406
2006-08-24/02:48:43           381.474
2006-08-24/02:48:44           381.549
2006-08-24/02:48:45           381.631
2006-08-24/02:48:46           381.718
2006-08-24/02:48:47           381.813
2006-08-24/02:48:48           381.914
2006-08-24/02:48:49           382.022
2006-08-24/02:48:50           382.136
2006-08-24/02:48:51           382.256
2006-08-24/02:48:52           382.384
2006-08-24/02:48:53           382.518
2006-08-24/02:48:54           382.658
2006-08-24/02:48:55           382.805
2006-08-24/02:48:56           382.959
2006-08-24/02:48:57           383.119
2006-08-24/02:48:58           383.286
2006-08-24/02:48:59           383.459
2006-08-24/02:49:00           383.639
2006-08-24/02:49:01           383.825
2006-08-24/02:49:02           384.018
2006-08-24/02:49:03           384.218
2006-08-24/02:49:04           384.424
2006-08-24/02:49:05           384.636
2006-08-24/02:49:06           384.856
2006-08-24/02:49:07           385.081
2006-08-24/02:49:08           385.314
2006-08-24/02:49:09           385.553
2006-08-24/02:49:10           385.798
2006-08-24/02:49:11           386.050
2006-08-24/02:49:12           386.309
2006-08-24/02:49:13           386.574
2006-08-24/02:49:14           386.845
2006-08-24/02:49:15           387.123
2006-08-24/02:49:16           387.408
2006-08-24/02:49:17           387.700
2006-08-24/02:49:18           387.997
2006-08-24/02:49:19           388.301
2006-08-24/02:49:20           388.612
2006-08-24/02:49:21           388.930
2006-08-24/02:49:22           389.254
2006-08-24/02:49:23           389.584
2006-08-24/02:49:24           389.921
2006-08-24/02:49:25           390.265
2006-08-24/02:49:26           390.615
2006-08-24/02:49:27           390.972
2006-08-24/02:49:28           391.335
2006-08-24/02:49:29           391.705
2006-08-24/02:49:30           392.081
2006-08-24/02:49:31           392.464
2006-08-24/02:49:32           392.853
2006-08-24/02:49:33           393.249
2006-08-24/02:49:34           393.651
2006-08-24/02:49:35           394.060
2006-08-24/02:49:36           394.476
2006-08-24/02:49:37           394.897
2006-08-24/02:49:38           395.326
2006-08-24/02:49:39           395.761
2006-08-24/02:49:40           396.202
2006-08-24/02:49:41           396.650
2006-08-24/02:49:42           397.105
2006-08-24/02:49:43           397.566
2006-08-24/02:49:44           398.033
2006-08-24/02:49:45           398.507
2006-08-24/02:49:46           398.988
2006-08-24/02:49:47           399.475
2006-08-24/02:49:48           399.968
2006-08-24/02:49:49           400.467
2006-08-24/02:49:50           400.974
2006-08-24/02:50:07           410.579
2006-08-24/02:50:08           411.202
2006-08-24/02:50:09           411.831
2006-08-24/02:50:10           412.467
2006-08-24/02:50:11           413.109
2006-08-24/02:50:12           413.757
2006-08-24/02:50:13           414.412
2006-08-24/02:50:14           415.074
2006-08-24/02:50:15           415.742
2006-08-24/02:50:16           416.416
2006-08-24/02:50:17           417.097
2006-08-24/02:50:18           417.785
2006-08-24/02:50:19           418.478
2006-08-24/02:50:20           419.178
2006-08-24/02:50:21           419.885
2006-08-24/02:50:22           420.598
2006-08-24/02:50:23           421.317
2006-08-24/02:50:24           422.043
2006-08-24/02:50:25           422.775
2006-08-24/02:50:26           423.513
2006-08-24/02:50:27           424.258
2006-08-24/02:50:28           425.010
2006-08-24/02:50:29           425.767
2006-08-24/02:50:30           426.531
2006-08-24/02:50:31           427.302
2006-08-24/02:50:32           428.079
2006-08-24/02:50:33           428.862
2006-08-24/02:50:34           429.651
2006-08-24/02:50:35           430.447
2006-08-24/02:50:36           431.249
2006-08-24/02:50:37           432.058
2006-08-24/02:50:38           432.873
2006-08-24/02:50:39           433.694
2006-08-24/02:50:40           434.522
2006-08-24/02:50:41           435.356
2006-08-24/02:50:42           436.197
2006-08-24/02:50:43           437.043
2006-08-24/02:50:44           437.896
2006-08-24/02:50:45           438.756
2006-08-24/02:50:46           439.622
2006-08-24/02:50:47           440.494
2006-08-24/02:50:48           441.372
2006-08-24/02:50:49           442.257
2006-08-24/02:50:50           443.148
2006-08-24/02:50:51           444.046
2006-08-24/02:50:52           444.949
2006-08-24/02:50:53           445.859
2006-08-24/02:50:54           446.776
2006-08-24/02:50:55           447.698
2006-08-24/02:50:56           448.626
2006-08-24/02:50:57           449.561
2006-08-24/02:50:58           450.503
2006-08-24/02:50:59           451.451
2006-08-24/02:51:00           452.405
2006-08-24/02:51:01           453.365
2006-08-24/02:51:02           454.332
2006-08-24/02:51:03           455.304
2006-08-24/02:51:04           456.284
2006-08-24/02:51:05           457.269
2006-08-24/02:51:06           458.261
2006-08-24/02:51:07           459.258
2006-08-24/02:51:08           460.263
2006-08-24/02:51:09           461.273
2006-08-24/02:51:10           462.290
2006-08-24/02:51:11           463.312
2006-08-24/02:51:12           464.342
2006-08-24/02:51:13           465.377
2006-08-24/02:51:14           466.418
2006-08-24/02:51:15           467.466
2006-08-24/02:51:16           468.520
2006-08-24/02:51:17           469.580
2006-08-24/02:51:18           470.646
2006-08-24/02:51:19           471.718
2006-08-24/02:51:20           472.797
2006-08-24/02:51:21           473.882
2006-08-24/02:51:22           474.973
2006-08-24/02:51:23           476.070
2006-08-24/02:51:24           477.174
2006-08-24/02:51:25           478.284
2006-08-24/02:51:26           479.399
2006-08-24/02:51:27           480.521
2006-08-24/02:51:28           481.650
2006-08-24/02:51:29           482.784
2006-08-24/02:51:30           483.925
2006-08-24/02:51:31           485.071
2006-08-24/02:51:32           486.224
2006-08-24/02:51:33           487.383
2006-08-24/02:51:34           488.548
2006-08-24/02:51:35           489.719
2006-08-24/02:51:36           490.897
2006-08-24/02:51:37           492.080
2006-08-24/02:51:38           493.270
2006-08-24/02:51:39           494.465
2006-08-24/02:51:40           495.666
2006-08-24/02:51:41           496.874
2006-08-24/02:51:42           498.088
2006-08-24/02:51:43           499.308
2006-08-24/02:51:44           500.534
2006-08-24/02:51:45           501.766
2006-08-24/02:51:46           503.004
2006-08-24/02:51:47           504.249
2006-08-24/02:51:48           505.499
2006-08-24/02:51:49           506.756
2006-08-24/02:51:50           508.018
2006-08-24/02:51:51           509.287
2006-08-24/02:51:52           510.562
2006-08-24/02:51:53           511.842
2006-08-24/02:51:54           513.129
2006-08-24/02:51:55           514.422
2006-08-24/02:51:56           515.721
2006-08-24/02:51:57           517.026
2006-08-24/02:51:58           518.336
2006-08-24/02:51:59           519.653
2006-08-24/02:52:00           520.976
2006-08-24/02:52:01           522.305
2006-08-24/02:52:02           523.639
2006-08-24/02:52:03           524.979
2006-08-24/02:52:04           526.326
2006-08-24/02:52:05           527.679
2006-08-24/02:52:06           529.038
2006-08-24/02:52:07           530.403
2006-08-24/02:52:08           531.774
2006-08-24/02:52:09           533.150
2006-08-24/02:52:10           534.533
2006-08-24/02:52:11           535.921
2006-08-24/02:52:12           537.316
2006-08-24/02:52:13           538.717
2006-08-24/02:52:14           540.123
2006-08-24/02:52:15           541.535
2006-08-24/02:52:16           542.954
2006-08-24/02:52:17           544.378
2006-08-24/02:52:18           545.808
2006-08-24/02:52:19           547.244
2006-08-24/02:52:20           548.686
2006-08-24/02:52:21           550.134
2006-08-24/02:52:22           551.587
2006-08-24/02:52:23           553.047
2006-08-24/02:52:24           554.511
2006-08-24/02:52:25           555.982
2006-08-24/02:52:26           557.460
2006-08-24/02:52:27           558.943
2006-08-24/02:52:28           560.432
2006-08-24/02:52:29           561.926
2006-08-24/02:52:30           563.427
2006-08-24/02:52:31           564.934
2006-08-24/02:52:32           566.446
2006-08-24/02:52:33           567.964
2006-08-24/02:52:34           569.488
2006-08-24/02:52:35           571.018
2006-08-24/02:52:36           572.553
2006-08-24/02:52:37           574.095
2006-08-24/02:52:38           575.642
2006-08-24/02:52:39           577.195
2006-08-24/02:52:40           578.754
2006-08-24/02:52:41           580.318
2006-08-24/02:52:42           581.888
2006-08-24/02:52:43           583.465
2006-08-24/02:52:44           585.046
2006-08-24/02:52:45           586.634
2006-08-24/02:52:46           588.226
2006-08-24/02:52:47           589.825
2006-08-24/02:52:48           591.430
2006-08-24/02:52:49           593.040
2006-08-24/02:52:50           594.657
2006-08-24/02:52:51           596.279
2006-08-24/02:52:52           597.907
2006-08-24/02:52:53           599.540
2006-08-24/02:52:54           601.179
2006-08-24/02:52:55           602.824
2006-08-24/02:52:56           604.475
2006-08-24/02:52:57           606.131
2006-08-24/02:52:58           607.793
2006-08-24/02:52:59           609.461
2006-08-24/02:53:00           611.134
2006-08-24/02:53:01           612.813
2006-08-24/02:53:02           614.498
2006-08-24/02:53:03           616.188
2006-08-24/02:53:04           617.884
2006-08-24/02:53:05           619.585
2006-08-24/02:53:06           621.292
2006-08-24/02:53:07           623.005
2006-08-24/02:53:08           624.722
2006-08-24/02:53:09           626.446
2006-08-24/02:53:10           628.176
2006-08-24/02:53:11           629.911
2006-08-24/02:53:12           631.652
2006-08-24/02:53:13           633.398
2006-08-24/02:53:14           635.150
2006-08-24/02:53:15           636.908
2006-08-24/02:53:16           638.671
2006-08-24/02:53:17           640.440
2006-08-24/02:53:18           642.214
2006-08-24/02:53:19           643.994
2006-08-24/02:53:20           645.779
2006-08-24/02:53:21           647.570
2006-08-24/02:53:22           649.367
2006-08-24/02:53:23           651.169
2006-08-24/02:53:24           652.976
2006-08-24/02:53:25           654.789
2006-08-24/02:53:26           656.608
2006-08-24/02:53:27           658.432
2006-08-24/02:53:28           660.261
2006-08-24/02:53:29           662.096
2006-08-24/02:53:30           663.935
2006-08-24/02:53:31           665.781
2006-08-24/02:53:32           667.632
2006-08-24/02:53:33           669.489
2006-08-24/02:53:34           671.351
2006-08-24/02:53:35           673.219
2006-08-24/02:53:36           675.092
2006-08-24/02:53:37           676.971
2006-08-24/02:53:38           678.855
2006-08-24/02:53:39           680.744
2006-08-24/02:53:40           682.639
2006-08-24/02:53:41           684.540
2006-08-24/02:53:42           686.445
2006-08-24/02:53:43           688.357
2006-08-24/02:53:44           690.273
2006-08-24/02:53:45           692.195
2006-08-24/02:53:46           694.122
2006-08-24/02:53:47           696.055
2006-08-24/02:53:48           697.993
2006-08-24/02:53:49           699.936
2006-08-24/02:53:50           701.885
2006-08-24/02:53:51           703.839
2006-08-24/02:53:52           705.796
2006-08-24/02:53:53           707.761
2006-08-24/02:53:54           709.731
2006-08-24/02:53:55           711.706
2006-08-24/02:53:56           713.687
2006-08-24/02:53:57           715.673
2006-08-24/02:53:58           717.664
2006-08-24/02:53:59           719.661
2006-08-24/02:54:00           721.663
2006-08-24/02:54:01           723.670
2006-08-24/02:54:02           725.682
2006-08-24/02:54:03           727.700
2006-08-24/02:54:04           729.723
2006-08-24/02:54:05           731.751
2006-08-24/02:54:06           733.784
2006-08-24/02:54:07           735.823
2006-08-24/02:54:08           737.867
2006-08-24/02:54:09           739.916
2006-08-24/02:54:10           741.970
2006-08-24/02:54:11           744.029
2006-08-24/02:54:12           746.094
2006-08-24/02:54:13           748.164
2006-08-24/02:54:14           750.237
2006-08-24/02:54:15           752.317
2006-08-24/02:54:16           754.403
2006-08-24/02:54:17           756.493
2006-08-24/02:54:18           758.589
2006-08-24/02:54:19           760.690
2006-08-24/02:54:20           762.796
2006-08-24/02:54:21           764.907
2006-08-24/02:54:22           767.023
2006-08-24/02:54:23           769.145
2006-08-24/02:54:24           771.271
2006-08-24/02:54:25           773.403
2006-08-24/02:54:26           775.540
2006-08-24/02:54:27           777.681
2006-08-24/02:54:28           779.828
2006-08-24/02:54:29           781.980
2006-08-24/02:54:30           784.137
2006-08-24/02:54:31           786.300
2006-08-24/02:54:32           788.467
2006-08-24/02:54:33           790.639
2006-08-24/02:54:34           792.816
2006-08-24/02:54:35           794.997
2006-08-24/02:54:36           797.184
2006-08-24/02:54:37           799.376
2006-08-24/02:54:38           801.574
2006-08-24/02:54:39           803.776
2006-08-24/02:54:40           805.984
2006-08-24/02:54:41           808.196
2006-08-24/02:54:42           810.414
2006-08-24/02:54:43           812.636
2006-08-24/02:54:44           814.863
2006-08-24/02:54:45           817.096
2006-08-24/02:54:46           819.333
2006-08-24/02:54:47           821.575
2006-08-24/02:54:48           823.823
2006-08-24/02:54:49           826.075
2006-08-24/02:54:50           828.332
2006-08-24/02:54:51           830.594
2006-08-24/02:54:52           832.861
2006-08-24/02:54:53           835.133
2006-08-24/02:54:54           837.410
2006-08-24/02:54:55           839.691
2006-08-24/02:54:56           841.978
2006-08-24/02:54:57           844.267
2006-08-24/02:54:58           846.563
2006-08-24/02:54:59           848.864
2006-08-24/02:55:00           851.170
2006-08-24/02:55:01           853.481
2006-08-24/02:55:02           855.797
2006-08-24/02:55:03           858.118
2006-08-24/02:55:04           860.443
2006-08-24/02:55:05           862.773
2006-08-24/02:55:06           865.109
2006-08-24/02:55:07           867.448
2006-08-24/02:55:08           869.793
2006-08-24/02:55:09           872.143
2006-08-24/02:55:10           874.497
2006-08-24/02:55:11           876.856
2006-08-24/02:55:12           879.220
2006-08-24/02:55:13           881.588
2006-08-24/02:55:14           883.962
2006-08-24/02:55:15           886.340
2006-08-24/02:55:16           888.723
2006-08-24/02:55:17           891.110
2006-08-24/02:55:18           893.503
2006-08-24/02:55:19           895.898
2006-08-24/02:55:20           898.299
2006-08-24/02:55:21           900.706
2006-08-24/02:55:22           903.117
2006-08-24/02:55:23           905.533
2006-08-24/02:55:24           907.954
2006-08-24/02:55:25           910.379
2006-08-24/02:55:26           912.809
2006-08-24/02:55:27           915.244
2006-08-24/02:55:28           917.683
2006-08-24/02:55:29           920.127
2006-08-24/02:55:30           922.575
2006-08-24/02:55:31           925.029
2006-08-24/02:55:32           927.486
2006-08-24/02:55:33           929.949
2006-08-24/02:55:34           932.416
2006-08-24/02:55:35           934.888
2006-08-24/02:55:36           937.364
2006-08-24/02:55:37           939.845
2006-08-24/02:55:38           942.331
2006-08-24/02:55:39           944.821
2006-08-24/02:55:40           947.315
2006-08-24/02:55:41           949.812
2006-08-24/02:55:42           952.316
2006-08-24/02:55:43           954.824
2006-08-24/02:55:44           957.337
2006-08-24/02:55:45           959.855
2006-08-24/02:55:46           962.377
2006-08-24/02:55:47           964.903
2006-08-24/02:55:48           967.434
2006-08-24/02:55:49           969.970
2006-08-24/02:55:50           972.510
2006-08-24/02:55:51           975.054
2006-08-24/02:55:52           977.603
2006-08-24/02:55:53           980.157
2006-08-24/02:55:54           982.714
2006-08-24/02:55:55           985.277
2006-08-24/02:55:56           987.844
2006-08-24/02:55:57           990.415
2006-08-24/02:55:58           992.991
2006-08-24/02:55:59           995.571
2006-08-24/02:56:00           998.156
2006-08-24/02:56:01           1000.75
2006-08-24/02:56:02           1003.34
2006-08-24/02:56:03           1005.93
2006-08-24/02:56:04           1008.54
2006-08-24/02:56:05           1011.14
2006-08-24/02:56:06           1013.75
2006-08-24/02:56:07           1016.37
2006-08-24/02:56:08           1018.99
2006-08-24/02:56:09           1021.61
2006-08-24/02:56:10           1024.24
2006-08-24/02:56:11           1026.87
2006-08-24/02:56:12           1029.51
[truncated: 16,776,303 more chars]
