# Supplementary material for: Closed magnetic topology in the Venusian magnetotail and ion escape at Venus
Source: Nat Commun. 2024 Jul 18;15:6065. doi: 10.1038/s41467-024-50480-0 (PMC11258336; doi:10.1038/s41467-024-50480-0)
Supplement: Supplementary file 3 — Source Data [file 41467_2024_50480_MOESM3_ESM.zip › datafiles/FigS1.txt]

SZA [deg] |B|(25%, nT) |B|(50%, nT) |B|(75%, nT)
    5.0000   13.9190   30.6250   64.2840
   15.0000   15.6910   40.3710   79.5200
   25.0000   13.5860   21.0190   55.0640
   35.0000   13.9400   20.8750   39.2200
   45.0000   16.0630   25.1580   44.9070
   55.0000   11.4340   16.8070   28.3230
   65.0000   11.4840   15.0790   19.2940
   75.0000   11.3340   16.1110   22.9590
   85.0000   10.5160   14.1570   19.4390
   95.0000   10.2670   13.6130   18.7110
  105.0000   11.0040   14.3090   18.5890
  115.0000   10.1770   12.5410   16.2460
  125.0000   11.1780   15.7550   20.4040
  135.0000   10.9010   17.1030   22.1140
  145.0000   13.9490   18.5770   23.0470
  155.0000   14.6290   20.4470   25.7400
  165.0000   17.5770   22.8190   28.3530
  175.0000   16.9790   24.2150   29.1570

|B| [nT]        #
      3.13         9
      4.13        24
      5.13        42
      6.13        72
      7.13        84
      8.13       110
      9.13       121
     10.13       146
     11.13       168
     12.13       169
     13.13       177
     14.13       165
     15.13       152
     16.13       173
     17.13       175
     18.13       175
     19.13       169
     20.13       149
     21.13       163
     22.13       148
     23.13       138
     24.13       128
     25.13       122
     26.13        93
     27.13        90
     28.13        79
     29.13        74
     30.13        59
     31.13        46
     32.13        42
     33.13        29
     34.13        34
     35.13        26
     36.13        29
     37.13        19
     38.13        18
     39.13         8
     40.13        10
     41.13         7
     42.13         2
     43.13         7
     44.13         1
     45.13         4
     46.13         1
     47.13         0
     48.13         1
     49.13         3
     50.13         0
     51.13         0
     52.13         1
     53.13         0
     54.13         0
     55.13         1
