# Supplementary material for: Closed magnetic topology in the Venusian magnetotail and ion escape at Venus
Source: Nat Commun. 2024 Jul 18;15:6065. doi: 10.1038/s41467-024-50480-0 (PMC11258336; doi:10.1038/s41467-024-50480-0)
Supplement: Supplementary file 3 — Source Data [file 41467_2024_50480_MOESM3_ESM.zip › datafiles/FigS2.txt]

Panel        1:  spp_POS_VSO
2021-02-20/00:00:00           175.56088      -211.73645    -0.062202043
2021-02-20/00:00:08           175.53921      -211.71181    -0.062194254
2021-02-20/00:00:17           175.51755      -211.68716    -0.062186465
2021-02-20/00:00:25           175.49589      -211.66251    -0.062178677
2021-02-20/00:00:34           175.47422      -211.63786    -0.062170888
2021-02-20/00:00:43           175.45256      -211.61321    -0.062163099
2021-02-20/00:00:51           175.43089      -211.58857    -0.062155310
2021-02-20/00:01:00           175.40923      -211.56392    -0.062147521
2021-02-20/00:01:09           175.38757      -211.53927    -0.062139732
2021-02-20/00:01:17           175.36590      -211.51462    -0.062131944
2021-02-20/00:01:26           175.34424      -211.48997    -0.062124155
2021-02-20/00:01:35           175.32258      -211.46533    -0.062116366
2021-02-20/00:01:43           175.30092      -211.44068    -0.062108577
2021-02-20/00:01:52           175.27925      -211.41603    -0.062100788
2021-02-20/00:02:00           175.25759      -211.39138    -0.062092999
2021-02-20/00:02:09           175.23593      -211.36673    -0.062085211
2021-02-20/00:02:18           175.21427      -211.34208    -0.062077422
2021-02-20/00:02:26           175.19260      -211.31743    -0.062069633
2021-02-20/00:02:35           175.17094      -211.29278    -0.062061844
2021-02-20/00:02:44           175.14928      -211.26813    -0.062054055
2021-02-20/00:02:52           175.12762      -211.24348    -0.062046266
2021-02-20/00:03:01           175.10596      -211.21883    -0.062038477
2021-02-20/00:03:10           175.08430      -211.19418    -0.062030689
2021-02-20/00:03:18           175.06263      -211.16953    -0.062022900
2021-02-20/00:03:27           175.04097      -211.14488    -0.062015111
2021-02-20/00:03:36           175.01931      -211.12023    -0.062007322
2021-02-20/00:03:44           174.99765      -211.09558    -0.061999533
2021-02-20/00:03:53           174.97599      -211.07093    -0.061991744
2021-02-20/00:04:01           174.95433      -211.04628    -0.061983955
2021-02-20/00:04:10           174.93267      -211.02163    -0.061976167
2021-02-20/00:04:19           174.91101      -210.99698    -0.061968378
2021-02-20/00:04:27           174.88935      -210.97233    -0.061960589
2021-02-20/00:04:36           174.86769      -210.94768    -0.061952800
2021-02-20/00:04:45           174.84603      -210.92303    -0.061945011
2021-02-20/00:04:53           174.82437      -210.89838    -0.061937222
2021-02-20/00:05:02           174.80271      -210.87372    -0.061929433
2021-02-20/00:05:11           174.78105      -210.84907    -0.061921645
2021-02-20/00:05:19           174.75939      -210.82442    -0.061913856
2021-02-20/00:05:28           174.73773      -210.79977    -0.061906067
2021-02-20/00:05:36           174.71607      -210.77512    -0.061898278
2021-02-20/00:05:45           174.69442      -210.75047    -0.061890489
2021-02-20/00:05:54           174.67276      -210.72581    -0.061882700
2021-02-20/00:06:02           174.65110      -210.70116    -0.061874911
2021-02-20/00:06:11           174.62944      -210.67651    -0.061867122
2021-02-20/00:06:20           174.60778      -210.65186    -0.061859334
2021-02-20/00:06:28           174.58612      -210.62720    -0.061851545
2021-02-20/00:06:37           174.56446      -210.60255    -0.061843756
2021-02-20/00:06:46           174.54281      -210.57790    -0.061835967
2021-02-20/00:06:54           174.52115      -210.55324    -0.061828178
2021-02-20/00:07:03           174.49949      -210.52859    -0.061820389
2021-02-20/00:07:12           174.47783      -210.50394    -0.061812600
2021-02-20/00:07:20           174.45618      -210.47928    -0.061804811
2021-02-20/00:07:29           174.43452      -210.45463    -0.061797023
2021-02-20/00:07:37           174.41286      -210.42998    -0.061789234
2021-02-20/00:07:46           174.39121      -210.40532    -0.061781445
2021-02-20/00:07:55           174.36955      -210.38067    -0.061773656
2021-02-20/00:08:03           174.34789      -210.35602    -0.061765867
2021-02-20/00:08:12           174.32624      -210.33136    -0.061758078
2021-02-20/00:08:21           174.30458      -210.30671    -0.061750289
2021-02-20/00:08:29           174.28292      -210.28205    -0.061742500
2021-02-20/00:08:38           174.26127      -210.25740    -0.061734711
2021-02-20/00:08:47           174.23961      -210.23274    -0.061726923
2021-02-20/00:08:55           174.21796      -210.20809    -0.061719134
2021-02-20/00:09:04           174.19630      -210.18343    -0.061711345
2021-02-20/00:09:12           174.17464      -210.15878    -0.061703556
2021-02-20/00:09:21           174.15299      -210.13412    -0.061695767
2021-02-20/00:09:30           174.13133      -210.10947    -0.061687978
2021-02-20/00:09:38           174.10968      -210.08481    -0.061680189
2021-02-20/00:09:47           174.08802      -210.06016    -0.061672400
2021-02-20/00:09:56           174.06637      -210.03550    -0.061664611
2021-02-20/00:10:04           174.04471      -210.01085    -0.061656823
2021-02-20/00:10:13           174.02306      -209.98619    -0.061649034
2021-02-20/00:10:22           174.00141      -209.96154    -0.061641245
2021-02-20/00:10:30           173.97975      -209.93688    -0.061633456
2021-02-20/00:10:39           173.95810      -209.91222    -0.061625667
2021-02-20/00:10:48           173.93644      -209.88757    -0.061617878
2021-02-20/00:10:56           173.91479      -209.86291    -0.061610089
2021-02-20/00:11:05           173.89314      -209.83825    -0.061602300
2021-02-20/00:11:13           173.87148      -209.81360    -0.061594511
2021-02-20/00:11:22           173.84983      -209.78894    -0.061586722
2021-02-20/00:11:31           173.82818      -209.76428    -0.061578934
2021-02-20/00:11:39           173.80652      -209.73963    -0.061571145
2021-02-20/00:11:48           173.78487      -209.71497    -0.061563356
2021-02-20/00:11:57           173.76322      -209.69031    -0.061555567
2021-02-20/00:12:05           173.74156      -209.66566    -0.061547778
2021-02-20/00:12:14           173.71991      -209.64100    -0.061539989
2021-02-20/00:12:23           173.69826      -209.61634    -0.061532200
2021-02-20/00:12:31           173.67661      -209.59168    -0.061524411
2021-02-20/00:12:40           173.65495      -209.56703    -0.061516622
2021-02-20/00:12:48           173.63330      -209.54237    -0.061508833
2021-02-20/00:12:57           173.61165      -209.51771    -0.061501044
2021-02-20/00:13:06           173.59000      -209.49305    -0.061493256
2021-02-20/00:13:14           173.56835      -209.46839    -0.061485467
2021-02-20/00:13:23           173.54670      -209.44373    -0.061477678
2021-02-20/00:13:32           173.52504      -209.41908    -0.061469889
2021-02-20/00:13:40           173.50339      -209.39442    -0.061462100
2021-02-20/00:13:49           173.48174      -209.36976    -0.061454311
2021-02-20/00:13:58           173.46009      -209.34510    -0.061446522
2021-02-20/00:14:06           173.43844      -209.32044    -0.061438733
2021-02-20/00:14:15           173.41679      -209.29578    -0.061430944
2021-02-20/00:14:24           173.39514      -209.27112    -0.061423155
2021-02-20/00:14:32           173.37349      -209.24646    -0.061415366
2021-02-20/00:14:41           173.35184      -209.22180    -0.061407577
2021-02-20/00:14:49           173.33019      -209.19714    -0.061399788
2021-02-20/00:14:58           173.30854      -209.17248    -0.061392000
2021-02-20/00:15:07           173.28689      -209.14782    -0.061384211
2021-02-20/00:15:15           173.26524      -209.12316    -0.061376422
2021-02-20/00:15:24           173.24359      -209.09850    -0.061368633
2021-02-20/00:15:33           173.22194      -209.07384    -0.061360844
2021-02-20/00:15:41           173.20029      -209.04918    -0.061353055
2021-02-20/00:15:50           173.17864      -209.02452    -0.061345266
2021-02-20/00:15:59           173.15699      -208.99986    -0.061337477
2021-02-20/00:16:07           173.13534      -208.97520    -0.061329688
2021-02-20/00:16:16           173.11370      -208.95054    -0.061321899
2021-02-20/00:16:24           173.09205      -208.92588    -0.061314110
2021-02-20/00:16:33           173.07040      -208.90122    -0.061306321
2021-02-20/00:16:42           173.04875      -208.87656    -0.061298532
2021-02-20/00:16:50           173.02710      -208.85190    -0.061290743
2021-02-20/00:16:59           173.00545      -208.82723    -0.061282954
2021-02-20/00:17:08           172.98381      -208.80257    -0.061275166
2021-02-20/00:17:16           172.96216      -208.77791    -0.061267377
2021-02-20/00:17:25           172.94051      -208.75325    -0.061259588
2021-02-20/00:17:34           172.91886      -208.72859    -0.061251799
2021-02-20/00:17:42           172.89722      -208.70392    -0.061244010
2021-02-20/00:17:51           172.87557      -208.67926    -0.061236221
2021-02-20/00:18:00           172.85392      -208.65460    -0.061228432
2021-02-20/00:18:08           172.83227      -208.62994    -0.061220643
2021-02-20/00:18:17           172.81063      -208.60528    -0.061212854
2021-02-20/00:18:25           172.78898      -208.58061    -0.061205065
2021-02-20/00:18:34           172.76733      -208.55595    -0.061197276
2021-02-20/00:18:43           172.74569      -208.53129    -0.061189487
2021-02-20/00:18:51           172.72404      -208.50662    -0.061181698
2021-02-20/00:19:00           172.70240      -208.48196    -0.061173909
2021-02-20/00:19:09           172.68075      -208.45730    -0.061166120
2021-02-20/00:19:17           172.65910      -208.43263    -0.061158331
2021-02-20/00:19:26           172.63746      -208.40797    -0.061150542
2021-02-20/00:19:35           172.61581      -208.38331    -0.061142753
2021-02-20/00:19:43           172.59417      -208.35864    -0.061134965
2021-02-20/00:19:52           172.57252      -208.33398    -0.061127176
2021-02-20/00:20:00           172.55088      -208.30932    -0.061119387
2021-02-20/00:20:09           172.52923      -208.28465    -0.061111598
2021-02-20/00:20:18           172.50759      -208.25999    -0.061103809
2021-02-20/00:20:26           172.48594      -208.23532    -0.061096020
2021-02-20/00:20:35           172.46430      -208.21066    -0.061088231
2021-02-20/00:20:44           172.44265      -208.18599    -0.061080442
2021-02-20/00:20:52           172.42101      -208.16133    -0.061072653
2021-02-20/00:21:01           172.39937      -208.13666    -0.061064864
2021-02-20/00:21:10           172.37772      -208.11200    -0.061057075
2021-02-20/00:21:18           172.35608      -208.08733    -0.061049286
2021-02-20/00:21:27           172.33443      -208.06267    -0.061041497
2021-02-20/00:21:36           172.31279      -208.03800    -0.061033708
2021-02-20/00:21:44           172.29115      -208.01334    -0.061025919
2021-02-20/00:21:53           172.26950      -207.98867    -0.061018130
2021-02-20/00:22:01           172.24786      -207.96401    -0.061010341
2021-02-20/00:22:10           172.22622      -207.93934    -0.061002552
2021-02-20/00:22:19           172.20458      -207.91468    -0.060994763
2021-02-20/00:22:27           172.18293      -207.89001    -0.060986974
2021-02-20/00:22:36           172.16129      -207.86534    -0.060979185
2021-02-20/00:22:45           172.13965      -207.84068    -0.060971396
2021-02-20/00:22:53           172.11801      -207.81601    -0.060963607
2021-02-20/00:23:02           172.09636      -207.79134    -0.060955818
2021-02-20/00:23:11           172.07472      -207.76668    -0.060948029
2021-02-20/00:23:19           172.05308      -207.74201    -0.060940240
2021-02-20/00:23:28           172.03144      -207.71734    -0.060932451
2021-02-20/00:23:36           172.00980      -207.69268    -0.060924662
2021-02-20/00:23:45           171.98815      -207.66801    -0.060916873
2021-02-20/00:23:54           171.96651      -207.64334    -0.060909084
2021-02-20/00:24:02           171.94487      -207.61867    -0.060901295
2021-02-20/00:24:11           171.92323      -207.59401    -0.060893506
2021-02-20/00:24:20           171.90159      -207.56934    -0.060885718
2021-02-20/00:24:28           171.87995      -207.54467    -0.060877929
2021-02-20/00:24:37           171.85831      -207.52000    -0.060870140
2021-02-20/00:24:46           171.83667      -207.49534    -0.060862351
2021-02-20/00:24:54           171.81503      -207.47067    -0.060854562
2021-02-20/00:25:03           171.79339      -207.44600    -0.060846773
2021-02-20/00:25:12           171.77175      -207.42133    -0.060838984
2021-02-20/00:25:20           171.75011      -207.39666    -0.060831195
2021-02-20/00:25:29           171.72847      -207.37199    -0.060823406
2021-02-20/00:25:37           171.70683      -207.34733    -0.060815617
2021-02-20/00:25:46           171.68519      -207.32266    -0.060807828
2021-02-20/00:25:55           171.66355      -207.29799    -0.060800039
2021-02-20/00:26:03           171.64191      -207.27332    -0.060792250
2021-02-20/00:26:12           171.62027      -207.24865    -0.060784461
2021-02-20/00:26:21           171.59863      -207.22398    -0.060776672
2021-02-20/00:26:29           171.57699      -207.19931    -0.060768883
2021-02-20/00:26:38           171.55535      -207.17464    -0.060761094
2021-02-20/00:26:47           171.53372      -207.14997    -0.060753305
2021-02-20/00:26:55           171.51208      -207.12530    -0.060745516
2021-02-20/00:27:04           171.49044      -207.10063    -0.060737727
2021-02-20/00:27:12           171.46880      -207.07596    -0.060729938
2021-02-20/00:27:21           171.44716      -207.05129    -0.060722149
2021-02-20/00:27:30           171.42553      -207.02662    -0.060714360
2021-02-20/00:27:38           171.40389      -207.00195    -0.060706571
2021-02-20/00:27:47           171.38225      -206.97728    -0.060698782
2021-02-20/00:27:56           171.36061      -206.95261    -0.060690993
2021-02-20/00:28:04           171.33898      -206.92794    -0.060683204
2021-02-20/00:28:13           171.31734      -206.90327    -0.060675415
2021-02-20/00:28:22           171.29570      -206.87860    -0.060667626
2021-02-20/00:28:30           171.27406      -206.85393    -0.060659837
2021-02-20/00:28:39           171.25243      -206.82926    -0.060652048
2021-02-20/00:28:48           171.23079      -206.80458    -0.060644259
2021-02-20/00:28:56           171.20915      -206.77991    -0.060636470
2021-02-20/00:29:05           171.18752      -206.75524    -0.060628681
2021-02-20/00:29:13           171.16588      -206.73057    -0.060620892
2021-02-20/00:29:22           171.14425      -206.70590    -0.060613103
2021-02-20/00:29:31           171.12261      -206.68123    -0.060605314
2021-02-20/00:29:39           171.10097      -206.65655    -0.060597525
2021-02-20/00:29:48           171.07934      -206.63188    -0.060589736
2021-02-20/00:29:57           171.05770      -206.60721    -0.060581947
2021-02-20/00:30:05           171.03607      -206.58254    -0.060574158
2021-02-20/00:30:14           171.01443      -206.55786    -0.060566368
2021-02-20/00:30:23           170.99280      -206.53319    -0.060558579
2021-02-20/00:30:31           170.97116      -206.50852    -0.060550790
2021-02-20/00:30:40           170.94953      -206.48385    -0.060543001
2021-02-20/00:30:48           170.92789      -206.45917    -0.060535212
2021-02-20/00:30:57           170.90626      -206.43450    -0.060527423
2021-02-20/00:31:06           170.88462      -206.40983    -0.060519634
2021-02-20/00:31:14           170.86299      -206.38515    -0.060511845
2021-02-20/00:31:23           170.84136      -206.36048    -0.060504056
2021-02-20/00:31:32           170.81972      -206.33581    -0.060496267
2021-02-20/00:31:40           170.79809      -206.31113    -0.060488478
2021-02-20/00:31:49           170.77645      -206.28646    -0.060480689
2021-02-20/00:31:58           170.75482      -206.26178    -0.060472900
2021-02-20/00:32:06           170.73319      -206.23711    -0.060465111
2021-02-20/00:32:15           170.71155      -206.21244    -0.060457322
2021-02-20/00:32:24           170.68992      -206.18776    -0.060449533
2021-02-20/00:32:32           170.66829      -206.16309    -0.060441744
2021-02-20/00:32:41           170.64666      -206.13841    -0.060433955
2021-02-20/00:32:49           170.62502      -206.11374    -0.060426166
2021-02-20/00:32:58           170.60339      -206.08906    -0.060418377
2021-02-20/00:33:07           170.58176      -206.06439    -0.060410588
2021-02-20/00:33:15           170.56013      -206.03971    -0.060402799
2021-02-20/00:33:24           170.53849      -206.01504    -0.060395010
2021-02-20/00:33:33           170.51686      -205.99036    -0.060387221
2021-02-20/00:33:41           170.49523      -205.96569    -0.060379432
2021-02-20/00:33:50           170.47360      -205.94101    -0.060371643
2021-02-20/00:33:59           170.45197      -205.91634    -0.060363854
2021-02-20/00:34:07           170.43034      -205.89166    -0.060356065
2021-02-20/00:34:16           170.40870      -205.86698    -0.060348276
2021-02-20/00:34:24           170.38707      -205.84231    -0.060340487
2021-02-20/00:34:33           170.36544      -205.81763    -0.060332698
2021-02-20/00:34:42           170.34381      -205.79296    -0.060324908
2021-02-20/00:34:50           170.32218      -205.76828    -0.060317119
2021-02-20/00:34:59           170.30055      -205.74360    -0.060309330
2021-02-20/00:35:08           170.27892      -205.71893    -0.060301541
2021-02-20/00:35:16           170.25729      -205.69425    -0.060293752
2021-02-20/00:35:25           170.23566      -205.66957    -0.060285963
2021-02-20/00:35:34           170.21403      -205.64490    -0.060278174
2021-02-20/00:35:42           170.19240      -205.62022    -0.060270385
2021-02-20/00:35:51           170.17077      -205.59554    -0.060262596
2021-02-20/00:36:00           170.14914      -205.57086    -0.060254807
2021-02-20/00:36:08           170.12751      -205.54619    -0.060247018
2021-02-20/00:36:17           170.10588      -205.52151    -0.060239229
2021-02-20/00:36:25           170.08425      -205.49683    -0.060231440
2021-02-20/00:36:34           170.06262      -205.47215    -0.060223651
2021-02-20/00:36:43           170.04099      -205.44747    -0.060215862
2021-02-20/00:36:51           170.01936      -205.42280    -0.060208073
2021-02-20/00:37:00           169.99774      -205.39812    -0.060200284
2021-02-20/00:37:09           169.97611      -205.37344    -0.060192495
2021-02-20/00:37:17           169.95448      -205.34876    -0.060184706
2021-02-20/00:37:26           169.93285      -205.32408    -0.060176916
2021-02-20/00:37:35           169.91122      -205.29940    -0.060169127
2021-02-20/00:37:43           169.88959      -205.27473    -0.060161338
2021-02-20/00:37:52           169.86797      -205.25005    -0.060153549
2021-02-20/00:38:00           169.84634      -205.22537    -0.060145760
2021-02-20/00:38:09           169.82471      -205.20069    -0.060137971
2021-02-20/00:38:18           169.80308      -205.17601    -0.060130182
2021-02-20/00:38:26           169.78146      -205.15133    -0.060122393
2021-02-20/00:38:35           169.75983      -205.12665    -0.060114604
2021-02-20/00:38:44           169.73820      -205.10197    -0.060106815
2021-02-20/00:38:52           169.71658      -205.07729    -0.060099026
2021-02-20/00:39:01           169.69495      -205.05261    -0.060091237
2021-02-20/00:39:10           169.67332      -205.02793    -0.060083448
2021-02-20/00:39:18           169.65170      -205.00325    -0.060075659
2021-02-20/00:39:27           169.63007      -204.97857    -0.060067870
2021-02-20/00:39:36           169.60844      -204.95389    -0.060060080
2021-02-20/00:39:44           169.58682      -204.92921    -0.060052291
2021-02-20/00:39:53           169.56519      -204.90453    -0.060044502
2021-02-20/00:40:01           169.54357      -204.87985    -0.060036713
2021-02-20/00:40:10           169.52194      -204.85517    -0.060028924
2021-02-20/00:40:19           169.50031      -204.83049    -0.060021135
2021-02-20/00:40:27           169.47869      -204.80580    -0.060013346
2021-02-20/00:40:36           169.45706      -204.78112    -0.060005557
2021-02-20/00:40:45           169.43544      -204.75644    -0.059997768
2021-02-20/00:40:53           169.41381      -204.73176    -0.059989979
2021-02-20/00:41:02           169.39219      -204.70708    -0.059982190
2021-02-20/00:41:11           169.37056      -204.68240    -0.059974401
2021-02-20/00:41:19           169.34894      -204.65772    -0.059966611
2021-02-20/00:41:28           169.32732      -204.63303    -0.059958822
2021-02-20/00:41:36           169.30569      -204.60835    -0.059951033
2021-02-20/00:41:45           169.28407      -204.58367    -0.059943244
2021-02-20/00:41:54           169.26244      -204.55899    -0.059935455
2021-02-20/00:42:02           169.24082      -204.53430    -0.059927666
2021-02-20/00:42:11           169.21920      -204.50962    -0.059919877
2021-02-20/00:42:20           169.19757      -204.48494    -0.059912088
2021-02-20/00:42:28           169.17595      -204.46026    -0.059904299
2021-02-20/00:42:37           169.15433      -204.43557    -0.059896510
2021-02-20/00:42:46           169.13270      -204.41089    -0.059888721
2021-02-20/00:42:54           169.11108      -204.38621    -0.059880931
2021-02-20/00:43:03           169.08946      -204.36152    -0.059873142
2021-02-20/00:43:12           169.06783      -204.33684    -0.059865353
2021-02-20/00:43:20           169.04621      -204.31216    -0.059857564
2021-02-20/00:43:29           169.02459      -204.28747    -0.059849775
2021-02-20/00:43:37           169.00297      -204.26279    -0.059841986
2021-02-20/00:43:46           168.98134      -204.23811    -0.059834197
2021-02-20/00:43:55           168.95972      -204.21342    -0.059826408
2021-02-20/00:44:03           168.93810      -204.18874    -0.059818619
2021-02-20/00:44:12           168.91648      -204.16405    -0.059810830
2021-02-20/00:44:21           168.89486      -204.13937    -0.059803040
2021-02-20/00:44:29           168.87324      -204.11468    -0.059795251
2021-02-20/00:44:38           168.85162      -204.09000    -0.059787462
2021-02-20/00:44:47           168.82999      -204.06532    -0.059779673
2021-02-20/00:44:55           168.80837      -204.04063    -0.059771884
2021-02-20/00:45:04           168.78675      -204.01595    -0.059764095
2021-02-20/00:45:12           168.76513      -203.99126    -0.059756306
2021-02-20/00:45:21           168.74351      -203.96658    -0.059748517
2021-02-20/00:45:30           168.72189      -203.94189    -0.059740728
2021-02-20/00:45:38           168.70027      -203.91720    -0.059732939
2021-02-20/00:45:47           168.67865      -203.89252    -0.059725149
2021-02-20/00:45:56           168.65703      -203.86783    -0.059717360
2021-02-20/00:46:04           168.63541      -203.84315    -0.059709571
2021-02-20/00:46:13           168.61379      -203.81846    -0.059701782
2021-02-20/00:46:22           168.59217      -203.79378    -0.059693993
2021-02-20/00:46:30           168.57055      -203.76909    -0.059686204
2021-02-20/00:46:39           168.54893      -203.74440    -0.059678415
2021-02-20/00:46:48           168.52731      -203.71972    -0.059670626
2021-02-20/00:46:56           168.50569      -203.69503    -0.059662836
2021-02-20/00:47:05           168.48407      -203.67034    -0.059655047
2021-02-20/00:47:13           168.46246      -203.64566    -0.059647258
2021-02-20/00:47:22           168.44084      -203.62097    -0.059639469
2021-02-20/00:47:31           168.41922      -203.59628    -0.059631680
2021-02-20/00:47:39           168.39760      -203.57160    -0.059623891
2021-02-20/00:47:48           168.37598      -203.54691    -0.059616102
2021-02-20/00:47:57           168.35436      -203.52222    -0.059608313
2021-02-20/00:48:05           168.33275      -203.49753    -0.059600523
2021-02-20/00:48:14           168.31113      -203.47285    -0.059592734
2021-02-20/00:48:23           168.28951      -203.44816    -0.059584945
2021-02-20/00:48:31           168.26789      -203.42347    -0.059577156
2021-02-20/00:48:40           168.24628      -203.39878    -0.059569367
2021-02-20/00:48:48           168.22466      -203.37409    -0.059561578
2021-02-20/00:48:57           168.20304      -203.34941    -0.059553789
2021-02-20/00:49:06           168.18142      -203.32472    -0.059546000
2021-02-20/00:49:14           168.15981      -203.30003    -0.059538210
2021-02-20/00:49:23           168.13819      -203.27534    -0.059530421
2021-02-20/00:49:32           168.11657      -203.25065    -0.059522632
2021-02-20/00:49:40           168.09496      -203.22596    -0.059514843
2021-02-20/00:49:49           168.07334      -203.20127    -0.059507054
2021-02-20/00:49:58           168.05173      -203.17658    -0.059499265
2021-02-20/00:50:06           168.03011      -203.15190    -0.059491476
2021-02-20/00:50:15           168.00849      -203.12721    -0.059483686
2021-02-20/00:50:24           167.98688      -203.10252    -0.059475897
2021-02-20/00:50:32           167.96526      -203.07783    -0.059468108
2021-02-20/00:50:41           167.94365      -203.05314    -0.059460319
2021-02-20/00:50:49           167.92203      -203.02845    -0.059452530
2021-02-20/00:50:58           167.90042      -203.00376    -0.059444741
2021-02-20/00:51:07           167.87880      -202.97907    -0.059436952
2021-02-20/00:51:15           167.85719      -202.95438    -0.059429162
2021-02-20/00:51:24           167.83557      -202.92969    -0.059421373
2021-02-20/00:51:33           167.81396      -202.90500    -0.059413584
2021-02-20/00:51:41           167.79234      -202.88031    -0.059405795
2021-02-20/00:51:50           167.77073      -202.85562    -0.059398006
2021-02-20/00:51:59           167.74911      -202.83093    -0.059390217
2021-02-20/00:52:07           167.72750      -202.80623    -0.059382428
2021-02-20/00:52:16           167.70589      -202.78154    -0.059374638
2021-02-20/00:52:24           167.68427      -202.75685    -0.059366849
2021-02-20/00:52:33           167.66266      -202.73216    -0.059359060
2021-02-20/00:52:42           167.64104      -202.70747    -0.059351271
2021-02-20/00:52:50           167.61943      -202.68278    -0.059343482
2021-02-20/00:52:59           167.59782      -202.65809    -0.059335693
2021-02-20/00:53:08           167.57620      -202.63339    -0.059327903
2021-02-20/00:53:16           167.55459      -202.60870    -0.059320114
2021-02-20/00:53:25           167.53298      -202.58401    -0.059312325
2021-02-20/00:53:34           167.51137      -202.55932    -0.059304536
2021-02-20/00:53:42           167.48975      -202.53463    -0.059296747
2021-02-20/00:53:51           167.46814      -202.50993    -0.059288958
2021-02-20/00:54:00           167.44653      -202.48524    -0.059281169
2021-02-20/00:54:08           167.42492      -202.46055    -0.059273379
2021-02-20/00:54:17           167.40331      -202.43586    -0.059265590
2021-02-20/00:54:25           167.38169      -202.41116    -0.059257801
2021-02-20/00:54:34           167.36008      -202.38647    -0.059250012
2021-02-20/00:54:43           167.33847      -202.36178    -0.059242223
2021-02-20/00:54:51           167.31686      -202.33708    -0.059234434
2021-02-20/00:55:00           167.29525      -202.31239    -0.059226644
2021-02-20/00:55:09           167.27364      -202.28770    -0.059218855
2021-02-20/00:55:17           167.25203      -202.26300    -0.059211066
2021-02-20/00:55:26           167.23041      -202.23831    -0.059203277
2021-02-20/00:55:35           167.20880      -202.21362    -0.059195488
2021-02-20/00:55:43           167.18719      -202.18892    -0.059187699
2021-02-20/00:55:52           167.16558      -202.16423    -0.059179909
2021-02-20/00:56:00           167.14397      -202.13954    -0.059172120
2021-02-20/00:56:09           167.12236      -202.11484    -0.059164331
2021-02-20/00:56:18           167.10075      -202.09015    -0.059156542
2021-02-20/00:56:26           167.07914      -202.06545    -0.059148753
2021-02-20/00:56:35           167.05753      -202.04076    -0.059140963
2021-02-20/00:56:44           167.03592      -202.01606    -0.059133174
2021-02-20/00:56:52           167.01431      -201.99137    -0.059125385
2021-02-20/00:57:01           166.99270      -201.96667    -0.059117596
2021-02-20/00:57:10           166.97110      -201.94198    -0.059109807
2021-02-20/00:57:18           166.94949      -201.91728    -0.059102018
2021-02-20/00:57:27           166.92788      -201.89259    -0.059094228
2021-02-20/00:57:36           166.90627      -201.86789    -0.059086439
2021-02-20/00:57:44           166.88466      -201.84320    -0.059078650
2021-02-20/00:57:53           166.86305      -201.81850    -0.059070861
2021-02-20/00:58:01           166.84144      -201.79380    -0.059063072
2021-02-20/00:58:10           166.81983      -201.76911    -0.059055282
2021-02-20/00:58:19           166.79823      -201.74441    -0.059047493
2021-02-20/00:58:27           166.77662      -201.71972    -0.059039704
2021-02-20/00:58:36           166.75501      -201.69502    -0.059031915
2021-02-20/00:58:45           166.73340      -201.67032    -0.059024126
2021-02-20/00:58:53           166.71180      -201.64563    -0.059016336
2021-02-20/00:59:02           166.69019      -201.62093    -0.059008547
2021-02-20/00:59:11           166.66858      -201.59623    -0.059000758
2021-02-20/00:59:19           166.64697      -201.57154    -0.058992969
2021-02-20/00:59:28           166.62537      -201.54684    -0.058985180
2021-02-20/00:59:36           166.60376      -201.52214    -0.058977391
2021-02-20/00:59:45           166.58215      -201.49745    -0.058969601
2021-02-20/00:59:54           166.56055      -201.47275    -0.058961812
2021-02-20/01:00:02           166.53894      -201.44805    -0.058954023
2021-02-20/01:00:11           166.51733      -201.42335    -0.058946234
2021-02-20/01:00:20           166.49573      -201.39866    -0.058938445
2021-02-20/01:00:28           166.47412      -201.37396    -0.058930655
2021-02-20/01:00:37           166.45252      -201.34926    -0.058922866
2021-02-20/01:00:46           166.43091      -201.32456    -0.058915077
2021-02-20/01:00:54           166.40930      -201.29986    -0.058907288
2021-02-20/01:01:03           166.38770      -201.27516    -0.058899499
2021-02-20/01:01:12           166.36609      -201.25047    -0.058891709
2021-02-20/01:01:20           166.34449      -201.22577    -0.058883920
2021-02-20/01:01:29           166.32288      -201.20107    -0.058876131
2021-02-20/01:01:37           166.30128      -201.17637    -0.058868342
2021-02-20/01:01:46           166.27967      -201.15167    -0.058860552
2021-02-20/01:01:55           166.25807      -201.12697    -0.058852763
2021-02-20/01:02:03           166.23647      -201.10227    -0.058844974
2021-02-20/01:02:12           166.21486      -201.07757    -0.058837185
2021-02-20/01:02:21           166.19326      -201.05287    -0.058829396
2021-02-20/01:02:29           166.17165      -201.02817    -0.058821606
2021-02-20/01:02:38           166.15005      -201.00347    -0.058813817
2021-02-20/01:02:47           166.12844      -200.97878    -0.058806028
2021-02-20/01:02:55           166.10684      -200.95408    -0.058798239
2021-02-20/01:03:04           166.08524      -200.92938    -0.058790450
2021-02-20/01:03:12           166.06363      -200.90468    -0.058782660
2021-02-20/01:03:21           166.04203      -200.87997    -0.058774871
2021-02-20/01:03:30           166.02043      -200.85527    -0.058767082
2021-02-20/01:03:38           165.99883      -200.83057    -0.058759293
2021-02-20/01:03:47           165.97722      -200.80587    -0.058751503
2021-02-20/01:03:56           165.95562      -200.78117    -0.058743714
2021-02-20/01:04:04           165.93402      -200.75647    -0.058735925
2021-02-20/01:04:13           165.91241      -200.73177    -0.058728136
2021-02-20/01:04:22           165.89081      -200.70707    -0.058720347
2021-02-20/01:04:30           165.86921      -200.68237    -0.058712557
2021-02-20/01:04:39           165.84761      -200.65767    -0.058704768
2021-02-20/01:04:48           165.82601      -200.63297    -0.058696979
2021-02-20/01:04:56           165.80441      -200.60826    -0.058689190
2021-02-20/01:05:05           165.78280      -200.58356    -0.058681400
2021-02-20/01:05:13           165.76120      -200.55886    -0.058673611
2021-02-20/01:05:22           165.73960      -200.53416    -0.058665822
2021-02-20/01:05:31           165.71800      -200.50946    -0.058658033
2021-02-20/01:05:39           165.69640      -200.48475    -0.058650243
2021-02-20/01:05:48           165.67480      -200.46005    -0.058642454
2021-02-20/01:05:57           165.65320      -200.43535    -0.058634665
2021-02-20/01:06:05           165.63160      -200.41065    -0.058626876
2021-02-20/01:06:14           165.61000      -200.38594    -0.058619087
2021-02-20/01:06:23           165.58840      -200.36124    -0.058611297
2021-02-20/01:06:31           165.56680      -200.33654    -0.058603508
2021-02-20/01:06:40           165.54520      -200.31184    -0.058595719
2021-02-20/01:06:48           165.52360      -200.28713    -0.058587930
2021-02-20/01:06:57           165.50200      -200.26243    -0.058580140
2021-02-20/01:07:06           165.48040      -200.23773    -0.058572351
2021-02-20/01:07:14           165.45880      -200.21302    -0.058564562
2021-02-20/01:07:23           165.43720      -200.18832    -0.058556773
2021-02-20/01:07:32           165.41560      -200.16361    -0.058548983
2021-02-20/01:07:40           165.39400      -200.13891    -0.058541194
2021-02-20/01:07:49           165.37240      -200.11421    -0.058533405
2021-02-20/01:07:58           165.35080      -200.08950    -0.058525616
2021-02-20/01:08:06           165.32920      -200.06480    -0.058517826
2021-02-20/01:08:15           165.30760      -200.04009    -0.058510037
2021-02-20/01:08:24           165.28601      -200.01539    -0.058502248
2021-02-20/01:08:32           165.26441      -199.99068    -0.058494459
2021-02-20/01:08:41           165.24281      -199.96598    -0.058486669
2021-02-20/01:08:49           165.22121      -199.94128    -0.058478880
2021-02-20/01:08:58           165.19961      -199.91657    -0.058471091
2021-02-20/01:09:07           165.17802      -199.89186    -0.058463302
2021-02-20/01:09:15           165.15642      -199.86716    -0.058455512
2021-02-20/01:09:24           165.13482      -199.84245    -0.058447723
2021-02-20/01:09:33           165.11322      -199.81775    -0.058439934
2021-02-20/01:09:41           165.09163      -199.79304    -0.058432145
2021-02-20/01:09:50           165.07003      -199.76834    -0.058424355
2021-02-20/01:09:59           165.04843      -199.74363    -0.058416566
2021-02-20/01:10:07           165.02684      -199.71893    -0.058408777
2021-02-20/01:10:16           165.00524      -199.69422    -0.058400988
2021-02-20/01:10:24           164.98364      -199.66951    -0.058393198
2021-02-20/01:10:33           164.96205      -199.64481    -0.058385409
2021-02-20/01:10:42           164.94045      -199.62010    -0.058377620
2021-02-20/01:10:50           164.91886      -199.59539    -0.058369830
2021-02-20/01:10:59           164.89726      -199.57069    -0.058362041
2021-02-20/01:11:08           164.87566      -199.54598    -0.058354252
2021-02-20/01:11:16           164.85407      -199.52127    -0.058346463
2021-02-20/01:11:25           164.83247      -199.49657    -0.058338673
2021-02-20/01:11:34           164.81088      -199.47186    -0.058330884
2021-02-20/01:11:42           164.78928      -199.44715    -0.058323095
2021-02-20/01:11:51           164.76769      -199.42245    -0.058315306
2021-02-20/01:12:00           164.74609      -199.39774    -0.058307516
2021-02-20/01:12:08           164.72450      -199.37303    -0.058299727
2021-02-20/01:12:17           164.70290      -199.34832    -0.058291938
2021-02-20/01:12:25           164.68131      -199.32361    -0.058284149
2021-02-20/01:12:34           164.65971      -199.29891    -0.058276359
2021-02-20/01:12:43           164.63812      -199.27420    -0.058268570
2021-02-20/01:12:51           164.61653      -199.24949    -0.058260781
2021-02-20/01:13:00           164.59493      -199.22478    -0.058252991
2021-02-20/01:13:09           164.57334      -199.20007    -0.058245202
2021-02-20/01:13:17           164.55175      -199.17536    -0.058237413
2021-02-20/01:13:26           164.53015      -199.15066    -0.058229624
2021-02-20/01:13:35           164.50856      -199.12595    -0.058221834
2021-02-20/01:13:43           164.48697      -199.10124    -0.058214045
2021-02-20/01:13:52           164.46537      -199.07653    -0.058206256
2021-02-20/01:14:00           164.44378      -199.05182    -0.058198466
2021-02-20/01:14:09           164.42219      -199.02711    -0.058190677
2021-02-20/01:14:18           164.40059      -199.00240    -0.058182888
2021-02-20/01:14:26           164.37900      -198.97769    -0.058175099
2021-02-20/01:14:35           164.35741      -198.95298    -0.058167309
2021-02-20/01:14:44           164.33582      -198.92827    -0.058159520
2021-02-20/01:14:52           164.31422      -198.90356    -0.058151731
2021-02-20/01:15:01           164.29263      -198.87885    -0.058143941
2021-02-20/01:15:10           164.27104      -198.85414    -0.058136152
2021-02-20/01:15:18           164.24945      -198.82943    -0.058128363
2021-02-20/01:15:27           164.22786      -198.80472    -0.058120574
2021-02-20/01:15:36           164.20627      -198.78001    -0.058112784
2021-02-20/01:15:44           164.18468      -198.75530    -0.058104995
2021-02-20/01:15:53           164.16308      -198.73059    -0.058097206
2021-02-20/01:16:01           164.14149      -198.70588    -0.058089416
2021-02-20/01:16:10           164.11990      -198.68117    -0.058081627
2021-02-20/01:16:19           164.09831      -198.65646    -0.058073838
2021-02-20/01:16:27           164.07672      -198.63175    -0.058066048
2021-02-20/01:16:36           164.05513      -198.60703    -0.058058259
2021-02-20/01:16:45           164.03354      -198.58232    -0.058050470
2021-02-20/01:16:53           164.01195      -198.55761    -0.058042681
2021-02-20/01:17:02           163.99036      -198.53290    -0.058034891
2021-02-20/01:17:11           163.96877      -198.50819    -0.058027102
2021-02-20/01:17:19           163.94718      -198.48348    -0.058019313
2021-02-20/01:17:28           163.92559      -198.45876    -0.058011523
2021-02-20/01:17:36           163.90400      -198.43405    -0.058003734
2021-02-20/01:17:45           163.88241      -198.40934    -0.057995945
2021-02-20/01:17:54           163.86082      -198.38463    -0.057988155
2021-02-20/01:18:02           163.83923      -198.35991    -0.057980366
2021-02-20/01:18:11           163.81765      -198.33520    -0.057972577
2021-02-20/01:18:20           163.79606      -198.31049    -0.057964787
2021-02-20/01:18:28           163.77447      -198.28578    -0.057956998
2021-02-20/01:18:37           163.75288      -198.26106    -0.057949209
2021-02-20/01:18:46           163.73129      -198.23635    -0.057941420
2021-02-20/01:18:54           163.70970      -198.21164    -0.057933630
2021-02-20/01:19:03           163.68811      -198.18692    -0.057925841
2021-02-20/01:19:12           163.66653      -198.16221    -0.057918052
2021-02-20/01:19:20           163.64494      -198.13750    -0.057910262
2021-02-20/01:19:29           163.62335      -198.11278    -0.057902473
2021-02-20/01:19:37           163.60176      -198.08807    -0.057894684
2021-02-20/01:19:46           163.58018      -198.06335    -0.057886894
2021-02-20/01:19:55           163.55859      -198.03864    -0.057879105
2021-02-20/01:20:03           163.53700      -198.01393    -0.057871316
2021-02-20/01:20:12           163.51542      -197.98921    -0.057863526
2021-02-20/01:20:21           163.49383      -197.96450    -0.057855737
2021-02-20/01:20:29           163.47224      -197.93978    -0.057847948
2021-02-20/01:20:38           163.45066      -197.91507    -0.057840158
2021-02-20/01:20:47           163.42907      -197.89035    -0.057832369
2021-02-20/01:20:55           163.40748      -197.86564    -0.057824580
2021-02-20/01:21:04           163.38590      -197.84092    -0.057816790
2021-02-20/01:21:12           163.36431      -197.81621    -0.057809001
2021-02-20/01:21:21           163.34272      -197.79149    -0.057801212
2021-02-20/01:21:30           163.32114      -197.76678    -0.057793422
2021-02-20/01:21:38           163.29955      -197.74206    -0.057785633
2021-02-20/01:21:47           163.27797      -197.71734    -0.057777844
2021-02-20/01:21:56           163.25638      -197.69263    -0.057770054
2021-02-20/01:22:04           163.23480      -197.66791    -0.057762265
2021-02-20/01:22:13           163.21321      -197.64320    -0.057754476
2021-02-20/01:22:22           163.19163      -197.61848    -0.057746686
2021-02-20/01:22:30           163.17004      -197.59376    -0.057738897
2021-02-20/01:22:39           163.14846      -197.56905    -0.057731108
2021-02-20/01:22:48           163.12687      -197.54433    -0.057723318
2021-02-20/01:22:56           163.10529      -197.51962    -0.057715529
2021-02-20/01:23:05           163.08371      -197.49490    -0.057707740
2021-02-20/01:23:13           163.06212      -197.47018    -0.057699950
2021-02-20/01:23:22           163.04054      -197.44546    -0.057692161
2021-02-20/01:23:31           163.01895      -197.42075    -0.057684372
2021-02-20/01:23:39           162.99737      -197.39603    -0.057676582
2021-02-20/01:23:48           162.97579      -197.37131    -0.057668793
2021-02-20/01:23:57           162.95420      -197.34660    -0.057661004
2021-02-20/01:24:05           162.93262      -197.32188    -0.057653214
2021-02-20/01:24:14           162.91104      -197.29716    -0.057645425
2021-02-20/01:24:23           162.88945      -197.27244    -0.057637636
2021-02-20/01:24:31           162.86787      -197.24772    -0.057629846
2021-02-20/01:24:40           162.84629      -197.22301    -0.057622057
2021-02-20/01:24:48           162.82471      -197.19829    -0.057614268
2021-02-20/01:24:57           162.80312      -197.17357    -0.057606478
2021-02-20/01:25:06           162.78154      -197.14885    -0.057598689
2021-02-20/01:25:14           162.75996      -197.12413    -0.057590900
2021-02-20/01:25:23           162.73838      -197.09941    -0.057583110
2021-02-20/01:25:32           162.71680      -197.07469    -0.057575321
2021-02-20/01:25:40           162.69521      -197.04998    -0.057567531
2021-02-20/01:25:49           162.67363      -197.02526    -0.057559742
2021-02-20/01:25:58           162.65205      -197.00054    -0.057551953
2021-02-20/01:26:06           162.63047      -196.97582    -0.057544163
2021-02-20/01:26:15           162.60889      -196.95110    -0.057536374
2021-02-20/01:26:24           162.58731      -196.92638    -0.057528585
2021-02-20/01:26:32           162.56573      -196.90166    -0.057520795
2021-02-20/01:26:41           162.54415      -196.87694    -0.057513006
2021-02-20/01:26:49           162.52257      -196.85222    -0.057505217
2021-02-20/01:26:58           162.50099      -196.82750    -0.057497427
2021-02-20/01:27:07           162.47941      -196.80278    -0.057489638
2021-02-20/01:27:15           162.45783      -196.77806    -0.057481848
2021-02-20/01:27:24           162.43625      -196.75334    -0.057474059
2021-02-20/01:27:33           162.41467      -196.72862    -0.057466270
2021-02-20/01:27:41           162.39309      -196.70390    -0.057458480
2021-02-20/01:27:50           162.37151      -196.67918    -0.057450691
2021-02-20/01:27:59           162.34993      -196.65446    -0.057442902
2021-02-20/01:28:07           162.32835      -196.62974    -0.057435112
2021-02-20/01:28:16           162.30677      -196.60501    -0.057427323
2021-02-20/01:28:24           162.28519      -196.58029    -0.057419534
2021-02-20/01:28:33           162.26361      -196.55557    -0.057411744
2021-02-20/01:28:42           162.24203      -196.53085    -0.057403955
2021-02-20/01:28:50           162.22045      -196.50613    -0.057396165
2021-02-20/01:28:59           162.19887      -196.48141    -0.057388376
2021-02-20/01:29:08           162.17730      -196.45668    -0.057380587
2021-02-20/01:29:16           162.15572      -196.43196    -0.057372797
2021-02-20/01:29:25           162.13414      -196.40724    -0.057365008
2021-02-20/01:29:34           162.11256      -196.38252    -0.057357219
2021-02-20/01:29:42           162.09098      -196.35780    -0.057349429
2021-02-20/01:29:51           162.06941      -196.33307    -0.057341640
2021-02-20/01:30:00           162.04783      -196.30835    -0.057333850
2021-02-20/01:30:08           162.02625      -196.28363    -0.057326061
2021-02-20/01:30:17           162.00467      -196.25891    -0.057318272
2021-02-20/01:30:25           161.98310      -196.23418    -0.057310482
2021-02-20/01:30:34           161.96152      -196.20946    -0.057302693
2021-02-20/01:30:43           161.93994      -196.18474    -0.057294903
2021-02-20/01:30:51           161.91837      -196.16001    -0.057287114
2021-02-20/01:31:00           161.89679      -196.13529    -0.057279325
2021-02-20/01:31:09           161.87521      -196.11057    -0.057271535
2021-02-20/01:31:17           161.85364      -196.08584    -0.057263746
2021-02-20/01:31:26           161.83206      -196.06112    -0.057255957
2021-02-20/01:31:35           161.81049      -196.03640    -0.057248167
2021-02-20/01:31:43           161.78891      -196.01167    -0.057240378
2021-02-20/01:31:52           161.76733      -195.98695    -0.057232588
2021-02-20/01:32:00           161.74576      -195.96222    -0.057224799
2021-02-20/01:32:09           161.72418      -195.93750    -0.057217010
2021-02-20/01:32:18           161.70261      -195.91277    -0.057209220
2021-02-20/01:32:26           161.68103      -195.88805    -0.057201431
2021-02-20/01:32:35           161.65946      -195.86332    -0.057193641
2021-02-20/01:32:44           161.63788      -195.83860    -0.057185852
2021-02-20/01:32:52           161.61631      -195.81387    -0.057178063
2021-02-20/01:33:01           161.59473      -195.78915    -0.057170273
2021-02-20/01:33:10           161.57316      -195.76442    -0.057162484
2021-02-20/01:33:18           161.55159      -195.73970    -0.057154694
2021-02-20/01:33:27           161.53001      -195.71497    -0.057146905
2021-02-20/01:33:36           161.50844      -195.69025    -0.057139116
2021-02-20/01:33:44           161.48686      -195.66552    -0.057131326
2021-02-20/01:33:53           161.46529      -195.64080    -0.057123537
2021-02-20/01:34:01           161.44372      -195.61607    -0.057115747
2021-02-20/01:34:10           161.42214      -195.59134    -0.057107958
2021-02-20/01:34:19           161.40057      -195.56662    -0.057100168
2021-02-20/01:34:27           161.37900      -195.54189    -0.057092379
2021-02-20/01:34:36           161.35742      -195.51717    -0.057084590
2021-02-20/01:34:45           161.33585      -195.49244    -0.057076800
2021-02-20/01:34:53           161.31428      -195.46771    -0.057069011
2021-02-20/01:35:02           161.29270      -195.44299    -0.057061221
2021-02-20/01:35:11           161.27113      -195.41826    -0.057053432
2021-02-20/01:35:19           161.24956      -195.39353    -0.057045643
2021-02-20/01:35:28           161.22799      -195.36880    -0.057037853
2021-02-20/01:35:36           161.20642      -195.34408    -0.057030064
2021-02-20/01:35:45           161.18484      -195.31935    -0.057022274
2021-02-20/01:35:54           161.16327      -195.29462    -0.057014485
2021-02-20/01:36:02           161.14170      -195.26990    -0.057006696
2021-02-20/01:36:11           161.12013      -195.24517    -0.056998906
2021-02-20/01:36:20           161.09856      -195.22044    -0.056991117
2021-02-20/01:36:28           161.07699      -195.19571    -0.056983327
2021-02-20/01:36:37           161.05542      -195.17098    -0.056975538
2021-02-20/01:36:46           161.03384      -195.14626    -0.056967748
2021-02-20/01:36:54           161.01227      -195.12153    -0.056959959
2021-02-20/01:37:03           160.99070      -195.09680    -0.056952170
2021-02-20/01:37:12           160.96913      -195.07207    -0.056944380
2021-02-20/01:37:20           160.94756      -195.04734    -0.056936591
2021-02-20/01:37:29           160.92599      -195.02261    -0.056928801
2021-02-20/01:37:37           160.90442      -194.99788    -0.056921012
2021-02-20/01:37:46           160.88285      -194.97315    -0.056913222
2021-02-20/01:37:55           160.86128      -194.94843    -0.056905433
2021-02-20/01:38:03           160.83971      -194.92370    -0.056897644
2021-02-20/01:38:12           160.81814      -194.89897    -0.056889854
2021-02-20/01:38:21           160.79657      -194.87424    -0.056882065
2021-02-20/01:38:29           160.77500      -194.84951    -0.056874275
2021-02-20/01:38:38           160.75343      -194.82478    -0.056866486
2021-02-20/01:38:47           160.73187      -194.80005    -0.056858696
2021-02-20/01:38:55           160.71030      -194.77532    -0.056850907
2021-02-20/01:39:04           160.68873      -194.75059    -0.056843118
2021-02-20/01:39:12           160.66716      -194.72586    -0.056835328
2021-02-20/01:39:21           160.64559      -194.70113    -0.056827539
2021-02-20/01:39:30           160.62402      -194.67640    -0.056819749
2021-02-20/01:39:38           160.60245      -194.65167    -0.056811960
2021-02-20/01:39:47           160.58089      -194.62693    -0.056804170
2021-02-20/01:39:56           160.55932      -194.60220    -0.056796381
2021-02-20/01:40:04           160.53775      -194.57747    -0.056788591
2021-02-20/01:40:13           160.51618      -194.55274    -0.056780802
2021-02-20/01:40:22           160.49462      -194.52801    -0.056773013
2021-02-20/01:40:30           160.47305      -194.50328    -0.056765223
2021-02-20/01:40:39           160.45148      -194.47855    -0.056757434
2021-02-20/01:40:48           160.42991      -194.45382    -0.056749644
2021-02-20/01:40:56           160.40835      -194.42908    -0.056741855
2021-02-20/01:41:05           160.38678      -194.40435    -0.056734065
2021-02-20/01:41:13           160.36521      -194.37962    -0.056726276
2021-02-20/01:41:22           160.34365      -194.35489    -0.056718486
2021-02-20/01:41:31           160.32208      -194.33016    -0.056710697
2021-02-20/01:41:39           160.30051      -194.30542    -0.056702907
2021-02-20/01:41:48           160.27895      -194.28069    -0.056695118
2021-02-20/01:41:57           160.25738      -194.25596    -0.056687329
2021-02-20/01:42:05           160.23582      -194.23123    -0.056679539
2021-02-20/01:42:14           160.21425      -194.20649    -0.056671750
2021-02-20/01:42:23           160.19269      -194.18176    -0.056663960
2021-02-20/01:42:31           160.17112      -194.15703    -0.056656171
2021-02-20/01:42:40           160.14955      -194.13229    -0.056648381
2021-02-20/01:42:48           160.12799      -194.10756    -0.056640592
2021-02-20/01:42:57           160.10642      -194.08283    -0.056632802
2021-02-20/01:43:06           160.08486      -194.05809    -0.056625013
2021-02-20/01:43:14           160.06330      -194.03336    -0.056617223
2021-02-20/01:43:23           160.04173      -194.00863    -0.056609434
2021-02-20/01:43:32           160.02017      -193.98389    -0.056601644
2021-02-20/01:43:40           159.99860      -193.95916    -0.056593855
2021-02-20/01:43:49           159.97704      -193.93443    -0.056586066
2021-02-20/01:43:58           159.95547      -193.90969    -0.056578276
2021-02-20/01:44:06           159.93391      -193.88496    -0.056570487
2021-02-20/01:44:15           159.91235      -193.86022    -0.056562697
2021-02-20/01:44:24           159.89078      -193.83549    -0.056554908
2021-02-20/01:44:32           159.86922      -193.81075    -0.056547118
2021-02-20/01:44:41           159.84766      -193.78602    -0.056539329
2021-02-20/01:44:49           159.82609      -193.76128    -0.056531539
2021-02-20/01:44:58           159.80453      -193.73655    -0.056523750
2021-02-20/01:45:07           159.78297      -193.71181    -0.056515960
2021-02-20/01:45:15           159.76140      -193.68708    -0.056508171
2021-02-20/01:45:24           159.73984      -193.66234    -0.056500381
2021-02-20/01:45:33           159.71828      -193.63761    -0.056492592
2021-02-20/01:45:41           159.69672      -193.61287    -0.056484802
2021-02-20/01:45:50           159.67515      -193.58814    -0.056477013
2021-02-20/01:45:59           159.65359      -193.56340    -0.056469223
2021-02-20/01:46:07           159.63203      -193.53866    -0.056461434
2021-02-20/01:46:16           159.61047      -193.51393    -0.056453644
2021-02-20/01:46:24           159.58891      -193.48919    -0.056445855
2021-02-20/01:46:33           159.56735      -193.46445    -0.056438066
2021-02-20/01:46:42           159.54578      -193.43972    -0.056430276
2021-02-20/01:46:50           159.52422      -193.41498    -0.056422487
2021-02-20/01:46:59           159.50266      -193.39024    -0.056414697
2021-02-20/01:47:08           159.48110      -193.36551    -0.056406908
2021-02-20/01:47:16           159.45954      -193.34077    -0.056399118
2021-02-20/01:47:25           159.43798      -193.31603    -0.056391329
2021-02-20/01:47:34           159.41642      -193.29130    -0.056383539
2021-02-20/01:47:42           159.39486      -193.26656    -0.056375750
2021-02-20/01:47:51           159.37330      -193.24182    -0.056367960
2021-02-20/01:48:00           159.35174      -193.21708    -0.056360171
2021-02-20/01:48:08           159.33018      -193.19235    -0.056352381
2021-02-20/01:48:17           159.30862      -193.16761    -0.056344592
2021-02-20/01:48:25           159.28706      -193.14287    -0.056336802
2021-02-20/01:48:34           159.26550      -193.11813    -0.056329013
2021-02-20/01:48:43           159.24394      -193.09339    -0.056321223
2021-02-20/01:48:51           159.22238      -193.06866    -0.056313434
2021-02-20/01:49:00           159.20082      -193.04392    -0.056305644
2021-02-20/01:49:09           159.17926      -193.01918    -0.056297855
2021-02-20/01:49:17           159.15770      -192.99444    -0.056290065
2021-02-20/01:49:26           159.13614      -192.96970    -0.056282276
2021-02-20/01:49:35           159.11459      -192.94496    -0.056274486
2021-02-20/01:49:43           159.09303      -192.92022    -0.056266697
2021-02-20/01:49:52           159.07147      -192.89548    -0.056258907
2021-02-20/01:50:00           159.04991      -192.87074    -0.056251118
2021-02-20/01:50:09           159.02835      -192.84601    -0.056243328
2021-02-20/01:50:18           159.00680      -192.82127    -0.056235539
2021-02-20/01:50:26           158.98524      -192.79653    -0.056227749
2021-02-20/01:50:35           158.96368      -192.77179    -0.056219960
2021-02-20/01:50:44           158.94212      -192.74705    -0.056212170
2021-02-20/01:50:52           158.92057      -192.72231    -0.056204381
2021-02-20/01:51:01           158.89901      -192.69757    -0.056196591
2021-02-20/01:51:10           158.87745      -192.67283    -0.056188802
2021-02-20/01:51:18           158.85589      -192.64809    -0.056181012
2021-02-20/01:51:27           158.83434      -192.62335    -0.056173223
2021-02-20/01:51:36           158.81278      -192.59860    -0.056165433
2021-02-20/01:51:44           158.79122      -192.57386    -0.056157643
2021-02-20/01:51:53           158.76967      -192.54912    -0.056149854
2021-02-20/01:52:01           158.74811      -192.52438    -0.056142064
2021-02-20/01:52:10           158.72656      -192.49964    -0.056134275
2021-02-20/01:52:19           158.70500      -192.47490    -0.056126485
2021-02-20/01:52:27           158.68344      -192.45016    -0.056118696
2021-02-20/01:52:36           158.66189      -192.42542    -0.056110906
2021-02-20/01:52:45           158.64033      -192.40068    -0.056103117
2021-02-20/01:52:53           158.61878      -192.37593    -0.056095327
2021-02-20/01:53:02           158.59722      -192.35119    -0.056087538
2021-02-20/01:53:11           158.57567      -192.32645    -0.056079748
2021-02-20/01:53:19           158.55411      -192.30171    -0.056071959
2021-02-20/01:53:28           158.53256      -192.27697    -0.056064169
2021-02-20/01:53:36           158.51100      -192.25222    -0.056056380
2021-02-20/01:53:45           158.48945      -192.22748    -0.056048590
2021-02-20/01:53:54           158.46789      -192.20274    -0.056040801
2021-02-20/01:54:02           158.44634      -192.17800    -0.056033011
2021-02-20/01:54:11           158.42479      -192.15325    -0.056025222
2021-02-20/01:54:20           158.40323      -192.12851    -0.056017432
2021-02-20/01:54:28           158.38168      -192.10377    -0.056009643
2021-02-20/01:54:37           158.36012      -192.07902    -0.056001853
2021-02-20/01:54:46           158.33857      -192.05428    -0.055994063
2021-02-20/01:54:54           158.31702      -192.02954    -0.055986274
2021-02-20/01:55:03           158.29546      -192.00479    -0.055978484
2021-02-20/01:55:12           158.27391      -191.98005    -0.055970695
2021-02-20/01:55:20           158.25236      -191.95531    -0.055962905
2021-02-20/01:55:29           158.23080      -191.93056    -0.055955116
2021-02-20/01:55:37           158.20925      -191.90582    -0.055947326
2021-02-20/01:55:46           158.18770      -191.88107    -0.055939537
2021-02-20/01:55:55           158.16615      -191.85633    -0.055931747
2021-02-20/01:56:03           158.14459      -191.83159    -0.055923958
2021-02-20/01:56:12           158.12304      -191.80684    -0.055916168
2021-02-20/01:56:21           158.10149      -191.78210    -0.055908379
2021-02-20/01:56:29           158.07994      -191.75735    -0.055900589
2021-02-20/01:56:38           158.05839      -191.73261    -0.055892799
2021-02-20/01:56:47           158.03683      -191.70786    -0.055885010
2021-02-20/01:56:55           158.01528      -191.68312    -0.055877220
2021-02-20/01:57:04           157.99373      -191.65837    -0.055869431
2021-02-20/01:57:12           157.97218      -191.63363    -0.055861641
2021-02-20/01:57:21           157.95063      -191.60888    -0.055853852
2021-02-20/01:57:30           157.92908      -191.58414    -0.055846062
2021-02-20/01:57:38           157.90753      -191.55939    -0.055838273
2021-02-20/01:57:47           157.88598      -191.53464    -0.055830483
2021-02-20/01:57:56           157.86443      -191.50990    -0.055822693
2021-02-20/01:58:04           157.84288      -191.48515    -0.055814904
2021-02-20/01:58:13           157.82133      -191.46041    -0.055807114
2021-02-20/01:58:22           157.79978      -191.43566    -0.055799325
2021-02-20/01:58:30           157.77823      -191.41091    -0.055791535
2021-02-20/01:58:39           157.75668      -191.38617    -0.055783746
2021-02-20/01:58:48           157.73513      -191.36142    -0.055775956
2021-02-20/01:58:56           157.71358      -191.33667    -0.055768167
2021-02-20/01:59:05           157.69203      -191.31193    -0.055760377
2021-02-20/01:59:13           157.67048      -191.28718    -0.055752587
2021-02-20/01:59:22           157.64893      -191.26243    -0.055744798
2021-02-20/01:59:31           157.62738      -191.23769    -0.055737008
2021-02-20/01:59:39           157.60583      -191.21294    -0.055729219
2021-02-20/01:59:48           157.58428      -191.18819    -0.055721429
2021-02-20/01:59:57           157.56273      -191.16344    -0.055713640
2021-02-20/02:00:05           157.54119      -191.13870    -0.055705850
2021-02-20/02:00:14           157.51964      -191.11395    -0.055698060
2021-02-20/02:00:23           157.49809      -191.08920    -0.055690271
2021-02-20/02:00:31           157.47654      -191.06445    -0.055682481
2021-02-20/02:00:40           157.45499      -191.03970    -0.055674692
2021-02-20/02:00:48           157.43345      -191.01495    -0.055666902
2021-02-20/02:00:57           157.41190      -190.99021    -0.055659113
2021-02-20/02:01:06           157.39035      -190.96546    -0.055651323
2021-02-20/02:01:14           157.36880      -190.94071    -0.055643533
2021-02-20/02:01:23           157.34726      -190.91596    -0.055635744
2021-02-20/02:01:32           157.32571      -190.89121    -0.055627954
2021-02-20/02:01:40           157.30416      -190.86646    -0.055620165
2021-02-20/02:01:49           157.28262      -190.84171    -0.055612375
2021-02-20/02:01:58           157.26107      -190.81696    -0.055604586
2021-02-20/02:02:06           157.23952      -190.79221    -0.055596796
2021-02-20/02:02:15           157.21798      -190.76747    -0.055589006
2021-02-20/02:02:24           157.19643      -190.74272    -0.055581217
2021-02-20/02:02:32           157.17488      -190.71797    -0.055573427
2021-02-20/02:02:41           157.15334      -190.69322    -0.055565638
2021-02-20/02:02:49           157.13179      -190.66847    -0.055557848
2021-02-20/02:02:58           157.11025      -190.64372    -0.055550058
2021-02-20/02:03:07           157.08870      -190.61897    -0.055542269
2021-02-20/02:03:15           157.06716      -190.59422    -0.055534479
2021-02-20/02:03:24           157.04561      -190.56946    -0.055526690
2021-02-20/02:03:33           157.02406      -190.54471    -0.055518900
2021-02-20/02:03:41           157.00252      -190.51996    -0.055511111
2021-02-20/02:03:50           156.98098      -190.49521    -0.055503321
2021-02-20/02:03:59           156.95943      -190.47046    -0.055495531
2021-02-20/02:04:07           156.93789      -190.44571    -0.055487742
2021-02-20/02:04:16           156.91634      -190.42096    -0.055479952
2021-02-20/02:04:24           156.89480      -190.39621    -0.055472163
2021-02-20/02:04:33           156.87325      -190.37146    -0.055464373
2021-02-20/02:04:42           156.85171      -190.34670    -0.055456583
2021-02-20/02:04:50           156.83017      -190.32195    -0.055448794
2021-02-20/02:04:59           156.80862      -190.29720    -0.055441004
2021-02-20/02:05:08           156.78708      -190.27245    -0.055433215
2021-02-20/02:05:16           156.76553      -190.24770    -0.055425425
2021-02-20/02:05:25           156.74399      -190.22295    -0.055417635
2021-02-20/02:05:34           156.72245      -190.19819    -0.055409846
2021-02-20/02:05:42           156.70091      -190.17344    -0.055402056
2021-02-20/02:05:51           156.67936      -190.14869    -0.055394267
2021-02-20/02:06:00           156.65782      -190.12394    -0.055386477
2021-02-20/02:06:08           156.63628      -190.09918    -0.055378687
2021-02-20/02:06:17           156.61473      -190.07443    -0.055370898
2021-02-20/02:06:25           156.59319      -190.04968    -0.055363108
2021-02-20/02:06:34           156.57165      -190.02492    -0.055355319
2021-02-20/02:06:43           156.55011      -190.00017    -0.055347529
2021-02-20/02:06:51           156.52857      -189.97542    -0.055339739
2021-02-20/02:07:00           156.50702      -189.95066    -0.055331950
2021-02-20/02:07:09           156.48548      -189.92591    -0.055324160
2021-02-20/02:07:17           156.46394      -189.90116    -0.055316371
2021-02-20/02:07:26           156.44240      -189.87640    -0.055308581
2021-02-20/02:07:35           156.42086      -189.85165    -0.055300791
2021-02-20/02:07:43           156.39932      -189.82689    -0.055293002
2021-02-20/02:07:52           156.37778      -189.80214    -0.055285212
2021-02-20/02:08:00           156.35624      -189.77739    -0.055277422
2021-02-20/02:08:09           156.33470      -189.75263    -0.055269633
2021-02-20/02:08:18           156.31315      -189.72788    -0.055261843
2021-02-20/02:08:26           156.29161      -189.70312    -0.055254054
2021-02-20/02:08:35           156.27007      -189.67837    -0.055246264
2021-02-20/02:08:44           156.24853      -189.65361    -0.055238474
2021-02-20/02:08:52           156.22699      -189.62886    -0.055230685
2021-02-20/02:09:01           156.20545      -189.60410    -0.055222895
2021-02-20/02:09:10           156.18391      -189.57935    -0.055215105
2021-02-20/02:09:18           156.16238      -189.55459    -0.055207316
2021-02-20/02:09:27           156.14084      -189.52984    -0.055199526
2021-02-20/02:09:36           156.11930      -189.50508    -0.055191737
2021-02-20/02:09:44           156.09776      -189.48032    -0.055183947
2021-02-20/02:09:53           156.07622      -189.45557    -0.055176157
2021-02-20/02:10:01           156.05468      -189.43081    -0.055168368
2021-02-20/02:10:10           156.03314      -189.40606    -0.055160578
2021-02-20/02:10:19           156.01160      -189.38130    -0.055152788
2021-02-20/02:10:27           155.99006      -189.35654    -0.055144999
2021-02-20/02:10:36           155.96853      -189.33179    -0.055137209
2021-02-20/02:10:45           155.94699      -189.30703    -0.055129420
2021-02-20/02:10:53           155.92545      -189.28227    -0.055121630
2021-02-20/02:11:02           155.90391      -189.25752    -0.055113840
2021-02-20/02:11:11           155.88237      -189.23276    -0.055106051
2021-02-20/02:11:19           155.86084      -189.20800    -0.055098261
2021-02-20/02:11:28           155.83930      -189.18325    -0.055090471
2021-02-20/02:11:36           155.81776      -189.15849    -0.055082682
2021-02-20/02:11:45           155.79622      -189.13373    -0.055074892
2021-02-20/02:11:54           155.77469      -189.10897    -0.055067102
2021-02-20/02:12:02           155.75315      -189.08422    -0.055059313
2021-02-20/02:12:11           155.73161      -189.05946    -0.055051523
2021-02-20/02:12:20           155.71008      -189.03470    -0.055043734
2021-02-20/02:12:28           155.68854      -189.00994    -0.055035944
2021-02-20/02:12:37           155.66700      -188.98518    -0.055028154
2021-02-20/02:12:46           155.64547      -188.96043    -0.055020365
2021-02-20/02:12:54           155.62393      -188.93567    -0.055012575
2021-02-20/02:13:03           155.60240      -188.91091    -0.055004785
2021-02-20/02:13:12           155.58086      -188.88615    -0.054996996
2021-02-20/02:13:20           155.55932      -188.86139    -0.054989206
2021-02-20/02:13:29           155.53779      -188.83663    -0.054981416
2021-02-20/02:13:37           155.51625      -188.81187    -0.054973627
2021-02-20/02:13:46           155.49472      -188.78711    -0.054965837
2021-02-20/02:13:55           155.47318      -188.76235    -0.054958047
2021-02-20/02:14:03           155.45165      -188.73760    -0.054950258
2021-02-20/02:14:12           155.43011      -188.71284    -0.054942468
2021-02-20/02:14:21           155.40858      -188.68808    -0.054934678
2021-02-20/02:14:29           155.38704      -188.66332    -0.054926889
2021-02-20/02:14:38           155.36551      -188.63856    -0.054919099
2021-02-20/02:14:47           155.34398      -188.61380    -0.054911309
2021-02-20/02:14:55           155.32244      -188.58904    -0.054903520
2021-02-20/02:15:04           155.30091      -188.56428    -0.054895730
2021-02-20/02:15:12           155.27937      -188.53952    -0.054887940
2021-02-20/02:15:21           155.25784      -188.51476    -0.054880151
2021-02-20/02:15:30           155.23631      -188.48999    -0.054872361
2021-02-20/02:15:38           155.21477      -188.46523    -0.054864571
2021-02-20/02:15:47           155.19324      -188.44047    -0.054856782
2021-02-20/02:15:56           155.17171      -188.41571    -0.054848992
2021-02-20/02:16:04           155.15017      -188.39095    -0.054841202
2021-02-20/02:16:13           155.12864      -188.36619    -0.054833413
2021-02-20/02:16:22           155.10711      -188.34143    -0.054825623
2021-02-20/02:16:30           155.08558      -188.31667    -0.054817833
2021-02-20/02:16:39           155.06404      -188.29191    -0.054810044
2021-02-20/02:16:48           155.04251      -188.26714    -0.054802254
2021-02-20/02:16:56           155.02098      -188.24238    -0.054794464
2021-02-20/02:17:05           154.99945      -188.21762    -0.054786675
2021-02-20/02:17:13           154.97791      -188.19286    -0.054778885
2021-02-20/02:17:22           154.95638      -188.16810    -0.054771095
2021-02-20/02:17:31           154.93485      -188.14333    -0.054763306
2021-02-20/02:17:39           154.91332      -188.11857    -0.054755516
2021-02-20/02:17:48           154.89179      -188.09381    -0.054747726
2021-02-20/02:17:57           154.87026      -188.06905    -0.054739937
2021-02-20/02:18:05           154.84873      -188.04428    -0.054732147
2021-02-20/02:18:14           154.82720      -188.01952    -0.054724357
2021-02-20/02:18:23           154.80566      -187.99476    -0.054716568
2021-02-20/02:18:31           154.78413      -187.96999    -0.054708778
2021-02-20/02:18:40           154.76260      -187.94523    -0.054700988
2021-02-20/02:18:48           154.74107      -187.92047    -0.054693199
2021-02-20/02:18:57           154.71954      -187.89570    -0.054685409
2021-02-20/02:19:06           154.69801      -187.87094    -0.054677619
2021-02-20/02:19:14           154.67648      -187.84618    -0.054669830
2021-02-20/02:19:23           154.65495      -187.82141    -0.054662040
2021-02-20/02:19:32           154.63342      -187.79665    -0.054654250
2021-02-20/02:19:40           154.61189      -187.77189    -0.054646460
2021-02-20/02:19:49           154.59036      -187.74712    -0.054638671
2021-02-20/02:19:58           154.56884      -187.72236    -0.054630881
2021-02-20/02:20:06           154.54731      -187.69759    -0.054623091
2021-02-20/02:20:15           154.52578      -187.67283    -0.054615302
2021-02-20/02:20:24           154.50425      -187.64806    -0.054607512
2021-02-20/02:20:32           154.48272      -187.62330    -0.054599722
2021-02-20/02:20:41           154.46119      -187.59853    -0.054591933
2021-02-20/02:20:49           154.43966      -187.57377    -0.054584143
2021-02-20/02:20:58           154.41813      -187.54900    -0.054576353
2021-02-20/02:21:07           154.39661      -187.52424    -0.054568564
2021-02-20/02:21:15           154.37508      -187.49947    -0.054560774
2021-02-20/02:21:24           154.35355      -187.47471    -0.054552984
2021-02-20/02:21:33           154.33202      -187.44994    -0.054545194
2021-02-20/02:21:41           154.31050      -187.42518    -0.054537405
2021-02-20/02:21:50           154.28897      -187.40041    -0.054529615
2021-02-20/02:21:59           154.26744      -187.37564    -0.054521825
2021-02-20/02:22:07           154.24591      -187.35088    -0.054514036
2021-02-20/02:22:16           154.22439      -187.32611    -0.054506246
2021-02-20/02:22:24           154.20286      -187.30135    -0.054498456
2021-02-20/02:22:33           154.18133      -187.27658    -0.054490667
2021-02-20/02:22:42           154.15981      -187.25181    -0.054482877
2021-02-20/02:22:50           154.13828      -187.22705    -0.054475087
2021-02-20/02:22:59           154.11675      -187.20228    -0.054467297
2021-02-20/02:23:08           154.09523      -187.17751    -0.054459508
2021-02-20/02:23:16           154.07370      -187.15274    -0.054451718
2021-02-20/02:23:25           154.05218      -187.12798    -0.054443928
2021-02-20/02:23:34           154.03065      -187.10321    -0.054436139
2021-02-20/02:23:42           154.00912      -187.07844    -0.054428349
2021-02-20/02:23:51           153.98760      -187.05368    -0.054420559
2021-02-20/02:24:00           153.96607      -187.02891    -0.054412769
2021-02-20/02:24:08           153.94455      -187.00414    -0.054404980
2021-02-20/02:24:17           153.92302      -186.97937    -0.054397190
2021-02-20/02:24:25           153.90150      -186.95460    -0.054389400
2021-02-20/02:24:34           153.87997      -186.92984    -0.054381611
2021-02-20/02:24:43           153.85845      -186.90507    -0.054373821
2021-02-20/02:24:51           153.83692      -186.88030    -0.054366031
2021-02-20/02:25:00           153.81540      -186.85553    -0.054358241
2021-02-20/02:25:09           153.79388      -186.83076    -0.054350452
2021-02-20/02:25:17           153.77235      -186.80599    -0.054342662
2021-02-20/02:25:26           153.75083      -186.78122    -0.054334872
2021-02-20/02:25:35           153.72930      -186.75646    -0.054327082
2021-02-20/02:25:43           153.70778      -186.73169    -0.054319293
2021-02-20/02:25:52           153.68626      -186.70692    -0.054311503
2021-02-20/02:26:00           153.66473      -186.68215    -0.054303713
2021-02-20/02:26:09           153.64321      -186.65738    -0.054295924
2021-02-20/02:26:18           153.62169      -186.63261    -0.054288134
2021-02-20/02:26:26           153.60016      -186.60784    -0.054280344
2021-02-20/02:26:35           153.57864      -186.58307    -0.054272554
2021-02-20/02:26:44           153.55712      -186.55830    -0.054264765
2021-02-20/02:26:52           153.53560      -186.53353    -0.054256975
2021-02-20/02:27:01           153.51407      -186.50876    -0.054249185
2021-02-20/02:27:10           153.49255      -186.48399    -0.054241395
2021-02-20/02:27:18           153.47103      -186.45922    -0.054233606
2021-02-20/02:27:27           153.44951      -186.43445    -0.054225816
2021-02-20/02:27:36           153.42798      -186.40968    -0.054218026
2021-02-20/02:27:44           153.40646      -186.38491    -0.054210236
2021-02-20/02:27:53           153.38494      -186.36013    -0.054202447
2021-02-20/02:28:01           153.36342      -186.33536    -0.054194657
2021-02-20/02:28:10           153.34190      -186.31059    -0.054186867
2021-02-20/02:28:19           153.32038      -186.28582    -0.054179077
2021-02-20/02:28:27           153.29886      -186.26105    -0.054171288
2021-02-20/02:28:36           153.27734      -186.23628    -0.054163498
2021-02-20/02:28:45           153.25581      -186.21151    -0.054155708
2021-02-20/02:28:53           153.23429      -186.18674    -0.054147919
2021-02-20/02:29:02           153.21277      -186.16196    -0.054140129
2021-02-20/02:29:11           153.19125      -186.13719    -0.054132339
2021-02-20/02:29:19           153.16973      -186.11242    -0.054124549
2021-02-20/02:29:28           153.14821      -186.08765    -0.054116760
2021-02-20/02:29:36           153.12669      -186.06287    -0.054108970
2021-02-20/02:29:45           153.10517      -186.03810    -0.054101180
2021-02-20/02:29:54           153.08365      -186.01333    -0.054093390
2021-02-20/02:30:02           153.06213      -185.98856    -0.054085600
2021-02-20/02:30:11           153.04061      -185.96378    -0.054077811
2021-02-20/02:30:20           153.01910      -185.93901    -0.054070021
2021-02-20/02:30:28           152.99758      -185.91424    -0.054062231
2021-02-20/02:30:37           152.97606      -185.88946    -0.054054441
2021-02-20/02:30:46           152.95454      -185.86469    -0.054046652
2021-02-20/02:30:54           152.93302      -185.83992    -0.054038862
2021-02-20/02:31:03           152.91150      -185.81514    -0.054031072
2021-02-20/02:31:12           152.88998      -185.79037    -0.054023282
2021-02-20/02:31:20           152.86846      -185.76560    -0.054015493
2021-02-20/02:31:29           152.84695      -185.74082    -0.054007703
2021-02-20/02:31:37           152.82543      -185.71605    -0.053999913
2021-02-20/02:31:46           152.80391      -185.69127    -0.053992123
2021-02-20/02:31:55           152.78239      -185.66650    -0.053984334
2021-02-20/02:32:03           152.76088      -185.64173    -0.053976544
2021-02-20/02:32:12           152.73936      -185.61695    -0.053968754
2021-02-20/02:32:21           152.71784      -185.59218    -0.053960964
2021-02-20/02:32:29           152.69632      -185.56740    -0.053953175
2021-02-20/02:32:38           152.67481      -185.54263    -0.053945385
2021-02-20/02:32:47           152.65329      -185.51785    -0.053937595
2021-02-20/02:32:55           152.63177      -185.49308    -0.053929805
2021-02-20/02:33:04           152.61026      -185.46830    -0.053922015
2021-02-20/02:33:12           152.58874      -185.44353    -0.053914226
2021-02-20/02:33:21           152.56722      -185.41875    -0.053906436
2021-02-20/02:33:30           152.54571      -185.39398    -0.053898646
2021-02-20/02:33:38           152.52419      -185.36920    -0.053890856
2021-02-20/02:33:47           152.50268      -185.34442    -0.053883067
2021-02-20/02:33:56           152.48116      -185.31965    -0.053875277
2021-02-20/02:34:04           152.45964      -185.29487    -0.053867487
2021-02-20/02:34:13           152.43813      -185.27010    -0.053859697
2021-02-20/02:34:22           152.41661      -185.24532    -0.053851907
2021-02-20/02:34:30           152.39510      -185.22054    -0.053844118
2021-02-20/02:34:39           152.37358      -185.19577    -0.053836328
2021-02-20/02:34:48           152.35207      -185.17099    -0.053828538
2021-02-20/02:34:56           152.33055      -185.14621    -0.053820748
2021-02-20/02:35:05           152.30904      -185.12144    -0.053812959
2021-02-20/02:35:13           152.28752      -185.09666    -0.053805169
2021-02-20/02:35:22           152.26601      -185.07188    -0.053797379
2021-02-20/02:35:31           152.24450      -185.04710    -0.053789589
2021-02-20/02:35:39           152.22298      -185.02233    -0.053781799
2021-02-20/02:35:48           152.20147      -184.99755    -0.053774010
2021-02-20/02:35:57           152.17995      -184.97277    -0.053766220
2021-02-20/02:36:05           152.15844      -184.94799    -0.053758430
2021-02-20/02:36:14           152.13693      -184.92322    -0.053750640
2021-02-20/02:36:23           152.11541      -184.89844    -0.053742850
2021-02-20/02:36:31           152.09390      -184.87366    -0.053735061
2021-02-20/02:36:40           152.07239      -184.84888    -0.053727271
2021-02-20/02:36:48           152.05087      -184.82410    -0.053719481
2021-02-20/02:36:57           152.02936      -184.79932    -0.053711691
2021-02-20/02:37:06           152.00785      -184.77455    -0.053703901
2021-02-20/02:37:14           151.98634      -184.74977    -0.053696112
2021-02-20/02:37:23           151.96482      -184.72499    -0.053688322
2021-02-20/02:37:32           151.94331      -184.70021    -0.053680532
2021-02-20/02:37:40           151.92180      -184.67543    -0.053672742
2021-02-20/02:37:49           151.90029      -184.65065    -0.053664952
2021-02-20/02:37:58           151.87877      -184.62587    -0.053657163
2021-02-20/02:38:06           151.85726      -184.60109    -0.053649373
2021-02-20/02:38:15           151.83575      -184.57631    -0.053641583
2021-02-20/02:38:24           151.81424      -184.55153    -0.053633793
2021-02-20/02:38:32           151.79273      -184.52675    -0.053626003
2021-02-20/02:38:41           151.77122      -184.50197    -0.053618214
2021-02-20/02:38:49           151.74971      -184.47719    -0.053610424
2021-02-20/02:38:58           151.72820      -184.45241    -0.053602634
2021-02-20/02:39:07           151.70668      -184.42763    -0.053594844
2021-02-20/02:39:15           151.68517      -184.40285    -0.053587054
2021-02-20/02:39:24           151.66366      -184.37807    -0.053579265
2021-02-20/02:39:33           151.64215      -184.35329    -0.053571475
2021-02-20/02:39:41           151.62064      -184.32851    -0.053563685
2021-02-20/02:39:50           151.59913      -184.30373    -0.053555895
2021-02-20/02:39:59           151.57762      -184.27895    -0.053548105
2021-02-20/02:40:07           151.55611      -184.25417    -0.053540315
2021-02-20/02:40:16           151.53460      -184.22939    -0.053532526
2021-02-20/02:40:24           151.51309      -184.20460    -0.053524736
2021-02-20/02:40:33           151.49158      -184.17982    -0.053516946
2021-02-20/02:40:42           151.47008      -184.15504    -0.053509156
2021-02-20/02:40:50           151.44857      -184.13026    -0.053501366
2021-02-20/02:40:59           151.42706      -184.10548    -0.053493577
2021-02-20/02:41:08           151.40555      -184.08070    -0.053485787
2021-02-20/02:41:16           151.38404      -184.05591    -0.053477997
2021-02-20/02:41:25           151.36253      -184.03113    -0.053470207
2021-02-20/02:41:34           151.34102      -184.00635    -0.053462417
2021-02-20/02:41:42           151.31951      -183.98157    -0.053454627
2021-02-20/02:41:51           151.29801      -183.95678    -0.053446838
2021-02-20/02:42:00           151.27650      -183.93200    -0.053439048
2021-02-20/02:42:08           151.25499      -183.90722    -0.053431258
2021-02-20/02:42:17           151.23348      -183.88244    -0.053423468
2021-02-20/02:42:25           151.21198      -183.85765    -0.053415678
2021-02-20/02:42:34           151.19047      -183.83287    -0.053407888
2021-02-20/02:42:43           151.16896      -183.80809    -0.053400099
2021-02-20/02:42:51           151.14745      -183.78330    -0.053392309
2021-02-20/02:43:00           151.12595      -183.75852    -0.053384519
2021-02-20/02:43:09           151.10444      -183.73374    -0.053376729
2021-02-20/02:43:17           151.08293      -183.70895    -0.053368939
2021-02-20/02:43:26           151.06143      -183.68417    -0.053361149
2021-02-20/02:43:35           151.03992      -183.65938    -0.053353360
2021-02-20/02:43:43           151.01841      -183.63460    -0.053345570
2021-02-20/02:43:52           150.99691      -183.60981    -0.053337780
2021-02-20/02:44:00           150.97540      -183.58503    -0.053329990
2021-02-20/02:44:09           150.95390      -183.56025    -0.053322200
2021-02-20/02:44:18           150.93239      -183.53546    -0.053314410
2021-02-20/02:44:26           150.91088      -183.51068    -0.053306621
2021-02-20/02:44:35           150.88938      -183.48589    -0.053298831
2021-02-20/02:44:44           150.86787      -183.46111    -0.053291041
2021-02-20/02:44:52           150.84637      -183.43632    -0.053283251
2021-02-20/02:45:01           150.82486      -183.41154    -0.053275461
2021-02-20/02:45:10           150.80336      -183.38675    -0.053267671
2021-02-20/02:45:18           150.78185      -183.36197    -0.053259881
2021-02-20/02:45:27           150.76035      -183.33718    -0.053252092
2021-02-20/02:45:36           150.73884      -183.31239    -0.053244302
2021-02-20/02:45:44           150.71734      -183.28761    -0.053236512
2021-02-20/02:45:53           150.69584      -183.26282    -0.053228722
2021-02-20/02:46:01           150.67433      -183.23804    -0.053220932
2021-02-20/02:46:10           150.65283      -183.21325    -0.053213142
2021-02-20/02:46:19           150.63132      -183.18846    -0.053205352
2021-02-20/02:46:27           150.60982      -183.16368    -0.053197563
2021-02-20/02:46:36           150.58832      -183.13889    -0.053189773
2021-02-20/02:46:45           150.56681      -183.11410    -0.053181983
2021-02-20/02:46:53           150.54531      -183.08932    -0.053174193
2021-02-20/02:47:02           150.52381      -183.06453    -0.053166403
2021-02-20/02:47:11           150.50230      -183.03974    -0.053158613
2021-02-20/02:47:19           150.48080      -183.01496    -0.053150823
2021-02-20/02:47:28           150.45930      -182.99017    -0.053143034
2021-02-20/02:47:36           150.43780      -182.96538    -0.053135244
2021-02-20/02:47:45           150.41629      -182.94059    -0.053127454
2021-02-20/02:47:54           150.39479      -182.91581    -0.053119664
2021-02-20/02:48:02           150.37329      -182.89102    -0.053111874
2021-02-20/02:48:11           150.35179      -182.86623    -0.053104084
2021-02-20/02:48:20           150.33029      -182.84144    -0.053096294
2021-02-20/02:48:28           150.30878      -182.81665    -0.053088505
2021-02-20/02:48:37           150.28728      -182.79187    -0.053080715
2021-02-20/02:48:46           150.26578      -182.76708    -0.053072925
2021-02-20/02:48:54           150.24428      -182.74229    -0.053065135
2021-02-20/02:49:03           150.22278      -182.71750    -0.053057345
2021-02-20/02:49:12           150.20128      -182.69271    -0.053049555
2021-02-20/02:49:20           150.17978      -182.66792    -0.053041765
2021-02-20/02:49:29           150.15828      -182.64313    -0.053033975
2021-02-20/02:49:37           150.13677      -182.61835    -0.053026186
2021-02-20/02:49:46           150.11527      -182.59356    -0.053018396
2021-02-20/02:49:55           150.09377      -182.56877    -0.053010606
2021-02-20/02:50:03           150.07227      -182.54398    -0.053002816
2021-02-20/02:50:12           150.05077      -182.51919    -0.052995026
2021-02-20/02:50:21           150.02927      -182.49440    -0.052987236
2021-02-20/02:50:29           150.00777      -182.46961    -0.052979446
2021-02-20/02:50:38           149.98627      -182.44482    -0.052971656
2021-02-20/02:50:47           149.96477      -182.42003    -0.052963866
2021-02-20/02:50:55           149.94328      -182.39524    -0.052956077
2021-02-20/02:51:04           149.92178      -182.37045    -0.052948287
2021-02-20/02:51:12           149.90028      -182.34566    -0.052940497
2021-02-20/02:51:21           149.87878      -182.32087    -0.052932707
2021-02-20/02:51:30           149.85728      -182.29608    -0.052924917
2021-02-20/02:51:38           149.83578      -182.27129    -0.052917127
2021-02-20/02:51:47           149.81428      -182.24650    -0.052909337
2021-02-20/02:51:56           149.79278      -182.22170    -0.052901547
2021-02-20/02:52:04           149.77129      -182.19691    -0.052893757
2021-02-20/02:52:13           149.74979      -182.17212    -0.052885968
2021-02-20/02:52:22           149.72829      -182.14733    -0.052878178
2021-02-20/02:52:30           149.70679      -182.12254    -0.052870388
2021-02-20/02:52:39           149.68529      -182.09775    -0.052862598
2021-02-20/02:52:48           149.66380      -182.07296    -0.052854808
2021-02-20/02:52:56           149.64230      -182.04816    -0.052847018
2021-02-20/02:53:05           149.62080      -182.02337    -0.052839228
2021-02-20/02:53:13           149.59930      -181.99858    -0.052831438
2021-02-20/02:53:22           149.57781      -181.97379    -0.052823648
2021-02-20/02:53:31           149.55631      -181.94900    -0.052815859
2021-02-20/02:53:39           149.53481      -181.92420    -0.052808069
2021-02-20/02:53:48           149.51332      -181.89941    -0.052800279
2021-02-20/02:53:57           149.49182      -181.87462    -0.052792489
2021-02-20/02:54:05           149.47032      -181.84982    -0.052784699
2021-02-20/02:54:14           149.44883      -181.82503    -0.052776909
2021-02-20/02:54:23           149.42733      -181.80024    -0.052769119
2021-02-20/02:54:31           149.40584      -181.77545    -0.052761329
2021-02-20/02:54:40           149.38434      -181.75065    -0.052753539
2021-02-20/02:54:48           149.36285      -181.72586    -0.052745749
2021-02-20/02:54:57           149.34135      -181.70107    -0.052737959
2021-02-20/02:55:06           149.31985      -181.67627    -0.052730170
2021-02-20/02:55:14           149.29836      -181.65148    -0.052722380
2021-02-20/02:55:23           149.27686      -181.62668    -0.052714590
2021-02-20/02:55:32           149.25537      -181.60189    -0.052706800
2021-02-20/02:55:40           149.23387      -181.57710    -0.052699010
2021-02-20/02:55:49           149.21238      -181.55230    -0.052691220
2021-02-20/02:55:58           149.19089      -181.52751    -0.052683430
2021-02-20/02:56:06           149.16939      -181.50271    -0.052675640
2021-02-20/02:56:15           149.14790      -181.47792    -0.052667850
2021-02-20/02:56:24           149.12640      -181.45312    -0.052660060
2021-02-20/02:56:32           149.10491      -181.42833    -0.052652270
2021-02-20/02:56:41           149.08341      -181.40353    -0.052644480
2021-02-20/02:56:49           149.06192      -181.37874    -0.052636691
2021-02-20/02:56:58           149.04043      -181.35394    -0.052628901
2021-02-20/02:57:07           149.01893      -181.32915    -0.052621111
2021-02-20/02:57:15           148.99744      -181.30435    -0.052613321
2021-02-20/02:57:24           148.97595      -181.27956    -0.052605531
2021-02-20/02:57:33           148.95445      -181.25476    -0.052597741
2021-02-20/02:57:41           148.93296      -181.22997    -0.052589951
2021-02-20/02:57:50           148.91147      -181.20517    -0.052582161
2021-02-20/02:57:59           148.88998      -181.18037    -0.052574371
2021-02-20/02:58:07           148.86848      -181.15558    -0.052566581
2021-02-20/02:58:16           148.84699      -181.13078    -0.052558791
2021-02-20/02:58:24           148.82550      -181.10598    -0.052551001
2021-02-20/02:58:33           148.80401      -181.08119    -0.052543211
2021-02-20/02:58:42           148.78252      -181.05639    -0.052535421
2021-02-20/02:58:50           148.76102      -181.03159    -0.052527632
2021-02-20/02:58:59           148.73953      -181.00680    -0.052519842
2021-02-20/02:59:08           148.71804      -180.98200    -0.052512052
2021-02-20/02:59:16           148.69655      -180.95720    -0.052504262
2021-02-20/02:59:25           148.67506      -180.93241    -0.052496472
2021-02-20/02:59:34           148.65357      -180.90761    -0.052488682
2021-02-20/02:59:42           148.63208      -180.88281    -0.052480892
2021-02-20/02:59:51           148.61059      -180.85801    -0.052473102
2021-02-20/03:00:00           148.58910      -180.83322    -0.052465312
2021-02-20/03:00:08           148.56761      -180.80842    -0.052457522
2021-02-20/03:00:17           148.54611      -180.78362    -0.052449732
2021-02-20/03:00:25           148.52462      -180.75882    -0.052441942
2021-02-20/03:00:34           148.50313      -180.73402    -0.052434152
2021-02-20/03:00:43           148.48164      -180.70923    -0.052426362
2021-02-20/03:00:51           148.46015      -180.68443    -0.052418572
2021-02-20/03:01:00           148.43867      -180.65963    -0.052410782
2021-02-20/03:01:09           148.41718      -180.63483    -0.052402992
2021-02-20/03:01:17           148.39569      -180.61003    -0.052395202
2021-02-20/03:01:26           148.37420      -180.58523    -0.052387413
2021-02-20/03:01:35           148.35271      -180.56043    -0.052379623
2021-02-20/03:01:43           148.33122      -180.53563    -0.052371833
2021-02-20/03:01:52           148.30973      -180.51083    -0.052364043
2021-02-20/03:02:00           148.28824      -180.48604    -0.052356253
2021-02-20/03:02:09           148.26675      -180.46124    -0.052348463
2021-02-20/03:02:18           148.24526      -180.43644    -0.052340673
2021-02-20/03:02:26           148.22378      -180.41164    -0.052332883
2021-02-20/03:02:35           148.20229      -180.38684    -0.052325093
2021-02-20/03:02:44           148.18080      -180.36204    -0.052317303
2021-02-20/03:02:52           148.15931      -180.33724    -0.052309513
2021-02-20/03:03:01           148.13783      -180.31244    -0.052301723
2021-02-20/03:03:10           148.11634      -180.28764    -0.052293933
2021-02-20/03:03:18           148.09485      -180.26284    -0.052286143
2021-02-20/03:03:27           148.07336      -180.23803    -0.052278353
2021-02-20/03:03:36           148.05188      -180.21323    -0.052270563
2021-02-20/03:03:44           148.03039      -180.18843    -0.052262773
2021-02-20/03:03:53           148.00890      -180.16363    -0.052254983
2021-02-20/03:04:01           147.98742      -180.13883    -0.052247193
2021-02-20/03:04:10           147.96593      -180.11403    -0.052239403
2021-02-20/03:04:19           147.94444      -180.08923    -0.052231613
2021-02-20/03:04:27           147.92296      -180.06443    -0.052223823
2021-02-20/03:04:36           147.90147      -180.03963    -0.052216033
2021-02-20/03:04:45           147.87998      -180.01482    -0.052208243
2021-02-20/03:04:53           147.85850      -179.99002    -0.052200453
2021-02-20/03:05:02           147.83701      -179.96522    -0.052192663
2021-02-20/03:05:11           147.81553      -179.94042    -0.052184873
2021-02-20/03:05:19           147.79404      -179.91562    -0.052177083
2021-02-20/03:05:28           147.77256      -179.89081    -0.052169293
2021-02-20/03:05:36           147.75107      -179.86601    -0.052161504
2021-02-20/03:05:45           147.72959      -179.84121    -0.052153714
2021-02-20/03:05:54           147.70810      -179.81641    -0.052145924
2021-02-20/03:06:02           147.68662      -179.79160    -0.052138134
2021-02-20/03:06:11           147.66513      -179.76680    -0.052130344
2021-02-20/03:06:20           147.64365      -179.74200    -0.052122554
2021-02-20/03:06:28           147.62216      -179.71719    -0.052114764
2021-02-20/03:06:37           147.60068      -179.69239    -0.052106974
2021-02-20/03:06:46           147.57919      -179.66759    -0.052099184
2021-02-20/03:06:54           147.55771      -179.64278    -0.052091394
2021-02-20/03:07:03           147.53623      -179.61798    -0.052083604
2021-02-20/03:07:12           147.51474      -179.59318    -0.052075814
2021-02-20/03:07:20           147.49326      -179.56837    -0.052068024
2021-02-20/03:07:29           147.47178      -179.54357    -0.052060234
2021-02-20/03:07:37           147.45029      -179.51876    -0.052052444
2021-02-20/03:07:46           147.42881      -179.49396    -0.052044654
2021-02-20/03:07:55           147.40733      -179.46916    -0.052036864
2021-02-20/03:08:03           147.38584      -179.44435    -0.052029074
2021-02-20/03:08:12           147.36436      -179.41955    -0.052021284
2021-02-20/03:08:21           147.34288      -179.39474    -0.052013494
2021-02-20/03:08:29           147.32140      -179.36994    -0.052005704
2021-02-20/03:08:38           147.29991      -179.34513    -0.051997914
2021-02-20/03:08:47           147.27843      -179.32033    -0.051990124
2021-02-20/03:08:55           147.25695      -179.29552    -0.051982334
2021-02-20/03:09:04           147.23547      -179.27072    -0.051974544
2021-02-20/03:09:12           147.21399      -179.24591    -0.051966754
2021-02-20/03:09:21           147.19250      -179.22111    -0.051958964
2021-02-20/03:09:30           147.17102      -179.19630    -0.051951174
2021-02-20/03:09:38           147.14954      -179.17149    -0.051943384
2021-02-20/03:09:47           147.12806      -179.14669    -0.051935594
2021-02-20/03:09:56           147.10658      -179.12188    -0.051927804
2021-02-20/03:10:04           147.08510      -179.09708    -0.051920014
2021-02-20/03:10:13           147.06362      -179.07227    -0.051912224
2021-02-20/03:10:22           147.04214      -179.04746    -0.051904434
2021-02-20/03:10:30           147.02066      -179.02266    -0.051896644
2021-02-20/03:10:39           146.99918      -178.99785    -0.051888854
2021-02-20/03:10:48           146.97770      -178.97304    -0.051881064
2021-02-20/03:10:56           146.95622      -178.94824    -0.051873274
2021-02-20/03:11:05           146.93474      -178.92343    -0.051865484
2021-02-20/03:11:13           146.91326      -178.89862    -0.051857694
2021-02-20/03:11:22           146.89178      -178.87382    -0.051849904
2021-02-20/03:11:31           146.87030      -178.84901    -0.051842114
2021-02-20/03:11:39           146.84882      -178.82420    -0.051834324
2021-02-20/03:11:48           146.82734      -178.79939    -0.051826534
2021-02-20/03:11:57           146.80586      -178.77459    -0.051818744
2021-02-20/03:12:05           146.78438      -178.74978    -0.051810954
2021-02-20/03:12:14           146.76290      -178.72497    -0.051803164
2021-02-20/03:12:23           146.74142      -178.70016    -0.051795374
2021-02-20/03:12:31           146.71994      -178.67535    -0.051787583
2021-02-20/03:12:40           146.69847      -178.65055    -0.051779793
2021-02-20/03:12:48           146.67699      -178.62574    -0.051772003
2021-02-20/03:12:57           146.65551      -178.60093    -0.051764213
2021-02-20/03:13:06           146.63403      -178.57612    -0.051756423
2021-02-20/03:13:14           146.61255      -178.55131    -0.051748633
2021-02-20/03:13:23           146.59108      -178.52650    -0.051740843
2021-02-20/03:13:32           146.56960      -178.50169    -0.051733053
2021-02-20/03:13:40           146.54812      -178.47688    -0.051725263
2021-02-20/03:13:49           146.52664      -178.45207    -0.051717473
2021-02-20/03:13:58           146.50517      -178.42727    -0.051709683
2021-02-20/03:14:06           146.48369      -178.40246    -0.051701893
2021-02-20/03:14:15           146.46221      -178.37765    -0.051694103
2021-02-20/03:14:24           146.44074      -178.35284    -0.051686313
2021-02-20/03:14:32           146.41926      -178.32803    -0.051678523
2021-02-20/03:14:41           146.39778      -178.30322    -0.051670733
2021-02-20/03:14:49           146.37631      -178.27841    -0.051662943
2021-02-20/03:14:58           146.35483      -178.25360    -0.051655153
2021-02-20/03:15:07           146.33336      -178.22879    -0.051647363
2021-02-20/03:15:15           146.31188      -178.20398    -0.051639573
2021-02-20/03:15:24           146.29040      -178.17917    -0.051631783
2021-02-20/03:15:33           146.26893      -178.15435    -0.051623993
2021-02-20/03:15:41           146.24745      -178.12954    -0.051616203
2021-02-20/03:15:50           146.22598      -178.10473    -0.051608413
2021-02-20/03:15:59           146.20450      -178.07992    -0.051600623
2021-02-20/03:16:07           146.18303      -178.05511    -0.051592833
2021-02-20/03:16:16           146.16155      -178.03030    -0.051585043
2021-02-20/03:16:24           146.14008      -178.00549    -0.051577253
2021-02-20/03:16:33           146.11860      -177.98068    -0.051569462
2021-02-20/03:16:42           146.09713      -177.95586    -0.051561672
2021-02-20/03:16:50           146.07565      -177.93105    -0.051553882
2021-02-20/03:16:59           146.05418      -177.90624    -0.051546092
2021-02-20/03:17:08           146.03271      -177.88143    -0.051538302
2021-02-20/03:17:16           146.01123      -177.85662    -0.051530512
2021-02-20/03:17:25           145.98976      -177.83180    -0.051522722
2021-02-20/03:17:34           145.96828      -177.80699    -0.051514932
2021-02-20/03:17:42           145.94681      -177.78218    -0.051507142
2021-02-20/03:17:51           145.92534      -177.75737    -0.051499352
2021-02-20/03:18:00           145.90386      -177.73255    -0.051491562
2021-02-20/03:18:08           145.88239      -177.70774    -0.051483772
2021-02-20/03:18:17           145.86092      -177.68293    -0.051475982
2021-02-20/03:18:25           145.83945      -177.65812    -0.051468192
2021-02-20/03:18:34           145.81797      -177.63330    -0.051460402
2021-02-20/03:18:43           145.79650      -177.60849    -0.051452612
2021-02-20/03:18:51           145.77503      -177.58368    -0.051444822
2021-02-20/03:19:00           145.75356      -177.55886    -0.051437032
2021-02-20/03:19:09           145.73208      -177.53405    -0.051429241
2021-02-20/03:19:17           145.71061      -177.50923    -0.051421451
2021-02-20/03:19:26           145.68914      -177.48442    -0.051413661
2021-02-20/03:19:35           145.66767      -177.45961    -0.051405871
2021-02-20/03:19:43           145.64620      -177.43479    -0.051398081
2021-02-20/03:19:52           145.62472      -177.40998    -0.051390291
2021-02-20/03:20:00           145.60325      -177.38516    -0.051382501
2021-02-20/03:20:09           145.58178      -177.36035    -0.051374711
2021-02-20/03:20:18           145.56031      -177.33553    -0.051366921
2021-02-20/03:20:26           145.53884      -177.31072    -0.051359131
2021-02-20/03:20:35           145.51737      -177.28590    -0.051351341
2021-02-20/03:20:44           145.49590      -177.26109    -0.051343551
2021-02-20/03:20:52           145.47443      -177.23627    -0.051335761
2021-02-20/03:21:01           145.45296      -177.21146    -0.051327971
2021-02-20/03:21:10           145.43149      -177.18664    -0.051320180
2021-02-20/03:21:18           145.41002      -177.16183    -0.051312390
2021-02-20/03:21:27           145.38855      -177.13701    -0.051304600
2021-02-20/03:21:36           145.36708      -177.11220    -0.051296810
2021-02-20/03:21:44           145.34561      -177.08738    -0.051289020
2021-02-20/03:21:53           145.32414      -177.06256    -0.051281230
2021-02-20/03:22:01           145.30267      -177.03775    -0.051273440
2021-02-20/03:22:10           145.28120      -177.01293    -0.051265650
2021-02-20/03:22:19           145.25973      -176.98812    -0.051257860
2021-02-20/03:22:27           145.23826      -176.96330    -0.051250070
2021-02-20/03:22:36           145.21679      -176.93848    -0.051242280
2021-02-20/03:22:45           145.19533      -176.91367    -0.051234490
2021-02-20/03:22:53           145.17386      -176.88885    -0.051226699
2021-02-20/03:23:02           145.15239      -176.86403    -0.051218909
2021-02-20/03:23:11           145.13092      -176.83922    -0.051211119
2021-02-20/03:23:19           145.10945      -176.81440    -0.051203329
2021-02-20/03:23:28           145.08798      -176.78958    -0.051195539
2021-02-20/03:23:36           145.06652      -176.76476    -0.051187749
2021-02-20/03:23:45           145.04505      -176.73995    -0.051179959
2021-02-20/03:23:54           145.02358      -176.71513    -0.051172169
2021-02-20/03:24:02           145.00211      -176.69031    -0.051164379
2021-02-20/03:24:11           144.98065      -176.66549    -0.051156589
2021-02-20/03:24:20           144.95918      -176.64067    -0.051148799
2021-02-20/03:24:28           144.93771      -176.61586    -0.051141008
2021-02-20/03:24:37           144.91625      -176.59104    -0.051133218
2021-02-20/03:24:46           144.89478      -176.56622    -0.051125428
2021-02-20/03:24:54           144.87331      -176.54140    -0.051117638
2021-02-20/03:25:03           144.85185      -176.51658    -0.051109848
2021-02-20/03:25:12           144.83038      -176.49176    -0.051102058
2021-02-20/03:25:20           144.80891      -176.46694    -0.051094268
2021-02-20/03:25:29           144.78745      -176.44213    -0.051086478
2021-02-20/03:25:37           144.76598      -176.41731    -0.051078688
2021-02-20/03:25:46           144.74452      -176.39249    -0.051070898
2021-02-20/03:25:55           144.72305      -176.36767    -0.051063107
2021-02-20/03:26:03           144.70158      -176.34285    -0.051055317
2021-02-20/03:26:12           144.68012      -176.31803    -0.051047527
2021-02-20/03:26:21           144.65865      -176.29321    -0.051039737
2021-02-20/03:26:29           144.63719      -176.26839    -0.051031947
2021-02-20/03:26:38           144.61572      -176.24357    -0.051024157
2021-02-20/03:26:47           144.59426      -176.21875    -0.051016367
2021-02-20/03:26:55           144.57279      -176.19393    -0.051008577
2021-02-20/03:27:04           144.55133      -176.16911    -0.051000787
2021-02-20/03:27:12           144.52987      -176.14429    -0.050992996
2021-02-20/03:27:21           144.50840      -176.11947    -0.050985206
2021-02-20/03:27:30           144.48694      -176.09465    -0.050977416
2021-02-20/03:27:38           144.46547      -176.06983    -0.050969626
2021-02-20/03:27:47           144.44401      -176.04501    -0.050961836
2021-02-20/03:27:56           144.42255      -176.02018    -0.050954046
2021-02-20/03:28:04           144.40108      -175.99536    -0.050946256
2021-02-20/03:28:13           144.37962      -175.97054    -0.050938466
2021-02-20/03:28:22           144.35816      -175.94572    -0.050930675
2021-02-20/03:28:30           144.33669      -175.92090    -0.050922885
2021-02-20/03:28:39           144.31523      -175.89608    -0.050915095
2021-02-20/03:28:48           144.29377      -175.87126    -0.050907305
2021-02-20/03:28:56           144.27230      -175.84643    -0.050899515
2021-02-20/03:29:05           144.25084      -175.82161    -0.050891725
2021-02-20/03:29:13           144.22938      -175.79679    -0.050883935
2021-02-20/03:29:22           144.20792      -175.77197    -0.050876145
2021-02-20/03:29:31           144.18646      -175.74715    -0.050868354
2021-02-20/03:29:39           144.16499      -175.72232    -0.050860564
2021-02-20/03:29:48           144.14353      -175.69750    -0.050852774
2021-02-20/03:29:57           144.12207      -175.67268    -0.050844984
2021-02-20/03:30:05           144.10061      -175.64785    -0.050837194
2021-02-20/03:30:14           144.07915      -175.62303    -0.050829404
2021-02-20/03:30:23           144.05769      -175.59821    -0.050821614
2021-02-20/03:30:31           144.03622      -175.57339    -0.050813823
2021-02-20/03:30:40           144.01476      -175.54856    -0.050806033
2021-02-20/03:30:48           143.99330      -175.52374    -0.050798243
2021-02-20/03:30:57           143.97184      -175.49892    -0.050790453
2021-02-20/03:31:06           143.95038      -175.47409    -0.050782663
2021-02-20/03:31:14           143.92892      -175.44927    -0.050774873
2021-02-20/03:31:23           143.90746      -175.42444    -0.050767083
2021-02-20/03:31:32           143.88600      -175.39962    -0.050759292
2021-02-20/03:31:40           143.86454      -175.37480    -0.050751502
2021-02-20/03:31:49           143.84308      -175.34997    -0.050743712
2021-02-20/03:31:58           143.82162      -175.32515    -0.050735922
2021-02-20/03:32:06           143.80016      -175.30032    -0.050728132
2021-02-20/03:32:15           143.77870      -175.27550    -0.050720342
2021-02-20/03:32:24           143.75724      -175.25067    -0.050712552
2021-02-20/03:32:32           143.73578      -175.22585    -0.050704761
2021-02-20/03:32:41           143.71432      -175.20102    -0.050696971
2021-02-20/03:32:49           143.69286      -175.17620    -0.050689181
2021-02-20/03:32:58           143.67141      -175.15137    -0.050681391
2021-02-20/03:33:07           143.64995      -175.12655    -0.050673601
2021-02-20/03:33:15           143.62849      -175.10172    -0.050665811
2021-02-20/03:33:24           143.60703      -175.07690    -0.050658021
2021-02-20/03:33:33           143.58557      -175.05207    -0.050650230
2021-02-20/03:33:41           143.56411      -175.02724    -0.050642440
2021-02-20/03:33:50           143.54266      -175.00242    -0.050634650
2021-02-20/03:33:59           143.52120      -174.97759    -0.050626860
2021-02-20/03:34:07           143.49974      -174.95277    -0.050619070
2021-02-20/03:34:16           143.47828      -174.92794    -0.050611280
2021-02-20/03:34:24           143.45683      -174.90311    -0.050603489
2021-02-20/03:34:33           143.43537      -174.87829    -0.050595699
2021-02-20/03:34:42           143.41391      -174.85346    -0.050587909
2021-02-20/03:34:50           143.39245      -174.82863    -0.050580119
2021-02-20/03:34:59           143.37100      -174.80381    -0.050572329
2021-02-20/03:35:08           143.34954      -174.77898    -0.050564539
2021-02-20/03:35:16           143.32808      -174.75415    -0.050556748
2021-02-20/03:35:25           143.30663      -174.72933    -0.050548958
2021-02-20/03:35:34           143.28517      -174.70450    -0.050541168
2021-02-20/03:35:42           143.26372      -174.67967    -0.050533378
2021-02-20/03:35:51           143.24226      -174.65484    -0.050525588
2021-02-20/03:36:00           143.22080      -174.63002    -0.050517798
2021-02-20/03:36:08           143.19935      -174.60519    -0.050510007
2021-02-20/03:36:17           143.17789      -174.58036    -0.050502217
2021-02-20/03:36:25           143.15644      -174.55553    -0.050494427
2021-02-20/03:36:34           143.13498      -174.53070    -0.050486637
2021-02-20/03:36:43           143.11353      -174.50587    -0.050478847
2021-02-20/03:36:51           143.09207      -174.48105    -0.050471057
2021-02-20/03:37:00           143.07062      -174.45622    -0.050463266
2021-02-20/03:37:09           143.04916      -174.43139    -0.050455476
2021-02-20/03:37:17           143.02771      -174.40656    -0.050447686
2021-02-20/03:37:26           143.00625      -174.38173    -0.050439896
2021-02-20/03:37:35           142.98480      -174.35690    -0.050432106
2021-02-20/03:37:43           142.96334      -174.33207    -0.050424315
2021-02-20/03:37:52           142.94189      -174.30724    -0.050416525
2021-02-20/03:38:00           142.92044      -174.28241    -0.050408735
2021-02-20/03:38:09           142.89898      -174.25758    -0.050400945
2021-02-20/03:38:18           142.87753      -174.23275    -0.050393155
2021-02-20/03:38:26           142.85607      -174.20792    -0.050385364
2021-02-20/03:38:35           142.83462      -174.18309    -0.050377574
2021-02-20/03:38:44           142.81317      -174.15826    -0.050369784
2021-02-20/03:38:52           142.79171      -174.13343    -0.050361994
2021-02-20/03:39:01           142.77026      -174.10860    -0.050354204
2021-02-20/03:39:10           142.74881      -174.08377    -0.050346414
2021-02-20/03:39:18           142.72736      -174.05894    -0.050338623
2021-02-20/03:39:27           142.70590      -174.03411    -0.050330833
2021-02-20/03:39:36           142.68445      -174.00928    -0.050323043
2021-02-20/03:39:44           142.66300      -173.98445    -0.050315253
2021-02-20/03:39:53           142.64155      -173.95962    -0.050307463
2021-02-20/03:40:01           142.62010      -173.93479    -0.050299672
2021-02-20/03:40:10           142.59864      -173.90996    -0.050291882
2021-02-20/03:40:19           142.57719      -173.88513    -0.050284092
2021-02-20/03:40:27           142.55574      -173.86030    -0.050276302
2021-02-20/03:40:36           142.53429      -173.83546    -0.050268512
2021-02-20/03:40:45           142.51284      -173.81063    -0.050260721
2021-02-20/03:40:53           142.49139      -173.78580    -0.050252931
2021-02-20/03:41:02           142.46994      -173.76097    -0.050245141
2021-02-20/03:41:11           142.44848      -173.73614    -0.050237351
2021-02-20/03:41:19           142.42703      -173.71130    -0.050229561
2021-02-20/03:41:28           142.40558      -173.68647    -0.050221770
2021-02-20/03:41:36           142.38413      -173.66164    -0.050213980
2021-02-20/03:41:45           142.36268      -173.63681    -0.050206190
2021-02-20/03:41:54           142.34123      -173.61197    -0.050198400
2021-02-20/03:42:02           142.31978      -173.58714    -0.050190609
2021-02-20/03:42:11           142.29833      -173.56231    -0.050182819
2021-02-20/03:42:20           142.27688      -173.53747    -0.050175029
2021-02-20/03:42:28           142.25543      -173.51264    -0.050167239
2021-02-20/03:42:37           142.23398      -173.48781    -0.050159449
2021-02-20/03:42:46           142.21253      -173.46298    -0.050151658
2021-02-20/03:42:54           142.19108      -173.43814    -0.050143868
2021-02-20/03:43:03           142.16964      -173.41331    -0.050136078
2021-02-20/03:43:12           142.14819      -173.38847    -0.050128288
2021-02-20/03:43:20           142.12674      -173.36364    -0.050120498
2021-02-20/03:43:29           142.10529      -173.33881    -0.050112707
2021-02-20/03:43:37           142.08384      -173.31397    -0.050104917
2021-02-20/03:43:46           142.06239      -173.28914    -0.050097127
2021-02-20/03:43:55           142.04094      -173.26430    -0.050089337
2021-02-20/03:44:03           142.01950      -173.23947    -0.050081546
2021-02-20/03:44:12           141.99805      -173.21463    -0.050073756
2021-02-20/03:44:21           141.97660      -173.18980    -0.050065966
2021-02-20/03:44:29           141.95515      -173.16496    -0.050058176
2021-02-20/03:44:38           141.93370      -173.14013    -0.050050386
2021-02-20/03:44:47           141.91226      -173.11529    -0.050042595
2021-02-20/03:44:55           141.89081      -173.09046    -0.050034805
2021-02-20/03:45:04           141.86936      -173.06562    -0.050027015
2021-02-20/03:45:12           141.84792      -173.04079    -0.050019225
2021-02-20/03:45:21           141.82647      -173.01595    -0.050011434
2021-02-20/03:45:30           141.80502      -172.99112    -0.050003644
2021-02-20/03:45:38           141.78358      -172.96628    -0.049995854
2021-02-20/03:45:47           141.76213      -172.94145    -0.049988064
2021-02-20/03:45:56           141.74068      -172.91661    -0.049980273
2021-02-20/03:46:04           141.71924      -172.89177    -0.049972483
2021-02-20/03:46:13           141.69779      -172.86694    -0.049964693
2021-02-20/03:46:22           141.67635      -172.84210    -0.049956903
2021-02-20/03:46:30           141.65490      -172.81726    -0.049949112
2021-02-20/03:46:39           141.63345      -172.79243    -0.049941322
2021-02-20/03:46:48           141.61201      -172.76759    -0.049933532
2021-02-20/03:46:56           141.59056      -172.74275    -0.049925742
2021-02-20/03:47:05           141.56912      -172.71792    -0.049917951
2021-02-20/03:47:13           141.54767      -172.69308    -0.049910161
2021-02-20/03:47:22           141.52623      -172.66824    -0.049902371
2021-02-20/03:47:31           141.50478      -172.64341    -0.049894581
2021-02-20/03:47:39           141.48334      -172.61857    -0.049886790
2021-02-20/03:47:48           141.46189      -172.59373    -0.049879000
2021-02-20/03:47:57           141.44045      -172.56889    -0.049871210
2021-02-20/03:48:05           141.41901      -172.54405    -0.049863420
2021-02-20/03:48:14           141.39756      -172.51922    -0.049855629
2021-02-20/03:48:23           141.37612      -172.49438    -0.049847839
2021-02-20/03:48:31           141.35467      -172.46954    -0.049840049
2021-02-20/03:48:40           141.33323      -172.44470    -0.049832259
2021-02-20/03:48:48           141.31179      -172.41986    -0.049824468
2021-02-20/03:48:57           141.29034      -172.39503    -0.049816678
2021-02-20/03:49:06           141.26890      -172.37019    -0.049808888
2021-02-20/03:49:14           141.24746      -172.34535    -0.049801098
2021-02-20/03:49:23           141.22601      -172.32051    -0.049793307
2021-02-20/03:49:32           141.20457      -172.29567    -0.049785517
2021-02-20/03:49:40           141.18313      -172.27083    -0.049777727
2021-02-20/03:49:49           141.16169      -172.24599    -0.049769937
2021-02-20/03:49:58           141.14024      -172.22115    -0.049762146
2021-02-20/03:50:06           141.11880      -172.19631    -0.049754356
2021-02-20/03:50:15           141.09736      -172.17147    -0.049746566
2021-02-20/03:50:24           141.07592      -172.14663    -0.049738776
2021-02-20/03:50:32           141.05448      -172.12179    -0.049730985
2021-02-20/03:50:41           141.03303      -172.09695    -0.049723195
2021-02-20/03:50:49           141.01159      -172.07211    -0.049715405
2021-02-20/03:50:58           140.99015      -172.04727    -0.049707615
2021-02-20/03:51:07           140.96871      -172.02243    -0.049699824
2021-02-20/03:51:15           140.94727      -171.99759    -0.049692034
2021-02-20/03:51:24           140.92583      -171.97275    -0.049684244
2021-02-20/03:51:33           140.90439      -171.94791    -0.049676453
2021-02-20/03:51:41           140.88295      -171.92307    -0.049668663
2021-02-20/03:51:50           140.86151      -171.89823    -0.049660873
2021-02-20/03:51:59           140.84006      -171.87339    -0.049653083
2021-02-20/03:52:07           140.81862      -171.84855    -0.049645292
2021-02-20/03:52:16           140.79718      -171.82371    -0.049637502
2021-02-20/03:52:24           140.77574      -171.79886    -0.049629712
2021-02-20/03:52:33           140.75430      -171.77402    -0.049621922
2021-02-20/03:52:42           140.73286      -171.74918    -0.049614131
2021-02-20/03:52:50           140.71142      -171.72434    -0.049606341
2021-02-20/03:52:59           140.68999      -171.69950    -0.049598551
2021-02-20/03:53:08           140.66855      -171.67465    -0.049590760
2021-02-20/03:53:16           140.64711      -171.64981    -0.049582970
2021-02-20/03:53:25           140.62567      -171.62497    -0.049575180
2021-02-20/03:53:34           140.60423      -171.60013    -0.049567390
2021-02-20/03:53:42           140.58279      -171.57529    -0.049559599
2021-02-20/03:53:51           140.56135      -171.55044    -0.049551809
2021-02-20/03:54:00           140.53991      -171.52560    -0.049544019
2021-02-20/03:54:08           140.51847      -171.50076    -0.049536228
2021-02-20/03:54:17           140.49704      -171.47591    -0.049528438
2021-02-20/03:54:25           140.47560      -171.45107    -0.049520648
2021-02-20/03:54:34           140.45416      -171.42623    -0.049512857
2021-02-20/03:54:43           140.43272      -171.40138    -0.049505067
2021-02-20/03:54:51           140.41128      -171.37654    -0.049497277
2021-02-20/03:55:00           140.38985      -171.35170    -0.049489487
2021-02-20/03:55:09           140.36841      -171.32685    -0.049481696
2021-02-20/03:55:17           140.34697      -171.30201    -0.049473906
2021-02-20/03:55:26           140.32554      -171.27717    -0.049466116
2021-02-20/03:55:35           140.30410      -171.25232    -0.049458325
2021-02-20/03:55:43           140.28266      -171.22748    -0.049450535
2021-02-20/03:55:52           140.26122      -171.20263    -0.049442745
2021-02-20/03:56:00           140.23979      -171.17779    -0.049434955
2021-02-20/03:56:09           140.21835      -171.15294    -0.049427164
2021-02-20/03:56:18           140.19692      -171.12810    -0.049419374
2021-02-20/03:56:26           140.17548      -171.10325    -0.049411584
2021-02-20/03:56:35           140.15404      -171.07841    -0.049403793
2021-02-20/03:56:44           140.13261      -171.05356    -0.049396003
2021-02-20/03:56:52           140.11117      -171.02872    -0.049388213
2021-02-20/03:57:01           140.08974      -171.00387    -0.049380422
2021-02-20/03:57:10           140.06830      -170.97903    -0.049372632
2021-02-20/03:57:18           140.04687      -170.95418    -0.049364842
2021-02-20/03:57:27           140.02543      -170.92934    -0.049357051
2021-02-20/03:57:36           140.00400      -170.90449    -0.049349261
2021-02-20/03:57:44           139.98256      -170.87965    -0.049341471
2021-02-20/03:57:53           139.96113      -170.85480    -0.049333680
2021-02-20/03:58:01           139.93969      -170.82995    -0.049325890
2021-02-20/03:58:10           139.91826      -170.80511    -0.049318100
2021-02-20/03:58:19           139.89682      -170.78026    -0.049310310
2021-02-20/03:58:27           139.87539      -170.75541    -0.049302519
2021-02-20/03:58:36           139.85395      -170.73057    -0.049294729
2021-02-20/03:58:45           139.83252      -170.70572    -0.049286939
2021-02-20/03:58:53           139.81109      -170.68087    -0.049279148
2021-02-20/03:59:02           139.78965      -170.65603    -0.049271358
2021-02-20/03:59:11           139.76822      -170.63118    -0.049263568
2021-02-20/03:59:19           139.74679      -170.60633    -0.049255777
2021-02-20/03:59:28           139.72535      -170.58149    -0.049247987
2021-02-20/03:59:36           139.70392      -170.55664    -0.049240197
2021-02-20/03:59:45           139.68249      -170.53179    -0.049232406
2021-02-20/03:59:54           139.66105      -170.50694    -0.049224616
2021-02-20/04:00:02           139.63962      -170.48210    -0.049216826
2021-02-20/04:00:11           139.61819      -170.45725    -0.049209035
2021-02-20/04:00:20           139.59676      -170.43240    -0.049201245
2021-02-20/04:00:28           139.57532      -170.40755    -0.049193455
2021-02-20/04:00:37           139.55389      -170.38270    -0.049185664
2021-02-20/04:00:46           139.53246      -170.35785    -0.049177874
2021-02-20/04:00:54           139.51103      -170.33301    -0.049170084
2021-02-20/04:01:03           139.48960      -170.30816    -0.049162293
2021-02-20/04:01:12           139.46816      -170.28331    -0.049154503
2021-02-20/04:01:20           139.44673      -170.25846    -0.049146713
2021-02-20/04:01:29           139.42530      -170.23361    -0.049138922
2021-02-20/04:01:37           139.40387      -170.20876    -0.049131132
2021-02-20/04:01:46           139.38244      -170.18391    -0.049123342
2021-02-20/04:01:55           139.36101      -170.15906    -0.049115551
2021-02-20/04:02:03           139.33958      -170.13421    -0.049107761
2021-02-20/04:02:12           139.31815      -170.10936    -0.049099971
2021-02-20/04:02:21           139.29672      -170.08451    -0.049092180
2021-02-20/04:02:29           139.27529      -170.05966    -0.049084390
2021-02-20/04:02:38           139.25386      -170.03481    -0.049076600
2021-02-20/04:02:47           139.23243      -170.00996    -0.049068809
2021-02-20/04:02:55           139.21100      -169.98511    -0.049061019
2021-02-20/04:03:04           139.18957      -169.96026    -0.049053229
2021-02-20/04:03:12           139.16814      -169.93541    -0.049045438
2021-02-20/04:03:21           139.14671      -169.91056    -0.049037648
2021-02-20/04:03:30           139.12528      -169.88571    -0.049029857
2021-02-20/04:03:38           139.10385      -169.86086    -0.049022067
2021-02-20/04:03:47           139.08242      -169.83601    -0.049014277
2021-02-20/04:03:56           139.06099      -169.81116    -0.049006486
2021-02-20/04:04:04           139.03956      -169.78631    -0.048998696
2021-02-20/04:04:13           139.01813      -169.76146    -0.048990906
2021-02-20/04:04:22           138.99671      -169.73661    -0.048983115
2021-02-20/04:04:30           138.97528      -169.71175    -0.048975325
2021-02-20/04:04:39           138.95385      -169.68690    -0.048967535
2021-02-20/04:04:48           138.93242      -169.66205    -0.048959744
2021-02-20/04:04:56           138.91099      -169.63720    -0.048951954
2021-02-20/04:05:05           138.88956      -169.61235    -0.048944164
2021-02-20/04:05:13           138.86814      -169.58749    -0.048936373
2021-02-20/04:05:22           138.84671      -169.56264    -0.048928583
2021-02-20/04:05:31           138.82528      -169.53779    -0.048920792
2021-02-20/04:05:39           138.80385      -169.51294    -0.048913002
2021-02-20/04:05:48           138.78243      -169.48808    -0.048905212
2021-02-20/04:05:57           138.76100      -169.46323    -0.048897421
2021-02-20/04:06:05           138.73957      -169.43838    -0.048889631
2021-02-20/04:06:14           138.71815      -169.41353    -0.048881841
2021-02-20/04:06:23           138.69672      -169.38867    -0.048874050
2021-02-20/04:06:31           138.67529      -169.36382    -0.048866260
2021-02-20/04:06:40           138.65387      -169.33897    -0.048858470
2021-02-20/04:06:48           138.63244      -169.31411    -0.048850679
2021-02-20/04:06:57           138.61102      -169.28926    -0.048842889
2021-02-20/04:07:06           138.58959      -169.26441    -0.048835098
2021-02-20/04:07:14           138.56816      -169.23955    -0.048827308
2021-02-20/04:07:23           138.54674      -169.21470    -0.048819518
2021-02-20/04:07:32           138.52531      -169.18984    -0.048811727
2021-02-20/04:07:40           138.50389      -169.16499    -0.048803937
2021-02-20/04:07:49           138.48246      -169.14014    -0.048796147
2021-02-20/04:07:58           138.46104      -169.11528    -0.048788356
2021-02-20/04:08:06           138.43961      -169.09043    -0.048780566
2021-02-20/04:08:15           138.41819      -169.06557    -0.048772775
2021-02-20/04:08:24           138.39676      -169.04072    -0.048764985
2021-02-20/04:08:32           138.37534      -169.01586    -0.048757195
2021-02-20/04:08:41           138.35391      -168.99101    -0.048749404
2021-02-20/04:08:49           138.33249      -168.96615    -0.048741614
2021-02-20/04:08:58           138.31107      -168.94130    -0.048733823
2021-02-20/04:09:07           138.28964      -168.91644    -0.048726033
2021-02-20/04:09:15           138.26822      -168.89159    -0.048718243
2021-02-20/04:09:24           138.24679      -168.86673    -0.048710452
2021-02-20/04:09:33           138.22537      -168.84187    -0.048702662
2021-02-20/04:09:41           138.20395      -168.81702    -0.048694871
2021-02-20/04:09:50           138.18252      -168.79216    -0.048687081
2021-02-20/04:09:59           138.16110      -168.76731    -0.048679291
2021-02-20/04:10:07           138.13968      -168.74245    -0.048671500
2021-02-20/04:10:16           138.11826      -168.71759    -0.048663710
2021-02-20/04:10:24           138.09683      -168.69274    -0.048655920
2021-02-20/04:10:33           138.07541      -168.66788    -0.048648129
2021-02-20/04:10:42           138.05399      -168.64302    -0.048640339
2021-02-20/04:10:50           138.03257      -168.61817    -0.048632548
2021-02-20/04:10:59           138.01114      -168.59331    -0.048624758
2021-02-20/04:11:08           137.98972      -168.56845    -0.048616968
2021-02-20/04:11:16           137.96830      -168.54360    -0.048609177
2021-02-20/04:11:25           137.94688      -168.51874    -0.048601387
2021-02-20/04:11:34           137.92546      -168.49388    -0.048593596
2021-02-20/04:11:42           137.90403      -168.46902    -0.048585806
2021-02-20/04:11:51           137.88261      -168.44417    -0.048578015
2021-02-20/04:12:00           137.86119      -168.41931    -0.048570225
2021-02-20/04:12:08           137.83977      -168.39445    -0.048562435
2021-02-20/04:12:17           137.81835      -168.36959    -0.048554644
2021-02-20/04:12:25           137.79693      -168.34473    -0.048546854
2021-02-20/04:12:34           137.77551      -168.31988    -0.048539063
2021-02-20/04:12:43           137.75409      -168.29502    -0.048531273
2021-02-20/04:12:51           137.73267      -168.27016    -0.048523483
2021-02-20/04:13:00           137.71125      -168.24530    -0.048515692
2021-02-20/04:13:09           137.68983      -168.22044    -0.048507902
2021-02-20/04:13:17           137.66841      -168.19558    -0.048500111
2021-02-20/04:13:26           137.64699      -168.17072    -0.048492321
2021-02-20/04:13:35           137.62557      -168.14587    -0.048484531
2021-02-20/04:13:43           137.60415      -168.12101    -0.048476740
2021-02-20/04:13:52           137.58273      -168.09615    -0.048468950
2021-02-20/04:14:00           137.56131      -168.07129    -0.048461159
2021-02-20/04:14:09           137.53989      -168.04643    -0.048453369
2021-02-20/04:14:18           137.51847      -168.02157    -0.048445578
2021-02-20/04:14:26           137.49705      -167.99671    -0.048437788
2021-02-20/04:14:35           137.47564      -167.97185    -0.048429998
2021-02-20/04:14:44           137.45422      -167.94699    -0.048422207
2021-02-20/04:14:52           137.43280      -167.92213    -0.048414417
2021-02-20/04:15:01           137.41138      -167.89727    -0.048406626
2021-02-20/04:15:10           137.38996      -167.87241    -0.048398836
2021-02-20/04:15:18           137.36854      -167.84755    -0.048391045
2021-02-20/04:15:27           137.34713      -167.82269    -0.048383255
2021-02-20/04:15:36           137.32571      -167.79783    -0.048375465
2021-02-20/04:15:44           137.30429      -167.77296    -0.048367674
2021-02-20/04:15:53           137.28287      -167.74810    -0.048359884
2021-02-20/04:16:01           137.26146      -167.72324    -0.048352093
2021-02-20/04:16:10           137.24004      -167.69838    -0.048344303
2021-02-20/04:16:19           137.21862      -167.67352    -0.048336512
2021-02-20/04:16:27           137.19721      -167.64866    -0.048328722
2021-02-20/04:16:36           137.17579      -167.62380    -0.048320932
2021-02-20/04:16:45           137.15437      -167.59894    -0.048313141
2021-02-20/04:16:53           137.13296      -167.57407    -0.048305351
2021-02-20/04:17:02           137.11154      -167.54921    -0.048297560
2021-02-20/04:17:11           137.09012      -167.52435    -0.048289770
2021-02-20/04:17:19           137.06871      -167.49949    -0.048281979
2021-02-20/04:17:28           137.04729      -167.47462    -0.048274189
2021-02-20/04:17:36           137.02588      -167.44976    -0.048266398
2021-02-20/04:17:45           137.00446      -167.42490    -0.048258608
2021-02-20/04:17:54           136.98304      -167.40004    -0.048250818
2021-02-20/04:18:02           136.96163      -167.37517    -0.048243027
2021-02-20/04:18:11           136.94021      -167.35031    -0.048235237
2021-02-20/04:18:20           136.91880      -167.32545    -0.048227446
2021-02-20/04:18:28           136.89738      -167.30059    -0.048219656
2021-02-20/04:18:37           136.87597      -167.27572    -0.048211865
2021-02-20/04:18:46           136.85455      -167.25086    -0.048204075
2021-02-20/04:18:54           136.83314      -167.22599    -0.048196284
2021-02-20/04:19:03           136.81173      -167.20113    -0.048188494
2021-02-20/04:19:12           136.79031      -167.17627    -0.048180704
2021-02-20/04:19:20           136.76890      -167.15140    -0.048172913
2021-02-20/04:19:29           136.74748      -167.12654    -0.048165123
2021-02-20/04:19:37           136.72607      -167.10168    -0.048157332
2021-02-20/04:19:46           136.70466      -167.07681    -0.048149542
2021-02-20/04:19:55           136.68324      -167.05195    -0.048141751
2021-02-20/04:20:03           136.66183      -167.02708    -0.048133961
2021-02-20/04:20:12           136.64042      -167.00222    -0.048126170
2021-02-20/04:20:21           136.61900      -166.97735    -0.048118380
2021-02-20/04:20:29           136.59759      -166.95249    -0.048110589
2021-02-20/04:20:38           136.57618      -166.92762    -0.048102799
2021-02-20/04:20:47           136.55476      -166.90276    -0.048095008
2021-02-20/04:20:55           136.53335      -166.87789    -0.048087218
2021-02-20/04:21:04           136.51194      -166.85303    -0.048079428
2021-02-20/04:21:12           136.49053      -166.82816    -0.048071637
2021-02-20/04:21:21           136.46912      -166.80330    -0.048063847
2021-02-20/04:21:30           136.44770      -166.77843    -0.048056056
2021-02-20/04:21:38           136.42629      -166.75357    -0.048048266
2021-02-20/04:21:47           136.40488      -166.72870    -0.048040475
2021-02-20/04:21:56           136.38347      -166.70383    -0.048032685
2021-02-20/04:22:04           136.36206      -166.67897    -0.048024894
2021-02-20/04:22:13           136.34065      -166.65410    -0.048017104
2021-02-20/04:22:22           136.31923      -166.62923    -0.048009313
2021-02-20/04:22:30           136.29782      -166.60437    -0.048001523
2021-02-20/04:22:39           136.27641      -166.57950    -0.047993732
2021-02-20/04:22:48           136.25500      -166.55463    -0.047985942
2021-02-20/04:22:56           136.23359      -166.52977    -0.047978151
2021-02-20/04:23:05           136.21218      -166.50490    -0.047970361
2021-02-20/04:23:13           136.19077      -166.48003    -0.047962570
2021-02-20/04:23:22           136.16936      -166.45517    -0.047954780
2021-02-20/04:23:31           136.14795      -166.43030    -0.047946989
2021-02-20/04:23:39           136.12654      -166.40543    -0.047939199
2021-02-20/04:23:48           136.10513      -166.38056    -0.047931408
2021-02-20/04:23:57           136.08372      -166.35570    -0.047923618
2021-02-20/04:24:05           136.06231      -166.33083    -0.047915827
2021-02-20/04:24:14           136.04090      -166.30596    -0.047908037
2021-02-20/04:24:23           136.01949      -166.28109    -0.047900247
2021-02-20/04:24:31           135.99808      -166.25622    -0.047892456
2021-02-20/04:24:40           135.97667      -166.23136    -0.047884666
2021-02-20/04:24:48           135.95527      -166.20649    -0.047876875
2021-02-20/04:24:57           135.93386      -166.18162    -0.047869085
2021-02-20/04:25:06           135.91245      -166.15675    -0.047861294
2021-02-20/04:25:14           135.89104      -166.13188    -0.047853504
2021-02-20/04:25:23           135.86963      -166.10701    -0.047845713
2021-02-20/04:25:32           135.84822      -166.08214    -0.047837923
2021-02-20/04:25:40           135.82682      -166.05727    -0.047830132
2021-02-20/04:25:49           135.80541      -166.03240    -0.047822342
2021-02-20/04:25:58           135.78400      -166.00754    -0.047814551
2021-02-20/04:26:06           135.76259      -165.98267    -0.047806761
2021-02-20/04:26:15           135.74119      -165.95780    -0.047798970
2021-02-20/04:26:24           135.71978      -165.93293    -0.047791180
2021-02-20/04:26:32           135.69837      -165.90806    -0.047783389
2021-02-20/04:26:41           135.67696      -165.88319    -0.047775599
2021-02-20/04:26:49           135.65556      -165.85832    -0.047767808
2021-02-20/04:26:58           135.63415      -165.83345    -0.047760018
2021-02-20/04:27:07           135.61274      -165.80858    -0.047752227
2021-02-20/04:27:15           135.59134      -165.78370    -0.047744437
2021-02-20/04:27:24           135.56993      -165.75883    -0.047736646
2021-02-20/04:27:33           135.54853      -165.73396    -0.047728856
2021-02-20/04:27:41           135.52712      -165.70909    -0.047721065
2021-02-20/04:27:50           135.50571      -165.68422    -0.047713274
2021-02-20/04:27:59           135.48431      -165.65935    -0.047705484
2021-02-20/04:28:07           135.46290      -165.63448    -0.047697693
2021-02-20/04:28:16           135.44150      -165.60961    -0.047689903
2021-02-20/04:28:24           135.42009      -165.58474    -0.047682112
2021-02-20/04:28:33           135.39869      -165.55987    -0.047674322
2021-02-20/04:28:42           135.37728      -165.53499    -0.047666531
2021-02-20/04:28:50           135.35588      -165.51012    -0.047658741
2021-02-20/04:28:59           135.33447      -165.48525    -0.047650950
2021-02-20/04:29:08           135.31307      -165.46038    -0.047643160
2021-02-20/04:29:16           135.29166      -165.43551    -0.047635369
2021-02-20/04:29:25           135.27026      -165.41063    -0.047627579
2021-02-20/04:29:34           135.24885      -165.38576    -0.047619788
2021-02-20/04:29:42           135.22745      -165.36089    -0.047611998
2021-02-20/04:29:51           135.20605      -165.33602    -0.047604207
2021-02-20/04:30:00           135.18464      -165.31114    -0.047596417
2021-02-20/04:30:08           135.16324      -165.28627    -0.047588626
2021-02-20/04:30:17           135.14183      -165.26140    -0.047580836
2021-02-20/04:30:25           135.12043      -165.23652    -0.047573045
2021-02-20/04:30:34           135.09903      -165.21165    -0.047565255
2021-02-20/04:30:43           135.07762      -165.18678    -0.047557464
2021-02-20/04:30:51           135.05622      -165.16190    -0.047549674
2021-02-20/04:31:00           135.03482      -165.13703    -0.047541883
2021-02-20/04:31:09           135.01342      -165.11216    -0.047534092
2021-02-20/04:31:17           134.99201      -165.08728    -0.047526302
2021-02-20/04:31:26           134.97061      -165.06241    -0.047518511
2021-02-20/04:31:35           134.94921      -165.03753    -0.047510721
2021-02-20/04:31:43           134.92781      -165.01266    -0.047502930
2021-02-20/04:31:52           134.90641      -164.98779    -0.047495140
2021-02-20/04:32:00           134.88500      -164.96291    -0.047487349
2021-02-20/04:32:09           134.86360      -164.93804    -0.047479559
2021-02-20/04:32:18           134.84220      -164.91316    -0.047471768
2021-02-20/04:32:26           134.82080      -164.88829    -0.047463978
2021-02-20/04:32:35           134.79940      -164.86341    -0.047456187
2021-02-20/04:32:44           134.77800      -164.83854    -0.047448397
2021-02-20/04:32:52           134.75659      -164.81366    -0.047440606
2021-02-20/04:33:01           134.73519      -164.78879    -0.047432815
2021-02-20/04:33:10           134.71379      -164.76391    -0.047425025
2021-02-20/04:33:18           134.69239      -164.73904    -0.047417234
2021-02-20/04:33:27           134.67099      -164.71416    -0.047409444
2021-02-20/04:33:36           134.64959      -164.68928    -0.047401653
2021-02-20/04:33:44           134.62819      -164.66441    -0.047393863
2021-02-20/04:33:53           134.60679      -164.63953    -0.047386072
2021-02-20/04:34:01           134.58539      -164.61466    -0.047378282
2021-02-20/04:34:10           134.56399      -164.58978    -0.047370491
2021-02-20/04:34:19           134.54259      -164.56490    -0.047362700
2021-02-20/04:34:27           134.52119      -164.54003    -0.047354910
2021-02-20/04:34:36           134.49979      -164.51515    -0.047347119
2021-02-20/04:34:45           134.47839      -164.49027    -0.047339329
2021-02-20/04:34:53           134.45700      -164.46540    -0.047331538
2021-02-20/04:35:02           134.43560      -164.44052    -0.047323748
2021-02-20/04:35:11           134.41420      -164.41564    -0.047315957
2021-02-20/04:35:19           134.39280      -164.39077    -0.047308167
2021-02-20/04:35:28           134.37140      -164.36589    -0.047300376
2021-02-20/04:35:36           134.35000      -164.34101    -0.047292585
2021-02-20/04:35:45           134.32860      -164.31613    -0.047284795
2021-02-20/04:35:54           134.30721      -164.29126    -0.047277004
2021-02-20/04:36:02           134.28581      -164.26638    -0.047269214
2021-02-20/04:36:11           134.26441      -164.24150    -0.047261423
2021-02-20/04:36:20           134.24301      -164.21662    -0.047253633
2021-02-20/04:36:28           134.22161      -164.19174    -0.047245842
2021-02-20/04:36:37           134.20022      -164.16687    -0.047238051
2021-02-20/04:36:46           134.17882      -164.14199    -0.047230261
2021-02-20/04:36:54           134.15742      -164.11711    -0.047222470
2021-02-20/04:37:03           134.13603      -164.09223    -0.047214680
2021-02-20/04:37:12           134.11463      -164.06735    -0.047206889
2021-02-20/04:37:20           134.09323      -164.04247    -0.047199099
2021-02-20/04:37:29           134.07184      -164.01759    -0.047191308
2021-02-20/04:37:37           134.05044      -163.99271    -0.047183517
2021-02-20/04:37:46           134.02904      -163.96784    -0.047175727
2021-02-20/04:37:55           134.00765      -163.94296    -0.047167936
2021-02-20/04:38:03           133.98625      -163.91808    -0.047160146
2021-02-20/04:38:12           133.96485      -163.89320    -0.047152355
2021-02-20/04:38:21           133.94346      -163.86832    -0.047144565
2021-02-20/04:38:29           133.92206      -163.84344    -0.047136774
2021-02-20/04:38:38           133.90067      -163.81856    -0.047128983
2021-02-20/04:38:47           133.87927      -163.79368    -0.047121193
2021-02-20/04:38:55           133.85788      -163.76880    -0.047113402
2021-02-20/04:39:04           133.83648      -163.74392    -0.047105612
2021-02-20/04:39:12           133.81509      -163.71904    -0.047097821
2021-02-20/04:39:21           133.79369      -163.69416    -0.047090030
2021-02-20/04:39:30           133.77230      -163.66927    -0.047082240
2021-02-20/04:39:38           133.75090      -163.64439    -0.047074449
2021-02-20/04:39:47           133.72951      -163.61951    -0.047066659
2021-02-20/04:39:56           133.70811      -163.59463    -0.047058868
2021-02-20/04:40:04           133.68672      -163.56975    -0.047051077
2021-02-20/04:40:13           133.66533      -163.54487    -0.047043287
2021-02-20/04:40:22           133.64393      -163.51999    -0.047035496
2021-02-20/04:40:30           133.62254      -163.49511    -0.047027706
2021-02-20/04:40:39           133.60115      -163.47023    -0.047019915
2021-02-20/04:40:48           133.57975      -163.44534    -0.047012124
2021-02-20/04:40:56           133.55836      -163.42046    -0.047004334
2021-02-20/04:41:05           133.53697      -163.39558    -0.046996543
2021-02-20/04:41:13           133.51557      -163.37070    -0.046988753
2021-02-20/04:41:22           133.49418      -163.34582    -0.046980962
2021-02-20/04:41:31           133.47279      -163.32093    -0.046973171
2021-02-20/04:41:39           133.45140      -163.29605    -0.046965381
2021-02-20/04:41:48           133.43000      -163.27117    -0.046957590
2021-02-20/04:41:57           133.40861      -163.24628    -0.046949800
2021-02-20/04:42:05           133.38722      -163.22140    -0.046942009
2021-02-20/04:42:14           133.36583      -163.19652    -0.046934218
2021-02-20/04:42:23           133.34443      -163.17164    -0.046926428
2021-02-20/04:42:31           133.32304      -163.14675    -0.046918637
2021-02-20/04:42:40           133.30165      -163.12187    -0.046910847
2021-02-20/04:42:48           133.28026      -163.09699    -0.046903056
2021-02-20/04:42:57           133.25887      -163.07210    -0.046895265
2021-02-20/04:43:06           133.23748      -163.04722    -0.046887475
2021-02-20/04:43:14           133.21609      -163.02233    -0.046879684
2021-02-20/04:43:23           133.19470      -162.99745    -0.046871894
2021-02-20/04:43:32           133.17330      -162.97257    -0.046864103
2021-02-20/04:43:40           133.15191      -162.94768    -0.046856312
2021-02-20/04:43:49           133.13052      -162.92280    -0.046848522
2021-02-20/04:43:58           133.10913      -162.89791    -0.046840731
2021-02-20/04:44:06           133.08774      -162.87303    -0.046832940
2021-02-20/04:44:15           133.06635      -162.84814    -0.046825150
2021-02-20/04:44:24           133.04496      -162.82326    -0.046817359
2021-02-20/04:44:32           133.02357      -162.79838    -0.046809569
2021-02-20/04:44:41           133.00218      -162.77349    -0.046801778
2021-02-20/04:44:49           132.98079      -162.74861    -0.046793987
2021-02-20/04:44:58           132.95940      -162.72372    -0.046786197
2021-02-20/04:45:07           132.93802      -162.69883    -0.046778406
2021-02-20/04:45:15           132.91663      -162.67395    -0.046770615
2021-02-20/04:45:24           132.89524      -162.64906    -0.046762825
2021-02-20/04:45:33           132.87385      -162.62418    -0.046755034
2021-02-20/04:45:41           132.85246      -162.59929    -0.046747244
2021-02-20/04:45:50           132.83107      -162.57441    -0.046739453
2021-02-20/04:45:59           132.80968      -162.54952    -0.046731662
2021-02-20/04:46:07           132.78829      -162.52463    -0.046723872
2021-02-20/04:46:16           132.76691      -162.49975    -0.046716081
2021-02-20/04:46:24           132.74552      -162.47486    -0.046708290
2021-02-20/04:46:33           132.72413      -162.44997    -0.046700500
2021-02-20/04:46:42           132.70274      -162.42509    -0.046692709
2021-02-20/04:46:50           132.68136      -162.40020    -0.046684918
2021-02-20/04:46:59           132.65997      -162.37531    -0.046677128
2021-02-20/04:47:08           132.63858      -162.35043    -0.046669337
2021-02-20/04:47:16           132.61719      -162.32554    -0.046661547
2021-02-20/04:47:25           132.59581      -162.30065    -0.046653756
2021-02-20/04:47:34           132.57442      -162.27576    -0.046645965
2021-02-20/04:47:42           132.55303      -162.25088    -0.046638175
2021-02-20/04:47:51           132.53165      -162.22599    -0.046630384
2021-02-20/04:48:00           132.51026      -162.20110    -0.046622593
2021-02-20/04:48:08           132.48887      -162.17621    -0.046614803
2021-02-20/04:48:17           132.46749      -162.15133    -0.046607012
2021-02-20/04:48:25           132.44610      -162.12644    -0.046599221
2021-02-20/04:48:34           132.42472      -162.10155    -0.046591431
2021-02-20/04:48:43           132.40333      -162.07666    -0.046583640
2021-02-20/04:48:51           132.38194      -162.05177    -0.046575849
2021-02-20/04:49:00           132.36056      -162.02688    -0.046568059
2021-02-20/04:49:09           132.33917      -162.00200    -0.046560268
2021-02-20/04:49:17           132.31779      -161.97711    -0.046552477
2021-02-20/04:49:26           132.29640      -161.95222    -0.046544687
2021-02-20/04:49:35           132.27502      -161.92733    -0.046536896
2021-02-20/04:49:43           132.25363      -161.90244    -0.046529105
2021-02-20/04:49:52           132.23225      -161.87755    -0.046521315
2021-02-20/04:50:00           132.21086      -161.85266    -0.046513524
2021-02-20/04:50:09           132.18948      -161.82777    -0.046505733
2021-02-20/04:50:18           132.16810      -161.80288    -0.046497943
2021-02-20/04:50:26           132.14671      -161.77799    -0.046490152
2021-02-20/04:50:35           132.12533      -161.75310    -0.046482361
2021-02-20/04:50:44           132.10394      -161.72821    -0.046474571
2021-02-20/04:50:52           132.08256      -161.70332    -0.046466780
2021-02-20/04:51:01           132.06118      -161.67843    -0.046458989
2021-02-20/04:51:10           132.03979      -161.65354    -0.046451199
2021-02-20/04:51:18           132.01841      -161.62865    -0.046443408
2021-02-20/04:51:27           131.99703      -161.60376    -0.046435617
2021-02-20/04:51:36           131.97564      -161.57887    -0.046427827
2021-02-20/04:51:44           131.95426      -161.55398    -0.046420036
2021-02-20/04:51:53           131.93288      -161.52909    -0.046412245
2021-02-20/04:52:01           131.91150      -161.50420    -0.046404455
2021-02-20/04:52:10           131.89011      -161.47930    -0.046396664
2021-02-20/04:52:19           131.86873      -161.45441    -0.046388873
2021-02-20/04:52:27           131.84735      -161.42952    -0.046381083
2021-02-20/04:52:36           131.82597      -161.40463    -0.046373292
2021-02-20/04:52:45           131.80458      -161.37974    -0.046365501
2021-02-20/04:52:53           131.78320      -161.35485    -0.046357711
2021-02-20/04:53:02           131.76182      -161.32995    -0.046349920
2021-02-20/04:53:11           131.74044      -161.30506    -0.046342129
2021-02-20/04:53:19           131.71906      -161.28017    -0.046334339
2021-02-20/04:53:28           131.69768      -161.25528    -0.046326548
2021-02-20/04:53:36           131.67630      -161.23039    -0.046318757
2021-02-20/04:53:45           131.65492      -161.20549    -0.046310967
2021-02-20/04:53:54           131.63354      -161.18060    -0.046303176
2021-02-20/04:54:02           131.61215      -161.15571    -0.046295385
2021-02-20/04:54:11           131.59077      -161.13081    -0.046287595
2021-02-20/04:54:20           131.56939      -161.10592    -0.046279804
2021-02-20/04:54:28           131.54801      -161.08103    -0.046272013
2021-02-20/04:54:37           131.52663      -161.05614    -0.046264222
2021-02-20/04:54:46           131.50525      -161.03124    -0.046256432
2021-02-20/04:54:54           131.48387      -161.00635    -0.046248641
2021-02-20/04:55:03           131.46249      -160.98145    -0.046240850
2021-02-20/04:55:12           131.44111      -160.95656    -0.046233060
2021-02-20/04:55:20           131.41974      -160.93167    -0.046225269
2021-02-20/04:55:29           131.39836      -160.90677    -0.046217478
2021-02-20/04:55:37           131.37698      -160.88188    -0.046209688
2021-02-20/04:55:46           131.35560      -160.85698    -0.046201897
2021-02-20/04:55:55           131.33422      -160.83209    -0.046194106
2021-02-20/04:56:03           131.31284      -160.80720    -0.046186315
2021-02-20/04:56:12           131.29146      -160.78230    -0.046178525
2021-02-20/04:56:21           131.27008      -160.75741    -0.046170734
2021-02-20/04:56:29           131.24871      -160.73251    -0.046162943
2021-02-20/04:56:38           131.22733      -160.70762    -0.046155153
2021-02-20/04:56:47           131.20595      -160.68272    -0.046147362
2021-02-20/04:56:55           131.18457      -160.65783    -0.046139571
2021-02-20/04:57:04           131.16319      -160.63293    -0.046131781
2021-02-20/04:57:12           131.14182      -160.60804    -0.046123990
2021-02-20/04:57:21           131.12044      -160.58314    -0.046116199
2021-02-20/04:57:30           131.09906      -160.55824    -0.046108408
2021-02-20/04:57:38           131.07768      -160.53335    -0.046100618
2021-02-20/04:57:47           131.05631      -160.50845    -0.046092827
2021-02-20/04:57:56           131.03493      -160.48356    -0.046085036
2021-02-20/04:58:04           131.01355      -160.45866    -0.046077246
2021-02-20/04:58:13           130.99218      -160.43376    -0.046069455
2021-02-20/04:58:22           130.97080      -160.40887    -0.046061664
2021-02-20/04:58:30           130.94942      -160.38397    -0.046053873
2021-02-20/04:58:39           130.92805      -160.35907    -0.046046083
2021-02-20/04:58:48           130.90667      -160.33418    -0.046038292
2021-02-20/04:58:56           130.88530      -160.30928    -0.046030501
2021-02-20/04:59:05           130.86392      -160.28438    -0.046022711
2021-02-20/04:59:13           130.84254      -160.25949    -0.046014920
2021-02-20/04:59:22           130.82117      -160.23459    -0.046007129
2021-02-20/04:59:31           130.79979      -160.20969    -0.045999338
2021-02-20/04:59:39           130.77842      -160.18479    -0.045991548
2021-02-20/04:59:48           130.75704      -160.15990    -0.045983757
2021-02-20/04:59:57           130.73567      -160.13500    -0.045975966
2021-02-20/05:00:05           130.71429      -160.11010    -0.045968175
2021-02-20/05:00:14           130.69292      -160.08520    -0.045960385
2021-02-20/05:00:23           130.67154      -160.06031    -0.045952594
2021-02-20/05:00:31           130.65017      -160.03541    -0.045944803
2021-02-20/05:00:40           130.62880      -160.01051    -0.045937013
2021-02-20/05:00:48           130.60742      -159.98561    -0.045929222
2021-02-20/05:00:57           130.58605      -159.96071    -0.045921431
2021-02-20/05:01:06           130.56467      -159.93581    -0.045913640
2021-02-20/05:01:14           130.54330      -159.91091    -0.045905850
2021-02-20/05:01:23           130.52193      -159.88602    -0.045898059
2021-02-20/05:01:32           130.50055      -159.86112    -0.045890268
2021-02-20/05:01:40           130.47918      -159.83622    -0.045882477
2021-02-20/05:01:49           130.45781      -159.81132    -0.045874687
2021-02-20/05:01:58           130.43643      -159.78642    -0.045866896
2021-02-20/05:02:06           130.41506      -159.76152    -0.045859105
2021-02-20/05:02:15           130.39369      -159.73662    -0.045851314
2021-02-20/05:02:24           130.37232      -159.71172    -0.045843524
2021-02-20/05:02:32           130.35094      -159.68682    -0.045835733
2021-02-20/05:02:41           130.32957      -159.66192    -0.045827942
2021-02-20/05:02:49           130.30820      -159.63702    -0.045820151
2021-02-20/05:02:58           130.28683      -159.61212    -0.045812361
2021-02-20/05:03:07           130.26545      -159.58722    -0.045804570
2021-02-20/05:03:15           130.24408      -159.56232    -0.045796779
2021-02-20/05:03:24           130.22271      -159.53742    -0.045788988
2021-02-20/05:03:33           130.20134      -159.51252    -0.045781198
2021-02-20/05:03:41           130.17997      -159.48762    -0.045773407
2021-02-20/05:03:50           130.15860      -159.46272    -0.045765616
2021-02-20/05:03:59           130.13723      -159.43781    -0.045757825
2021-02-20/05:04:07           130.11586      -159.41291    -0.045750035
2021-02-20/05:04:16           130.09448      -159.38801    -0.045742244
2021-02-20/05:04:24           130.07311      -159.36311    -0.045734453
2021-02-20/05:04:33           130.05174      -159.33821    -0.045726662
2021-02-20/05:04:42           130.03037      -159.31331    -0.045718872
2021-02-20/05:04:50           130.00900      -159.28841    -0.045711081
2021-02-20/05:04:59           129.98763      -159.26350    -0.045703290
2021-02-20/05:05:08           129.96626      -159.23860    -0.045695499
2021-02-20/05:05:16           129.94489      -159.21370    -0.045687709
2021-02-20/05:05:25           129.92352      -159.18880    -0.045679918
2021-02-20/05:05:34           129.90215      -159.16389    -0.045672127
2021-02-20/05:05:42           129.88078      -159.13899    -0.045664336
2021-02-20/05:05:51           129.85942      -159.11409    -0.045656545
2021-02-20/05:06:00           129.83805      -159.08919    -0.045648755
2021-02-20/05:06:08           129.81668      -159.06428    -0.045640964
2021-02-20/05:06:17           129.79531      -159.03938    -0.045633173
2021-02-20/05:06:25           129.77394      -159.01448    -0.045625382
2021-02-20/05:06:34           129.75257      -158.98957    -0.045617592
2021-02-20/05:06:43           129.73120      -158.96467    -0.045609801
2021-02-20/05:06:51           129.70983      -158.93977    -0.045602010
2021-02-20/05:07:00           129.68847      -158.91486    -0.045594219
2021-02-20/05:07:09           129.66710      -158.88996    -0.045586428
2021-02-20/05:07:17           129.64573      -158.86506    -0.045578638
2021-02-20/05:07:26           129.62436      -158.84015    -0.045570847
2021-02-20/05:07:35           129.60300      -158.81525    -0.045563056
2021-02-20/05:07:43           129.58163      -158.79034    -0.045555265
2021-02-20/05:07:52           129.56026      -158.76544    -0.045547475
2021-02-20/05:08:00           129.53889      -158.74054    -0.045539684
2021-02-20/05:08:09           129.51753      -158.71563    -0.045531893
2021-02-20/05:08:18           129.49616      -158.69073    -0.045524102
2021-02-20/05:08:26           129.47479      -158.66582    -0.045516311
2021-02-20/05:08:35           129.45343      -158.64092    -0.045508521
2021-02-20/05:08:44           129.43206      -158.61601    -0.045500730
2021-02-20/05:08:52           129.41069      -158.59111    -0.045492939
2021-02-20/05:09:01           129.38933      -158.56620    -0.045485148
2021-02-20/05:09:10           129.36796      -158.54130    -0.045477357
2021-02-20/05:09:18           129.34660      -158.51639    -0.045469567
2021-02-20/05:09:27           129.32523      -158.49148    -0.045461776
2021-02-20/05:09:36           129.30386      -158.46658    -0.045453985
2021-02-20/05:09:44           129.28250      -158.44167    -0.045446194
2021-02-20/05:09:53           129.26113      -158.41677    -0.045438404
2021-02-20/05:10:01           129.23977      -158.39186    -0.045430613
2021-02-20/05:10:10           129.21840      -158.36695    -0.045422822
2021-02-20/05:10:19           129.19704      -158.34205    -0.045415031
2021-02-20/05:10:27           129.17567      -158.31714    -0.045407240
2021-02-20/05:10:36           129.15431      -158.29224    -0.045399450
2021-02-20/05:10:45           129.13294      -158.26733    -0.045391659
2021-02-20/05:10:53           129.11158      -158.24242    -0.045383868
2021-02-20/05:11:02           129.09022      -158.21751    -0.045376077
2021-02-20/05:11:11           129.06885      -158.19261    -0.045368286
2021-02-20/05:11:19           129.04749      -158.16770    -0.045360496
2021-02-20/05:11:28           129.02612      -158.14279    -0.045352705
2021-02-20/05:11:36           129.00476      -158.11789    -0.045344914
2021-02-20/05:11:45           128.98340      -158.09298    -0.045337123
2021-02-20/05:11:54           128.96203      -158.06807    -0.045329332
2021-02-20/05:12:02           128.94067      -158.04316    -0.045321541
2021-02-20/05:12:11           128.91931      -158.01825    -0.045313751
2021-02-20/05:12:20           128.89794      -157.99335    -0.045305960
2021-02-20/05:12:28           128.87658      -157.96844    -0.045298169
2021-02-20/05:12:37           128.85522      -157.94353    -0.045290378
2021-02-20/05:12:46           128.83386      -157.91862    -0.045282587
2021-02-20/05:12:54           128.81249      -157.89371    -0.045274797
2021-02-20/05:13:03           128.79113      -157.86880    -0.045267006
2021-02-20/05:13:12           128.76977      -157.84390    -0.045259215
2021-02-20/05:13:20           128.74841      -157.81899    -0.045251424
2021-02-20/05:13:29           128.72704      -157.79408    -0.045243633
2021-02-20/05:13:37           128.70568      -157.76917    -0.045235842
2021-02-20/05:13:46           128.68432      -157.74426    -0.045228052
2021-02-20/05:13:55           128.66296      -157.71935    -0.045220261
2021-02-20/05:14:03           128.64160      -157.69444    -0.045212470
2021-02-20/05:14:12           128.62024      -157.66953    -0.045204679
2021-02-20/05:14:21           128.59888      -157.64462    -0.045196888
2021-02-20/05:14:29           128.57751      -157.61971    -0.045189098
2021-02-20/05:14:38           128.55615      -157.59480    -0.045181307
2021-02-20/05:14:47           128.53479      -157.56989    -0.045173516
2021-02-20/05:14:55           128.51343      -157.54498    -0.045165725
2021-02-20/05:15:04           128.49207      -157.52007    -0.045157934
2021-02-20/05:15:12           128.47071      -157.49516    -0.045150143
2021-02-20/05:15:21           128.44935      -157.47025    -0.045142353
2021-02-20/05:15:30           128.42799      -157.44534    -0.045134562
2021-02-20/05:15:38           128.40663      -157.42043    -0.045126771
2021-02-20/05:15:47           128.38527      -157.39552    -0.045118980
2021-02-20/05:15:56           128.36391      -157.37061    -0.045111189
2021-02-20/05:16:04           128.34255      -157.34570    -0.045103398
2021-02-20/05:16:13           128.32119      -157.32078    -0.045095607
2021-02-20/05:16:22           128.29984      -157.29587    -0.045087817
2021-02-20/05:16:30           128.27848      -157.27096    -0.045080026
2021-02-20/05:16:39           128.25712      -157.24605    -0.045072235
2021-02-20/05:16:48           128.23576      -157.22114    -0.045064444
2021-02-20/05:16:56           128.21440      -157.19623    -0.045056653
2021-02-20/05:17:05           128.19304      -157.17131    -0.045048862
2021-02-20/05:17:13           128.17168      -157.14640    -0.045041072
2021-02-20/05:17:22           128.15033      -157.12149    -0.045033281
2021-02-20/05:17:31           128.12897      -157.09658    -0.045025490
2021-02-20/05:17:39           128.10761      -157.07167    -0.045017699
2021-02-20/05:17:48           128.08625      -157.04675    -0.045009908
2021-02-20/05:17:57           128.06489      -157.02184    -0.045002117
2021-02-20/05:18:05           128.04354      -156.99693    -0.044994326
2021-02-20/05:18:14           128.02218      -156.97201    -0.044986536
2021-02-20/05:18:23           128.00082      -156.94710    -0.044978745
2021-02-20/05:18:31           127.97947      -156.92219    -0.044970954
2021-02-20/05:18:40           127.95811      -156.89727    -0.044963163
2021-02-20/05:18:48           127.93675      -156.87236    -0.044955372
2021-02-20/05:18:57           127.91540      -156.84745    -0.044947581
2021-02-20/05:19:06           127.89404      -156.82253    -0.044939790
2021-02-20/05:19:14           127.87268      -156.79762    -0.044932000
2021-02-20/05:19:23           127.85133      -156.77271    -0.044924209
2021-02-20/05:19:32           127.82997      -156.74779    -0.044916418
2021-02-20/05:19:40           127.80861      -156.72288    -0.044908627
2021-02-20/05:19:49           127.78726      -156.69796    -0.044900836
2021-02-20/05:19:58           127.76590      -156.67305    -0.044893045
2021-02-20/05:20:06           127.74455      -156.64813    -0.044885254
2021-02-20/05:20:15           127.72319      -156.62322    -0.044877464
2021-02-20/05:20:24           127.70184      -156.59831    -0.044869673
2021-02-20/05:20:32           127.68048      -156.57339    -0.044861882
2021-02-20/05:20:41           127.65913      -156.54848    -0.044854091
2021-02-20/05:20:49           127.63777      -156.52356    -0.044846300
2021-02-20/05:20:58           127.61642      -156.49865    -0.044838509
2021-02-20/05:21:07           127.59506      -156.47373    -0.044830718
2021-02-20/05:21:15           127.57371      -156.44881    -0.044822927
2021-02-20/05:21:24           127.55235      -156.42390    -0.044815137
2021-02-20/05:21:33           127.53100      -156.39898    -0.044807346
2021-02-20/05:21:41           127.50965      -156.37407    -0.044799555
2021-02-20/05:21:50           127.48829      -156.34915    -0.044791764
2021-02-20/05:21:59           127.46694      -156.32424    -0.044783973
2021-02-20/05:22:07           127.44558      -156.29932    -0.044776182
2021-02-20/05:22:16           127.42423      -156.27440    -0.044768391
2021-02-20/05:22:24           127.40288      -156.24949    -0.044760600
2021-02-20/05:22:33           127.38152      -156.22457    -0.044752810
2021-02-20/05:22:42           127.36017      -156.19965    -0.044745019
2021-02-20/05:22:50           127.33882      -156.17474    -0.044737228
2021-02-20/05:22:59           127.31747      -156.14982    -0.044729437
2021-02-20/05:23:08           127.29611      -156.12490    -0.044721646
2021-02-20/05:23:16           127.27476      -156.09999    -0.044713855
2021-02-20/05:23:25           127.25341      -156.07507    -0.044706064
2021-02-20/05:23:34           127.23206      -156.05015    -0.044698273
2021-02-20/05:23:42           127.21070      -156.02523    -0.044690482
2021-02-20/05:23:51           127.18935      -156.00032    -0.044682692
2021-02-20/05:24:00           127.16800      -155.97540    -0.044674901
2021-02-20/05:24:08           127.14665      -155.95048    -0.044667110
2021-02-20/05:24:17           127.12530      -155.92556    -0.044659319
2021-02-20/05:24:25           127.10395      -155.90064    -0.044651528
2021-02-20/05:24:34           127.08260      -155.87573    -0.044643737
2021-02-20/05:24:43           127.06124      -155.85081    -0.044635946
2021-02-20/05:24:51           127.03989      -155.82589    -0.044628155
2021-02-20/05:25:00           127.01854      -155.80097    -0.044620364
2021-02-20/05:25:09           126.99719      -155.77605    -0.044612573
2021-02-20/05:25:17           126.97584      -155.75113    -0.044604783
2021-02-20/05:25:26           126.95449      -155.72621    -0.044596992
2021-02-20/05:25:35           126.93314      -155.70129    -0.044589201
2021-02-20/05:25:43           126.91179      -155.67638    -0.044581410
2021-02-20/05:25:52           126.89044      -155.65146    -0.044573619
2021-02-20/05:26:00           126.86909      -155.62654    -0.044565828
2021-02-20/05:26:09           126.84774      -155.60162    -0.044558037
2021-02-20/05:26:18           126.82639      -155.57670    -0.044550246
2021-02-20/05:26:26           126.80504      -155.55178    -0.044542455
2021-02-20/05:26:35           126.78369      -155.52686    -0.044534664
2021-02-20/05:26:44           126.76234      -155.50194    -0.044526873
2021-02-20/05:26:52           126.74099      -155.47702    -0.044519083
2021-02-20/05:27:01           126.71965      -155.45210    -0.044511292
2021-02-20/05:27:10           126.69830      -155.42718    -0.044503501
2021-02-20/05:27:18           126.67695      -155.40226    -0.044495710
2021-02-20/05:27:27           126.65560      -155.37734    -0.044487919
2021-02-20/05:27:36           126.63425      -155.35241    -0.044480128
2021-02-20/05:27:44           126.61290      -155.32749    -0.044472337
2021-02-20/05:27:53           126.59156      -155.30257    -0.044464546
2021-02-20/05:28:01           126.57021      -155.27765    -0.044456755
2021-02-20/05:28:10           126.54886      -155.25273    -0.044448964
2021-02-20/05:28:19           126.52751      -155.22781    -0.044441173
2021-02-20/05:28:27           126.50616      -155.20289    -0.044433382
2021-02-20/05:28:36           126.48482      -155.17797    -0.044425592
2021-02-20/05:28:45           126.46347      -155.15304    -0.044417801
2021-02-20/05:28:53           126.44212      -155.12812    -0.044410010
2021-02-20/05:29:02           126.42078      -155.10320    -0.044402219
2021-02-20/05:29:11           126.39943      -155.07828    -0.044394428
2021-02-20/05:29:19           126.37808      -155.05336    -0.044386637
2021-02-20/05:29:28           126.35674      -155.02843    -0.044378846
2021-02-20/05:29:36           126.33539      -155.00351    -0.044371055
2021-02-20/05:29:45           126.31404      -154.97859    -0.044363264
2021-02-20/05:29:54           126.29270      -154.95367    -0.044355473
2021-02-20/05:30:02           126.27135      -154.92874    -0.044347682
2021-02-20/05:30:11           126.25001      -154.90382    -0.044339891
2021-02-20/05:30:20           126.22866      -154.87890    -0.044332100
2021-02-20/05:30:28           126.20731      -154.85397    -0.044324309
2021-02-20/05:30:37           126.18597      -154.82905    -0.044316518
2021-02-20/05:30:46           126.16462      -154.80413    -0.044308727
2021-02-20/05:30:54           126.14328      -154.77920    -0.044300937
2021-02-20/05:31:03           126.12193      -154.75428    -0.044293146
2021-02-20/05:31:12           126.10059      -154.72936    -0.044285355
2021-02-20/05:31:20           126.07924      -154.70443    -0.044277564
2021-02-20/05:31:29           126.05790      -154.67951    -0.044269773
2021-02-20/05:31:37           126.03656      -154.65459    -0.044261982
2021-02-20/05:31:46           126.01521      -154.62966    -0.044254191
2021-02-20/05:31:55           125.99387      -154.60474    -0.044246400
2021-02-20/05:32:03           125.97252      -154.57981    -0.044238609
2021-02-20/05:32:12           125.95118      -154.55489    -0.044230818
2021-02-20/05:32:21           125.92984      -154.52996    -0.044223027
2021-02-20/05:32:29           125.90849      -154.50504    -0.044215236
2021-02-20/05:32:38           125.88715      -154.48011    -0.044207445
2021-02-20/05:32:47           125.86581      -154.45519    -0.044199654
2021-02-20/05:32:55           125.84446      -154.43026    -0.044191863
2021-02-20/05:33:04           125.82312      -154.40534    -0.044184072
2021-02-20/05:33:12           125.80178      -154.38041    -0.044176281
2021-02-20/05:33:21           125.78043      -154.35549    -0.044168490
2021-02-20/05:33:30           125.75909      -154.33056    -0.044160699
2021-02-20/05:33:38           125.73775      -154.30563    -0.044152908
2021-02-20/05:33:47           125.71641      -154.28071    -0.044145117
2021-02-20/05:33:56           125.69506      -154.25578    -0.044137327
2021-02-20/05:34:04           125.67372      -154.23086    -0.044129536
2021-02-20/05:34:13           125.65238      -154.20593    -0.044121745
2021-02-20/05:34:22           125.63104      -154.18100    -0.044113954
2021-02-20/05:34:30           125.60970      -154.15608    -0.044106163
2021-02-20/05:34:39           125.58836      -154.13115    -0.044098372
2021-02-20/05:34:48           125.56701      -154.10622    -0.044090581
2021-02-20/05:34:56           125.54567      -154.08130    -0.044082790
2021-02-20/05:35:05           125.52433      -154.05637    -0.044074999
2021-02-20/05:35:13           125.50299      -154.03144    -0.044067208
2021-02-20/05:35:22           125.48165      -154.00652    -0.044059417
2021-02-20/05:35:31           125.46031      -153.98159    -0.044051626
2021-02-20/05:35:39           125.43897      -153.95666    -0.044043835
2021-02-20/05:35:48           125.41763      -153.93173    -0.044036044
2021-02-20/05:35:57           125.39629      -153.90681    -0.044028253
2021-02-20/05:36:05           125.37495      -153.88188    -0.044020462
2021-02-20/05:36:14           125.35361      -153.85695    -0.044012671
2021-02-20/05:36:23           125.33227      -153.83202    -0.044004880
2021-02-20/05:36:31           125.31093      -153.80709    -0.043997089
2021-02-20/05:36:40           125.28959      -153.78217    -0.043989298
2021-02-20/05:36:48           125.26825      -153.75724    -0.043981507
2021-02-20/05:36:57           125.24691      -153.73231    -0.043973716
2021-02-20/05:37:06           125.22557      -153.70738    -0.043965925
2021-02-20/05:37:14           125.20423      -153.68245    -0.043958134
2021-02-20/05:37:23           125.18289      -153.65752    -0.043950343
2021-02-20/05:37:32           125.16155      -153.63259    -0.043942552
2021-02-20/05:37:40           125.14022      -153.60766    -0.043934761
2021-02-20/05:37:49           125.11888      -153.58273    -0.043926970
2021-02-20/05:37:58           125.09754      -153.55781    -0.043919179
2021-02-20/05:38:06           125.07620      -153.53288    -0.043911388
2021-02-20/05:38:15           125.05486      -153.50795    -0.043903597
2021-02-20/05:38:24           125.03352      -153.48302    -0.043895806
2021-02-20/05:38:32           125.01219      -153.45809    -0.043888015
2021-02-20/05:38:41           124.99085      -153.43316    -0.043880224
2021-02-20/05:38:49           124.96951      -153.40823    -0.043872433
2021-02-20/05:38:58           124.94817      -153.38330    -0.043864642
2021-02-20/05:39:07           124.92684      -153.35837    -0.043856851
2021-02-20/05:39:15           124.90550      -153.33344    -0.043849060
2021-02-20/05:39:24           124.88416      -153.30851    -0.043841269
2021-02-20/05:39:33           124.86283      -153.28357    -0.043833478
2021-02-20/05:39:41           124.84149      -153.25864    -0.043825687
2021-02-20/05:39:50           124.82015      -153.23371    -0.043817896
2021-02-20/05:39:59           124.79882      -153.20878    -0.043810105
2021-02-20/05:40:07           124.77748      -153.18385    -0.043802314
2021-02-20/05:40:16           124.75614      -153.15892    -0.043794523
2021-02-20/05:40:24           124.73481      -153.13399    -0.043786732
2021-02-20/05:40:33           124.71347      -153.10906    -0.043778941
2021-02-20/05:40:42           124.69214      -153.08412    -0.043771150
2021-02-20/05:40:50           124.67080      -153.05919    -0.043763359
2021-02-20/05:40:59           124.64947      -153.03426    -0.043755568
2021-02-20/05:41:08           124.62813      -153.00933    -0.043747777
2021-02-20/05:41:16           124.60680      -152.98440    -0.043739986
2021-02-20/05:41:25           124.58546      -152.95946    -0.043732195
2021-02-20/05:41:34           124.56413      -152.93453    -0.043724404
2021-02-20/05:41:42           124.54279      -152.90960    -0.043716613
2021-02-20/05:41:51           124.52146      -152.88467    -0.043708822
2021-02-20/05:42:00           124.50012      -152.85973    -0.043701031
2021-02-20/05:42:08           124.47879      -152.83480    -0.043693240
2021-02-20/05:42:17           124.45745      -152.80987    -0.043685449
2021-02-20/05:42:25           124.43612      -152.78494    -0.043677658
2021-02-20/05:42:34           124.41479      -152.76000    -0.043669867
2021-02-20/05:42:43           124.39345      -152.73507    -0.043662076
2021-02-20/05:42:51           124.37212      -152.71014    -0.043654285
2021-02-20/05:43:00           124.35079      -152.68520    -0.043646494
2021-02-20/05:43:09           124.32945      -152.66027    -0.043638703
2021-02-20/05:43:17           124.30812      -152.63533    -0.043630912
2021-02-20/05:43:26           124.28679      -152.61040    -0.043623121
2021-02-20/05:43:35           124.26545      -152.58547    -0.043615330
2021-02-20/05:43:43           124.24412      -152.56053    -0.043607539
2021-02-20/05:43:52           124.22279      -152.53560    -0.043599748
2021-02-20/05:44:00           124.20145      -152.51066    -0.043591957
2021-02-20/05:44:09           124.18012      -152.48573    -0.043584166
2021-02-20/05:44:18           124.15879      -152.46079    -0.043576375
2021-02-20/05:44:26           124.13746      -152.43586    -0.043568583
2021-02-20/05:44:35           124.11613      -152.41092    -0.043560792
2021-02-20/05:44:44           124.09479      -152.38599    -0.043553001
2021-02-20/05:44:52           124.07346      -152.36105    -0.043545210
2021-02-20/05:45:01           124.05213      -152.33612    -0.043537419
2021-02-20/05:45:10           124.03080      -152.31118    -0.043529628
2021-02-20/05:45:18           124.00947      -152.28625    -0.043521837
2021-02-20/05:45:27           123.98814      -152.26131    -0.043514046
2021-02-20/05:45:36           123.96681      -152.23638    -0.043506255
2021-02-20/05:45:44           123.94548      -152.21144    -0.043498464
2021-02-20/05:45:53           123.92414      -152.18650    -0.043490673
2021-02-20/05:46:01           123.90281      -152.16157    -0.043482882
2021-02-20/05:46:10           123.88148      -152.13663    -0.043475091
2021-02-20/05:46:19           123.86015      -152.11170    -0.043467300
2021-02-20/05:46:27           123.83882      -152.08676    -0.043459509
2021-02-20/05:46:36           123.81749      -152.06182    -0.043451718
2021-02-20/05:46:45           123.79616      -152.03689    -0.043443927
2021-02-20/05:46:53           123.77483      -152.01195    -0.043436136
2021-02-20/05:47:02           123.75350      -151.98701    -0.043428345
2021-02-20/05:47:11           123.73217      -151.96208    -0.043420554
2021-02-20/05:47:19           123.71085      -151.93714    -0.043412763
2021-02-20/05:47:28           123.68952      -151.91220    -0.043404971
2021-02-20/05:47:36           123.66819      -151.88726    -0.043397180
2021-02-20/05:47:45           123.64686      -151.86233    -0.043389389
2021-02-20/05:47:54           123.62553      -151.83739    -0.043381598
2021-02-20/05:48:02           123.60420      -151.81245    -0.043373807
2021-02-20/05:48:11           123.58287      -151.78751    -0.043366016
2021-02-20/05:48:20           123.56154      -151.76257    -0.043358225
2021-02-20/05:48:28           123.54022      -151.73764    -0.043350434
2021-02-20/05:48:37           123.51889      -151.71270    -0.043342643
2021-02-20/05:48:46           123.49756      -151.68776    -0.043334852
2021-02-20/05:48:54           123.47623      -151.66282    -0.043327061
2021-02-20/05:49:03           123.45490      -151.63788    -0.043319270
2021-02-20/05:49:12           123.43358      -151.61294    -0.043311479
2021-02-20/05:49:20           123.41225      -151.58801    -0.043303688
2021-02-20/05:49:29           123.39092      -151.56307    -0.043295897
2021-02-20/05:49:37           123.36960      -151.53813    -0.043288106
2021-02-20/05:49:46           123.34827      -151.51319    -0.043280314
2021-02-20/05:49:55           123.32694      -151.48825    -0.043272523
2021-02-20/05:50:03           123.30562      -151.46331    -0.043264732
2021-02-20/05:50:12           123.28429      -151.43837    -0.043256941
2021-02-20/05:50:21           123.26296      -151.41343    -0.043249150
2021-02-20/05:50:29           123.24164      -151.38849    -0.043241359
2021-02-20/05:50:38           123.22031      -151.36355    -0.043233568
2021-02-20/05:50:47           123.19898      -151.33861    -0.043225777
2021-02-20/05:50:55           123.17766      -151.31367    -0.043217986
2021-02-20/05:51:04           123.15633      -151.28873    -0.043210195
2021-02-20/05:51:12           123.13501      -151.26379    -0.043202404
2021-02-20/05:51:21           123.11368      -151.23885    -0.043194613
2021-02-20/05:51:30           123.09236      -151.21391    -0.043186822
2021-02-20/05:51:38           123.07103      -151.18897    -0.043179030
2021-02-20/05:51:47           123.04971      -151.16403    -0.043171239
2021-02-20/05:51:56           123.02838      -151.13909    -0.043163448
2021-02-20/05:52:04           123.00706      -151.11414    -0.043155657
2021-02-20/05:52:13           122.98573      -151.08920    -0.043147866
2021-02-20/05:52:22           122.96441      -151.06426    -0.043140075
2021-02-20/05:52:30           122.94308      -151.03932    -0.043132284
2021-02-20/05:52:39           122.92176      -151.01438    -0.043124493
2021-02-20/05:52:48           122.90043      -150.98944    -0.043116702
2021-02-20/05:52:56           122.87911      -150.96449    -0.043108911
2021-02-20/05:53:05           122.85779      -150.93955    -0.043101120
2021-02-20/05:53:13           122.83646      -150.91461    -0.043093328
2021-02-20/05:53:22           122.81514      -150.88967    -0.043085537
2021-02-20/05:53:31           122.79382      -150.86473    -0.043077746
2021-02-20/05:53:39           122.77249      -150.83978    -0.043069955
2021-02-20/05:53:48           122.75117      -150.81484    -0.043062164
2021-02-20/05:53:57           122.72985      -150.78990    -0.043054373
2021-02-20/05:54:05           122.70852      -150.76496    -0.043046582
2021-02-20/05:54:14           122.68720      -150.74001    -0.043038791
2021-02-20/05:54:23           122.66588      -150.71507    -0.043031000
2021-02-20/05:54:31           122.64456      -150.69013    -0.043023209
2021-02-20/05:54:40           122.62324      -150.66518    -0.043015417
2021-02-20/05:54:48           122.60191      -150.64024    -0.043007626
2021-02-20/05:54:57           122.58059      -150.61530    -0.042999835
2021-02-20/05:55:06           122.55927      -150.59035    -0.042992044
2021-02-20/05:55:14           122.53795      -150.56541    -0.042984253
2021-02-20/05:55:23           122.51663      -150.54047    -0.042976462
2021-02-20/05:55:32           122.49530      -150.51552    -0.042968671
2021-02-20/05:55:40           122.47398      -150.49058    -0.042960880
2021-02-20/05:55:49           122.45266      -150.46563    -0.042953089
2021-02-20/05:55:58           122.43134      -150.44069    -0.042945297
2021-02-20/05:56:06           122.41002      -150.41574    -0.042937506
2021-02-20/05:56:15           122.38870      -150.39080    -0.042929715
2021-02-20/05:56:24           122.36738      -150.36585    -0.042921924
2021-02-20/05:56:32           122.34606      -150.34091    -0.042914133
2021-02-20/05:56:41           122.32474      -150.31596    -0.042906342
2021-02-20/05:56:49           122.30342      -150.29102    -0.042898551
2021-02-20/05:56:58           122.28210      -150.26607    -0.042890760
2021-02-20/05:57:07           122.26078      -150.24113    -0.042882968
2021-02-20/05:57:15           122.23946      -150.21618    -0.042875177
2021-02-20/05:57:24           122.21814      -150.19124    -0.042867386
2021-02-20/05:57:33           122.19682      -150.16629    -0.042859595
2021-02-20/05:57:41           122.17550      -150.14135    -0.042851804
2021-02-20/05:57:50           122.15418      -150.11640    -0.042844013
2021-02-20/05:57:59           122.13286      -150.09145    -0.042836222
2021-02-20/05:58:07           122.11154      -150.06651    -0.042828431
2021-02-20/05:58:16           122.09022      -150.04156    -0.042820639
2021-02-20/05:58:24           122.06891      -150.01662    -0.042812848
2021-02-20/05:58:33           122.04759      -149.99167    -0.042805057
2021-02-20/05:58:42           122.02627      -149.96672    -0.042797266
2021-02-20/05:58:50           122.00495      -149.94178    -0.042789475
2021-02-20/05:58:59           121.98363      -149.91683    -0.042781684
2021-02-20/05:59:08           121.96231      -149.89188    -0.042773893
2021-02-20/05:59:16           121.94100      -149.86693    -0.042766101
2021-02-20/05:59:25           121.91968      -149.84199    -0.042758310
2021-02-20/05:59:34           121.89836      -149.81704    -0.042750519
2021-02-20/05:59:42           121.87704      -149.79209    -0.042742728
2021-02-20/05:59:51           121.85573      -149.76714    -0.042734937
2021-02-20/06:00:00           121.83441      -149.74220    -0.042727146
2021-02-20/06:00:08           121.81309      -149.71725    -0.042719355
2021-02-20/06:00:17           121.79178      -149.69230    -0.042711563
2021-02-20/06:00:25           121.77046      -149.66735    -0.042703772
2021-02-20/06:00:34           121.74914      -149.64240    -0.042695981
2021-02-20/06:00:43           121.72783      -149.61746    -0.042688190
2021-02-20/06:00:51           121.70651      -149.59251    -0.042680399
2021-02-20/06:01:00           121.68519      -149.56756    -0.042672608
2021-02-20/06:01:09           121.66388      -149.54261    -0.042664816
2021-02-20/06:01:17           121.64256      -149.51766    -0.042657025
2021-02-20/06:01:26           121.62125      -149.49271    -0.042649234
2021-02-20/06:01:35           121.59993      -149.46776    -0.042641443
2021-02-20/06:01:43           121.57862      -149.44281    -0.042633652
2021-02-20/06:01:52           121.55730      -149.41787    -0.042625861
2021-02-20/06:02:00           121.53598      -149.39292    -0.042618070
2021-02-20/06:02:09           121.51467      -149.36797    -0.042610278
2021-02-20/06:02:18           121.49335      -149.34302    -0.042602487
2021-02-20/06:02:26           121.47204      -149.31807    -0.042594696
2021-02-20/06:02:35           121.45073      -149.29312    -0.042586905
2021-02-20/06:02:44           121.42941      -149.26817    -0.042579114
2021-02-20/06:02:52           121.40810      -149.24322    -0.042571323
2021-02-20/06:03:01           121.38678      -149.21827    -0.042563531
2021-02-20/06:03:10           121.36547      -149.19332    -0.042555740
2021-02-20/06:03:18           121.34415      -149.16837    -0.042547949
2021-02-20/06:03:27           121.32284      -149.14342    -0.042540158
2021-02-20/06:03:36           121.30153      -149.11846    -0.042532367
2021-02-20/06:03:44           121.28021      -149.09351    -0.042524576
2021-02-20/06:03:53           121.25890      -149.06856    -0.042516784
2021-02-20/06:04:01           121.23759      -149.04361    -0.042508993
2021-02-20/06:04:10           121.21627      -149.01866    -0.042501202
2021-02-20/06:04:19           121.19496      -148.99371    -0.042493411
2021-02-20/06:04:27           121.17365      -148.96876    -0.042485620
2021-02-20/06:04:36           121.15234      -148.94381    -0.042477828
2021-02-20/06:04:45           121.13102      -148.91885    -0.042470037
2021-02-20/06:04:53           121.10971      -148.89390    -0.042462246
2021-02-20/06:05:02           121.08840      -148.86895    -0.042454455
2021-02-20/06:05:11           121.06709      -148.84400    -0.042446664
2021-02-20/06:05:19           121.04577      -148.81905    -0.042438873
2021-02-20/06:05:28           121.02446      -148.79409    -0.042431081
2021-02-20/06:05:36           121.00315      -148.76914    -0.042423290
2021-02-20/06:05:45           120.98184      -148.74419    -0.042415499
2021-02-20/06:05:54           120.96053      -148.71924    -0.042407708
2021-02-20/06:06:02           120.93922      -148.69428    -0.042399917
2021-02-20/06:06:11           120.91791      -148.66933    -0.042392125
2021-02-20/06:06:20           120.89659      -148.64438    -0.042384334
2021-02-20/06:06:28           120.87528      -148.61943    -0.042376543
2021-02-20/06:06:37           120.85397      -148.59447    -0.042368752
2021-02-20/06:06:46           120.83266      -148.56952    -0.042360961
2021-02-20/06:06:54           120.81135      -148.54456    -0.042353169
2021-02-20/06:07:03           120.79004      -148.51961    -0.042345378
2021-02-20/06:07:12           120.76873      -148.49466    -0.042337587
2021-02-20/06:07:20           120.74742      -148.46970    -0.042329796
2021-02-20/06:07:29           120.72611      -148.44475    -0.042322005
2021-02-20/06:07:37           120.70480      -148.41980    -0.042314213
2021-02-20/06:07:46           120.68349      -148.39484    -0.042306422
2021-02-20/06:07:55           120.66218      -148.36989    -0.042298631
2021-02-20/06:08:03           120.64087      -148.34493    -0.042290840
2021-02-20/06:08:12           120.61956      -148.31998    -0.042283049
2021-02-20/06:08:21           120.59825      -148.29502    -0.042275257
2021-02-20/06:08:29           120.57695      -148.27007    -0.042267466
2021-02-20/06:08:38           120.55564      -148.24511    -0.042259675
2021-02-20/06:08:47           120.53433      -148.22016    -0.042251884
2021-02-20/06:08:55           120.51302      -148.19520    -0.042244093
2021-02-20/06:09:04           120.49171      -148.17025    -0.042236301
2021-02-20/06:09:12           120.47040      -148.14529    -0.042228510
2021-02-20/06:09:21           120.44910      -148.12034    -0.042220719
2021-02-20/06:09:30           120.42779      -148.09538    -0.042212928
2021-02-20/06:09:38           120.40648      -148.07043    -0.042205136
2021-02-20/06:09:47           120.38517      -148.04547    -0.042197345
2021-02-20/06:09:56           120.36386      -148.02051    -0.042189554
2021-02-20/06:10:04           120.34256      -147.99556    -0.042181763
2021-02-20/06:10:13           120.32125      -147.97060    -0.042173972
2021-02-20/06:10:22           120.29994      -147.94565    -0.042166180
2021-02-20/06:10:30           120.27864      -147.92069    -0.042158389
2021-02-20/06:10:39           120.25733      -147.89573    -0.042150598
2021-02-20/06:10:48           120.23602      -147.87078    -0.042142807
2021-02-20/06:10:56           120.21472      -147.84582    -0.042135015
2021-02-20/06:11:05           120.19341      -147.82086    -0.042127224
2021-02-20/06:11:13           120.17210      -147.79590    -0.042119433
2021-02-20/06:11:22           120.15080      -147.77095    -0.042111642
2021-02-20/06:11:31           120.12949      -147.74599    -0.042103851
2021-02-20/06:11:39           120.10818      -147.72103    -0.042096059
2021-02-20/06:11:48           120.08688      -147.69608    -0.042088268
2021-02-20/06:11:57           120.06557      -147.67112    -0.042080477
2021-02-20/06:12:05           120.04427      -147.64616    -0.042072686
2021-02-20/06:12:14           120.02296      -147.62120    -0.042064894
2021-02-20/06:12:23           120.00166      -147.59624    -0.042057103
2021-02-20/06:12:31           119.98035      -147.57129    -0.042049312
2021-02-20/06:12:40           119.95905      -147.54633    -0.042041521
2021-02-20/06:12:48           119.93774      -147.52137    -0.042033729
2021-02-20/06:12:57           119.91644      -147.49641    -0.042025938
2021-02-20/06:13:06           119.89513      -147.47145    -0.042018147
2021-02-20/06:13:14           119.87383      -147.44649    -0.042010356
2021-02-20/06:13:23           119.85252      -147.42153    -0.042002564
2021-02-20/06:13:32           119.83122      -147.39657    -0.041994773
2021-02-20/06:13:40           119.80992      -147.37162    -0.041986982
2021-02-20/06:13:49           119.78861      -147.34666    -0.041979191
2021-02-20/06:13:58           119.76731      -147.32170    -0.041971399
2021-02-20/06:14:06           119.74601      -147.29674    -0.041963608
2021-02-20/06:14:15           119.72470      -147.27178    -0.041955817
2021-02-20/06:14:24           119.70340      -147.24682    -0.041948026
2021-02-20/06:14:32           119.68210      -147.22186    -0.041940234
2021-02-20/06:14:41           119.66079      -147.19690    -0.041932443
2021-02-20/06:14:49           119.63949      -147.17194    -0.041924652
2021-02-20/06:14:58           119.61819      -147.14698    -0.041916861
2021-02-20/06:15:07           119.59688      -147.12202    -0.041909069
2021-02-20/06:15:15           119.57558      -147.09706    -0.041901278
2021-02-20/06:15:24           119.55428      -147.07210    -0.041893487
2021-02-20/06:15:33           119.53298      -147.04714    -0.041885696
2021-02-20/06:15:41           119.51168      -147.02218    -0.041877904
2021-02-20/06:15:50           119.49037      -146.99721    -0.041870113
2021-02-20/06:15:59           119.46907      -146.97225    -0.041862322
2021-02-20/06:16:07           119.44777      -146.94729    -0.041854530
2021-02-20/06:16:16           119.42647      -146.92233    -0.041846739
2021-02-20/06:16:24           119.40517      -146.89737    -0.041838948
2021-02-20/06:16:33           119.38387      -146.87241    -0.041831157
2021-02-20/06:16:42           119.36257      -146.84745    -0.041823365
2021-02-20/06:16:50           119.34126      -146.82248    -0.041815574
2021-02-20/06:16:59           119.31996      -146.79752    -0.041807783
2021-02-20/06:17:08           119.29866      -146.77256    -0.041799992
2021-02-20/06:17:16           119.27736      -146.74760    -0.041792200
2021-02-20/06:17:25           119.25606      -146.72264    -0.041784409
2021-02-20/06:17:34           119.23476      -146.69767    -0.041776618
2021-02-20/06:17:42           119.21346      -146.67271    -0.041768826
2021-02-20/06:17:51           119.19216      -146.64775    -0.041761035
2021-02-20/06:18:00           119.17086      -146.62279    -0.041753244
2021-02-20/06:18:08           119.14956      -146.59782    -0.041745453
2021-02-20/06:18:17           119.12826      -146.57286    -0.041737661
2021-02-20/06:18:25           119.10696      -146.54790    -0.041729870
2021-02-20/06:18:34           119.08567      -146.52293    -0.041722079
2021-02-20/06:18:43           119.06437      -146.49797    -0.041714287
2021-02-20/06:18:51           119.04307      -146.47301    -0.041706496
2021-02-20/06:19:00           119.02177      -146.44804    -0.041698705
2021-02-20/06:19:09           119.00047      -146.42308    -0.041690914
2021-02-20/06:19:17           118.97917      -146.39812    -0.041683122
2021-02-20/06:19:26           118.95787      -146.37315    -0.041675331
2021-02-20/06:19:35           118.93657      -146.34819    -0.041667540
2021-02-20/06:19:43           118.91528      -146.32322    -0.041659748
2021-02-20/06:19:52           118.89398      -146.29826    -0.041651957
2021-02-20/06:20:00           118.87268      -146.27330    -0.041644166
2021-02-20/06:20:09           118.85138      -146.24833    -0.041636375
2021-02-20/06:20:18           118.83009      -146.22337    -0.041628583
2021-02-20/06:20:26           118.80879      -146.19840    -0.041620792
2021-02-20/06:20:35           118.78749      -146.17344    -0.041613001
2021-02-20/06:20:44           118.76619      -146.14847    -0.041605209
2021-02-20/06:20:52           118.74490      -146.12351    -0.041597418
2021-02-20/06:21:01           118.72360      -146.09854    -0.041589627
2021-02-20/06:21:10           118.70230      -146.07358    -0.041581835
2021-02-20/06:21:18           118.68101      -146.04861    -0.041574044
2021-02-20/06:21:27           118.65971      -146.02364    -0.041566253
2021-02-20/06:21:36           118.63841      -145.99868    -0.041558462
2021-02-20/06:21:44           118.61712      -145.97371    -0.041550670
2021-02-20/06:21:53           118.59582      -145.94875    -0.041542879
2021-02-20/06:22:01           118.57453      -145.92378    -0.041535088
2021-02-20/06:22:10           118.55323      -145.89882    -0.041527296
2021-02-20/06:22:19           118.53193      -145.87385    -0.041519505
2021-02-20/06:22:27           118.51064      -145.84888    -0.041511714
2021-02-20/06:22:36           118.48934      -145.82392    -0.041503922
2021-02-20/06:22:45           118.46805      -145.79895    -0.041496131
2021-02-20/06:22:53           118.44675      -145.77398    -0.041488340
2021-02-20/06:23:02           118.42546      -145.74902    -0.041480548
2021-02-20/06:23:11           118.40416      -145.72405    -0.041472757
2021-02-20/06:23:19           118.38287      -145.69908    -0.041464966
2021-02-20/06:23:28           118.36157      -145.67411    -0.041457174
2021-02-20/06:23:36           118.34028      -145.64915    -0.041449383
2021-02-20/06:23:45           118.31898      -145.62418    -0.041441592
2021-02-20/06:23:54           118.29769      -145.59921    -0.041433800
2021-02-20/06:24:02           118.27640      -145.57424    -0.041426009
2021-02-20/06:24:11           118.25510      -145.54928    -0.041418218
2021-02-20/06:24:20           118.23381      -145.52431    -0.041410426
2021-02-20/06:24:28           118.21252      -145.49934    -0.041402635
2021-02-20/06:24:37           118.19122      -145.47437    -0.041394844
2021-02-20/06:24:46           118.16993      -145.44940    -0.041387052
2021-02-20/06:24:54           118.14864      -145.42443    -0.041379261
2021-02-20/06:25:03           118.12734      -145.39947    -0.041371470
2021-02-20/06:25:12           118.10605      -145.37450    -0.041363678
2021-02-20/06:25:20           118.08476      -145.34953    -0.041355887
2021-02-20/06:25:29           118.06346      -145.32456    -0.041348096
2021-02-20/06:25:37           118.04217      -145.29959    -0.041340304
2021-02-20/06:25:46           118.02088      -145.27462    -0.041332513
2021-02-20/06:25:55           117.99959      -145.24965    -0.041324722
2021-02-20/06:26:03           117.97830      -145.22468    -0.041316930
2021-02-20/06:26:12           117.95700      -145.19971    -0.041309139
2021-02-20/06:26:21           117.93571      -145.17474    -0.041301348
2021-02-20/06:26:29           117.91442      -145.14977    -0.041293556
2021-02-20/06:26:38           117.89313      -145.12480    -0.041285765
2021-02-20/06:26:47           117.87184      -145.09983    -0.041277974
2021-02-20/06:26:55           117.85055      -145.07486    -0.041270182
2021-02-20/06:27:04           117.82926      -145.04989    -0.041262391
2021-02-20/06:27:12           117.80796      -145.02492    -0.041254600
2021-02-20/06:27:21           117.78667      -144.99995    -0.041246808
2021-02-20/06:27:30           117.76538      -144.97498    -0.041239017
2021-02-20/06:27:38           117.74409      -144.95001    -0.041231226
2021-02-20/06:27:47           117.72280      -144.92504    -0.041223434
2021-02-20/06:27:56           117.70151      -144.90007    -0.041215643
2021-02-20/06:28:04           117.68022      -144.87510    -0.041207852
2021-02-20/06:28:13           117.65893      -144.85013    -0.041200060
2021-02-20/06:28:22           117.63764      -144.82516    -0.041192269
2021-02-20/06:28:30           117.61635      -144.80018    -0.041184477
2021-02-20/06:28:39           117.59506      -144.77521    -0.041176686
2021-02-20/06:28:48           117.57377      -144.75024    -0.041168895
2021-02-20/06:28:56           117.55248      -144.72527    -0.041161103
2021-02-20/06:29:05           117.53120      -144.70030    -0.041153312
2021-02-20/06:29:13           117.50991      -144.67532    -0.041145521
2021-02-20/06:29:22           117.48862      -144.65035    -0.041137729
2021-02-20/06:29:31           117.46733      -144.62538    -0.041129938
2021-02-20/06:29:39           117.44604      -144.60041    -0.041122146
2021-02-20/06:29:48           117.42475      -144.57543    -0.041114355
2021-02-20/06:29:57           117.40346      -144.55046    -0.041106564
2021-02-20/06:30:05           117.38218      -144.52549    -0.041098772
2021-02-20/06:30:14           117.36089      -144.50052    -0.041090981
2021-02-20/06:30:23           117.33960      -144.47554    -0.041083190
2021-02-20/06:30:31           117.31831      -144.45057    -0.041075398
2021-02-20/06:30:40           117.29702      -144.42560    -0.041067607
2021-02-20/06:30:48           117.27574      -144.40062    -0.041059815
2021-02-20/06:30:57           117.25445      -144.37565    -0.041052024
2021-02-20/06:31:06           117.23316      -144.35068    -0.041044233
2021-02-20/06:31:14           117.21188      -144.32570    -0.041036441
2021-02-20/06:31:23           117.19059      -144.30073    -0.041028650
2021-02-20/06:31:32           117.16930      -144.27575    -0.041020859
2021-02-20/06:31:40           117.14801      -144.25078    -0.041013067
2021-02-20/06:31:49           117.12673      -144.22581    -0.041005276
2021-02-20/06:31:58           117.10544      -144.20083    -0.040997484
2021-02-20/06:32:06           117.08416      -144.17586    -0.040989693
2021-02-20/06:32:15           117.06287      -144.15088    -0.040981902
2021-02-20/06:32:24           117.04158      -144.12591    -0.040974110
2021-02-20/06:32:32           117.02030      -144.10093    -0.040966319
2021-02-20/06:32:41           116.99901      -144.07596    -0.040958527
2021-02-20/06:32:49           116.97773      -144.05098    -0.040950736
2021-02-20/06:32:58           116.95644      -144.02601    -0.040942945
2021-02-20/06:33:07           116.93516      -144.00103    -0.040935153
2021-02-20/06:33:15           116.91387      -143.97606    -0.040927362
2021-02-20/06:33:24           116.89259      -143.95108    -0.040919570
2021-02-20/06:33:33           116.87130      -143.92611    -0.040911779
2021-02-20/06:33:41           116.85002      -143.90113    -0.040903988
2021-02-20/06:33:50           116.82873      -143.87615    -0.040896196
2021-02-20/06:33:59           116.80745      -143.85118    -0.040888405
2021-02-20/06:34:07           116.78616      -143.82620    -0.040880613
2021-02-20/06:34:16           116.76488      -143.80123    -0.040872822
2021-02-20/06:34:24           116.74360      -143.77625    -0.040865031
2021-02-20/06:34:33           116.72231      -143.75127    -0.040857239
2021-02-20/06:34:42           116.70103      -143.72630    -0.040849448
2021-02-20/06:34:50           116.67974      -143.70132    -0.040841656
2021-02-20/06:34:59           116.65846      -143.67634    -0.040833865
2021-02-20/06:35:08           116.63718      -143.65137    -0.040826074
2021-02-20/06:35:16           116.61589      -143.62639    -0.040818282
2021-02-20/06:35:25           116.59461      -143.60141    -0.040810491
2021-02-20/06:35:34           116.57333      -143.57643    -0.040802699
2021-02-20/06:35:42           116.55205      -143.55146    -0.040794908
2021-02-20/06:35:51           116.53076      -143.52648    -0.040787117
2021-02-20/06:36:00           116.50948      -143.50150    -0.040779325
2021-02-20/06:36:08           116.48820      -143.47652    -0.040771534
2021-02-20/06:36:17           116.46692      -143.45155    -0.040763742
2021-02-20/06:36:25           116.44563      -143.42657    -0.040755951
2021-02-20/06:36:34           116.42435      -143.40159    -0.040748159
2021-02-20/06:36:43           116.40307      -143.37661    -0.040740368
2021-02-20/06:36:51           116.38179      -143.35163    -0.040732577
2021-02-20/06:37:00           116.36051      -143.32665    -0.040724785
2021-02-20/06:37:09           116.33923      -143.30168    -0.040716994
2021-02-20/06:37:17           116.31794      -143.27670    -0.040709202
2021-02-20/06:37:26           116.29666      -143.25172    -0.040701411
2021-02-20/06:37:35           116.27538      -143.22674    -0.040693619
2021-02-20/06:37:43           116.25410      -143.20176    -0.040685828
2021-02-20/06:37:52           116.23282      -143.17678    -0.040678037
2021-02-20/06:38:00           116.21154      -143.15180    -0.040670245
2021-02-20/06:38:09           116.19026      -143.12682    -0.040662454
2021-02-20/06:38:18           116.16898      -143.10184    -0.040654662
2021-02-20/06:38:26           116.14770      -143.07686    -0.040646871
2021-02-20/06:38:35           116.12642      -143.05188    -0.040639079
2021-02-20/06:38:44           116.10514      -143.02690    -0.040631288
2021-02-20/06:38:52           116.08386      -143.00192    -0.040623497
2021-02-20/06:39:01           116.06258      -142.97694    -0.040615705
2021-02-20/06:39:10           116.04130      -142.95196    -0.040607914
2021-02-20/06:39:18           116.02002      -142.92698    -0.040600122
2021-02-20/06:39:27           115.99874      -142.90200    -0.040592331
2021-02-20/06:39:36           115.97746      -142.87702    -0.040584539
2021-02-20/06:39:44           115.95618      -142.85204    -0.040576748
2021-02-20/06:39:53           115.93491      -142.82706    -0.040568956
2021-02-20/06:40:01           115.91363      -142.80208    -0.040561165
2021-02-20/06:40:10           115.89235      -142.77710    -0.040553373
2021-02-20/06:40:19           115.87107      -142.75211    -0.040545582
2021-02-20/06:40:27           115.84979      -142.72713    -0.040537791
2021-02-20/06:40:36           115.82851      -142.70215    -0.040529999
2021-02-20/06:40:45           115.80724      -142.67717    -0.040522208
2021-02-20/06:40:53           115.78596      -142.65219    -0.040514416
2021-02-20/06:41:02           115.76468      -142.62721    -0.040506625
2021-02-20/06:41:11           115.74340      -142.60222    -0.040498833
2021-02-20/06:41:19           115.72213      -142.57724    -0.040491042
2021-02-20/06:41:28           115.70085      -142.55226    -0.040483250
2021-02-20/06:41:36           115.67957      -142.52728    -0.040475459
2021-02-20/06:41:45           115.65829      -142.50229    -0.040467667
2021-02-20/06:41:54           115.63702      -142.47731    -0.040459876
2021-02-20/06:42:02           115.61574      -142.45233    -0.040452085
2021-02-20/06:42:11           115.59446      -142.42735    -0.040444293
2021-02-20/06:42:20           115.57319      -142.40236    -0.040436502
2021-02-20/06:42:28           115.55191      -142.37738    -0.040428710
2021-02-20/06:42:37           115.53064      -142.35240    -0.040420919
2021-02-20/06:42:46           115.50936      -142.32741    -0.040413127
2021-02-20/06:42:54           115.48808      -142.30243    -0.040405336
2021-02-20/06:43:03           115.46681      -142.27745    -0.040397544
2021-02-20/06:43:12           115.44553      -142.25246    -0.040389753
2021-02-20/06:43:20           115.42426      -142.22748    -0.040381961
2021-02-20/06:43:29           115.40298      -142.20250    -0.040374170
2021-02-20/06:43:37           115.38171      -142.17751    -0.040366378
2021-02-20/06:43:46           115.36043      -142.15253    -0.040358587
2021-02-20/06:43:55           115.33916      -142.12754    -0.040350795
2021-02-20/06:44:03           115.31788      -142.10256    -0.040343004
2021-02-20/06:44:12           115.29661      -142.07757    -0.040335212
2021-02-20/06:44:21           115.27533      -142.05259    -0.040327421
2021-02-20/06:44:29           115.25406      -142.02760    -0.040319629
2021-02-20/06:44:38           115.23279      -142.00262    -0.040311838
2021-02-20/06:44:47           115.21151      -141.97763    -0.040304046
2021-02-20/06:44:55           115.19024      -141.95265    -0.040296255
2021-02-20/06:45:04           115.16896      -141.92766    -0.040288463
2021-02-20/06:45:12           115.14769      -141.90268    -0.040280672
2021-02-20/06:45:21           115.12642      -141.87769    -0.040272881
2021-02-20/06:45:30           115.10514      -141.85271    -0.040265089
2021-02-20/06:45:38           115.08387      -141.82772    -0.040257298
2021-02-20/06:45:47           115.06260      -141.80274    -0.040249506
2021-02-20/06:45:56           115.04132      -141.77775    -0.040241715
2021-02-20/06:46:04           115.02005      -141.75276    -0.040233923
2021-02-20/06:46:13           114.99878      -141.72778    -0.040226132
2021-02-20/06:46:22           114.97751      -141.70279    -0.040218340
2021-02-20/06:46:30           114.95623      -141.67780    -0.040210549
2021-02-20/06:46:39           114.93496      -141.65282    -0.040202757
2021-02-20/06:46:48           114.91369      -141.62783    -0.040194966
2021-02-20/06:46:56           114.89242      -141.60284    -0.040187174
2021-02-20/06:47:05           114.87115      -141.57786    -0.040179383
2021-02-20/06:47:13           114.84987      -141.55287    -0.040171591
2021-02-20/06:47:22           114.82860      -141.52788    -0.040163800
2021-02-20/06:47:31           114.80733      -141.50290    -0.040156008
2021-02-20/06:47:39           114.78606      -141.47791    -0.040148216
2021-02-20/06:47:48           114.76479      -141.45292    -0.040140425
2021-02-20/06:47:57           114.74352      -141.42793    -0.040132633
2021-02-20/06:48:05           114.72225      -141.40295    -0.040124842
2021-02-20/06:48:14           114.70098      -141.37796    -0.040117050
2021-02-20/06:48:23           114.67971      -141.35297    -0.040109259
2021-02-20/06:48:31           114.65844      -141.32798    -0.040101467
2021-02-20/06:48:40           114.63716      -141.30299    -0.040093676
2021-02-20/06:48:48           114.61589      -141.27800    -0.040085884
2021-02-20/06:48:57           114.59462      -141.25302    -0.040078093
2021-02-20/06:49:06           114.57335      -141.22803    -0.040070301
2021-02-20/06:49:14           114.55209      -141.20304    -0.040062510
2021-02-20/06:49:23           114.53082      -141.17805    -0.040054718
2021-02-20/06:49:32           114.50955      -141.15306    -0.040046927
2021-02-20/06:49:40           114.48828      -141.12807    -0.040039135
2021-02-20/06:49:49           114.46701      -141.10308    -0.040031344
2021-02-20/06:49:58           114.44574      -141.07809    -0.040023552
2021-02-20/06:50:06           114.42447      -141.05310    -0.040015761
2021-02-20/06:50:15           114.40320      -141.02811    -0.040007969
2021-02-20/06:50:24           114.38193      -141.00312    -0.040000178
2021-02-20/06:50:32           114.36066      -140.97813    -0.039992386
2021-02-20/06:50:41           114.33940      -140.95314    -0.039984595
2021-02-20/06:50:49           114.31813      -140.92815    -0.039976803
2021-02-20/06:50:58           114.29686      -140.90316    -0.039969011
2021-02-20/06:51:07           114.27559      -140.87817    -0.039961220
2021-02-20/06:51:15           114.25432      -140.85318    -0.039953428
2021-02-20/06:51:24           114.23306      -140.82819    -0.039945637
2021-02-20/06:51:33           114.21179      -140.80320    -0.039937845
2021-02-20/06:51:41           114.19052      -140.77821    -0.039930054
2021-02-20/06:51:50           114.16925      -140.75322    -0.039922262
2021-02-20/06:51:59           114.14799      -140.72823    -0.039914471
2021-02-20/06:52:07           114.12672      -140.70324    -0.039906679
2021-02-20/06:52:16           114.10545      -140.67825    -0.039898888
2021-02-20/06:52:24           114.08419      -140.65326    -0.039891096
2021-02-20/06:52:33           114.06292      -140.62826    -0.039883304
2021-02-20/06:52:42           114.04165      -140.60327    -0.039875513
2021-02-20/06:52:50           114.02039      -140.57828    -0.039867721
2021-02-20/06:52:59           113.99912      -140.55329    -0.039859930
2021-02-20/06:53:08           113.97785      -140.52830    -0.039852138
2021-02-20/06:53:16           113.95659      -140.50331    -0.039844347
2021-02-20/06:53:25           113.93532      -140.47831    -0.039836555
2021-02-20/06:53:34           113.91406      -140.45332    -0.039828764
2021-02-20/06:53:42           113.89279      -140.42833    -0.039820972
2021-02-20/06:53:51           113.87153      -140.40334    -0.039813181
2021-02-20/06:54:00           113.85026      -140.37834    -0.039805389
2021-02-20/06:54:08           113.82900      -140.35335    -0.039797597
2021-02-20/06:54:17           113.80773      -140.32836    -0.039789806
2021-02-20/06:54:25           113.78647      -140.30336    -0.039782014
2021-02-20/06:54:34           113.76520      -140.27837    -0.039774223
2021-02-20/06:54:43           113.74394      -140.25338    -0.039766431
2021-02-20/06:54:51           113.72267      -140.22838    -0.039758640
2021-02-20/06:55:00           113.70141      -140.20339    -0.039750848
2021-02-20/06:55:09           113.68014      -140.17840    -0.039743056
2021-02-20/06:55:17           113.65888      -140.15340    -0.039735265
2021-02-20/06:55:26           113.63762      -140.12841    -0.039727473
2021-02-20/06:55:35           113.61635      -140.10342    -0.039719682
2021-02-20/06:55:43           113.59509      -140.07842    -0.039711890
2021-02-20/06:55:52           113.57383      -140.05343    -0.039704099
2021-02-20/06:56:00           113.55256      -140.02843    -0.039696307
2021-02-20/06:56:09           113.53130      -140.00344    -0.039688515
2021-02-20/06:56:18           113.51004      -139.97844    -0.039680724
2021-02-20/06:56:26           113.48877      -139.95345    -0.039672932
2021-02-20/06:56:35           113.46751      -139.92845    -0.039665141
2021-02-20/06:56:44           113.44625      -139.90346    -0.039657349
2021-02-20/06:56:52           113.42499      -139.87846    -0.039649558
2021-02-20/06:57:01           113.40372      -139.85347    -0.039641766
2021-02-20/06:57:10           113.38246      -139.82847    -0.039633974
2021-02-20/06:57:18           113.36120      -139.80348    -0.039626183
2021-02-20/06:57:27           113.33994      -139.77848    -0.039618391
2021-02-20/06:57:36           113.31868      -139.75349    -0.039610600
2021-02-20/06:57:44           113.29742      -139.72849    -0.039602808
2021-02-20/06:57:53           113.27615      -139.70349    -0.039595016
2021-02-20/06:58:01           113.25489      -139.67850    -0.039587225
2021-02-20/06:58:10           113.23363      -139.65350    -0.039579433
2021-02-20/06:58:19           113.21237      -139.62851    -0.039571642
2021-02-20/06:58:27           113.19111      -139.60351    -0.039563850
2021-02-20/06:58:36           113.16985      -139.57851    -0.039556058
2021-02-20/06:58:45           113.14859      -139.55352    -0.039548267
2021-02-20/06:58:53           113.12733      -139.52852    -0.039540475
2021-02-20/06:59:02           113.10607      -139.50352    -0.039532684
2021-02-20/06:59:11           113.08481      -139.47853    -0.039524892
2021-02-20/06:59:19           113.06355      -139.45353    -0.039517100
2021-02-20/06:59:28           113.04229      -139.42853    -0.039509309
2021-02-20/06:59:36           113.02103      -139.40353    -0.039501517
2021-02-20/06:59:45           112.99977      -139.37854    -0.039493726
2021-02-20/06:59:54           112.97851      -139.35354    -0.039485934
2021-02-20/07:00:02           112.95725      -139.32854    -0.039478142
2021-02-20/07:00:11           112.93599      -139.30354    -0.039470351
2021-02-20/07:00:20           112.91473      -139.27855    -0.039462559
2021-02-20/07:00:28           112.89347      -139.25355    -0.039454768
2021-02-20/07:00:37           112.87221      -139.22855    -0.039446976
2021-02-20/07:00:46           112.85095      -139.20355    -0.039439184
2021-02-20/07:00:54           112.82970      -139.17855    -0.039431393
2021-02-20/07:01:03           112.80844      -139.15355    -0.039423601
2021-02-20/07:01:12           112.78718      -139.12855    -0.039415810
2021-02-20/07:01:20           112.76592      -139.10356    -0.039408018
2021-02-20/07:01:29           112.74466      -139.07856    -0.039400226
2021-02-20/07:01:37           112.72341      -139.05356    -0.039392435
2021-02-20/07:01:46           112.70215      -139.02856    -0.039384643
2021-02-20/07:01:55           112.68089      -139.00356    -0.039376851
2021-02-20/07:02:03           112.65963      -138.97856    -0.039369060
2021-02-20/07:02:12           112.63838      -138.95356    -0.039361268
2021-02-20/07:02:21           112.61712      -138.92856    -0.039353477
2021-02-20/07:02:29           112.59586      -138.90356    -0.039345685
2021-02-20/07:02:38           112.57460      -138.87856    -0.039337893
2021-02-20/07:02:47           112.55335      -138.85356    -0.039330102
2021-02-20/07:02:55           112.53209      -138.82856    -0.039322310
2021-02-20/07:03:04           112.51083      -138.80356    -0.039314518
2021-02-20/07:03:12           112.48958      -138.77856    -0.039306727
2021-02-20/07:03:21           112.46832      -138.75356    -0.039298935
2021-02-20/07:03:30           112.44707      -138.72856    -0.039291144
2021-02-20/07:03:38           112.42581      -138.70356    -0.039283352
2021-02-20/07:03:47           112.40455      -138.67856    -0.039275560
2021-02-20/07:03:56           112.38330      -138.65356    -0.039267769
2021-02-20/07:04:04           112.36204      -138.62856    -0.039259977
2021-02-20/07:04:13           112.34079      -138.60355    -0.039252185
2021-02-20/07:04:22           112.31953      -138.57855    -0.039244394
2021-02-20/07:04:30           112.29828      -138.55355    -0.039236602
2021-02-20/07:04:39           112.27702      -138.52855    -0.039228810
2021-02-20/07:04:48           112.25577      -138.50355    -0.039221019
2021-02-20/07:04:56           112.23451      -138.47855    -0.039213227
2021-02-20/07:05:05           112.21326      -138.45354    -0.039205435
2021-02-20/07:05:13           112.19200      -138.42854    -0.039197644
2021-02-20/07:05:22           112.17075      -138.40354    -0.039189852
2021-02-20/07:05:31           112.14950      -138.37854    -0.039182061
2021-02-20/07:05:39           112.12824      -138.35354    -0.039174269
2021-02-20/07:05:48           112.10699      -138.32853    -0.039166477
2021-02-20/07:05:57           112.08573      -138.30353    -0.039158686
2021-02-20/07:06:05           112.06448      -138.27853    -0.039150894
2021-02-20/07:06:14           112.04323      -138.25352    -0.039143102
2021-02-20/07:06:23           112.02197      -138.22852    -0.039135311
2021-02-20/07:06:31           112.00072      -138.20352    -0.039127519
2021-02-20/07:06:40           111.97947      -138.17852    -0.039119727
2021-02-20/07:06:48           111.95822      -138.15351    -0.039111936
2021-02-20/07:06:57           111.93696      -138.12851    -0.039104144
2021-02-20/07:07:06           111.91571      -138.10350    -0.039096352
2021-02-20/07:07:14           111.89446      -138.07850    -0.039088561
2021-02-20/07:07:23           111.87321      -138.05350    -0.039080769
2021-02-20/07:07:32           111.85195      -138.02849    -0.039072977
2021-02-20/07:07:40           111.83070      -138.00349    -0.039065186
2021-02-20/07:07:49           111.80945      -137.97848    -0.039057394
2021-02-20/07:07:58           111.78820      -137.95348    -0.039049602
2021-02-20/07:08:06           111.76695      -137.92848    -0.039041811
2021-02-20/07:08:15           111.74569      -137.90347    -0.039034019
2021-02-20/07:08:24           111.72444      -137.87847    -0.039026227
2021-02-20/07:08:32           111.70319      -137.85346    -0.039018436
2021-02-20/07:08:41           111.68194      -137.82846    -0.039010644
2021-02-20/07:08:49           111.66069      -137.80345    -0.039002852
2021-02-20/07:08:58           111.63944      -137.77845    -0.038995061
2021-02-20/07:09:07           111.61819      -137.75344    -0.038987269
2021-02-20/07:09:15           111.59694      -137.72844    -0.038979477
2021-02-20/07:09:24           111.57569      -137.70343    -0.038971686
2021-02-20/07:09:33           111.55444      -137.67842    -0.038963894
2021-02-20/07:09:41           111.53319      -137.65342    -0.038956102
2021-02-20/07:09:50           111.51194      -137.62841    -0.038948310
2021-02-20/07:09:59           111.49069      -137.60341    -0.038940519
2021-02-20/07:10:07           111.46944      -137.57840    -0.038932727
2021-02-20/07:10:16           111.44819      -137.55339    -0.038924935
2021-02-20/07:10:24           111.42694      -137.52839    -0.038917144
2021-02-20/07:10:33           111.40569      -137.50338    -0.038909352
2021-02-20/07:10:42           111.38444      -137.47838    -0.038901560
2021-02-20/07:10:50           111.36319      -137.45337    -0.038893769
2021-02-20/07:10:59           111.34194      -137.42836    -0.038885977
2021-02-20/07:11:08           111.32069      -137.40335    -0.038878185
2021-02-20/07:11:16           111.29945      -137.37835    -0.038870394
2021-02-20/07:11:25           111.27820      -137.35334    -0.038862602
2021-02-20/07:11:34           111.25695      -137.32833    -0.038854810
2021-02-20/07:11:42           111.23570      -137.30333    -0.038847018
2021-02-20/07:11:51           111.21445      -137.27832    -0.038839227
2021-02-20/07:12:00           111.19320      -137.25331    -0.038831435
2021-02-20/07:12:08           111.17196      -137.22830    -0.038823643
2021-02-20/07:12:17           111.15071      -137.20329    -0.038815852
2021-02-20/07:12:25           111.12946      -137.17829    -0.038808060
2021-02-20/07:12:34           111.10821      -137.15328    -0.038800268
2021-02-20/07:12:43           111.08697      -137.12827    -0.038792477
2021-02-20/07:12:51           111.06572      -137.10326    -0.038784685
2021-02-20/07:13:00           111.04447      -137.07825    -0.038776893
2021-02-20/07:13:09           111.02323      -137.05324    -0.038769101
2021-02-20/07:13:17           111.00198      -137.02824    -0.038761310
2021-02-20/07:13:26           110.98073      -137.00323    -0.038753518
2021-02-20/07:13:35           110.95949      -136.97822    -0.038745726
2021-02-20/07:13:43           110.93824      -136.95321    -0.038737935
2021-02-20/07:13:52           110.91699      -136.92820    -0.038730143
2021-02-20/07:14:00           110.89575      -136.90319    -0.038722351
2021-02-20/07:14:09           110.87450      -136.87818    -0.038714559
2021-02-20/07:14:18           110.85326      -136.85317    -0.038706768
2021-02-20/07:14:26           110.83201      -136.82816    -0.038698976
2021-02-20/07:14:35           110.81077      -136.80315    -0.038691184
2021-02-20/07:14:44           110.78952      -136.77814    -0.038683393
2021-02-20/07:14:52           110.76828      -136.75313    -0.038675601
2021-02-20/07:15:01           110.74703      -136.72812    -0.038667809
2021-02-20/07:15:10           110.72579      -136.70311    -0.038660017
2021-02-20/07:15:18           110.70454      -136.67810    -0.038652226
2021-02-20/07:15:27           110.68330      -136.65309    -0.038644434
2021-02-20/07:15:36           110.66205      -136.62808    -0.038636642
2021-02-20/07:15:44           110.64081      -136.60307    -0.038628850
2021-02-20/07:15:53           110.61956      -136.57806    -0.038621059
2021-02-20/07:16:01           110.59832      -136.55305    -0.038613267
2021-02-20/07:16:10           110.57708      -136.52803    -0.038605475
2021-02-20/07:16:19           110.55583      -136.50302    -0.038597683
2021-02-20/07:16:27           110.53459      -136.47801    -0.038589892
2021-02-20/07:16:36           110.51335      -136.45300    -0.038582100
2021-02-20/07:16:45           110.49210      -136.42799    -0.038574308
2021-02-20/07:16:53           110.47086      -136.40298    -0.038566516
2021-02-20/07:17:02           110.44962      -136.37796    -0.038558725
2021-02-20/07:17:11           110.42837      -136.35295    -0.038550933
2021-02-20/07:17:19           110.40713      -136.32794    -0.038543141
2021-02-20/07:17:28           110.38589      -136.30293    -0.038535350
2021-02-20/07:17:36           110.36465      -136.27792    -0.038527558
2021-02-20/07:17:45           110.34340      -136.25290    -0.038519766
2021-02-20/07:17:54           110.32216      -136.22789    -0.038511974
2021-02-20/07:18:02           110.30092      -136.20288    -0.038504183
2021-02-20/07:18:11           110.27968      -136.17787    -0.038496391
2021-02-20/07:18:20           110.25844      -136.15285    -0.038488599
2021-02-20/07:18:28           110.23719      -136.12784    -0.038480807
2021-02-20/07:18:37           110.21595      -136.10283    -0.038473016
2021-02-20/07:18:46           110.19471      -136.07781    -0.038465224
2021-02-20/07:18:54           110.17347      -136.05280    -0.038457432
2021-02-20/07:19:03           110.15223      -136.02779    -0.038449640
2021-02-20/07:19:12           110.13099      -136.00277    -0.038441848
2021-02-20/07:19:20           110.10975      -135.97776    -0.038434057
2021-02-20/07:19:29           110.08851      -135.95274    -0.038426265
2021-02-20/07:19:37           110.06727      -135.92773    -0.038418473
2021-02-20/07:19:46           110.04602      -135.90272    -0.038410681
2021-02-20/07:19:55           110.02478      -135.87770    -0.038402890
2021-02-20/07:20:03           110.00354      -135.85269    -0.038395098
2021-02-20/07:20:12           109.98230      -135.82767    -0.038387306
2021-02-20/07:20:21           109.96106      -135.80266    -0.038379514
2021-02-20/07:20:29           109.93982      -135.77764    -0.038371723
2021-02-20/07:20:38           109.91859      -135.75263    -0.038363931
2021-02-20/07:20:47           109.89735      -135.72761    -0.038356139
2021-02-20/07:20:55           109.87611      -135.70260    -0.038348347
2021-02-20/07:21:04           109.85487      -135.67758    -0.038340555
2021-02-20/07:21:12           109.83363      -135.65257    -0.038332764
2021-02-20/07:21:21           109.81239      -135.62755    -0.038324972
2021-02-20/07:21:30           109.79115      -135.60254    -0.038317180
2021-02-20/07:21:38           109.76991      -135.57752    -0.038309388
2021-02-20/07:21:47           109.74867      -135.55250    -0.038301597
2021-02-20/07:21:56           109.72744      -135.52749    -0.038293805
2021-02-20/07:22:04           109.70620      -135.50247    -0.038286013
2021-02-20/07:22:13           109.68496      -135.47746    -0.038278221
2021-02-20/07:22:22           109.66372      -135.45244    -0.038270429
2021-02-20/07:22:30           109.64248      -135.42742    -0.038262638
2021-02-20/07:22:39           109.62125      -135.40241    -0.038254846
2021-02-20/07:22:48           109.60001      -135.37739    -0.038247054
2021-02-20/07:22:56           109.57877      -135.35237    -0.038239262
2021-02-20/07:23:05           109.55753      -135.32736    -0.038231470
2021-02-20/07:23:13           109.53630      -135.30234    -0.038223679
2021-02-20/07:23:22           109.51506      -135.27732    -0.038215887
2021-02-20/07:23:31           109.49382      -135.25231    -0.038208095
2021-02-20/07:23:39           109.47259      -135.22729    -0.038200303
2021-02-20/07:23:48           109.45135      -135.20227    -0.038192512
2021-02-20/07:23:57           109.43011      -135.17725    -0.038184720
2021-02-20/07:24:05           109.40888      -135.15223    -0.038176928
2021-02-20/07:24:14           109.38764      -135.12722    -0.038169136
2021-02-20/07:24:23           109.36640      -135.10220    -0.038161344
2021-02-20/07:24:31           109.34517      -135.07718    -0.038153552
2021-02-20/07:24:40           109.32393      -135.05216    -0.038145761
2021-02-20/07:24:48           109.30270      -135.02714    -0.038137969
2021-02-20/07:24:57           109.28146      -135.00213    -0.038130177
2021-02-20/07:25:06           109.26023      -134.97711    -0.038122385
2021-02-20/07:25:14           109.23899      -134.95209    -0.038114593
2021-02-20/07:25:23           109.21776      -134.92707    -0.038106802
2021-02-20/07:25:32           109.19652      -134.90205    -0.038099010
2021-02-20/07:25:40           109.17529      -134.87703    -0.038091218
2021-02-20/07:25:49           109.15405      -134.85201    -0.038083426
2021-02-20/07:25:58           109.13282      -134.82699    -0.038075634
2021-02-20/07:26:06           109.11158      -134.80197    -0.038067843
2021-02-20/07:26:15           109.09035      -134.77695    -0.038060051
2021-02-20/07:26:24           109.06912      -134.75193    -0.038052259
2021-02-20/07:26:32           109.04788      -134.72691    -0.038044467
2021-02-20/07:26:41           109.02665      -134.70189    -0.038036675
2021-02-20/07:26:49           109.00541      -134.67687    -0.038028883
2021-02-20/07:26:58           108.98418      -134.65185    -0.038021092
2021-02-20/07:27:07           108.96295      -134.62683    -0.038013300
2021-02-20/07:27:15           108.94171      -134.60181    -0.038005508
2021-02-20/07:27:24           108.92048      -134.57679    -0.037997716
2021-02-20/07:27:33           108.89925      -134.55177    -0.037989924
2021-02-20/07:27:41           108.87802      -134.52675    -0.037982133
2021-02-20/07:27:50           108.85678      -134.50173    -0.037974341
2021-02-20/07:27:59           108.83555      -134.47671    -0.037966549
2021-02-20/07:28:07           108.81432      -134.45169    -0.037958757
2021-02-20/07:28:16           108.79309      -134.42667    -0.037950965
2021-02-20/07:28:24           108.77185      -134.40165    -0.037943173
2021-02-20/07:28:33           108.75062      -134.37662    -0.037935382
2021-02-20/07:28:42           108.72939      -134.35160    -0.037927590
2021-02-20/07:28:50           108.70816      -134.32658    -0.037919798
2021-02-20/07:28:59           108.68693      -134.30156    -0.037912006
2021-02-20/07:29:08           108.66570      -134.27654    -0.037904214
2021-02-20/07:29:16           108.64446      -134.25151    -0.037896422
2021-02-20/07:29:25           108.62323      -134.22649    -0.037888630
2021-02-20/07:29:34           108.60200      -134.20147    -0.037880839
2021-02-20/07:29:42           108.58077      -134.17645    -0.037873047
2021-02-20/07:29:51           108.55954      -134.15143    -0.037865255
2021-02-20/07:30:00           108.53831      -134.12640    -0.037857463
2021-02-20/07:30:08           108.51708      -134.10138    -0.037849671
2021-02-20/07:30:17           108.49585      -134.07636    -0.037841879
2021-02-20/07:30:25           108.47462      -134.05133    -0.037834088
2021-02-20/07:30:34           108.45339      -134.02631    -0.037826296
2021-02-20/07:30:43           108.43216      -134.00129    -0.037818504
2021-02-20/07:30:51           108.41093      -133.97626    -0.037810712
2021-02-20/07:31:00           108.38970      -133.95124    -0.037802920
2021-02-20/07:31:09           108.36847      -133.92622    -0.037795128
2021-02-20/07:31:17           108.34724      -133.90119    -0.037787336
2021-02-20/07:31:26           108.32601      -133.87617    -0.037779545
2021-02-20/07:31:35           108.30478      -133.85114    -0.037771753
2021-02-20/07:31:43           108.28355      -133.82612    -0.037763961
2021-02-20/07:31:52           108.26232      -133.80110    -0.037756169
2021-02-20/07:32:00           108.24110      -133.77607    -0.037748377
2021-02-20/07:32:09           108.21987      -133.75105    -0.037740585
2021-02-20/07:32:18           108.19864      -133.72602    -0.037732793
2021-02-20/07:32:26           108.17741      -133.70100    -0.037725001
2021-02-20/07:32:35           108.15618      -133.67597    -0.037717210
2021-02-20/07:32:44           108.13495      -133.65095    -0.037709418
2021-02-20/07:32:52           108.11373      -133.62592    -0.037701626
2021-02-20/07:33:01           108.09250      -133.60090    -0.037693834
2021-02-20/07:33:10           108.07127      -133.57587    -0.037686042
2021-02-20/07:33:18           108.05004      -133.55085    -0.037678250
2021-02-20/07:33:27           108.02882      -133.52582    -0.037670458
2021-02-20/07:33:36           108.00759      -133.50080    -0.037662666
2021-02-20/07:33:44           107.98636      -133.47577    -0.037654875
2021-02-20/07:33:53           107.96514      -133.45074    -0.037647083
2021-02-20/07:34:01           107.94391      -133.42572    -0.037639291
2021-02-20/07:34:10           107.92268      -133.40069    -0.037631499
2021-02-20/07:34:19           107.90146      -133.37567    -0.037623707
2021-02-20/07:34:27           107.88023      -133.35064    -0.037615915
2021-02-20/07:34:36           107.85900      -133.32561    -0.037608123
2021-02-20/07:34:45           107.83778      -133.30059    -0.037600331
2021-02-20/07:34:53           107.81655      -133.27556    -0.037592539
2021-02-20/07:35:02           107.79533      -133.25053    -0.037584748
2021-02-20/07:35:11           107.77410      -133.22551    -0.037576956
2021-02-20/07:35:19           107.75287      -133.20048    -0.037569164
2021-02-20/07:35:28           107.73165      -133.17545    -0.037561372
2021-02-20/07:35:36           107.71042      -133.15042    -0.037553580
2021-02-20/07:35:45           107.68920      -133.12540    -0.037545788
2021-02-20/07:35:54           107.66797      -133.10037    -0.037537996
2021-02-20/07:36:02           107.64675      -133.07534    -0.037530204
2021-02-20/07:36:11           107.62552      -133.05031    -0.037522412
2021-02-20/07:36:20           107.60430      -133.02528    -0.037514621
2021-02-20/07:36:28           107.58308      -133.00026    -0.037506829
2021-02-20/07:36:37           107.56185      -132.97523    -0.037499037
2021-02-20/07:36:46           107.54063      -132.95020    -0.037491245
2021-02-20/07:36:54           107.51940      -132.92517    -0.037483453
2021-02-20/07:37:03           107.49818      -132.90014    -0.037475661
2021-02-20/07:37:12           107.47696      -132.87511    -0.037467869
2021-02-20/07:37:20           107.45573      -132.85009    -0.037460077
2021-02-20/07:37:29           107.43451      -132.82506    -0.037452285
2021-02-20/07:37:37           107.41329      -132.80003    -0.037444493
2021-02-20/07:37:46           107.39206      -132.77500    -0.037436701
2021-02-20/07:37:55           107.37084      -132.74997    -0.037428910
2021-02-20/07:38:03           107.34962      -132.72494    -0.037421118
2021-02-20/07:38:12           107.32839      -132.69991    -0.037413326
2021-02-20/07:38:21           107.30717      -132.67488    -0.037405534
2021-02-20/07:38:29           107.28595      -132.64985    -0.037397742
2021-02-20/07:38:38           107.26473      -132.62482    -0.037389950
2021-02-20/07:38:47           107.24350      -132.59979    -0.037382158
2021-02-20/07:38:55           107.22228      -132.57476    -0.037374366
2021-02-20/07:39:04           107.20106      -132.54973    -0.037366574
2021-02-20/07:39:12           107.17984      -132.52470    -0.037358782
2021-02-20/07:39:21           107.15862      -132.49967    -0.037350990
2021-02-20/07:39:30           107.13740      -132.47464    -0.037343198
2021-02-20/07:39:38           107.11617      -132.44961    -0.037335406
2021-02-20/07:39:47           107.09495      -132.42458    -0.037327615
2021-02-20/07:39:56           107.07373      -132.39955    -0.037319823
2021-02-20/07:40:04           107.05251      -132.37451    -0.037312031
2021-02-20/07:40:13           107.03129      -132.34948    -0.037304239
2021-02-20/07:40:22           107.01007      -132.32445    -0.037296447
2021-02-20/07:40:30           106.98885      -132.29942    -0.037288655
2021-02-20/07:40:39           106.96763      -132.27439    -0.037280863
2021-02-20/07:40:48           106.94641      -132.24936    -0.037273071
2021-02-20/07:40:56           106.92519      -132.22433    -0.037265279
2021-02-20/07:41:05           106.90397      -132.19929    -0.037257487
2021-02-20/07:41:13           106.88275      -132.17426    -0.037249695
2021-02-20/07:41:22           106.86153      -132.14923    -0.037241903
2021-02-20/07:41:31           106.84031      -132.12420    -0.037234111
2021-02-20/07:41:39           106.81909      -132.09916    -0.037226319
2021-02-20/07:41:48           106.79787      -132.07413    -0.037218527
2021-02-20/07:41:57           106.77665      -132.04910    -0.037210735
2021-02-20/07:42:05           106.75543      -132.02407    -0.037202943
2021-02-20/07:42:14           106.73421      -131.99903    -0.037195152
2021-02-20/07:42:23           106.71300      -131.97400    -0.037187360
2021-02-20/07:42:31           106.69178      -131.94897    -0.037179568
2021-02-20/07:42:40           106.67056      -131.92393    -0.037171776
2021-02-20/07:42:48           106.64934      -131.89890    -0.037163984
2021-02-20/07:42:57           106.62812      -131.87387    -0.037156192
2021-02-20/07:43:06           106.60690      -131.84883    -0.037148400
2021-02-20/07:43:14           106.58569      -131.82380    -0.037140608
2021-02-20/07:43:23           106.56447      -131.79877    -0.037132816
2021-02-20/07:43:32           106.54325      -131.77373    -0.037125024
2021-02-20/07:43:40           106.52203      -131.74870    -0.037117232
2021-02-20/07:43:49           106.50082      -131.72366    -0.037109440
2021-02-20/07:43:58           106.47960      -131.69863    -0.037101648
2021-02-20/07:44:06           106.45838      -131.67360    -0.037093856
2021-02-20/07:44:15           106.43717      -131.64856    -0.037086064
2021-02-20/07:44:24           106.41595      -131.62353    -0.037078272
2021-02-20/07:44:32           106.39473      -131.59849    -0.037070480
2021-02-20/07:44:41           106.37352      -131.57346    -0.037062688
2021-02-20/07:44:49           106.35230      -131.54842    -0.037054896
2021-02-20/07:44:58           106.33108      -131.52339    -0.037047104
2021-02-20/07:45:07           106.30987      -131.49835    -0.037039312
2021-02-20/07:45:15           106.28865      -131.47332    -0.037031520
2021-02-20/07:45:24           106.26743      -131.44828    -0.037023728
2021-02-20/07:45:33           106.24622      -131.42324    -0.037015936
2021-02-20/07:45:41           106.22500      -131.39821    -0.037008144
2021-02-20/07:45:50           106.20379      -131.37317    -0.037000352
2021-02-20/07:45:59           106.18257      -131.34814    -0.036992560
2021-02-20/07:46:07           106.16136      -131.32310    -0.036984768
2021-02-20/07:46:16           106.14014      -131.29806    -0.036976976
2021-02-20/07:46:24           106.11893      -131.27303    -0.036969184
2021-02-20/07:46:33           106.09771      -131.24799    -0.036961392
2021-02-20/07:46:42           106.07650      -131.22295    -0.036953600
2021-02-20/07:46:50           106.05528      -131.19792    -0.036945808
2021-02-20/07:46:59           106.03407      -131.17288    -0.036938016
2021-02-20/07:47:08           106.01286      -131.14784    -0.036930224
2021-02-20/07:47:16           105.99164      -131.12281    -0.036922432
2021-02-20/07:47:25           105.97043      -131.09777    -0.036914640
2021-02-20/07:47:34           105.94921      -131.07273    -0.036906848
2021-02-20/07:47:42           105.92800      -131.04769    -0.036899056
2021-02-20/07:47:51           105.90679      -131.02266    -0.036891265
2021-02-20/07:48:00           105.88557      -130.99762    -0.036883473
2021-02-20/07:48:08           105.86436      -130.97258    -0.036875681
2021-02-20/07:48:17           105.84315      -130.94754    -0.036867889
2021-02-20/07:48:25           105.82193      -130.92251    -0.036860096
2021-02-20/07:48:34           105.80072      -130.89747    -0.036852304
2021-02-20/07:48:43           105.77951      -130.87243    -0.036844512
2021-02-20/07:48:51           105.75830      -130.84739    -0.036836720
2021-02-20/07:49:00           105.73708      -130.82235    -0.036828928
2021-02-20/07:49:09           105.71587      -130.79731    -0.036821136
2021-02-20/07:49:17           105.69466      -130.77227    -0.036813344
2021-02-20/07:49:26           105.67345      -130.74724    -0.036805552
2021-02-20/07:49:35           105.65224      -130.72220    -0.036797760
2021-02-20/07:49:43           105.63102      -130.69716    -0.036789968
2021-02-20/07:49:52           105.60981      -130.67212    -0.036782176
2021-02-20/07:50:00           105.58860      -130.64708    -0.036774384
2021-02-20/07:50:09           105.56739      -130.62204    -0.036766592
2021-02-20/07:50:18           105.54618      -130.59700    -0.036758800
2021-02-20/07:50:26           105.52497      -130.57196    -0.036751008
2021-02-20/07:50:35           105.50376      -130.54692    -0.036743216
2021-02-20/07:50:44           105.48255      -130.52188    -0.036735424
2021-02-20/07:50:52           105.46134      -130.49684    -0.036727632
2021-02-20/07:51:01           105.44013      -130.47180    -0.036719840
2021-02-20/07:51:10           105.41892      -130.44676    -0.036712048
2021-02-20/07:51:18           105.39771      -130.42172    -0.036704256
2021-02-20/07:51:27           105.37650      -130.39668    -0.036696464
2021-02-20/07:51:36           105.35529      -130.37164    -0.036688672
2021-02-20/07:51:44           105.33408      -130.34660    -0.036680880
2021-02-20/07:51:53           105.31287      -130.32156    -0.036673088
2021-02-20/07:52:01           105.29166      -130.29651    -0.036665296
2021-02-20/07:52:10           105.27045      -130.27147    -0.036657504
2021-02-20/07:52:19           105.24924      -130.24643    -0.036649712
2021-02-20/07:52:27           105.22803      -130.22139    -0.036641920
2021-02-20/07:52:36           105.20682      -130.19635    -0.036634128
2021-02-20/07:52:45           105.18561      -130.17131    -0.036626336
2021-02-20/07:52:53           105.16440      -130.14627    -0.036618544
2021-02-20/07:53:02           105.14319      -130.12122    -0.036610752
2021-02-20/07:53:11           105.12199      -130.09618    -0.036602960
2021-02-20/07:53:19           105.10078      -130.07114    -0.036595168
2021-02-20/07:53:28           105.07957      -130.04610    -0.036587376
2021-02-20/07:53:36           105.05836      -130.02106    -0.036579584
2021-02-20/07:53:45           105.03715      -129.99601    -0.036571792
2021-02-20/07:53:54           105.01595      -129.97097    -0.036563999
2021-02-20/07:54:02           104.99474      -129.94593    -0.036556207
2021-02-20/07:54:11           104.97353      -129.92088    -0.036548415
2021-02-20/07:54:20           104.95232      -129.89584    -0.036540623
2021-02-20/07:54:28           104.93112      -129.87080    -0.036532831
2021-02-20/07:54:37           104.90991      -129.84576    -0.036525039
2021-02-20/07:54:46           104.88870      -129.82071    -0.036517247
2021-02-20/07:54:54           104.86750      -129.79567    -0.036509455
2021-02-20/07:55:03           104.84629      -129.77062    -0.036501663
2021-02-20/07:55:12           104.82508      -129.74558    -0.036493871
2021-02-20/07:55:20           104.80388      -129.72054    -0.036486079
2021-02-20/07:55:29           104.78267      -129.69549    -0.036478287
2021-02-20/07:55:37           104.76147      -129.67045    -0.036470495
2021-02-20/07:55:46           104.74026      -129.64540    -0.036462703
2021-02-20/07:55:55           104.71905      -129.62036    -0.036454911
2021-02-20/07:56:03           104.69785      -129.59532    -0.036447119
2021-02-20/07:56:12           104.67664      -129.57027    -0.036439327
2021-02-20/07:56:21           104.65544      -129.54523    -0.036431534
2021-02-20/07:56:29           104.63423      -129.52018    -0.036423742
2021-02-20/07:56:38           104.61303      -129.49514    -0.036415950
2021-02-20/07:56:47           104.59182      -129.47009    -0.036408158
2021-02-20/07:56:55           104.57062      -129.44505    -0.036400366
2021-02-20/07:57:04           104.54941      -129.42000    -0.036392574
2021-02-20/07:57:12           104.52821      -129.39496    -0.036384782
2021-02-20/07:57:21           104.50700      -129.36991    -0.036376990
2021-02-20/07:57:30           104.48580      -129.34487    -0.036369198
2021-02-20/07:57:38           104.46460      -129.31982    -0.036361406
2021-02-20/07:57:47           104.44339      -129.29477    -0.036353614
2021-02-20/07:57:56           104.42219      -129.26973    -0.036345822
2021-02-20/07:58:04           104.40099      -129.24468    -0.036338030
2021-02-20/07:58:13           104.37978      -129.21964    -0.036330237
2021-02-20/07:58:22           104.35858      -129.19459    -0.036322445
2021-02-20/07:58:30           104.33737      -129.16954    -0.036314653
2021-02-20/07:58:39           104.31617      -129.14450    -0.036306861
2021-02-20/07:58:48           104.29497      -129.11945    -0.036299069
2021-02-20/07:58:56           104.27377      -129.09440    -0.036291277
2021-02-20/07:59:05           104.25256      -129.06936    -0.036283485
2021-02-20/07:59:13           104.23136      -129.04431    -0.036275693
2021-02-20/07:59:22           104.21016      -129.01926    -0.036267901
2021-02-20/07:59:31           104.18896      -128.99421    -0.036260109
2021-02-20/07:59:39           104.16775      -128.96917    -0.036252316
2021-02-20/07:59:48           104.14655      -128.94412    -0.036244524
2021-02-20/07:59:57           104.12535      -128.91907    -0.036236732
2021-02-20/08:00:05           104.10415      -128.89402    -0.036228940
2021-02-20/08:00:14           104.08295      -128.86898    -0.036221148
2021-02-20/08:00:23           104.06175      -128.84393    -0.036213356
2021-02-20/08:00:31           104.04054      -128.81888    -0.036205564
2021-02-20/08:00:40           104.01934      -128.79383    -0.036197772
2021-02-20/08:00:48           103.99814      -128.76878    -0.036189980
2021-02-20/08:00:57           103.97694      -128.74373    -0.036182188
2021-02-20/08:01:06           103.95574      -128.71869    -0.036174395
2021-02-20/08:01:14           103.93454      -128.69364    -0.036166603
2021-02-20/08:01:23           103.91334      -128.66859    -0.036158811
2021-02-20/08:01:32           103.89214      -128.64354    -0.036151019
2021-02-20/08:01:40           103.87094      -128.61849    -0.036143227
2021-02-20/08:01:49           103.84974      -128.59344    -0.036135435
2021-02-20/08:01:58           103.82854      -128.56839    -0.036127643
2021-02-20/08:02:06           103.80734      -128.54334    -0.036119851
2021-02-20/08:02:15           103.78614      -128.51829    -0.036112058
2021-02-20/08:02:24           103.76494      -128.49324    -0.036104266
2021-02-20/08:02:32           103.74374      -128.46819    -0.036096474
2021-02-20/08:02:41           103.72254      -128.44314    -0.036088682
2021-02-20/08:02:49           103.70134      -128.41809    -0.036080890
2021-02-20/08:02:58           103.68014      -128.39304    -0.036073098
2021-02-20/08:03:07           103.65894      -128.36799    -0.036065306
2021-02-20/08:03:15           103.63775      -128.34294    -0.036057514
2021-02-20/08:03:24           103.61655      -128.31789    -0.036049721
2021-02-20/08:03:33           103.59535      -128.29284    -0.036041929
2021-02-20/08:03:41           103.57415      -128.26779    -0.036034137
2021-02-20/08:03:50           103.55295      -128.24274    -0.036026345
2021-02-20/08:03:59           103.53175      -128.21769    -0.036018553
2021-02-20/08:04:07           103.51056      -128.19264    -0.036010761
2021-02-20/08:04:16           103.48936      -128.16759    -0.036002969
2021-02-20/08:04:24           103.46816      -128.14253    -0.035995177
2021-02-20/08:04:33           103.44696      -128.11748    -0.035987384
2021-02-20/08:04:42           103.42577      -128.09243    -0.035979592
2021-02-20/08:04:50           103.40457      -128.06738    -0.035971800
2021-02-20/08:04:59           103.38337      -128.04233    -0.035964008
2021-02-20/08:05:08           103.36218      -128.01728    -0.035956216
2021-02-20/08:05:16           103.34098      -127.99222    -0.035948424
2021-02-20/08:05:25           103.31978      -127.96717    -0.035940632
2021-02-20/08:05:34           103.29859      -127.94212    -0.035932839
2021-02-20/08:05:42           103.27739      -127.91707    -0.035925047
2021-02-20/08:05:51           103.25619      -127.89201    -0.035917255
2021-02-20/08:06:00           103.23500      -127.86696    -0.035909463
2021-02-20/08:06:08           103.21380      -127.84191    -0.035901671
2021-02-20/08:06:17           103.19261      -127.81685    -0.035893879
2021-02-20/08:06:25           103.17141      -127.79180    -0.035886086
2021-02-20/08:06:34           103.15021      -127.76675    -0.035878294
2021-02-20/08:06:43           103.12902      -127.74170    -0.035870502
2021-02-20/08:06:51           103.10782      -127.71664    -0.035862710
2021-02-20/08:07:00           103.08663      -127.69159    -0.035854918
2021-02-20/08:07:09           103.06543      -127.66653    -0.035847126
2021-02-20/08:07:17           103.04424      -127.64148    -0.035839333
2021-02-20/08:07:26           103.02304      -127.61643    -0.035831541
2021-02-20/08:07:35           103.00185      -127.59137    -0.035823749
2021-02-20/08:07:43           102.98066      -127.56632    -0.035815957
2021-02-20/08:07:52           102.95946      -127.54126    -0.035808165
2021-02-20/08:08:00           102.93827      -127.51621    -0.035800373
2021-02-20/08:08:09           102.91707      -127.49116    -0.035792580
2021-02-20/08:08:18           102.89588      -127.46610    -0.035784788
2021-02-20/08:08:26           102.87469      -127.44105    -0.035776996
2021-02-20/08:08:35           102.85349      -127.41599    -0.035769204
2021-02-20/08:08:44           102.83230      -127.39094    -0.035761412
2021-02-20/08:08:52           102.81110      -127.36588    -0.035753620
2021-02-20/08:09:01           102.78991      -127.34083    -0.035745827
2021-02-20/08:09:10           102.76872      -127.31577    -0.035738035
2021-02-20/08:09:18           102.74753      -127.29071    -0.035730243
2021-02-20/08:09:27           102.72633      -127.26566    -0.035722451
2021-02-20/08:09:36           102.70514      -127.24060    -0.035714659
2021-02-20/08:09:44           102.68395      -127.21555    -0.035706866
2021-02-20/08:09:53           102.66276      -127.19049    -0.035699074
2021-02-20/08:10:01           102.64156      -127.16544    -0.035691282
2021-02-20/08:10:10           102.62037      -127.14038    -0.035683490
2021-02-20/08:10:19           102.59918      -127.11532    -0.035675698
2021-02-20/08:10:27           102.57799      -127.09027    -0.035667906
2021-02-20/08:10:36           102.55680      -127.06521    -0.035660113
2021-02-20/08:10:45           102.53560      -127.04015    -0.035652321
2021-02-20/08:10:53           102.51441      -127.01510    -0.035644529
2021-02-20/08:11:02           102.49322      -126.99004    -0.035636737
2021-02-20/08:11:11           102.47203      -126.96498    -0.035628945
2021-02-20/08:11:19           102.45084      -126.93993    -0.035621152
2021-02-20/08:11:28           102.42965      -126.91487    -0.035613360
2021-02-20/08:11:36           102.40846      -126.88981    -0.035605568
2021-02-20/08:11:45           102.38727      -126.86475    -0.035597776
2021-02-20/08:11:54           102.36608      -126.83970    -0.035589984
2021-02-20/08:12:02           102.34489      -126.81464    -0.035582191
2021-02-20/08:12:11           102.32370      -126.78958    -0.035574399
2021-02-20/08:12:20           102.30251      -126.76452    -0.035566607
2021-02-20/08:12:28           102.28132      -126.73946    -0.035558815
2021-02-20/08:12:37           102.26013      -126.71441    -0.035551022
2021-02-20/08:12:46           102.23894      -126.68935    -0.035543230
2021-02-20/08:12:54           102.21775      -126.66429    -0.035535438
2021-02-20/08:13:03           102.19656      -126.63923    -0.035527646
2021-02-20/08:13:12           102.17537      -126.61417    -0.035519854
2021-02-20/08:13:20           102.15418      -126.58911    -0.035512061
2021-02-20/08:13:29           102.13299      -126.56405    -0.035504269
2021-02-20/08:13:37           102.11180      -126.53899    -0.035496477
2021-02-20/08:13:46           102.09062      -126.51394    -0.035488685
2021-02-20/08:13:55           102.06943      -126.48888    -0.035480893
2021-02-20/08:14:03           102.04824      -126.46382    -0.035473100
2021-02-20/08:14:12           102.02705      -126.43876    -0.035465308
2021-02-20/08:14:21           102.00586      -126.41370    -0.035457516
2021-02-20/08:14:29           101.98467      -126.38864    -0.035449724
2021-02-20/08:14:38           101.96349      -126.36358    -0.035441931
2021-02-20/08:14:47           101.94230      -126.33852    -0.035434139
2021-02-20/08:14:55           101.92111      -126.31346    -0.035426347
2021-02-20/08:15:04           101.89992      -126.28840    -0.035418555
2021-02-20/08:15:12           101.87874      -126.26334    -0.035410762
2021-02-20/08:15:21           101.85755      -126.23828    -0.035402970
2021-02-20/08:15:30           101.83636      -126.21322    -0.035395178
2021-02-20/08:15:38           101.81518      -126.18815    -0.035387386
2021-02-20/08:15:47           101.79399      -126.16309    -0.035379594
2021-02-20/08:15:56           101.77280      -126.13803    -0.035371801
2021-02-20/08:16:04           101.75162      -126.11297    -0.035364009
2021-02-20/08:16:13           101.73043      -126.08791    -0.035356217
2021-02-20/08:16:22           101.70924      -126.06285    -0.035348425
2021-02-20/08:16:30           101.68806      -126.03779    -0.035340632
2021-02-20/08:16:39           101.66687      -126.01273    -0.035332840
2021-02-20/08:16:48           101.64569      -125.98766    -0.035325048
2021-02-20/08:16:56           101.62450      -125.96260    -0.035317256
2021-02-20/08:17:05           101.60332      -125.93754    -0.035309463
2021-02-20/08:17:13           101.58213      -125.91248    -0.035301671
2021-02-20/08:17:22           101.56094      -125.88742    -0.035293879
2021-02-20/08:17:31           101.53976      -125.86235    -0.035286087
2021-02-20/08:17:39           101.51858      -125.83729    -0.035278294
2021-02-20/08:17:48           101.49739      -125.81223    -0.035270502
2021-02-20/08:17:57           101.47621      -125.78717    -0.035262710
2021-02-20/08:18:05           101.45502      -125.76210    -0.035254918
2021-02-20/08:18:14           101.43384      -125.73704    -0.035247125
2021-02-20/08:18:23           101.41265      -125.71198    -0.035239333
2021-02-20/08:18:31           101.39147      -125.68691    -0.035231541
2021-02-20/08:18:40           101.37028      -125.66185    -0.035223748
2021-02-20/08:18:48           101.34910      -125.63679    -0.035215956
2021-02-20/08:18:57           101.32792      -125.61172    -0.035208164
2021-02-20/08:19:06           101.30673      -125.58666    -0.035200372
2021-02-20/08:19:14           101.28555      -125.56160    -0.035192579
2021-02-20/08:19:23           101.26437      -125.53653    -0.035184787
2021-02-20/08:19:32           101.24318      -125.51147    -0.035176995
2021-02-20/08:19:40           101.22200      -125.48640    -0.035169203
2021-02-20/08:19:49           101.20082      -125.46134    -0.035161410
2021-02-20/08:19:58           101.17964      -125.43628    -0.035153618
2021-02-20/08:20:06           101.15845      -125.41121    -0.035145826
2021-02-20/08:20:15           101.13727      -125.38615    -0.035138033
2021-02-20/08:20:24           101.11609      -125.36108    -0.035130241
2021-02-20/08:20:32           101.09491      -125.33602    -0.035122449
2021-02-20/08:20:41           101.07372      -125.31095    -0.035114657
2021-02-20/08:20:49           101.05254      -125.28589    -0.035106864
2021-02-20/08:20:58           101.03136      -125.26082    -0.035099072
2021-02-20/08:21:07           101.01018      -125.23576    -0.035091280
2021-02-20/08:21:15           100.98900      -125.21069    -0.035083487
2021-02-20/08:21:24           100.96782      -125.18563    -0.035075695
2021-02-20/08:21:33           100.94664      -125.16056    -0.035067903
2021-02-20/08:21:41           100.92545      -125.13549    -0.035060111
2021-02-20/08:21:50           100.90427      -125.11043    -0.035052318
2021-02-20/08:21:59           100.88309      -125.08536    -0.035044526
2021-02-20/08:22:07           100.86191      -125.06030    -0.035036734
2021-02-20/08:22:16           100.84073      -125.03523    -0.035028941
2021-02-20/08:22:24           100.81955      -125.01016    -0.035021149
2021-02-20/08:22:33           100.79837      -124.98510    -0.035013357
2021-02-20/08:22:42           100.77719      -124.96003    -0.035005565
2021-02-20/08:22:50           100.75601      -124.93496    -0.034997772
2021-02-20/08:22:59           100.73483      -124.90990    -0.034989980
2021-02-20/08:23:08           100.71365      -124.88483    -0.034982188
2021-02-20/08:23:16           100.69247      -124.85976    -0.034974395
2021-02-20/08:23:25           100.67129      -124.83469    -0.034966603
2021-02-20/08:23:34           100.65011      -124.80963    -0.034958811
2021-02-20/08:23:42           100.62893      -124.78456    -0.034951018
2021-02-20/08:23:51           100.60776      -124.75949    -0.034943226
2021-02-20/08:24:00           100.58658      -124.73442    -0.034935434
2021-02-20/08:24:08           100.56540      -124.70936    -0.034927641
2021-02-20/08:24:17           100.54422      -124.68429    -0.034919849
2021-02-20/08:24:25           100.52304      -124.65922    -0.034912057
2021-02-20/08:24:34           100.50186      -124.63415    -0.034904264
2021-02-20/08:24:43           100.48069      -124.60908    -0.034896472
2021-02-20/08:24:51           100.45951      -124.58402    -0.034888680
2021-02-20/08:25:00           100.43833      -124.55895    -0.034880888
2021-02-20/08:25:09           100.41715      -124.53388    -0.034873095
2021-02-20/08:25:17           100.39597      -124.50881    -0.034865303
2021-02-20/08:25:26           100.37480      -124.48374    -0.034857511
2021-02-20/08:25:35           100.35362      -124.45867    -0.034849718
2021-02-20/08:25:43           100.33244      -124.43360    -0.034841926
2021-02-20/08:25:52           100.31127      -124.40853    -0.034834134
2021-02-20/08:26:00           100.29009      -124.38346    -0.034826341
2021-02-20/08:26:09           100.26891      -124.35839    -0.034818549
2021-02-20/08:26:18           100.24773      -124.33332    -0.034810757
2021-02-20/08:26:26           100.22656      -124.30825    -0.034802964
2021-02-20/08:26:35           100.20538      -124.28318    -0.034795172
2021-02-20/08:26:44           100.18421      -124.25811    -0.034787380
2021-02-20/08:26:52           100.16303      -124.23304    -0.034779587
2021-02-20/08:27:01           100.14185      -124.20797    -0.034771795
2021-02-20/08:27:10           100.12068      -124.18290    -0.034764003
2021-02-20/08:27:18           100.09950      -124.15783    -0.034756210
2021-02-20/08:27:27           100.07833      -124.13276    -0.034748418
2021-02-20/08:27:36           100.05715      -124.10769    -0.034740626
2021-02-20/08:27:44           100.03598      -124.08262    -0.034732833
2021-02-20/08:27:53           100.01480      -124.05755    -0.034725041
2021-02-20/08:28:01           99.993627      -124.03248    -0.034717248
2021-02-20/08:28:10           99.972452      -124.00741    -0.034709456
2021-02-20/08:28:19           99.951277      -123.98234    -0.034701664
2021-02-20/08:28:27           99.930103      -123.95727    -0.034693871
2021-02-20/08:28:36           99.908928      -123.93219    -0.034686079
2021-02-20/08:28:45           99.887754      -123.90712    -0.034678287
2021-02-20/08:28:53           99.866580      -123.88205    -0.034670494
2021-02-20/08:29:02           99.845406      -123.85698    -0.034662702
2021-02-20/08:29:11           99.824232      -123.83191    -0.034654910
2021-02-20/08:29:19           99.803058      -123.80683    -0.034647117
2021-02-20/08:29:28           99.781885      -123.78176    -0.034639325
2021-02-20/08:29:36           99.760711      -123.75669    -0.034631533
2021-02-20/08:29:45           99.739538      -123.73162    -0.034623740
2021-02-20/08:29:54           99.718365      -123.70654    -0.034615948
2021-02-20/08:30:02           99.697192      -123.68147    -0.034608155
2021-02-20/08:30:11           99.676019      -123.65640    -0.034600363
2021-02-20/08:30:20           99.654846      -123.63133    -0.034592571
2021-02-20/08:30:28           99.633674      -123.60625    -0.034584778
2021-02-20/08:30:37           99.612501      -123.58118    -0.034576986
2021-02-20/08:30:46           99.591329      -123.55611    -0.034569194
2021-02-20/08:30:54           99.570157      -123.53103    -0.034561401
2021-02-20/08:31:03           99.548985      -123.50596    -0.034553609
2021-02-20/08:31:12           99.527813      -123.48088    -0.034545816
2021-02-20/08:31:20           99.506641      -123.45581    -0.034538024
2021-02-20/08:31:29           99.485469      -123.43074    -0.034530232
2021-02-20/08:31:37           99.464298      -123.40566    -0.034522439
2021-02-20/08:31:46           99.443126      -123.38059    -0.034514647
2021-02-20/08:31:55           99.421955      -123.35551    -0.034506855
2021-02-20/08:32:03           99.400784      -123.33044    -0.034499062
2021-02-20/08:32:12           99.379613      -123.30537    -0.034491270
2021-02-20/08:32:21           99.358442      -123.28029    -0.034483477
2021-02-20/08:32:29           99.337272      -123.25522    -0.034475685
2021-02-20/08:32:38           99.316101      -123.23014    -0.034467893
2021-02-20/08:32:47           99.294931      -123.20507    -0.034460100
2021-02-20/08:32:55           99.273761      -123.17999    -0.034452308
2021-02-20/08:33:04           99.252590      -123.15491    -0.034444515
2021-02-20/08:33:12           99.231420      -123.12984    -0.034436723
2021-02-20/08:33:21           99.210251      -123.10476    -0.034428931
2021-02-20/08:33:30           99.189081      -123.07969    -0.034421138
2021-02-20/08:33:38           99.167911      -123.05461    -0.034413346
2021-02-20/08:33:47           99.146742      -123.02954    -0.034405553
2021-02-20/08:33:56           99.125573      -123.00446    -0.034397761
2021-02-20/08:34:04           99.104403      -122.97938    -0.034389969
2021-02-20/08:34:13           99.083234      -122.95431    -0.034382176
2021-02-20/08:34:22           99.062066      -122.92923    -0.034374384
2021-02-20/08:34:30           99.040897      -122.90416    -0.034366591
2021-02-20/08:34:39           99.019728      -122.87908    -0.034358799
2021-02-20/08:34:48           98.998560      -122.85400    -0.034351007
2021-02-20/08:34:56           98.977391      -122.82893    -0.034343214
2021-02-20/08:35:05           98.956223      -122.80385    -0.034335422
2021-02-20/08:35:13           98.935055      -122.77877    -0.034327629
2021-02-20/08:35:22           98.913887      -122.75369    -0.034319837
2021-02-20/08:35:31           98.892720      -122.72862    -0.034312045
2021-02-20/08:35:39           98.871552      -122.70354    -0.034304252
2021-02-20/08:35:48           98.850384      -122.67846    -0.034296460
2021-02-20/08:35:57           98.829217      -122.65338    -0.034288667
2021-02-20/08:36:05           98.808050      -122.62831    -0.034280875
2021-02-20/08:36:14           98.786883      -122.60323    -0.034273082
2021-02-20/08:36:23           98.765716      -122.57815    -0.034265290
2021-02-20/08:36:31           98.744549      -122.55307    -0.034257498
2021-02-20/08:36:40           98.723382      -122.52799    -0.034249705
2021-02-20/08:36:48           98.702216      -122.50291    -0.034241913
2021-02-20/08:36:57           98.681049      -122.47784    -0.034234120
2021-02-20/08:37:06           98.659883      -122.45276    -0.034226328
2021-02-20/08:37:14           98.638717      -122.42768    -0.034218535
2021-02-20/08:37:23           98.617551      -122.40260    -0.034210743
2021-02-20/08:37:32           98.596385      -122.37752    -0.034202951
2021-02-20/08:37:40           98.575219      -122.35244    -0.034195158
2021-02-20/08:37:49           98.554054      -122.32736    -0.034187366
2021-02-20/08:37:58           98.532889      -122.30228    -0.034179573
2021-02-20/08:38:06           98.511723      -122.27720    -0.034171781
2021-02-20/08:38:15           98.490558      -122.25212    -0.034163988
2021-02-20/08:38:24           98.469393      -122.22704    -0.034156196
2021-02-20/08:38:32           98.448228      -122.20196    -0.034148404
2021-02-20/08:38:41           98.427063      -122.17688    -0.034140611
2021-02-20/08:38:49           98.405899      -122.15180    -0.034132819
2021-02-20/08:38:58           98.384734      -122.12672    -0.034125026
2021-02-20/08:39:07           98.363570      -122.10164    -0.034117234
2021-02-20/08:39:15           98.342406      -122.07656    -0.034109441
2021-02-20/08:39:24           98.321242      -122.05148    -0.034101649
2021-02-20/08:39:33           98.300078      -122.02640    -0.034093856
2021-02-20/08:39:41           98.278914      -122.00132    -0.034086064
2021-02-20/08:39:50           98.257750      -121.97624    -0.034078271
2021-02-20/08:39:59           98.236587      -121.95116    -0.034070479
2021-02-20/08:40:07           98.215424      -121.92608    -0.034062687
2021-02-20/08:40:16           98.194260      -121.90100    -0.034054894
2021-02-20/08:40:24           98.173097      -121.87591    -0.034047102
2021-02-20/08:40:33           98.151934      -121.85083    -0.034039309
2021-02-20/08:40:42           98.130772      -121.82575    -0.034031517
2021-02-20/08:40:50           98.109609      -121.80067    -0.034023724
2021-02-20/08:40:59           98.088446      -121.77559    -0.034015932
2021-02-20/08:41:08           98.067284      -121.75051    -0.034008139
2021-02-20/08:41:16           98.046122      -121.72542    -0.034000347
2021-02-20/08:41:25           98.024960      -121.70034    -0.033992554
2021-02-20/08:41:34           98.003798      -121.67526    -0.033984762
2021-02-20/08:41:42           97.982636      -121.65018    -0.033976969
2021-02-20/08:41:51           97.961474      -121.62509    -0.033969177
2021-02-20/08:42:00           97.940312      -121.60001    -0.033961384
2021-02-20/08:42:08           97.919151      -121.57493    -0.033953592
2021-02-20/08:42:17           97.897990      -121.54985    -0.033945800
2021-02-20/08:42:25           97.876829      -121.52476    -0.033938007
2021-02-20/08:42:34           97.855668      -121.49968    -0.033930215
2021-02-20/08:42:43           97.834507      -121.47460    -0.033922422
2021-02-20/08:42:51           97.813346      -121.44951    -0.033914630
2021-02-20/08:43:00           97.792185      -121.42443    -0.033906837
2021-02-20/08:43:09           97.771025      -121.39934    -0.033899045
2021-02-20/08:43:17           97.749865      -121.37426    -0.033891252
2021-02-20/08:43:26           97.728704      -121.34918    -0.033883460
2021-02-20/08:43:35           97.707544      -121.32409    -0.033875667
2021-02-20/08:43:43           97.686384      -121.29901    -0.033867875
2021-02-20/08:43:52           97.665225      -121.27392    -0.033860082
2021-02-20/08:44:00           97.644065      -121.24884    -0.033852290
2021-02-20/08:44:09           97.622905      -121.22376    -0.033844497
2021-02-20/08:44:18           97.601746      -121.19867    -0.033836705
2021-02-20/08:44:26           97.580587      -121.17359    -0.033828912
2021-02-20/08:44:35           97.559428      -121.14850    -0.033821120
2021-02-20/08:44:44           97.538269      -121.12342    -0.033813327
2021-02-20/08:44:52           97.517110      -121.09833    -0.033805535
2021-02-20/08:45:01           97.495951      -121.07325    -0.033797742
2021-02-20/08:45:10           97.474793      -121.04816    -0.033789950
2021-02-20/08:45:18           97.453634      -121.02307    -0.033782157
2021-02-20/08:45:27           97.432476      -120.99799    -0.033774365
2021-02-20/08:45:36           97.411318      -120.97290    -0.033766572
2021-02-20/08:45:44           97.390160      -120.94782    -0.033758780
2021-02-20/08:45:53           97.369002      -120.92273    -0.033750987
2021-02-20/08:46:01           97.347844      -120.89764    -0.033743195
2021-02-20/08:46:10           97.326687      -120.87256    -0.033735402
2021-02-20/08:46:19           97.305529      -120.84747    -0.033727610
2021-02-20/08:46:27           97.284372      -120.82239    -0.033719817
2021-02-20/08:46:36           97.263215      -120.79730    -0.033712025
2021-02-20/08:46:45           97.242058      -120.77221    -0.033704232
2021-02-20/08:46:53           97.220901      -120.74713    -0.033696440
2021-02-20/08:47:02           97.199744      -120.72204    -0.033688647
2021-02-20/08:47:11           97.178588      -120.69695    -0.033680854
2021-02-20/08:47:19           97.157431      -120.67186    -0.033673062
2021-02-20/08:47:28           97.136275      -120.64678    -0.033665269
2021-02-20/08:47:36           97.115119      -120.62169    -0.033657477
2021-02-20/08:47:45           97.093963      -120.59660    -0.033649684
2021-02-20/08:47:54           97.072807      -120.57151    -0.033641892
2021-02-20/08:48:02           97.051651      -120.54643    -0.033634099
2021-02-20/08:48:11           97.030495      -120.52134    -0.033626307
2021-02-20/08:48:20           97.009340      -120.49625    -0.033618514
2021-02-20/08:48:28           96.988184      -120.47116    -0.033610722
2021-02-20/08:48:37           96.967029      -120.44607    -0.033602929
2021-02-20/08:48:46           96.945874      -120.42099    -0.033595137
2021-02-20/08:48:54           96.924719      -120.39590    -0.033587344
2021-02-20/08:49:03           96.903564      -120.37081    -0.033579552
2021-02-20/08:49:12           96.882410      -120.34572    -0.033571759
2021-02-20/08:49:20           96.861255      -120.32063    -0.033563966
2021-02-20/08:49:29           96.840101      -120.29554    -0.033556174
2021-02-20/08:49:37           96.818946      -120.27045    -0.033548381
2021-02-20/08:49:46           96.797792      -120.24536    -0.033540589
2021-02-20/08:49:55           96.776638      -120.22027    -0.033532796
2021-02-20/08:50:03           96.755484      -120.19518    -0.033525004
2021-02-20/08:50:12           96.734331      -120.17009    -0.033517211
2021-02-20/08:50:21           96.713177      -120.14500    -0.033509419
2021-02-20/08:50:29           96.692024      -120.11991    -0.033501626
2021-02-20/08:50:38           96.670870      -120.09482    -0.033493834
2021-02-20/08:50:47           96.649717      -120.06973    -0.033486041
2021-02-20/08:50:55           96.628564      -120.04464    -0.033478248
2021-02-20/08:51:04           96.607411      -120.01955    -0.033470456
2021-02-20/08:51:12           96.586259      -119.99446    -0.033462663
2021-02-20/08:51:21           96.565106      -119.96937    -0.033454871
2021-02-20/08:51:30           96.543953      -119.94428    -0.033447078
2021-02-20/08:51:38           96.522801      -119.91919    -0.033439286
2021-02-20/08:51:47           96.501649      -119.89410    -0.033431493
2021-02-20/08:51:56           96.480497      -119.86901    -0.033423700
2021-02-20/08:52:04           96.459345      -119.84392    -0.033415908
2021-02-20/08:52:13           96.438193      -119.81883    -0.033408115
2021-02-20/08:52:22           96.417042      -119.79374    -0.033400323
2021-02-20/08:52:30           96.395890      -119.76864    -0.033392530
2021-02-20/08:52:39           96.374739      -119.74355    -0.033384738
2021-02-20/08:52:48           96.353587      -119.71846    -0.033376945
2021-02-20/08:52:56           96.332436      -119.69337    -0.033369152
2021-02-20/08:53:05           96.311285      -119.66828    -0.033361360
2021-02-20/08:53:13           96.290135      -119.64318    -0.033353567
2021-02-20/08:53:22           96.268984      -119.61809    -0.033345775
2021-02-20/08:53:31           96.247833      -119.59300    -0.033337982
2021-02-20/08:53:39           96.226683      -119.56791    -0.033330190
2021-02-20/08:53:48           96.205533      -119.54281    -0.033322397
2021-02-20/08:53:57           96.184382      -119.51772    -0.033314604
2021-02-20/08:54:05           96.163232      -119.49263    -0.033306812
2021-02-20/08:54:14           96.142083      -119.46754    -0.033299019
2021-02-20/08:54:23           96.120933      -119.44244    -0.033291227
2021-02-20/08:54:31           96.099783      -119.41735    -0.033283434
2021-02-20/08:54:40           96.078634      -119.39226    -0.033275641
2021-02-20/08:54:48           96.057485      -119.36716    -0.033267849
2021-02-20/08:54:57           96.036335      -119.34207    -0.033260056
2021-02-20/08:55:06           96.015186      -119.31698    -0.033252264
2021-02-20/08:55:14           95.994037      -119.29188    -0.033244471
2021-02-20/08:55:23           95.972889      -119.26679    -0.033236678
2021-02-20/08:55:32           95.951740      -119.24169    -0.033228886
2021-02-20/08:55:40           95.930592      -119.21660    -0.033221093
2021-02-20/08:55:49           95.909443      -119.19151    -0.033213301
2021-02-20/08:55:58           95.888295      -119.16641    -0.033205508
2021-02-20/08:56:06           95.867147      -119.14132    -0.033197715
2021-02-20/08:56:15           95.845999      -119.11622    -0.033189923
2021-02-20/08:56:24           95.824851      -119.09113    -0.033182130
2021-02-20/08:56:32           95.803704      -119.06603    -0.033174338
2021-02-20/08:56:41           95.782556      -119.04094    -0.033166545
2021-02-20/08:56:49           95.761409      -119.01584    -0.033158752
2021-02-20/08:56:58           95.740261      -118.99075    -0.033150960
2021-02-20/08:57:07           95.719114      -118.96565    -0.033143167
2021-02-20/08:57:15           95.697967      -118.94056    -0.033135374
2021-02-20/08:57:24           95.676821      -118.91546    -0.033127582
2021-02-20/08:57:33           95.655674      -118.89036    -0.033119789
2021-02-20/08:57:41           95.634527      -118.86527    -0.033111997
2021-02-20/08:57:50           95.613381      -118.84017    -0.033104204
2021-02-20/08:57:59           95.592235      -118.81508    -0.033096411
2021-02-20/08:58:07           95.571088      -118.78998    -0.033088619
2021-02-20/08:58:16           95.549942      -118.76488    -0.033080826
2021-02-20/08:58:24           95.528797      -118.73979    -0.033073033
2021-02-20/08:58:33           95.507651      -118.71469    -0.033065241
2021-02-20/08:58:42           95.486505      -118.68959    -0.033057448
2021-02-20/08:58:50           95.465360      -118.66450    -0.033049656
2021-02-20/08:58:59           95.444215      -118.63940    -0.033041863
2021-02-20/08:59:08           95.423069      -118.61430    -0.033034070
2021-02-20/08:59:16           95.401924      -118.58921    -0.033026278
2021-02-20/08:59:25           95.380779      -118.56411    -0.033018485
2021-02-20/08:59:34           95.359635      -118.53901    -0.033010692
2021-02-20/08:59:42           95.338490      -118.51391    -0.033002900
2021-02-20/08:59:51           95.317346      -118.48882    -0.032995107
2021-02-20/09:00:00           95.296201      -118.46372    -0.032987314
2021-02-20/09:00:08           95.275057      -118.43862    -0.032979522
2021-02-20/09:00:17           95.253913      -118.41352    -0.032971729
2021-02-20/09:00:25           95.232769      -118.38842    -0.032963937
2021-02-20/09:00:34           95.211625      -118.36333    -0.032956144
2021-02-20/09:00:43           95.190481      -118.33823    -0.032948351
2021-02-20/09:00:51           95.169338      -118.31313    -0.032940559
2021-02-20/09:01:00           95.148195      -118.28803    -0.032932766
2021-02-20/09:01:09           95.127051      -118.26293    -0.032924973
2021-02-20/09:01:17           95.105908      -118.23783    -0.032917181
2021-02-20/09:01:26           95.084765      -118.21273    -0.032909388
2021-02-20/09:01:35           95.063622      -118.18763    -0.032901595
2021-02-20/09:01:43           95.042480      -118.16253    -0.032893803
2021-02-20/09:01:52           95.021337      -118.13744    -0.032886010
2021-02-20/09:02:00           95.000195      -118.11234    -0.032878217
2021-02-20/09:02:09           94.979052      -118.08724    -0.032870425
2021-02-20/09:02:18           94.957910      -118.06214    -0.032862632
2021-02-20/09:02:26           94.936768      -118.03704    -0.032854839
2021-02-20/09:02:35           94.915626      -118.01194    -0.032847047
2021-02-20/09:02:44           94.894485      -117.98684    -0.032839254
2021-02-20/09:02:52           94.873343      -117.96174    -0.032831461
2021-02-20/09:03:01           94.852202      -117.93664    -0.032823669
2021-02-20/09:03:10           94.831060      -117.91154    -0.032815876
2021-02-20/09:03:18           94.809919      -117.88644    -0.032808083
2021-02-20/09:03:27           94.788778      -117.86133    -0.032800291
2021-02-20/09:03:36           94.767637      -117.83623    -0.032792498
2021-02-20/09:03:44           94.746496      -117.81113    -0.032784705
2021-02-20/09:03:53           94.725356      -117.78603    -0.032776913
2021-02-20/09:04:01           94.704215      -117.76093    -0.032769120
2021-02-20/09:04:10           94.683075      -117.73583    -0.032761327
2021-02-20/09:04:19           94.661935      -117.71073    -0.032753535
2021-02-20/09:04:27           94.640795      -117.68563    -0.032745742
2021-02-20/09:04:36           94.619655      -117.66052    -0.032737949
2021-02-20/09:04:45           94.598515      -117.63542    -0.032730156
2021-02-20/09:04:53           94.577375      -117.61032    -0.032722364
2021-02-20/09:05:02           94.556236      -117.58522    -0.032714571
2021-02-20/09:05:11           94.535096      -117.56012    -0.032706778
2021-02-20/09:05:19           94.513957      -117.53501    -0.032698986
2021-02-20/09:05:28           94.492818      -117.50991    -0.032691193
2021-02-20/09:05:36           94.471679      -117.48481    -0.032683400
2021-02-20/09:05:45           94.450540      -117.45971    -0.032675608
2021-02-20/09:05:54           94.429401      -117.43460    -0.032667815
2021-02-20/09:06:02           94.408263      -117.40950    -0.032660022
2021-02-20/09:06:11           94.387124      -117.38440    -0.032652229
2021-02-20/09:06:20           94.365986      -117.35930    -0.032644437
2021-02-20/09:06:28           94.344848      -117.33419    -0.032636644
2021-02-20/09:06:37           94.323710      -117.30909    -0.032628851
2021-02-20/09:06:46           94.302572      -117.28399    -0.032621059
2021-02-20/09:06:54           94.281434      -117.25888    -0.032613266
2021-02-20/09:07:03           94.260297      -117.23378    -0.032605473
2021-02-20/09:07:12           94.239159      -117.20867    -0.032597681
2021-02-20/09:07:20           94.218022      -117.18357    -0.032589888
2021-02-20/09:07:29           94.196885      -117.15847    -0.032582095
2021-02-20/09:07:37           94.175748      -117.13336    -0.032574302
2021-02-20/09:07:46           94.154611      -117.10826    -0.032566510
2021-02-20/09:07:55           94.133474      -117.08315    -0.032558717
2021-02-20/09:08:03           94.112337      -117.05805    -0.032550924
2021-02-20/09:08:12           94.091201      -117.03294    -0.032543132
2021-02-20/09:08:21           94.070064      -117.00784    -0.032535339
2021-02-20/09:08:29           94.048928      -116.98273    -0.032527546
2021-02-20/09:08:38           94.027792      -116.95763    -0.032519753
2021-02-20/09:08:47           94.006656      -116.93252    -0.032511961
2021-02-20/09:08:55           93.985520      -116.90742    -0.032504168
2021-02-20/09:09:04           93.964385      -116.88231    -0.032496375
2021-02-20/09:09:12           93.943249      -116.85721    -0.032488582
2021-02-20/09:09:21           93.922114      -116.83210    -0.032480790
2021-02-20/09:09:30           93.900978      -116.80700    -0.032472997
2021-02-20/09:09:38           93.879843      -116.78189    -0.032465204
2021-02-20/09:09:47           93.858708      -116.75678    -0.032457411
2021-02-20/09:09:56           93.837573      -116.73168    -0.032449619
2021-02-20/09:10:04           93.816439      -116.70657    -0.032441826
2021-02-20/09:10:13           93.795304      -116.68147    -0.032434033
2021-02-20/09:10:22           93.774170      -116.65636    -0.032426240
2021-02-20/09:10:30           93.753035      -116.63125    -0.032418448
2021-02-20/09:10:39           93.731901      -116.60615    -0.032410655
2021-02-20/09:10:48           93.710767      -116.58104    -0.032402862
2021-02-20/09:10:56           93.689633      -116.55593    -0.032395070
2021-02-20/09:11:05           93.668500      -116.53083    -0.032387277
2021-02-20/09:11:13           93.647366      -116.50572    -0.032379484
2021-02-20/09:11:22           93.626232      -116.48061    -0.032371691
2021-02-20/09:11:31           93.605099      -116.45550    -0.032363898
2021-02-20/09:11:39           93.583966      -116.43040    -0.032356106
2021-02-20/09:11:48           93.562833      -116.40529    -0.032348313
2021-02-20/09:11:57           93.541700      -116.38018    -0.032340520
2021-02-20/09:12:05           93.520567      -116.35507    -0.032332727
2021-02-20/09:12:14           93.499435      -116.32996    -0.032324935
2021-02-20/09:12:23           93.478302      -116.30486    -0.032317142
2021-02-20/09:12:31           93.457170      -116.27975    -0.032309349
2021-02-20/09:12:40           93.436037      -116.25464    -0.032301556
2021-02-20/09:12:48           93.414905      -116.22953    -0.032293764
2021-02-20/09:12:57           93.393773      -116.20442    -0.032285971
2021-02-20/09:13:06           93.372642      -116.17931    -0.032278178
2021-02-20/09:13:14           93.351510      -116.15420    -0.032270385
2021-02-20/09:13:23           93.330378      -116.12910    -0.032262593
2021-02-20/09:13:32           93.309247      -116.10399    -0.032254800
2021-02-20/09:13:40           93.288116      -116.07888    -0.032247007
2021-02-20/09:13:49           93.266984      -116.05377    -0.032239214
2021-02-20/09:13:58           93.245853      -116.02866    -0.032231421
2021-02-20/09:14:06           93.224723      -116.00355    -0.032223629
2021-02-20/09:14:15           93.203592      -115.97844    -0.032215836
2021-02-20/09:14:24           93.182461      -115.95333    -0.032208043
2021-02-20/09:14:32           93.161331      -115.92822    -0.032200250
2021-02-20/09:14:41           93.140201      -115.90311    -0.032192458
2021-02-20/09:14:49           93.119070      -115.87800    -0.032184665
2021-02-20/09:14:58           93.097940      -115.85289    -0.032176872
2021-02-20/09:15:07           93.076810      -115.82778    -0.032169079
2021-02-20/09:15:15           93.055681      -115.80267    -0.032161286
2021-02-20/09:15:24           93.034551      -115.77756    -0.032153494
2021-02-20/09:15:33           93.013422      -115.75245    -0.032145701
2021-02-20/09:15:41           92.992292      -115.72734    -0.032137908
2021-02-20/09:15:50           92.971163      -115.70222    -0.032130115
2021-02-20/09:15:59           92.950034      -115.67711    -0.032122322
2021-02-20/09:16:07           92.928905      -115.65200    -0.032114530
2021-02-20/09:16:16           92.907776      -115.62689    -0.032106737
2021-02-20/09:16:24           92.886648      -115.60178    -0.032098944
2021-02-20/09:16:33           92.865519      -115.57667    -0.032091151
2021-02-20/09:16:42           92.844391      -115.55156    -0.032083358
2021-02-20/09:16:50           92.823262      -115.52644    -0.032075566
2021-02-20/09:16:59           92.802134      -115.50133    -0.032067773
2021-02-20/09:17:08           92.781006      -115.47622    -0.032059980
2021-02-20/09:17:16           92.759878      -115.45111    -0.032052187
2021-02-20/09:17:25           92.738751      -115.42599    -0.032044394
2021-02-20/09:17:34           92.717623      -115.40088    -0.032036602
2021-02-20/09:17:42           92.696496      -115.37577    -0.032028809
2021-02-20/09:17:51           92.675368      -115.35066    -0.032021016
2021-02-20/09:18:00           92.654241      -115.32554    -0.032013223
2021-02-20/09:18:08           92.633114      -115.30043    -0.032005430
2021-02-20/09:18:17           92.611987      -115.27532    -0.031997637
2021-02-20/09:18:25           92.590861      -115.25020    -0.031989845
2021-02-20/09:18:34           92.569734      -115.22509    -0.031982052
2021-02-20/09:18:43           92.548608      -115.19998    -0.031974259
2021-02-20/09:18:51           92.527481      -115.17486    -0.031966466
2021-02-20/09:19:00           92.506355      -115.14975    -0.031958673
2021-02-20/09:19:09           92.485229      -115.12464    -0.031950880
2021-02-20/09:19:17           92.464103      -115.09952    -0.031943088
2021-02-20/09:19:26           92.442977      -115.07441    -0.031935295
2021-02-20/09:19:35           92.421852      -115.04929    -0.031927502
2021-02-20/09:19:43           92.400726      -115.02418    -0.031919709
2021-02-20/09:19:52           92.379601      -114.99907    -0.031911916
2021-02-20/09:20:00           92.358476      -114.97395    -0.031904123
2021-02-20/09:20:09           92.337351      -114.94884    -0.031896331
2021-02-20/09:20:18           92.316226      -114.92372    -0.031888538
2021-02-20/09:20:26           92.295101      -114.89861    -0.031880745
2021-02-20/09:20:35           92.273976      -114.87349    -0.031872952
2021-02-20/09:20:44           92.252852      -114.84838    -0.031865159
2021-02-20/09:20:52           92.231727      -114.82326    -0.031857366
2021-02-20/09:21:01           92.210603      -114.79815    -0.031849574
2021-02-20/09:21:10           92.189479      -114.77303    -0.031841781
2021-02-20/09:21:18           92.168355      -114.74792    -0.031833988
2021-02-20/09:21:27           92.147231      -114.72280    -0.031826195
2021-02-20/09:21:36           92.126107      -114.69768    -0.031818402
2021-02-20/09:21:44           92.104984      -114.67257    -0.031810609
2021-02-20/09:21:53           92.083860      -114.64745    -0.031802816
2021-02-20/09:22:01           92.062737      -114.62234    -0.031795024
2021-02-20/09:22:10           92.041614      -114.59722    -0.031787231
2021-02-20/09:22:19           92.020491      -114.57210    -0.031779438
2021-02-20/09:22:27           91.999368      -114.54699    -0.031771645
2021-02-20/09:22:36           91.978245      -114.52187    -0.031763852
2021-02-20/09:22:45           91.957123      -114.49675    -0.031756059
2021-02-20/09:22:53           91.936000      -114.47164    -0.031748266
2021-02-20/09:23:02           91.914878      -114.44652    -0.031740474
2021-02-20/09:23:11           91.893756      -114.42140    -0.031732681
2021-02-20/09:23:19           91.872634      -114.39628    -0.031724888
2021-02-20/09:23:28           91.851512      -114.37117    -0.031717095
2021-02-20/09:23:36           91.830390      -114.34605    -0.031709302
2021-02-20/09:23:45           91.809268      -114.32093    -0.031701509
2021-02-20/09:23:54           91.788147      -114.29581    -0.031693716
2021-02-20/09:24:02           91.767025      -114.27070    -0.031685923
2021-02-20/09:24:11           91.745904      -114.24558    -0.031678131
2021-02-20/09:24:20           91.724783      -114.22046    -0.031670338
2021-02-20/09:24:28           91.703662      -114.19534    -0.031662545
2021-02-20/09:24:37           91.682541      -114.17022    -0.031654752
2021-02-20/09:24:46           91.661420      -114.14510    -0.031646959
2021-02-20/09:24:54           91.640300      -114.11999    -0.031639166
2021-02-20/09:25:03           91.619180      -114.09487    -0.031631373
2021-02-20/09:25:12           91.598059      -114.06975    -0.031623580
2021-02-20/09:25:20           91.576939      -114.04463    -0.031615787
2021-02-20/09:25:29           91.555819      -114.01951    -0.031607995
2021-02-20/09:25:37           91.534699      -113.99439    -0.031600202
2021-02-20/09:25:46           91.513580      -113.96927    -0.031592409
2021-02-20/09:25:55           91.492460      -113.94415    -0.031584616
2021-02-20/09:26:03           91.471341      -113.91903    -0.031576823
2021-02-20/09:26:12           91.450221      -113.89391    -0.031569030
2021-02-20/09:26:21           91.429102      -113.86879    -0.031561237
2021-02-20/09:26:29           91.407983      -113.84367    -0.031553444
2021-02-20/09:26:38           91.386864      -113.81855    -0.031545651
2021-02-20/09:26:47           91.365745      -113.79343    -0.031537858
2021-02-20/09:26:55           91.344627      -113.76831    -0.031530066
2021-02-20/09:27:04           91.323508      -113.74319    -0.031522273
2021-02-20/09:27:12           91.302390      -113.71807    -0.031514480
2021-02-20/09:27:21           91.281272      -113.69295    -0.031506687
2021-02-20/09:27:30           91.260154      -113.66783    -0.031498894
2021-02-20/09:27:38           91.239036      -113.64271    -0.031491101
2021-02-20/09:27:47           91.217918      -113.61759    -0.031483308
2021-02-20/09:27:56           91.196800      -113.59247    -0.031475515
2021-02-20/09:28:04           91.175683      -113.56734    -0.031467722
2021-02-20/09:28:13           91.154565      -113.54222    -0.031459929
2021-02-20/09:28:22           91.133448      -113.51710    -0.031452136
2021-02-20/09:28:30           91.112331      -113.49198    -0.031444343
2021-02-20/09:28:39           91.091214      -113.46686    -0.031436551
2021-02-20/09:28:48           91.070097      -113.44174    -0.031428758
2021-02-20/09:28:56           91.048980      -113.41661    -0.031420965
2021-02-20/09:29:05           91.027864      -113.39149    -0.031413172
2021-02-20/09:29:13           91.006747      -113.36637    -0.031405379
2021-02-20/09:29:22           90.985631      -113.34125    -0.031397586
2021-02-20/09:29:31           90.964515      -113.31613    -0.031389793
2021-02-20/09:29:39           90.943399      -113.29100    -0.031382000
2021-02-20/09:29:48           90.922283      -113.26588    -0.031374207
2021-02-20/09:29:57           90.901167      -113.24076    -0.031366414
2021-02-20/09:30:05           90.880052      -113.21563    -0.031358621
2021-02-20/09:30:14           90.858936      -113.19051    -0.031350828
2021-02-20/09:30:23           90.837821      -113.16539    -0.031343035
2021-02-20/09:30:31           90.816706      -113.14026    -0.031335242
2021-02-20/09:30:40           90.795591      -113.11514    -0.031327449
2021-02-20/09:30:48           90.774476      -113.09002    -0.031319657
2021-02-20/09:30:57           90.753361      -113.06489    -0.031311864
2021-02-20/09:31:06           90.732246      -113.03977    -0.031304071
2021-02-20/09:31:14           90.711132      -113.01465    -0.031296278
2021-02-20/09:31:23           90.690018      -112.98952    -0.031288485
2021-02-20/09:31:32           90.668903      -112.96440    -0.031280692
2021-02-20/09:31:40           90.647789      -112.93927    -0.031272899
2021-02-20/09:31:49           90.626675      -112.91415    -0.031265106
2021-02-20/09:31:58           90.605562      -112.88902    -0.031257313
2021-02-20/09:32:06           90.584448      -112.86390    -0.031249520
2021-02-20/09:32:15           90.563334      -112.83877    -0.031241727
2021-02-20/09:32:24           90.542221      -112.81365    -0.031233934
2021-02-20/09:32:32           90.521108      -112.78852    -0.031226141
2021-02-20/09:32:41           90.499995      -112.76340    -0.031218348
2021-02-20/09:32:49           90.478882      -112.73827    -0.031210555
2021-02-20/09:32:58           90.457769      -112.71315    -0.031202762
2021-02-20/09:33:07           90.436656      -112.68802    -0.031194969
2021-02-20/09:33:15           90.415543      -112.66290    -0.031187176
2021-02-20/09:33:24           90.394431      -112.63777    -0.031179383
2021-02-20/09:33:33           90.373319      -112.61265    -0.031171590
2021-02-20/09:33:41           90.352207      -112.58752    -0.031163797
2021-02-20/09:33:50           90.331095      -112.56239    -0.031156004
2021-02-20/09:33:59           90.309983      -112.53727    -0.031148211
2021-02-20/09:34:07           90.288871      -112.51214    -0.031140418
2021-02-20/09:34:16           90.267759      -112.48702    -0.031132625
2021-02-20/09:34:24           90.246648      -112.46189    -0.031124832
2021-02-20/09:34:33           90.225536      -112.43676    -0.031117039
2021-02-20/09:34:42           90.204425      -112.41163    -0.031109246
2021-02-20/09:34:50           90.183314      -112.38651    -0.031101453
2021-02-20/09:34:59           90.162203      -112.36138    -0.031093660
2021-02-20/09:35:08           90.141092      -112.33625    -0.031085867
2021-02-20/09:35:16           90.119982      -112.31113    -0.031078074
2021-02-20/09:35:25           90.098871      -112.28600    -0.031070281
2021-02-20/09:35:34           90.077761      -112.26087    -0.031062489
2021-02-20/09:35:42           90.056651      -112.23574    -0.031054696
2021-02-20/09:35:51           90.035541      -112.21062    -0.031046903
2021-02-20/09:36:00           90.014431      -112.18549    -0.031039110
2021-02-20/09:36:08           89.993321      -112.16036    -0.031031317
2021-02-20/09:36:17           89.972211      -112.13523    -0.031023524
2021-02-20/09:36:25           89.951102      -112.11010    -0.031015731
2021-02-20/09:36:34           89.929992      -112.08498    -0.031007938
2021-02-20/09:36:43           89.908883      -112.05985    -0.031000145
2021-02-20/09:36:51           89.887774      -112.03472    -0.030992351
2021-02-20/09:37:00           89.866665      -112.00959    -0.030984558
2021-02-20/09:37:09           89.845556      -111.98446    -0.030976765
2021-02-20/09:37:17           89.824447      -111.95933    -0.030968972
2021-02-20/09:37:26           89.803339      -111.93420    -0.030961179
2021-02-20/09:37:35           89.782230      -111.90907    -0.030953386
2021-02-20/09:37:43           89.761122      -111.88394    -0.030945593
2021-02-20/09:37:52           89.740014      -111.85881    -0.030937800
2021-02-20/09:38:00           89.718906      -111.83368    -0.030930007
2021-02-20/09:38:09           89.697798      -111.80855    -0.030922214
2021-02-20/09:38:18           89.676690      -111.78342    -0.030914421
2021-02-20/09:38:26           89.655582      -111.75829    -0.030906628
2021-02-20/09:38:35           89.634475      -111.73316    -0.030898835
2021-02-20/09:38:44           89.613367      -111.70803    -0.030891042
2021-02-20/09:38:52           89.592260      -111.68290    -0.030883249
2021-02-20/09:39:01           89.571153      -111.65777    -0.030875456
2021-02-20/09:39:10           89.550046      -111.63264    -0.030867663
2021-02-20/09:39:18           89.528939      -111.60751    -0.030859870
2021-02-20/09:39:27           89.507833      -111.58238    -0.030852077
2021-02-20/09:39:36           89.486726      -111.55725    -0.030844284
2021-02-20/09:39:44           89.465620      -111.53212    -0.030836491
2021-02-20/09:39:53           89.444514      -111.50699    -0.030828698
2021-02-20/09:40:01           89.423407      -111.48186    -0.030820905
2021-02-20/09:40:10           89.402301      -111.45673    -0.030813112
2021-02-20/09:40:19           89.381196      -111.43159    -0.030805319
2021-02-20/09:40:27           89.360090      -111.40646    -0.030797526
2021-02-20/09:40:36           89.338984      -111.38133    -0.030789733
2021-02-20/09:40:45           89.317879      -111.35620    -0.030781940
2021-02-20/09:40:53           89.296774      -111.33107    -0.030774147
2021-02-20/09:41:02           89.275668      -111.30593    -0.030766354
2021-02-20/09:41:11           89.254563      -111.28080    -0.030758561
2021-02-20/09:41:19           89.233459      -111.25567    -0.030750768
2021-02-20/09:41:28           89.212354      -111.23054    -0.030742974
2021-02-20/09:41:36           89.191249      -111.20540    -0.030735181
2021-02-20/09:41:45           89.170145      -111.18027    -0.030727388
2021-02-20/09:41:54           89.149040      -111.15514    -0.030719595
2021-02-20/09:42:02           89.127936      -111.13001    -0.030711802
2021-02-20/09:42:11           89.106832      -111.10487    -0.030704009
2021-02-20/09:42:20           89.085728      -111.07974    -0.030696216
2021-02-20/09:42:28           89.064624      -111.05461    -0.030688423
2021-02-20/09:42:37           89.043521      -111.02947    -0.030680630
2021-02-20/09:42:46           89.022417      -111.00434    -0.030672837
2021-02-20/09:42:54           89.001314      -110.97921    -0.030665044
2021-02-20/09:43:03           88.980211      -110.95407    -0.030657251
2021-02-20/09:43:12           88.959108      -110.92894    -0.030649458
2021-02-20/09:43:20           88.938005      -110.90380    -0.030641665
2021-02-20/09:43:29           88.916902      -110.87867    -0.030633872
2021-02-20/09:43:37           88.895799      -110.85354    -0.030626078
2021-02-20/09:43:46           88.874697      -110.82840    -0.030618285
2021-02-20/09:43:55           88.853594      -110.80327    -0.030610492
2021-02-20/09:44:03           88.832492      -110.77813    -0.030602699
2021-02-20/09:44:12           88.811390      -110.75300    -0.030594906
2021-02-20/09:44:21           88.790288      -110.72786    -0.030587113
2021-02-20/09:44:29           88.769186      -110.70273    -0.030579320
2021-02-20/09:44:38           88.748084      -110.67759    -0.030571527
2021-02-20/09:44:47           88.726983      -110.65246    -0.030563734
2021-02-20/09:44:55           88.705881      -110.62732    -0.030555941
2021-02-20/09:45:04           88.684780      -110.60219    -0.030548148
2021-02-20/09:45:12           88.663679      -110.57705    -0.030540355
2021-02-20/09:45:21           88.642578      -110.55191    -0.030532561
2021-02-20/09:45:30           88.621477      -110.52678    -0.030524768
2021-02-20/09:45:38           88.600376      -110.50164    -0.030516975
2021-02-20/09:45:47           88.579275      -110.47651    -0.030509182
2021-02-20/09:45:56           88.558175      -110.45137    -0.030501389
2021-02-20/09:46:04           88.537074      -110.42623    -0.030493596
2021-02-20/09:46:13           88.515974      -110.40110    -0.030485803
2021-02-20/09:46:22           88.494874      -110.37596    -0.030478010
2021-02-20/09:46:30           88.473774      -110.35082    -0.030470217
2021-02-20/09:46:39           88.452674      -110.32569    -0.030462424
2021-02-20/09:46:48           88.431575      -110.30055    -0.030454630
2021-02-20/09:46:56           88.410475      -110.27541    -0.030446837
2021-02-20/09:47:05           88.389376      -110.25028    -0.030439044
2021-02-20/09:47:13           88.368277      -110.22514    -0.030431251
2021-02-20/09:47:22           88.347178      -110.20000    -0.030423458
2021-02-20/09:47:31           88.326079      -110.17486    -0.030415665
2021-02-20/09:47:39           88.304980      -110.14973    -0.030407872
2021-02-20/09:47:48           88.283881      -110.12459    -0.030400079
2021-02-20/09:47:57           88.262782      -110.09945    -0.030392285
2021-02-20/09:48:05           88.241684      -110.07431    -0.030384492
2021-02-20/09:48:14           88.220586      -110.04917    -0.030376699
2021-02-20/09:48:23           88.199488      -110.02404    -0.030368906
2021-02-20/09:48:31           88.178390      -109.99890    -0.030361113
2021-02-20/09:48:40           88.157292      -109.97376    -0.030353320
2021-02-20/09:48:48           88.136194      -109.94862    -0.030345527
2021-02-20/09:48:57           88.115096      -109.92348    -0.030337734
2021-02-20/09:49:06           88.093999      -109.89834    -0.030329940
2021-02-20/09:49:14           88.072902      -109.87320    -0.030322147
2021-02-20/09:49:23           88.051804      -109.84806    -0.030314354
2021-02-20/09:49:32           88.030707      -109.82292    -0.030306561
2021-02-20/09:49:40           88.009610      -109.79778    -0.030298768
2021-02-20/09:49:49           87.988514      -109.77265    -0.030290975
2021-02-20/09:49:58           87.967417      -109.74751    -0.030283182
2021-02-20/09:50:06           87.946320      -109.72237    -0.030275388
2021-02-20/09:50:15           87.925224      -109.69723    -0.030267595
2021-02-20/09:50:24           87.904128      -109.67209    -0.030259802
2021-02-20/09:50:32           87.883032      -109.64695    -0.030252009
2021-02-20/09:50:41           87.861936      -109.62181    -0.030244216
2021-02-20/09:50:49           87.840840      -109.59667    -0.030236423
2021-02-20/09:50:58           87.819744      -109.57152    -0.030228630
2021-02-20/09:51:07           87.798649      -109.54638    -0.030220836
2021-02-20/09:51:15           87.777553      -109.52124    -0.030213043
2021-02-20/09:51:24           87.756458      -109.49610    -0.030205250
2021-02-20/09:51:33           87.735363      -109.47096    -0.030197457
2021-02-20/09:51:41           87.714268      -109.44582    -0.030189664
2021-02-20/09:51:50           87.693173      -109.42068    -0.030181871
2021-02-20/09:51:59           87.672078      -109.39554    -0.030174077
2021-02-20/09:52:07           87.650984      -109.37040    -0.030166284
2021-02-20/09:52:16           87.629889      -109.34526    -0.030158491
2021-02-20/09:52:24           87.608795      -109.32011    -0.030150698
2021-02-20/09:52:33           87.587701      -109.29497    -0.030142905
2021-02-20/09:52:42           87.566607      -109.26983    -0.030135112
2021-02-20/09:52:50           87.545513      -109.24469    -0.030127318
2021-02-20/09:52:59           87.524419      -109.21955    -0.030119525
2021-02-20/09:53:08           87.503326      -109.19440    -0.030111732
2021-02-20/09:53:16           87.482232      -109.16926    -0.030103939
2021-02-20/09:53:25           87.461139      -109.14412    -0.030096146
2021-02-20/09:53:34           87.440045      -109.11898    -0.030088353
2021-02-20/09:53:42           87.418952      -109.09383    -0.030080559
2021-02-20/09:53:51           87.397859      -109.06869    -0.030072766
2021-02-20/09:54:00           87.376767      -109.04355    -0.030064973
2021-02-20/09:54:08           87.355674      -109.01840    -0.030057180
2021-02-20/09:54:17           87.334581      -108.99326    -0.030049387
2021-02-20/09:54:25           87.313489      -108.96812    -0.030041593
2021-02-20/09:54:34           87.292397      -108.94297    -0.030033800
2021-02-20/09:54:43           87.271305      -108.91783    -0.030026007
2021-02-20/09:54:51           87.250213      -108.89269    -0.030018214
2021-02-20/09:55:00           87.229121      -108.86754    -0.030010421
2021-02-20/09:55:09           87.208029      -108.84240    -0.030002627
2021-02-20/09:55:17           87.186938      -108.81725    -0.029994834
2021-02-20/09:55:26           87.165846      -108.79211    -0.029987041
2021-02-20/09:55:35           87.144755      -108.76697    -0.029979248
2021-02-20/09:55:43           87.123664      -108.74182    -0.029971455
2021-02-20/09:55:52           87.102573      -108.71668    -0.029963661
2021-02-20/09:56:00           87.081482      -108.69153    -0.029955868
2021-02-20/09:56:09           87.060391      -108.66639    -0.029948075
2021-02-20/09:56:18           87.039301      -108.64124    -0.029940282
2021-02-20/09:56:26           87.018210      -108.61610    -0.029932489
2021-02-20/09:56:35           86.997120      -108.59095    -0.029924695
2021-02-20/09:56:44           86.976030      -108.56581    -0.029916902
2021-02-20/09:56:52           86.954939      -108.54066    -0.029909109
2021-02-20/09:57:01           86.933850      -108.51552    -0.029901316
2021-02-20/09:57:10           86.912760      -108.49037    -0.029893523
2021-02-20/09:57:18           86.891670      -108.46522    -0.029885729
2021-02-20/09:57:27           86.870581      -108.44008    -0.029877936
2021-02-20/09:57:36           86.849491      -108.41493    -0.029870143
2021-02-20/09:57:44           86.828402      -108.38979    -0.029862350
2021-02-20/09:57:53           86.807313      -108.36464    -0.029854556
2021-02-20/09:58:01           86.786224      -108.33949    -0.029846763
2021-02-20/09:58:10           86.765135      -108.31435    -0.029838970
2021-02-20/09:58:19           86.744046      -108.28920    -0.029831177
2021-02-20/09:58:27           86.722958      -108.26405    -0.029823383
2021-02-20/09:58:36           86.701870      -108.23891    -0.029815590
2021-02-20/09:58:45           86.680781      -108.21376    -0.029807797
2021-02-20/09:58:53           86.659693      -108.18861    -0.029800004
2021-02-20/09:59:02           86.638605      -108.16347    -0.029792211
2021-02-20/09:59:11           86.617517      -108.13832    -0.029784417
2021-02-20/09:59:19           86.596430      -108.11317    -0.029776624
2021-02-20/09:59:28           86.575342      -108.08802    -0.029768831
2021-02-20/09:59:36           86.554254      -108.06288    -0.029761038
2021-02-20/09:59:45           86.533167      -108.03773    -0.029753244
2021-02-20/09:59:54           86.512080      -108.01258    -0.029745451
2021-02-20/10:00:02           86.490993      -107.98743    -0.029737658
2021-02-20/10:00:11           86.469906      -107.96228    -0.029729865
2021-02-20/10:00:20           86.448819      -107.93714    -0.029722071
2021-02-20/10:00:28           86.427733      -107.91199    -0.029714278
2021-02-20/10:00:37           86.406646      -107.88684    -0.029706485
2021-02-20/10:00:46           86.385560      -107.86169    -0.029698692
2021-02-20/10:00:54           86.364474      -107.83654    -0.029690898
2021-02-20/10:01:03           86.343388      -107.81139    -0.029683105
2021-02-20/10:01:12           86.322302      -107.78624    -0.029675312
2021-02-20/10:01:20           86.301216      -107.76109    -0.029667519
2021-02-20/10:01:29           86.280130      -107.73594    -0.029659725
2021-02-20/10:01:37           86.259045      -107.71079    -0.029651932
2021-02-20/10:01:46           86.237959      -107.68565    -0.029644139
2021-02-20/10:01:55           86.216874      -107.66050    -0.029636345
2021-02-20/10:02:03           86.195789      -107.63535    -0.029628552
2021-02-20/10:02:12           86.174704      -107.61020    -0.029620759
2021-02-20/10:02:21           86.153619      -107.58505    -0.029612966
2021-02-20/10:02:29           86.132534      -107.55990    -0.029605172
2021-02-20/10:02:38           86.111450      -107.53475    -0.029597379
2021-02-20/10:02:47           86.090365      -107.50960    -0.029589586
2021-02-20/10:02:55           86.069281      -107.48444    -0.029581792
2021-02-20/10:03:04           86.048197      -107.45929    -0.029573999
2021-02-20/10:03:12           86.027113      -107.43414    -0.029566206
2021-02-20/10:03:21           86.006029      -107.40899    -0.029558413
2021-02-20/10:03:30           85.984945      -107.38384    -0.029550619
2021-02-20/10:03:38           85.963862      -107.35869    -0.029542826
2021-02-20/10:03:47           85.942778      -107.33354    -0.029535033
2021-02-20/10:03:56           85.921695      -107.30839    -0.029527239
2021-02-20/10:04:04           85.900612      -107.28324    -0.029519446
2021-02-20/10:04:13           85.879528      -107.25808    -0.029511653
2021-02-20/10:04:22           85.858446      -107.23293    -0.029503860
2021-02-20/10:04:30           85.837363      -107.20778    -0.029496066
2021-02-20/10:04:39           85.816280      -107.18263    -0.029488273
2021-02-20/10:04:48           85.795198      -107.15748    -0.029480480
2021-02-20/10:04:56           85.774115      -107.13232    -0.029472686
2021-02-20/10:05:05           85.753033      -107.10717    -0.029464893
2021-02-20/10:05:13           85.731951      -107.08202    -0.029457100
2021-02-20/10:05:22           85.710869      -107.05687    -0.029449306
2021-02-20/10:05:31           85.689787      -107.03171    -0.029441513
2021-02-20/10:05:39           85.668705      -107.00656    -0.029433720
2021-02-20/10:05:48           85.647624      -106.98141    -0.029425927
2021-02-20/10:05:57           85.626542      -106.95626    -0.029418133
2021-02-20/10:06:05           85.605461      -106.93110    -0.029410340
2021-02-20/10:06:14           85.584380      -106.90595    -0.029402547
2021-02-20/10:06:23           85.563299      -106.88080    -0.029394753
2021-02-20/10:06:31           85.542218      -106.85564    -0.029386960
2021-02-20/10:06:40           85.521137      -106.83049    -0.029379167
2021-02-20/10:06:48           85.500057      -106.80534    -0.029371373
2021-02-20/10:06:57           85.478976      -106.78018    -0.029363580
2021-02-20/10:07:06           85.457896      -106.75503    -0.029355787
2021-02-20/10:07:14           85.436816      -106.72987    -0.029347993
2021-02-20/10:07:23           85.415736      -106.70472    -0.029340200
2021-02-20/10:07:32           85.394656      -106.67956    -0.029332407
2021-02-20/10:07:40           85.373576      -106.65441    -0.029324613
2021-02-20/10:07:49           85.352497      -106.62926    -0.029316820
2021-02-20/10:07:58           85.331417      -106.60410    -0.029309027
2021-02-20/10:08:06           85.310338      -106.57895    -0.029301233
2021-02-20/10:08:15           85.289258      -106.55379    -0.029293440
2021-02-20/10:08:24           85.268179      -106.52864    -0.029285647
2021-02-20/10:08:32           85.247100      -106.50348    -0.029277853
2021-02-20/10:08:41           85.226022      -106.47833    -0.029270060
2021-02-20/10:08:49           85.204943      -106.45317    -0.029262267
2021-02-20/10:08:58           85.183864      -106.42801    -0.029254473
2021-02-20/10:09:07           85.162786      -106.40286    -0.029246680
2021-02-20/10:09:15           85.141708      -106.37770    -0.029238887
2021-02-20/10:09:24           85.120630      -106.35255    -0.029231093
2021-02-20/10:09:33           85.099552      -106.32739    -0.029223300
2021-02-20/10:09:41           85.078474      -106.30223    -0.029215507
2021-02-20/10:09:50           85.057396      -106.27708    -0.029207713
2021-02-20/10:09:59           85.036318      -106.25192    -0.029199920
2021-02-20/10:10:07           85.015241      -106.22677    -0.029192126
2021-02-20/10:10:16           84.994164      -106.20161    -0.029184333
2021-02-20/10:10:24           84.973087      -106.17645    -0.029176540
2021-02-20/10:10:33           84.952010      -106.15130    -0.029168746
2021-02-20/10:10:42           84.930933      -106.12614    -0.029160953
2021-02-20/10:10:50           84.909856      -106.10098    -0.029153160
2021-02-20/10:10:59           84.888779      -106.07582    -0.029145366
2021-02-20/10:11:08           84.867703      -106.05067    -0.029137573
2021-02-20/10:11:16           84.846626      -106.02551    -0.029129780
2021-02-20/10:11:25           84.825550      -106.00035    -0.029121986
2021-02-20/10:11:34           84.804474      -105.97519    -0.029114193
2021-02-20/10:11:42           84.783398      -105.95004    -0.029106399
2021-02-20/10:11:51           84.762322      -105.92488    -0.029098606
2021-02-20/10:12:00           84.741247      -105.89972    -0.029090813
2021-02-20/10:12:08           84.720171      -105.87456    -0.029083019
2021-02-20/10:12:17           84.699096      -105.84940    -0.029075226
2021-02-20/10:12:25           84.678021      -105.82424    -0.029067432
2021-02-20/10:12:34           84.656946      -105.79909    -0.029059639
2021-02-20/10:12:43           84.635871      -105.77393    -0.029051846
2021-02-20/10:12:51           84.614796      -105.74877    -0.029044052
2021-02-20/10:13:00           84.593721      -105.72361    -0.029036259
2021-02-20/10:13:09           84.572646      -105.69845    -0.029028466
2021-02-20/10:13:17           84.551572      -105.67329    -0.029020672
2021-02-20/10:13:26           84.530498      -105.64813    -0.029012879
2021-02-20/10:13:35           84.509424      -105.62297    -0.029005085
2021-02-20/10:13:43           84.488350      -105.59781    -0.028997292
2021-02-20/10:13:52           84.467276      -105.57265    -0.028989499
2021-02-20/10:14:00           84.446202      -105.54749    -0.028981705
2021-02-20/10:14:09           84.425128      -105.52233    -0.028973912
2021-02-20/10:14:18           84.404055      -105.49717    -0.028966118
2021-02-20/10:14:26           84.382982      -105.47201    -0.028958325
2021-02-20/10:14:35           84.361908      -105.44685    -0.028950532
2021-02-20/10:14:44           84.340835      -105.42169    -0.028942738
2021-02-20/10:14:52           84.319762      -105.39653    -0.028934945
2021-02-20/10:15:01           84.298690      -105.37137    -0.028927151
2021-02-20/10:15:10           84.277617      -105.34621    -0.028919358
2021-02-20/10:15:18           84.256544      -105.32105    -0.028911564
2021-02-20/10:15:27           84.235472      -105.29589    -0.028903771
2021-02-20/10:15:36           84.214400      -105.27073    -0.028895978
2021-02-20/10:15:44           84.193328      -105.24557    -0.028888184
2021-02-20/10:15:53           84.172256      -105.22040    -0.028880391
2021-02-20/10:16:01           84.151184      -105.19524    -0.028872597
2021-02-20/10:16:10           84.130112      -105.17008    -0.028864804
2021-02-20/10:16:19           84.109041      -105.14492    -0.028857010
2021-02-20/10:16:27           84.087969      -105.11976    -0.028849217
2021-02-20/10:16:36           84.066898      -105.09460    -0.028841424
2021-02-20/10:16:45           84.045827      -105.06943    -0.028833630
2021-02-20/10:16:53           84.024756      -105.04427    -0.028825837
2021-02-20/10:17:02           84.003685      -105.01911    -0.028818043
2021-02-20/10:17:11           83.982614      -104.99395    -0.028810250
2021-02-20/10:17:19           83.961544      -104.96878    -0.028802456
2021-02-20/10:17:28           83.940473      -104.94362    -0.028794663
2021-02-20/10:17:36           83.919403      -104.91846    -0.028786870
2021-02-20/10:17:45           83.898333      -104.89330    -0.028779076
2021-02-20/10:17:54           83.877263      -104.86813    -0.028771283
2021-02-20/10:18:02           83.856193      -104.84297    -0.028763489
2021-02-20/10:18:11           83.835123      -104.81781    -0.028755696
2021-02-20/10:18:20           83.814053      -104.79264    -0.028747902
2021-02-20/10:18:28           83.792984      -104.76748    -0.028740109
2021-02-20/10:18:37           83.771915      -104.74232    -0.028732315
2021-02-20/10:18:46           83.750845      -104.71715    -0.028724522
2021-02-20/10:18:54           83.729776      -104.69199    -0.028716729
2021-02-20/10:19:03           83.708707      -104.66682    -0.028708935
2021-02-20/10:19:12           83.687638      -104.64166    -0.028701142
2021-02-20/10:19:20           83.666570      -104.61649    -0.028693348
2021-02-20/10:19:29           83.645501      -104.59133    -0.028685555
2021-02-20/10:19:37           83.624433      -104.56617    -0.028677761
2021-02-20/10:19:46           83.603365      -104.54100    -0.028669968
2021-02-20/10:19:55           83.582296      -104.51584    -0.028662174
2021-02-20/10:20:03           83.561229      -104.49067    -0.028654381
2021-02-20/10:20:12           83.540161      -104.46551    -0.028646587
2021-02-20/10:20:21           83.519093      -104.44034    -0.028638794
2021-02-20/10:20:29           83.498025      -104.41518    -0.028631000
2021-02-20/10:20:38           83.476958      -104.39001    -0.028623207
2021-02-20/10:20:47           83.455891      -104.36485    -0.028615413
2021-02-20/10:20:55           83.434823      -104.33968    -0.028607620
2021-02-20/10:21:04           83.413756      -104.31451    -0.028599826
2021-02-20/10:21:12           83.392690      -104.28935    -0.028592033
2021-02-20/10:21:21           83.371623      -104.26418    -0.028584239
2021-02-20/10:21:30           83.350556      -104.23902    -0.028576446
2021-02-20/10:21:38           83.329490      -104.21385    -0.028568653
2021-02-20/10:21:47           83.308423      -104.18868    -0.028560859
2021-02-20/10:21:56           83.287357      -104.16352    -0.028553066
2021-02-20/10:22:04           83.266291      -104.13835    -0.028545272
2021-02-20/10:22:13           83.245225      -104.11318    -0.028537479
2021-02-20/10:22:22           83.224159      -104.08802    -0.028529685
2021-02-20/10:22:30           83.203094      -104.06285    -0.028521892
2021-02-20/10:22:39           83.182028      -104.03768    -0.028514098
2021-02-20/10:22:48           83.160963      -104.01252    -0.028506305
2021-02-20/10:22:56           83.139898      -103.98735    -0.028498511
2021-02-20/10:23:05           83.118832      -103.96218    -0.028490718
2021-02-20/10:23:13           83.097767      -103.93701    -0.028482924
2021-02-20/10:23:22           83.076703      -103.91185    -0.028475131
2021-02-20/10:23:31           83.055638      -103.88668    -0.028467337
2021-02-20/10:23:39           83.034573      -103.86151    -0.028459544
2021-02-20/10:23:48           83.013509      -103.83634    -0.028451750
2021-02-20/10:23:57           82.992445      -103.81117    -0.028443956
2021-02-20/10:24:05           82.971380      -103.78601    -0.028436163
2021-02-20/10:24:14           82.950316      -103.76084    -0.028428369
2021-02-20/10:24:23           82.929253      -103.73567    -0.028420576
2021-02-20/10:24:31           82.908189      -103.71050    -0.028412782
2021-02-20/10:24:40           82.887125      -103.68533    -0.028404989
2021-02-20/10:24:48           82.866062      -103.66016    -0.028397195
2021-02-20/10:24:57           82.844998      -103.63499    -0.028389402
2021-02-20/10:25:06           82.823935      -103.60982    -0.028381608
2021-02-20/10:25:14           82.802872      -103.58465    -0.028373815
2021-02-20/10:25:23           82.781809      -103.55949    -0.028366021
2021-02-20/10:25:32           82.760746      -103.53432    -0.028358228
2021-02-20/10:25:40           82.739684      -103.50915    -0.028350434
2021-02-20/10:25:49           82.718621      -103.48398    -0.028342641
2021-02-20/10:25:58           82.697559      -103.45881    -0.028334847
2021-02-20/10:26:06           82.676497      -103.43364    -0.028327054
2021-02-20/10:26:15           82.655435      -103.40847    -0.028319260
2021-02-20/10:26:24           82.634373      -103.38330    -0.028311467
2021-02-20/10:26:32           82.613311      -103.35813    -0.028303673
2021-02-20/10:26:41           82.592249      -103.33296    -0.028295879
2021-02-20/10:26:49           82.571188      -103.30779    -0.028288086
2021-02-20/10:26:58           82.550126      -103.28261    -0.028280292
2021-02-20/10:27:07           82.529065      -103.25744    -0.028272499
2021-02-20/10:27:15           82.508004      -103.23227    -0.028264705
2021-02-20/10:27:24           82.486943      -103.20710    -0.028256912
2021-02-20/10:27:33           82.465882      -103.18193    -0.028249118
2021-02-20/10:27:41           82.444821      -103.15676    -0.028241325
2021-02-20/10:27:50           82.423760      -103.13159    -0.028233531
2021-02-20/10:27:59           82.402700      -103.10642    -0.028225737
2021-02-20/10:28:07           82.381640      -103.08124    -0.028217944
2021-02-20/10:28:16           82.360580      -103.05607    -0.028210150
2021-02-20/10:28:24           82.339519      -103.03090    -0.028202357
2021-02-20/10:28:33           82.318460      -103.00573    -0.028194563
2021-02-20/10:28:42           82.297400      -102.98056    -0.028186770
2021-02-20/10:28:50           82.276340      -102.95538    -0.028178976
2021-02-20/10:28:59           82.255281      -102.93021    -0.028171182
2021-02-20/10:29:08           82.234221      -102.90504    -0.028163389
2021-02-20/10:29:16           82.213162      -102.87987    -0.028155595
2021-02-20/10:29:25           82.192103      -102.85469    -0.028147802
2021-02-20/10:29:34           82.171044      -102.82952    -0.028140008
2021-02-20/10:29:42           82.149985      -102.80435    -0.028132215
2021-02-20/10:29:51           82.128926      -102.77917    -0.028124421
2021-02-20/10:30:00           82.107868      -102.75400    -0.028116627
2021-02-20/10:30:08           82.086810      -102.72883    -0.028108834
2021-02-20/10:30:17           82.065751      -102.70365    -0.028101040
2021-02-20/10:30:25           82.044693      -102.67848    -0.028093247
2021-02-20/10:30:34           82.023635      -102.65331    -0.028085453
2021-02-20/10:30:43           82.002577      -102.62813    -0.028077660
2021-02-20/10:30:51           81.981520      -102.60296    -0.028069866
2021-02-20/10:31:00           81.960462      -102.57779    -0.028062072
2021-02-20/10:31:09           81.939405      -102.55261    -0.028054279
2021-02-20/10:31:17           81.918347      -102.52744    -0.028046485
2021-02-20/10:31:26           81.897290      -102.50226    -0.028038692
2021-02-20/10:31:35           81.876233      -102.47709    -0.028030898
2021-02-20/10:31:43           81.855176      -102.45191    -0.028023104
2021-02-20/10:31:52           81.834119      -102.42674    -0.028015311
2021-02-20/10:32:00           81.813063      -102.40156    -0.028007517
2021-02-20/10:32:09           81.792006      -102.37639    -0.027999724
2021-02-20/10:32:18           81.770950      -102.35121    -0.027991930
2021-02-20/10:32:26           81.749894      -102.32604    -0.027984136
2021-02-20/10:32:35           81.728838      -102.30086    -0.027976343
2021-02-20/10:32:44           81.707782      -102.27569    -0.027968549
2021-02-20/10:32:52           81.686726      -102.25051    -0.027960755
2021-02-20/10:33:01           81.665670      -102.22534    -0.027952962
2021-02-20/10:33:10           81.644615      -102.20016    -0.027945168
2021-02-20/10:33:18           81.623559      -102.17498    -0.027937375
2021-02-20/10:33:27           81.602504      -102.14981    -0.027929581
2021-02-20/10:33:36           81.581449      -102.12463    -0.027921787
2021-02-20/10:33:44           81.560394      -102.09945    -0.027913994
2021-02-20/10:33:53           81.539339      -102.07428    -0.027906200
2021-02-20/10:34:01           81.518284      -102.04910    -0.027898406
2021-02-20/10:34:10           81.497230      -102.02392    -0.027890613
2021-02-20/10:34:19           81.476175      -101.99875    -0.027882819
2021-02-20/10:34:27           81.455121      -101.97357    -0.027875026
2021-02-20/10:34:36           81.434067      -101.94839    -0.027867232
2021-02-20/10:34:45           81.413013      -101.92322    -0.027859438
2021-02-20/10:34:53           81.391959      -101.89804    -0.027851645
2021-02-20/10:35:02           81.370905      -101.87286    -0.027843851
2021-02-20/10:35:11           81.349852      -101.84768    -0.027836057
2021-02-20/10:35:19           81.328798      -101.82251    -0.027828264
2021-02-20/10:35:28           81.307745      -101.79733    -0.027820470
2021-02-20/10:35:36           81.286691      -101.77215    -0.027812676
2021-02-20/10:35:45           81.265638      -101.74697    -0.027804883
2021-02-20/10:35:54           81.244585      -101.72179    -0.027797089
2021-02-20/10:36:02           81.223533      -101.69662    -0.027789295
2021-02-20/10:36:11           81.202480      -101.67144    -0.027781502
2021-02-20/10:36:20           81.181427      -101.64626    -0.027773708
2021-02-20/10:36:28           81.160375      -101.62108    -0.027765914
2021-02-20/10:36:37           81.139323      -101.59590    -0.027758121
2021-02-20/10:36:46           81.118271      -101.57072    -0.027750327
2021-02-20/10:36:54           81.097219      -101.54554    -0.027742534
2021-02-20/10:37:03           81.076167      -101.52036    -0.027734740
2021-02-20/10:37:12           81.055115      -101.49518    -0.027726946
2021-02-20/10:37:20           81.034064      -101.47001    -0.027719153
2021-02-20/10:37:29           81.013012      -101.44483    -0.027711359
2021-02-20/10:37:37           80.991961      -101.41965    -0.027703565
2021-02-20/10:37:46           80.970910      -101.39447    -0.027695771
2021-02-20/10:37:55           80.949859      -101.36929    -0.027687978
2021-02-20/10:38:03           80.928808      -101.34411    -0.027680184
2021-02-20/10:38:12           80.907757      -101.31893    -0.027672390
2021-02-20/10:38:21           80.886707      -101.29375    -0.027664597
2021-02-20/10:38:29           80.865656      -101.26857    -0.027656803
2021-02-20/10:38:38           80.844606      -101.24339    -0.027649009
2021-02-20/10:38:47           80.823555      -101.21820    -0.027641216
2021-02-20/10:38:55           80.802505      -101.19302    -0.027633422
2021-02-20/10:39:04           80.781456      -101.16784    -0.027625628
2021-02-20/10:39:12           80.760406      -101.14266    -0.027617835
2021-02-20/10:39:21           80.739356      -101.11748    -0.027610041
2021-02-20/10:39:30           80.718307      -101.09230    -0.027602247
2021-02-20/10:39:38           80.697257      -101.06712    -0.027594454
2021-02-20/10:39:47           80.676208      -101.04194    -0.027586660
2021-02-20/10:39:56           80.655159      -101.01676    -0.027578866
2021-02-20/10:40:04           80.634110      -100.99157    -0.027571073
2021-02-20/10:40:13           80.613061      -100.96639    -0.027563279
2021-02-20/10:40:22           80.592012      -100.94121    -0.027555485
2021-02-20/10:40:30           80.570964      -100.91603    -0.027547691
2021-02-20/10:40:39           80.549915      -100.89085    -0.027539898
2021-02-20/10:40:48           80.528867      -100.86566    -0.027532104
2021-02-20/10:40:56           80.507819      -100.84048    -0.027524310
2021-02-20/10:41:05           80.486771      -100.81530    -0.027516517
2021-02-20/10:41:13           80.465723      -100.79012    -0.027508723
2021-02-20/10:41:22           80.444675      -100.76493    -0.027500929
2021-02-20/10:41:31           80.423628      -100.73975    -0.027493135
2021-02-20/10:41:39           80.402580      -100.71457    -0.027485342
2021-02-20/10:41:48           80.381533      -100.68938    -0.027477548
2021-02-20/10:41:57           80.360486      -100.66420    -0.027469754
2021-02-20/10:42:05           80.339439      -100.63902    -0.027461961
2021-02-20/10:42:14           80.318392      -100.61383    -0.027454167
2021-02-20/10:42:23           80.297345      -100.58865    -0.027446373
2021-02-20/10:42:31           80.276298      -100.56347    -0.027438579
2021-02-20/10:42:40           80.255252      -100.53828    -0.027430786
2021-02-20/10:42:48           80.234205      -100.51310    -0.027422992
2021-02-20/10:42:57           80.213159      -100.48791    -0.027415198
2021-02-20/10:43:06           80.192113      -100.46273    -0.027407404
2021-02-20/10:43:14           80.171067      -100.43754    -0.027399611
2021-02-20/10:43:23           80.150021      -100.41236    -0.027391817
2021-02-20/10:43:32           80.128976      -100.38718    -0.027384023
2021-02-20/10:43:40           80.107930      -100.36199    -0.027376229
2021-02-20/10:43:49           80.086885      -100.33681    -0.027368436
2021-02-20/10:43:58           80.065839      -100.31162    -0.027360642
2021-02-20/10:44:06           80.044794      -100.28644    -0.027352848
2021-02-20/10:44:15           80.023749      -100.26125    -0.027345054
2021-02-20/10:44:24           80.002704      -100.23606    -0.027337261
2021-02-20/10:44:32           79.981660      -100.21088    -0.027329467
2021-02-20/10:44:41           79.960615      -100.18569    -0.027321673
2021-02-20/10:44:49           79.939571      -100.16051    -0.027313879
2021-02-20/10:44:58           79.918526      -100.13532    -0.027306086
2021-02-20/10:45:07           79.897482      -100.11014    -0.027298292
2021-02-20/10:45:15           79.876438      -100.08495    -0.027290498
2021-02-20/10:45:24           79.855394      -100.05976    -0.027282704
2021-02-20/10:45:33           79.834350      -100.03458    -0.027274911
2021-02-20/10:45:41           79.813307      -100.00939    -0.027267117
2021-02-20/10:45:50           79.792263      -99.984205    -0.027259323
2021-02-20/10:45:59           79.771220      -99.959018    -0.027251529
2021-02-20/10:46:07           79.750177      -99.933831    -0.027243736
2021-02-20/10:46:16           79.729133      -99.908644    -0.027235942
2021-02-20/10:46:24           79.708090      -99.883457    -0.027228148
2021-02-20/10:46:33           79.687048      -99.858270    -0.027220354
2021-02-20/10:46:42           79.666005      -99.833083    -0.027212560
2021-02-20/10:46:50           79.644962      -99.807895    -0.027204767
2021-02-20/10:46:59           79.623920      -99.782708    -0.027196973
2021-02-20/10:47:08           79.602878      -99.757520    -0.027189179
2021-02-20/10:47:16           79.581836      -99.732332    -0.027181385
2021-02-20/10:47:25           79.560794      -99.707144    -0.027173592
2021-02-20/10:47:34           79.539752      -99.681956    -0.027165798
2021-02-20/10:47:42           79.518710      -99.656768    -0.027158004
2021-02-20/10:47:51           79.497668      -99.631580    -0.027150210
2021-02-20/10:48:00           79.476627      -99.606391    -0.027142416
2021-02-20/10:48:08           79.455586      -99.581203    -0.027134623
2021-02-20/10:48:17           79.434544      -99.556014    -0.027126829
2021-02-20/10:48:25           79.413503      -99.530825    -0.027119035
2021-02-20/10:48:34           79.392463      -99.505636    -0.027111241
2021-02-20/10:48:43           79.371422      -99.480447    -0.027103447
2021-02-20/10:48:51           79.350381      -99.455258    -0.027095654
2021-02-20/10:49:00           79.329341      -99.430069    -0.027087860
2021-02-20/10:49:09           79.308300      -99.404880    -0.027080066
2021-02-20/10:49:17           79.287260      -99.379690    -0.027072272
2021-02-20/10:49:26           79.266220      -99.354501    -0.027064478
2021-02-20/10:49:35           79.245180      -99.329311    -0.027056685
2021-02-20/10:49:43           79.224140      -99.304121    -0.027048891
2021-02-20/10:49:52           79.203100      -99.278931    -0.027041097
2021-02-20/10:50:00           79.182061      -99.253741    -0.027033303
2021-02-20/10:50:09           79.161022      -99.228551    -0.027025509
2021-02-20/10:50:18           79.139982      -99.203360    -0.027017715
2021-02-20/10:50:26           79.118943      -99.178170    -0.027009922
2021-02-20/10:50:35           79.097904      -99.152979    -0.027002128
2021-02-20/10:50:44           79.076865      -99.127789    -0.026994334
2021-02-20/10:50:52           79.055827      -99.102598    -0.026986540
2021-02-20/10:51:01           79.034788      -99.077407    -0.026978746
2021-02-20/10:51:10           79.013750      -99.052216    -0.026970952
2021-02-20/10:51:18           78.992711      -99.027024    -0.026963159
2021-02-20/10:51:27           78.971673      -99.001833    -0.026955365
2021-02-20/10:51:36           78.950635      -98.976642    -0.026947571
2021-02-20/10:51:44           78.929597      -98.951450    -0.026939777
2021-02-20/10:51:53           78.908559      -98.926258    -0.026931983
2021-02-20/10:52:01           78.887522      -98.901067    -0.026924189
2021-02-20/10:52:10           78.866484      -98.875875    -0.026916396
2021-02-20/10:52:19           78.845447      -98.850683    -0.026908602
2021-02-20/10:52:27           78.824410      -98.825491    -0.026900808
2021-02-20/10:52:36           78.803373      -98.800298    -0.026893014
2021-02-20/10:52:45           78.782336      -98.775106    -0.026885220
2021-02-20/10:52:53           78.761299      -98.749913    -0.026877426
2021-02-20/10:53:02           78.740262      -98.724721    -0.026869632
2021-02-20/10:53:11           78.719226      -98.699528    -0.026861839
2021-02-20/10:53:19           78.698189      -98.674335    -0.026854045
2021-02-20/10:53:28           78.677153      -98.649142    -0.026846251
2021-02-20/10:53:36           78.656117      -98.623949    -0.026838457
2021-02-20/10:53:45           78.635081      -98.598756    -0.026830663
2021-02-20/10:53:54           78.614045      -98.573562    -0.026822869
2021-02-20/10:54:02           78.593009      -98.548369    -0.026815075
2021-02-20/10:54:11           78.571974      -98.523175    -0.026807282
2021-02-20/10:54:20           78.550938      -98.497981    -0.026799488
2021-02-20/10:54:28           78.529903      -98.472787    -0.026791694
2021-02-20/10:54:37           78.508868      -98.447593    -0.026783900
2021-02-20/10:54:46           78.487833      -98.422399    -0.026776106
2021-02-20/10:54:54           78.466798      -98.397205    -0.026768312
2021-02-20/10:55:03           78.445763      -98.372011    -0.026760518
2021-02-20/10:55:12           78.424728      -98.346816    -0.026752724
2021-02-20/10:55:20           78.403694      -98.321622    -0.026744931
2021-02-20/10:55:29           78.382660      -98.296427    -0.026737137
2021-02-20/10:55:37           78.361625      -98.271232    -0.026729343
2021-02-20/10:55:46           78.340591      -98.246037    -0.026721549
2021-02-20/10:55:55           78.319557      -98.220842    -0.026713755
2021-02-20/10:56:03           78.298523      -98.195647    -0.026705961
2021-02-20/10:56:12           78.277490      -98.170452    -0.026698167
2021-02-20/10:56:21           78.256456      -98.145256    -0.026690373
2021-02-20/10:56:29           78.235423      -98.120061    -0.026682579
2021-02-20/10:56:38           78.214390      -98.094865    -0.026674785
2021-02-20/10:56:47           78.193356      -98.069669    -0.026666992
2021-02-20/10:56:55           78.172323      -98.044473    -0.026659198
2021-02-20/10:57:04           78.151291      -98.019277    -0.026651404
2021-02-20/10:57:12           78.130258      -97.994081    -0.026643610
2021-02-20/10:57:21           78.109225      -97.968885    -0.026635816
2021-02-20/10:57:30           78.088193      -97.943688    -0.026628022
2021-02-20/10:57:38           78.067161      -97.918492    -0.026620228
2021-02-20/10:57:47           78.046128      -97.893295    -0.026612434
2021-02-20/10:57:56           78.025096      -97.868098    -0.026604640
2021-02-20/10:58:04           78.004064      -97.842901    -0.026596846
2021-02-20/10:58:13           77.983033      -97.817704    -0.026589052
2021-02-20/10:58:22           77.962001      -97.792507    -0.026581259
2021-02-20/10:58:30           77.940970      -97.767310    -0.026573465
2021-02-20/10:58:39           77.919938      -97.742112    -0.026565671
2021-02-20/10:58:48           77.898907      -97.716915    -0.026557877
2021-02-20/10:58:56           77.877876      -97.691717    -0.026550083
2021-02-20/10:59:05           77.856845      -97.666520    -0.026542289
2021-02-20/10:59:13           77.835814      -97.641322    -0.026534495
2021-02-20/10:59:22           77.814784      -97.616124    -0.026526701
2021-02-20/10:59:31           77.793753      -97.590926    -0.026518907
2021-02-20/10:59:39           77.772723      -97.565727    -0.026511113
2021-02-20/10:59:48           77.751692      -97.540529    -0.026503319
2021-02-20/10:59:57           77.730662      -97.515330    -0.026495525
2021-02-20/11:00:05           77.709632      -97.490132    -0.026487731
2021-02-20/11:00:14           77.688602      -97.464933    -0.026479937
2021-02-20/11:00:23           77.667573      -97.439734    -0.026472143
2021-02-20/11:00:31           77.646543      -97.414535    -0.026464350
2021-02-20/11:00:40           77.625514      -97.389336    -0.026456556
2021-02-20/11:00:48           77.604484      -97.364137    -0.026448762
2021-02-20/11:00:57           77.583455      -97.338938    -0.026440968
2021-02-20/11:01:06           77.562426      -97.313738    -0.026433174
2021-02-20/11:01:14           77.541397      -97.288539    -0.026425380
2021-02-20/11:01:23           77.520368      -97.263339    -0.026417586
2021-02-20/11:01:32           77.499340      -97.238139    -0.026409792
2021-02-20/11:01:40           77.478311      -97.212939    -0.026401998
2021-02-20/11:01:49           77.457283      -97.187739    -0.026394204
2021-02-20/11:01:58           77.436255      -97.162539    -0.026386410
2021-02-20/11:02:06           77.415227      -97.137339    -0.026378616
2021-02-20/11:02:15           77.394199      -97.112138    -0.026370822
2021-02-20/11:02:24           77.373171      -97.086938    -0.026363028
2021-02-20/11:02:32           77.352143      -97.061737    -0.026355234
2021-02-20/11:02:41           77.331116      -97.036536    -0.026347440
2021-02-20/11:02:49           77.310088      -97.011335    -0.026339646
2021-02-20/11:02:58           77.289061      -96.986134    -0.026331852
2021-02-20/11:03:07           77.268034      -96.960933    -0.026324058
2021-02-20/11:03:15           77.247007      -96.935732    -0.026316264
2021-02-20/11:03:24           77.225980      -96.910530    -0.026308470
2021-02-20/11:03:33           77.204953      -96.885329    -0.026300676
2021-02-20/11:03:41           77.183927      -96.860127    -0.026292882
2021-02-20/11:03:50           77.162900      -96.834925    -0.026285088
2021-02-20/11:03:59           77.141874      -96.809724    -0.026277294
2021-02-20/11:04:07           77.120848      -96.784522    -0.026269500
2021-02-20/11:04:16           77.099822      -96.759319    -0.026261706
2021-02-20/11:04:24           77.078796      -96.734117    -0.026253912
2021-02-20/11:04:33           77.057770      -96.708915    -0.026246118
2021-02-20/11:04:42           77.036745      -96.683712    -0.026238324
2021-02-20/11:04:50           77.015719      -96.658510    -0.026230530
2021-02-20/11:04:59           76.994694      -96.633307    -0.026222736
2021-02-20/11:05:08           76.973669      -96.608104    -0.026214942
2021-02-20/11:05:16           76.952644      -96.582901    -0.026207148
2021-02-20/11:05:25           76.931619      -96.557698    -0.026199354
2021-02-20/11:05:34           76.910594      -96.532495    -0.026191560
2021-02-20/11:05:42           76.889569      -96.507291    -0.026183766
2021-02-20/11:05:51           76.868545      -96.482088    -0.026175972
2021-02-20/11:06:00           76.847520      -96.456884    -0.026168178
2021-02-20/11:06:08           76.826496      -96.431681    -0.026160384
2021-02-20/11:06:17           76.805472      -96.406477    -0.026152590
2021-02-20/11:06:25           76.784448      -96.381273    -0.026144796
2021-02-20/11:06:34           76.763424      -96.356069    -0.026137002
2021-02-20/11:06:43           76.742400      -96.330865    -0.026129208
2021-02-20/11:06:51           76.721377      -96.305660    -0.026121414
2021-02-20/11:07:00           76.700353      -96.280456    -0.026113620
2021-02-20/11:07:09           76.679330      -96.255251    -0.026105826
2021-02-20/11:07:17           76.658307      -96.230047    -0.026098032
2021-02-20/11:07:26           76.637284      -96.204842    -0.026090238
2021-02-20/11:07:35           76.616261      -96.179637    -0.026082444
2021-02-20/11:07:43           76.595238      -96.154432    -0.026074650
2021-02-20/11:07:52           76.574215      -96.129227    -0.026066856
2021-02-20/11:08:00           76.553193      -96.104021    -0.026059062
2021-02-20/11:08:09           76.532171      -96.078816    -0.026051268
2021-02-20/11:08:18           76.511148      -96.053610    -0.026043474
2021-02-20/11:08:26           76.490126      -96.028405    -0.026035680
2021-02-20/11:08:35           76.469104      -96.003199    -0.026027886
2021-02-20/11:08:44           76.448083      -95.977993    -0.026020092
2021-02-20/11:08:52           76.427061      -95.952787    -0.026012297
2021-02-20/11:09:01           76.406039      -95.927581    -0.026004503
2021-02-20/11:09:10           76.385018      -95.902375    -0.025996709
2021-02-20/11:09:18           76.363997      -95.877168    -0.025988915
2021-02-20/11:09:27           76.342976      -95.851962    -0.025981121
2021-02-20/11:09:36           76.321955      -95.826755    -0.025973327
2021-02-20/11:09:44           76.300934      -95.801548    -0.025965533
2021-02-20/11:09:53           76.279913      -95.776341    -0.025957739
2021-02-20/11:10:01           76.258892      -95.751134    -0.025949945
2021-02-20/11:10:10           76.237872      -95.725927    -0.025942151
2021-02-20/11:10:19           76.216852      -95.700720    -0.025934357
2021-02-20/11:10:27           76.195832      -95.675513    -0.025926563
2021-02-20/11:10:36           76.174811      -95.650305    -0.025918769
2021-02-20/11:10:45           76.153792      -95.625098    -0.025910975
2021-02-20/11:10:53           76.132772      -95.599890    -0.025903181
2021-02-20/11:11:02           76.111752      -95.574682    -0.025895386
2021-02-20/11:11:11           76.090733      -95.549474    -0.025887592
2021-02-20/11:11:19           76.069713      -95.524266    -0.025879798
2021-02-20/11:11:28           76.048694      -95.499058    -0.025872004
2021-02-20/11:11:36           76.027675      -95.473849    -0.025864210
2021-02-20/11:11:45           76.006656      -95.448641    -0.025856416
2021-02-20/11:11:54           75.985637      -95.423432    -0.025848622
2021-02-20/11:12:02           75.964619      -95.398224    -0.025840828
2021-02-20/11:12:11           75.943600      -95.373015    -0.025833034
2021-02-20/11:12:20           75.922582      -95.347806    -0.025825240
2021-02-20/11:12:28           75.901563      -95.322597    -0.025817446
2021-02-20/11:12:37           75.880545      -95.297388    -0.025809651
2021-02-20/11:12:46           75.859527      -95.272178    -0.025801857
2021-02-20/11:12:54           75.838509      -95.246969    -0.025794063
2021-02-20/11:13:03           75.817492      -95.221759    -0.025786269
2021-02-20/11:13:12           75.796474      -95.196550    -0.025778475
2021-02-20/11:13:20           75.775457      -95.171340    -0.025770681
2021-02-20/11:13:29           75.754439      -95.146130    -0.025762887
2021-02-20/11:13:37           75.733422      -95.120920    -0.025755093
2021-02-20/11:13:46           75.712405      -95.095710    -0.025747299
2021-02-20/11:13:55           75.691388      -95.070499    -0.025739504
2021-02-20/11:14:03           75.670372      -95.045289    -0.025731710
2021-02-20/11:14:12           75.649355      -95.020079    -0.025723916
2021-02-20/11:14:21           75.628338      -94.994868    -0.025716122
2021-02-20/11:14:29           75.607322      -94.969657    -0.025708328
2021-02-20/11:14:38           75.586306      -94.944446    -0.025700534
2021-02-20/11:14:47           75.565290      -94.919235    -0.025692740
2021-02-20/11:14:55           75.544274      -94.894024    -0.025684946
2021-02-20/11:15:04           75.523258      -94.868813    -0.025677151
2021-02-20/11:15:12           75.502242      -94.843601    -0.025669357
2021-02-20/11:15:21           75.481227      -94.818390    -0.025661563
2021-02-20/11:15:30           75.460211      -94.793178    -0.025653769
2021-02-20/11:15:38           75.439196      -94.767967    -0.025645975
2021-02-20/11:15:47           75.418181      -94.742755    -0.025638181
2021-02-20/11:15:56           75.397166      -94.717543    -0.025630387
2021-02-20/11:16:04           75.376151      -94.692331    -0.025622593
2021-02-20/11:16:13           75.355136      -94.667118    -0.025614798
2021-02-20/11:16:22           75.334122      -94.641906    -0.025607004
2021-02-20/11:16:30           75.313107      -94.616694    -0.025599210
2021-02-20/11:16:39           75.292093      -94.591481    -0.025591416
2021-02-20/11:16:48           75.271079      -94.566268    -0.025583622
2021-02-20/11:16:56           75.250065      -94.541055    -0.025575828
2021-02-20/11:17:05           75.229051      -94.515842    -0.025568033
2021-02-20/11:17:13           75.208037      -94.490629    -0.025560239
2021-02-20/11:17:22           75.187024      -94.465416    -0.025552445
2021-02-20/11:17:31           75.166010      -94.440203    -0.025544651
2021-02-20/11:17:39           75.144997      -94.414989    -0.025536857
2021-02-20/11:17:48           75.123983      -94.389776    -0.025529063
2021-02-20/11:17:57           75.102970      -94.364562    -0.025521268
2021-02-20/11:18:05           75.081957      -94.339348    -0.025513474
2021-02-20/11:18:14           75.060945      -94.314134    -0.025505680
2021-02-20/11:18:23           75.039932      -94.288920    -0.025497886
2021-02-20/11:18:31           75.018919      -94.263706    -0.025490092
2021-02-20/11:18:40           74.997907      -94.238492    -0.025482298
2021-02-20/11:18:48           74.976895      -94.213277    -0.025474503
2021-02-20/11:18:57           74.955883      -94.188063    -0.025466709
2021-02-20/11:19:06           74.934871      -94.162848    -0.025458915
2021-02-20/11:19:14           74.913859      -94.137633    -0.025451121
2021-02-20/11:19:23           74.892847      -94.112418    -0.025443327
2021-02-20/11:19:32           74.871835      -94.087203    -0.025435532
2021-02-20/11:19:40           74.850824      -94.061988    -0.025427738
2021-02-20/11:19:49           74.829813      -94.036773    -0.025419944
2021-02-20/11:19:58           74.808801      -94.011558    -0.025412150
2021-02-20/11:20:06           74.787790      -93.986342    -0.025404356
2021-02-20/11:20:15           74.766779      -93.961126    -0.025396561
2021-02-20/11:20:24           74.745769      -93.935911    -0.025388767
2021-02-20/11:20:32           74.724758      -93.910695    -0.025380973
2021-02-20/11:20:41           74.703748      -93.885479    -0.025373179
2021-02-20/11:20:49           74.682737      -93.860263    -0.025365385
2021-02-20/11:20:58           74.661727      -93.835046    -0.025357590
2021-02-20/11:21:07           74.640717      -93.809830    -0.025349796
2021-02-20/11:21:15           74.619707      -93.784613    -0.025342002
2021-02-20/11:21:24           74.598697      -93.759397    -0.025334208
2021-02-20/11:21:33           74.577687      -93.734180    -0.025326414
2021-02-20/11:21:41           74.556678      -93.708963    -0.025318619
2021-02-20/11:21:50           74.535668      -93.683746    -0.025310825
2021-02-20/11:21:59           74.514659      -93.658529    -0.025303031
2021-02-20/11:22:07           74.493650      -93.633312    -0.025295237
2021-02-20/11:22:16           74.472641      -93.608095    -0.025287443
2021-02-20/11:22:24           74.451632      -93.582877    -0.025279648
2021-02-20/11:22:33           74.430623      -93.557659    -0.025271854
2021-02-20/11:22:42           74.409615      -93.532442    -0.025264060
2021-02-20/11:22:50           74.388606      -93.507224    -0.025256266
2021-02-20/11:22:59           74.367598      -93.482006    -0.025248471
2021-02-20/11:23:08           74.346590      -93.456788    -0.025240677
2021-02-20/11:23:16           74.325582      -93.431570    -0.025232883
2021-02-20/11:23:25           74.304574      -93.406351    -0.025225089
2021-02-20/11:23:34           74.283566      -93.381133    -0.025217294
2021-02-20/11:23:42           74.262558      -93.355914    -0.025209500
2021-02-20/11:23:51           74.241551      -93.330696    -0.025201706
2021-02-20/11:24:00           74.220544      -93.305477    -0.025193912
2021-02-20/11:24:08           74.199536      -93.280258    -0.025186117
2021-02-20/11:24:17           74.178529      -93.255039    -0.025178323
2021-02-20/11:24:25           74.157522      -93.229820    -0.025170529
2021-02-20/11:24:34           74.136515      -93.204600    -0.025162735
2021-02-20/11:24:43           74.115509      -93.179381    -0.025154940
2021-02-20/11:24:51           74.094502      -93.154161    -0.025147146
2021-02-20/11:25:00           74.073496      -93.128942    -0.025139352
2021-02-20/11:25:09           74.052490      -93.103722    -0.025131558
2021-02-20/11:25:17           74.031483      -93.078502    -0.025123763
2021-02-20/11:25:26           74.010477      -93.053282    -0.025115969
2021-02-20/11:25:35           73.989471      -93.028062    -0.025108175
2021-02-20/11:25:43           73.968466      -93.002842    -0.025100381
2021-02-20/11:25:52           73.947460      -92.977621    -0.025092586
2021-02-20/11:26:00           73.926455      -92.952401    -0.025084792
2021-02-20/11:26:09           73.905449      -92.927180    -0.025076998
2021-02-20/11:26:18           73.884444      -92.901959    -0.025069203
2021-02-20/11:26:26           73.863439      -92.876738    -0.025061409
2021-02-20/11:26:35           73.842434      -92.851517    -0.025053615
2021-02-20/11:26:44           73.821429      -92.826296    -0.025045821
2021-02-20/11:26:52           73.800425      -92.801075    -0.025038026
2021-02-20/11:27:01           73.779420      -92.775854    -0.025030232
2021-02-20/11:27:10           73.758416      -92.750632    -0.025022438
2021-02-20/11:27:18           73.737412      -92.725410    -0.025014643
2021-02-20/11:27:27           73.716407      -92.700189    -0.025006849
2021-02-20/11:27:36           73.695403      -92.674967    -0.024999055
2021-02-20/11:27:44           73.674400      -92.649745    -0.024991261
2021-02-20/11:27:53           73.653396      -92.624523    -0.024983466
2021-02-20/11:28:01           73.632392      -92.599300    -0.024975672
2021-02-20/11:28:10           73.611389      -92.574078    -0.024967878
2021-02-20/11:28:19           73.590386      -92.548856    -0.024960083
2021-02-20/11:28:27           73.569383      -92.523633    -0.024952289
2021-02-20/11:28:36           73.548380      -92.498410    -0.024944495
2021-02-20/11:28:45           73.527377      -92.473188    -0.024936700
2021-02-20/11:28:53           73.506374      -92.447965    -0.024928906
2021-02-20/11:29:02           73.485371      -92.422741    -0.024921112
2021-02-20/11:29:11           73.464369      -92.397518    -0.024913317
2021-02-20/11:29:19           73.443366      -92.372295    -0.024905523
2021-02-20/11:29:28           73.422364      -92.347071    -0.024897729
2021-02-20/11:29:36           73.401362      -92.321848    -0.024889934
2021-02-20/11:29:45           73.380360      -92.296624    -0.024882140
2021-02-20/11:29:54           73.359358      -92.271400    -0.024874346
2021-02-20/11:30:02           73.338357      -92.246176    -0.024866551
2021-02-20/11:30:11           73.317355      -92.220952    -0.024858757
2021-02-20/11:30:20           73.296354      -92.195728    -0.024850963
2021-02-20/11:30:28           73.275353      -92.170504    -0.024843168
2021-02-20/11:30:37           73.254352      -92.145279    -0.024835374
2021-02-20/11:30:46           73.233351      -92.120055    -0.024827580
2021-02-20/11:30:54           73.212350      -92.094830    -0.024819785
2021-02-20/11:31:03           73.191349      -92.069605    -0.024811991
2021-02-20/11:31:12           73.170348      -92.044381    -0.024804197
2021-02-20/11:31:20           73.149348      -92.019156    -0.024796402
2021-02-20/11:31:29           73.128348      -91.993930    -0.024788608
2021-02-20/11:31:37           73.107348      -91.968705    -0.024780814
2021-02-20/11:31:46           73.086347      -91.943480    -0.024773019
2021-02-20/11:31:55           73.065348      -91.918254    -0.024765225
2021-02-20/11:32:03           73.044348      -91.893029    -0.024757431
2021-02-20/11:32:12           73.023348      -91.867803    -0.024749636
2021-02-20/11:32:21           73.002349      -91.842577    -0.024741842
2021-02-20/11:32:29           72.981349      -91.817351    -0.024734048
2021-02-20/11:32:38           72.960350      -91.792125    -0.024726253
2021-02-20/11:32:47           72.939351      -91.766898    -0.024718459
2021-02-20/11:32:55           72.918352      -91.741672    -0.024710664
2021-02-20/11:33:04           72.897353      -91.716446    -0.024702870
2021-02-20/11:33:12           72.876355      -91.691219    -0.024695076
2021-02-20/11:33:21           72.855356      -91.665992    -0.024687281
2021-02-20/11:33:30           72.834358      -91.640765    -0.024679487
2021-02-20/11:33:38           72.813359      -91.615538    -0.024671693
2021-02-20/11:33:47           72.792361      -91.590311    -0.024663898
2021-02-20/11:33:56           72.771363      -91.565084    -0.024656104
2021-02-20/11:34:04           72.750366      -91.539857    -0.024648309
2021-02-20/11:34:13           72.729368      -91.514629    -0.024640515
2021-02-20/11:34:22           72.708370      -91.489402    -0.024632721
2021-02-20/11:34:30           72.687373      -91.464174    -0.024624926
2021-02-20/11:34:39           72.666375      -91.438946    -0.024617132
2021-02-20/11:34:48           72.645378      -91.413718    -0.024609337
2021-02-20/11:34:56           72.624381      -91.388490    -0.024601543
2021-02-20/11:35:05           72.603384      -91.363262    -0.024593749
2021-02-20/11:35:13           72.582388      -91.338033    -0.024585954
2021-02-20/11:35:22           72.561391      -91.312805    -0.024578160
2021-02-20/11:35:31           72.540394      -91.287576    -0.024570366
2021-02-20/11:35:39           72.519398      -91.262348    -0.024562571
2021-02-20/11:35:48           72.498402      -91.237119    -0.024554777
2021-02-20/11:35:57           72.477406      -91.211890    -0.024546982
2021-02-20/11:36:05           72.456410      -91.186661    -0.024539188
2021-02-20/11:36:14           72.435414      -91.161432    -0.024531393
2021-02-20/11:36:23           72.414418      -91.136202    -0.024523599
2021-02-20/11:36:31           72.393423      -91.110973    -0.024515805
2021-02-20/11:36:40           72.372427      -91.085743    -0.024508010
2021-02-20/11:36:48           72.351432      -91.060514    -0.024500216
2021-02-20/11:36:57           72.330437      -91.035284    -0.024492421
2021-02-20/11:37:06           72.309442      -91.010054    -0.024484627
2021-02-20/11:37:14           72.288447      -90.984824    -0.024476833
2021-02-20/11:37:23           72.267452      -90.959594    -0.024469038
2021-02-20/11:37:32           72.246458      -90.934363    -0.024461244
2021-02-20/11:37:40           72.225463      -90.909133    -0.024453449
2021-02-20/11:37:49           72.204469      -90.883902    -0.024445655
2021-02-20/11:37:58           72.183475      -90.858672    -0.024437860
2021-02-20/11:38:06           72.162481      -90.833441    -0.024430066
2021-02-20/11:38:15           72.141487      -90.808210    -0.024422271
2021-02-20/11:38:24           72.120493      -90.782979    -0.024414477
2021-02-20/11:38:32           72.099499      -90.757748    -0.024406683
2021-02-20/11:38:41           72.078506      -90.732517    -0.024398888
2021-02-20/11:38:49           72.057513      -90.707285    -0.024391094
2021-02-20/11:38:58           72.036519      -90.682054    -0.024383299
2021-02-20/11:39:07           72.015526      -90.656822    -0.024375505
2021-02-20/11:39:15           71.994533      -90.631590    -0.024367710
2021-02-20/11:39:24           71.973540      -90.606359    -0.024359916
2021-02-20/11:39:33           71.952548      -90.581127    -0.024352121
2021-02-20/11:39:41           71.931555      -90.555894    -0.024344327
2021-02-20/11:39:50           71.910563      -90.530662    -0.024336533
2021-02-20/11:39:59           71.889570      -90.505430    -0.024328738
2021-02-20/11:40:07           71.868578      -90.480197    -0.024320944
2021-02-20/11:40:16           71.847586      -90.454965    -0.024313149
2021-02-20/11:40:24           71.826594      -90.429732    -0.024305355
2021-02-20/11:40:33           71.805603      -90.404499    -0.024297560
2021-02-20/11:40:42           71.784611      -90.379266    -0.024289766
2021-02-20/11:40:50           71.763620      -90.354033    -0.024281971
2021-02-20/11:40:59           71.742628      -90.328800    -0.024274177
2021-02-20/11:41:08           71.721637      -90.303566    -0.024266382
2021-02-20/11:41:16           71.700646      -90.278333    -0.024258588
2021-02-20/11:41:25           71.679655      -90.253099    -0.024250793
2021-02-20/11:41:34           71.658664      -90.227866    -0.024242999
2021-02-20/11:41:42           71.637674      -90.202632    -0.024235204
2021-02-20/11:41:51           71.616683      -90.177398    -0.024227410
2021-02-20/11:42:00           71.595693      -90.152164    -0.024219615
2021-02-20/11:42:08           71.574702      -90.126930    -0.024211821
2021-02-20/11:42:17           71.553712      -90.101695    -0.024204026
2021-02-20/11:42:25           71.532722      -90.076461    -0.024196232
2021-02-20/11:42:34           71.511733      -90.051226    -0.024188437
2021-02-20/11:42:43           71.490743      -90.025992    -0.024180643
2021-02-20/11:42:51           71.469753      -90.000757    -0.024172848
2021-02-20/11:43:00           71.448764      -89.975522    -0.024165054
2021-02-20/11:43:09           71.427775      -89.950287    -0.024157259
2021-02-20/11:43:17           71.406785      -89.925052    -0.024149465
2021-02-20/11:43:26           71.385796      -89.899816    -0.024141670
2021-02-20/11:43:35           71.364807      -89.874581    -0.024133876
2021-02-20/11:43:43           71.343819      -89.849345    -0.024126081
2021-02-20/11:43:52           71.322830      -89.824110    -0.024118287
2021-02-20/11:44:00           71.301842      -89.798874    -0.024110492
2021-02-20/11:44:09           71.280853      -89.773638    -0.024102698
2021-02-20/11:44:18           71.259865      -89.748402    -0.024094903
2021-02-20/11:44:26           71.238877      -89.723166    -0.024087109
2021-02-20/11:44:35           71.217889      -89.697930    -0.024079314
2021-02-20/11:44:44           71.196901      -89.672693    -0.024071520
2021-02-20/11:44:52           71.175914      -89.647457    -0.024063725
2021-02-20/11:45:01           71.154926      -89.622220    -0.024055931
2021-02-20/11:45:10           71.133939      -89.596983    -0.024048136
2021-02-20/11:45:18           71.112951      -89.571746    -0.024040342
2021-02-20/11:45:27           71.091964      -89.546509    -0.024032547
2021-02-20/11:45:36           71.070977      -89.521272    -0.024024753
2021-02-20/11:45:44           71.049990      -89.496035    -0.024016958
2021-02-20/11:45:53           71.029004      -89.470798    -0.024009164
2021-02-20/11:46:01           71.008017      -89.445560    -0.024001369
2021-02-20/11:46:10           70.987031      -89.420322    -0.023993574
2021-02-20/11:46:19           70.966044      -89.395085    -0.023985780
2021-02-20/11:46:27           70.945058      -89.369847    -0.023977985
2021-02-20/11:46:36           70.924072      -89.344609    -0.023970191
2021-02-20/11:46:45           70.903086      -89.319371    -0.023962396
2021-02-20/11:46:53           70.882100      -89.294132    -0.023954602
2021-02-20/11:47:02           70.861115      -89.268894    -0.023946807
2021-02-20/11:47:11           70.840129      -89.243656    -0.023939013
2021-02-20/11:47:19           70.819144      -89.218417    -0.023931218
2021-02-20/11:47:28           70.798159      -89.193178    -0.023923423
2021-02-20/11:47:36           70.777174      -89.167939    -0.023915629
2021-02-20/11:47:45           70.756189      -89.142700    -0.023907834
2021-02-20/11:47:54           70.735204      -89.117461    -0.023900040
2021-02-20/11:48:02           70.714219      -89.092222    -0.023892245
2021-02-20/11:48:11           70.693235      -89.066983    -0.023884451
2021-02-20/11:48:20           70.672250      -89.041743    -0.023876656
2021-02-20/11:48:28           70.651266      -89.016504    -0.023868861
2021-02-20/11:48:37           70.630282      -88.991264    -0.023861067
2021-02-20/11:48:46           70.609298      -88.966024    -0.023853272
2021-02-20/11:48:54           70.588314      -88.940784    -0.023845478
2021-02-20/11:49:03           70.567330      -88.915544    -0.023837683
2021-02-20/11:49:12           70.546346      -88.890304    -0.023829888
2021-02-20/11:49:20           70.525363      -88.865064    -0.023822094
2021-02-20/11:49:29           70.504380      -88.839823    -0.023814299
2021-02-20/11:49:37           70.483396      -88.814583    -0.023806505
2021-02-20/11:49:46           70.462413      -88.789342    -0.023798710
2021-02-20/11:49:55           70.441430      -88.764101    -0.023790916
2021-02-20/11:50:03           70.420448      -88.738860    -0.023783121
2021-02-20/11:50:12           70.399465      -88.713619    -0.023775326
2021-02-20/11:50:21           70.378483      -88.688378    -0.023767532
2021-02-20/11:50:29           70.357500      -88.663137    -0.023759737
2021-02-20/11:50:38           70.336518      -88.637895    -0.023751943
2021-02-20/11:50:47           70.315536      -88.612654    -0.023744148
2021-02-20/11:50:55           70.294554      -88.587412    -0.023736353
2021-02-20/11:51:04           70.273572      -88.562170    -0.023728559
2021-02-20/11:51:12           70.252590      -88.536928    -0.023720764
2021-02-20/11:51:21           70.231609      -88.511686    -0.023712969
2021-02-20/11:51:30           70.210627      -88.486444    -0.023705175
2021-02-20/11:51:38           70.189646      -88.461202    -0.023697380
2021-02-20/11:51:47           70.168665      -88.435960    -0.023689586
2021-02-20/11:51:56           70.147684      -88.410717    -0.023681791
2021-02-20/11:52:04           70.126703      -88.385474    -0.023673996
2021-02-20/11:52:13           70.105722      -88.360232    -0.023666202
2021-02-20/11:52:22           70.084742      -88.334989    -0.023658407
2021-02-20/11:52:30           70.063761      -88.309746    -0.023650612
2021-02-20/11:52:39           70.042781      -88.284503    -0.023642818
2021-02-20/11:52:48           70.021800      -88.259259    -0.023635023
2021-02-20/11:52:56           70.000820      -88.234016    -0.023627229
2021-02-20/11:53:05           69.979840      -88.208772    -0.023619434
2021-02-20/11:53:13           69.958861      -88.183529    -0.023611639
2021-02-20/11:53:22           69.937881      -88.158285    -0.023603845
2021-02-20/11:53:31           69.916901      -88.133041    -0.023596050
2021-02-20/11:53:39           69.895922      -88.107797    -0.023588255
2021-02-20/11:53:48           69.874943      -88.082553    -0.023580461
2021-02-20/11:53:57           69.853964      -88.057309    -0.023572666
2021-02-20/11:54:05           69.832985      -88.032064    -0.023564871
2021-02-20/11:54:14           69.812006      -88.006820    -0.023557077
2021-02-20/11:54:23           69.791027      -87.981575    -0.023549282
2021-02-20/11:54:31           69.770048      -87.956331    -0.023541487
2021-02-20/11:54:40           69.749070      -87.931086    -0.023533693
2021-02-20/11:54:48           69.728092      -87.905841    -0.023525898
2021-02-20/11:54:57           69.707114      -87.880596    -0.023518103
2021-02-20/11:55:06           69.686135      -87.855351    -0.023510309
2021-02-20/11:55:14           69.665158      -87.830105    -0.023502514
2021-02-20/11:55:23           69.644180      -87.804860    -0.023494719
2021-02-20/11:55:32           69.623202      -87.779614    -0.023486925
2021-02-20/11:55:40           69.602225      -87.754368    -0.023479130
2021-02-20/11:55:49           69.581247      -87.729123    -0.023471335
2021-02-20/11:55:58           69.560270      -87.703877    -0.023463541
2021-02-20/11:56:06           69.539293      -87.678631    -0.023455746
2021-02-20/11:56:15           69.518316      -87.653384    -0.023447951
2021-02-20/11:56:24           69.497339      -87.628138    -0.023440157
2021-02-20/11:56:32           69.476362      -87.602892    -0.023432362
2021-02-20/11:56:41           69.455386      -87.577645    -0.023424567
2021-02-20/11:56:49           69.434410      -87.552398    -0.023416772
2021-02-20/11:56:58           69.413433      -87.527152    -0.023408978
2021-02-20/11:57:07           69.392457      -87.501905    -0.023401183
2021-02-20/11:57:15           69.371481      -87.476658    -0.023393388
2021-02-20/11:57:24           69.350505      -87.451410    -0.023385594
2021-02-20/11:57:33           69.329529      -87.426163    -0.023377799
2021-02-20/11:57:41           69.308554      -87.400916    -0.023370004
2021-02-20/11:57:50           69.287578      -87.375668    -0.023362210
2021-02-20/11:57:59           69.266603      -87.350420    -0.023354415
2021-02-20/11:58:07           69.245628      -87.325173    -0.023346620
2021-02-20/11:58:16           69.224653      -87.299925    -0.023338825
2021-02-20/11:58:24           69.203678      -87.274677    -0.023331031
2021-02-20/11:58:33           69.182703      -87.249429    -0.023323236
2021-02-20/11:58:42           69.161728      -87.224180    -0.023315441
2021-02-20/11:58:50           69.140754      -87.198932    -0.023307646
2021-02-20/11:58:59           69.119779      -87.173683    -0.023299852
2021-02-20/11:59:08           69.098805      -87.148435    -0.023292057
2021-02-20/11:59:16           69.077831      -87.123186    -0.023284262
2021-02-20/11:59:25           69.056857      -87.097937    -0.023276468
2021-02-20/11:59:34           69.035883      -87.072688    -0.023268673
2021-02-20/11:59:42           69.014910      -87.047439    -0.023260878
2021-02-20/11:59:51           68.993936      -87.022190    -0.023253083
2021-02-20/12:00:00           68.972963      -86.996940    -0.023245289
2021-02-20/12:00:08           68.951989      -86.971691    -0.023237494
2021-02-20/12:00:17           68.931016      -86.946441    -0.023229699
2021-02-20/12:00:25           68.910043      -86.921191    -0.023221904
2021-02-20/12:00:34           68.889070      -86.895941    -0.023214110
2021-02-20/12:00:43           68.868097      -86.870691    -0.023206315
2021-02-20/12:00:51           68.847125      -86.845441    -0.023198520
2021-02-20/12:01:00           68.826152      -86.820191    -0.023190725
2021-02-20/12:01:09           68.805180      -86.794941    -0.023182931
2021-02-20/12:01:17           68.784208      -86.769690    -0.023175136
2021-02-20/12:01:26           68.763236      -86.744440    -0.023167341
2021-02-20/12:01:35           68.742264      -86.719189    -0.023159546
2021-02-20/12:01:43           68.721292      -86.693938    -0.023151752
2021-02-20/12:01:52           68.700320      -86.668687    -0.023143957
2021-02-20/12:02:00           68.679349      -86.643436    -0.023136162
2021-02-20/12:02:09           68.658377      -86.618185    -0.023128367
2021-02-20/12:02:18           68.637406      -86.592933    -0.023120572
2021-02-20/12:02:26           68.616435      -86.567682    -0.023112778
2021-02-20/12:02:35           68.595464      -86.542430    -0.023104983
2021-02-20/12:02:44           68.574493      -86.517178    -0.023097188
2021-02-20/12:02:52           68.553522      -86.491927    -0.023089393
2021-02-20/12:03:01           68.532552      -86.466675    -0.023081599
2021-02-20/12:03:10           68.511581      -86.441423    -0.023073804
2021-02-20/12:03:18           68.490611      -86.416170    -0.023066009
2021-02-20/12:03:27           68.469641      -86.390918    -0.023058214
2021-02-20/12:03:36           68.448671      -86.365666    -0.023050419
2021-02-20/12:03:44           68.427701      -86.340413    -0.023042625
2021-02-20/12:03:53           68.406731      -86.315160    -0.023034830
2021-02-20/12:04:01           68.385761      -86.289907    -0.023027035
2021-02-20/12:04:10           68.364792      -86.264655    -0.023019240
2021-02-20/12:04:19           68.343822      -86.239401    -0.023011445
2021-02-20/12:04:27           68.322853      -86.214148    -0.023003651
2021-02-20/12:04:36           68.301884      -86.188895    -0.022995856
2021-02-20/12:04:45           68.280915      -86.163642    -0.022988061
2021-02-20/12:04:53           68.259946      -86.138388    -0.022980266
2021-02-20/12:05:02           68.238977      -86.113134    -0.022972471
2021-02-20/12:05:11           68.218009      -86.087880    -0.022964677
2021-02-20/12:05:19           68.197040      -86.062627    -0.022956882
2021-02-20/12:05:28           68.176072      -86.037372    -0.022949087
2021-02-20/12:05:36           68.155104      -86.012118    -0.022941292
2021-02-20/12:05:45           68.134136      -85.986864    -0.022933497
2021-02-20/12:05:54           68.113168      -85.961610    -0.022925702
2021-02-20/12:06:02           68.092200      -85.936355    -0.022917908
2021-02-20/12:06:11           68.071233      -85.911100    -0.022910113
2021-02-20/12:06:20           68.050265      -85.885846    -0.022902318
2021-02-20/12:06:28           68.029298      -85.860591    -0.022894523
2021-02-20/12:06:37           68.008331      -85.835336    -0.022886728
2021-02-20/12:06:46           67.987364      -85.810080    -0.022878933
2021-02-20/12:06:54           67.966397      -85.784825    -0.022871139
2021-02-20/12:07:03           67.945430      -85.759570    -0.022863344
2021-02-20/12:07:12           67.924463      -85.734314    -0.022855549
2021-02-20/12:07:20           67.903497      -85.709059    -0.022847754
2021-02-20/12:07:29           67.882530      -85.683803    -0.022839959
2021-02-20/12:07:37           67.861564      -85.658547    -0.022832164
2021-02-20/12:07:46           67.840598      -85.633291    -0.022824369
2021-02-20/12:07:55           67.819632      -85.608035    -0.022816575
2021-02-20/12:08:03           67.798666      -85.582779    -0.022808780
2021-02-20/12:08:12           67.777700      -85.557522    -0.022800985
2021-02-20/12:08:21           67.756735      -85.532266    -0.022793190
2021-02-20/12:08:29           67.735769      -85.507009    -0.022785395
2021-02-20/12:08:38           67.714804      -85.481752    -0.022777600
2021-02-20/12:08:47           67.693839      -85.456495    -0.022769805
2021-02-20/12:08:55           67.672874      -85.431238    -0.022762010
2021-02-20/12:09:04           67.651909      -85.405981    -0.022754216
2021-02-20/12:09:12           67.630944      -85.380724    -0.022746421
2021-02-20/12:09:21           67.609979      -85.355467    -0.022738626
2021-02-20/12:09:30           67.589015      -85.330209    -0.022730831
2021-02-20/12:09:38           67.568050      -85.304952    -0.022723036
2021-02-20/12:09:47           67.547086      -85.279694    -0.022715241
2021-02-20/12:09:56           67.526122      -85.254436    -0.022707446
2021-02-20/12:10:04           67.505158      -85.229178    -0.022699651
2021-02-20/12:10:13           67.484194      -85.203920    -0.022691857
2021-02-20/12:10:22           67.463230      -85.178662    -0.022684062
2021-02-20/12:10:30           67.442267      -85.153403    -0.022676267
2021-02-20/12:10:39           67.421303      -85.128145    -0.022668472
2021-02-20/12:10:48           67.400340      -85.102886    -0.022660677
2021-02-20/12:10:56           67.379377      -85.077627    -0.022652882
2021-02-20/12:11:05           67.358414      -85.052369    -0.022645087
2021-02-20/12:11:13           67.337451      -85.027110    -0.022637292
2021-02-20/12:11:22           67.316488      -85.001851    -0.022629497
2021-02-20/12:11:31           67.295526      -84.976591    -0.022621702
2021-02-20/12:11:39           67.274563      -84.951332    -0.022613907
2021-02-20/12:11:48           67.253601      -84.926073    -0.022606113
2021-02-20/12:11:57           67.232639      -84.900813    -0.022598318
2021-02-20/12:12:05           67.211677      -84.875553    -0.022590523
2021-02-20/12:12:14           67.190715      -84.850293    -0.022582728
2021-02-20/12:12:23           67.169753      -84.825033    -0.022574933
2021-02-20/12:12:31           67.148791      -84.799773    -0.022567138
2021-02-20/12:12:40           67.127830      -84.774513    -0.022559343
2021-02-20/12:12:48           67.106868      -84.749253    -0.022551548
2021-02-20/12:12:57           67.085907      -84.723992    -0.022543753
2021-02-20/12:13:06           67.064946      -84.698732    -0.022535958
2021-02-20/12:13:14           67.043985      -84.673471    -0.022528163
2021-02-20/12:13:23           67.023024      -84.648210    -0.022520368
2021-02-20/12:13:32           67.002063      -84.622949    -0.022512573
2021-02-20/12:13:40           66.981103      -84.597688    -0.022504778
2021-02-20/12:13:49           66.960142      -84.572427    -0.022496984
2021-02-20/12:13:58           66.939182      -84.547166    -0.022489189
2021-02-20/12:14:06           66.918222      -84.521904    -0.022481394
2021-02-20/12:14:15           66.897262      -84.496643    -0.022473599
2021-02-20/12:14:24           66.876302      -84.471381    -0.022465804
2021-02-20/12:14:32           66.855342      -84.446119    -0.022458009
2021-02-20/12:14:41           66.834382      -84.420858    -0.022450214
2021-02-20/12:14:49           66.813423      -84.395595    -0.022442419
2021-02-20/12:14:58           66.792463      -84.370333    -0.022434624
2021-02-20/12:15:07           66.771504      -84.345071    -0.022426829
2021-02-20/12:15:15           66.750545      -84.319809    -0.022419034
2021-02-20/12:15:24           66.729586      -84.294546    -0.022411239
2021-02-20/12:15:33           66.708627      -84.269283    -0.022403444
2021-02-20/12:15:41           66.687668      -84.244021    -0.022395649
2021-02-20/12:15:50           66.666710      -84.218758    -0.022387854
2021-02-20/12:15:59           66.645751      -84.193495    -0.022380059
2021-02-20/12:16:07           66.624793      -84.168232    -0.022372264
2021-02-20/12:16:16           66.603835      -84.142968    -0.022364469
2021-02-20/12:16:24           66.582877      -84.117705    -0.022356674
2021-02-20/12:16:33           66.561919      -84.092441    -0.022348879
2021-02-20/12:16:42           66.540961      -84.067178    -0.022341084
2021-02-20/12:16:50           66.520004      -84.041914    -0.022333289
2021-02-20/12:16:59           66.499046      -84.016650    -0.022325494
2021-02-20/12:17:08           66.478089      -83.991386    -0.022317699
2021-02-20/12:17:16           66.457132      -83.966122    -0.022309904
2021-02-20/12:17:25           66.436175      -83.940858    -0.022302109
2021-02-20/12:17:34           66.415218      -83.915593    -0.022294314
2021-02-20/12:17:42           66.394261      -83.890329    -0.022286519
2021-02-20/12:17:51           66.373304      -83.865064    -0.022278724
2021-02-20/12:18:00           66.352348      -83.839799    -0.022270929
2021-02-20/12:18:08           66.331391      -83.814535    -0.022263134
2021-02-20/12:18:17           66.310435      -83.789270    -0.022255339
2021-02-20/12:18:25           66.289479      -83.764004    -0.022247544
2021-02-20/12:18:34           66.268523      -83.738739    -0.022239749
2021-02-20/12:18:43           66.247567      -83.713474    -0.022231954
2021-02-20/12:18:51           66.226611      -83.688208    -0.022224159
2021-02-20/12:19:00           66.205656      -83.662943    -0.022216364
2021-02-20/12:19:09           66.184700      -83.637677    -0.022208569
2021-02-20/12:19:17           66.163745      -83.612411    -0.022200774
2021-02-20/12:19:26           66.142790      -83.587145    -0.022192979
2021-02-20/12:19:35           66.121835      -83.561879    -0.022185184
2021-02-20/12:19:43           66.100880      -83.536613    -0.022177389
2021-02-20/12:19:52           66.079925      -83.511346    -0.022169594
2021-02-20/12:20:00           66.058970      -83.486080    -0.022161799
2021-02-20/12:20:09           66.038016      -83.460813    -0.022154004
2021-02-20/12:20:18           66.017061      -83.435547    -0.022146209
2021-02-20/12:20:26           65.996107      -83.410280    -0.022138414
2021-02-20/12:20:35           65.975153      -83.385013    -0.022130618
2021-02-20/12:20:44           65.954199      -83.359746    -0.022122823
2021-02-20/12:20:52           65.933245      -83.334479    -0.022115028
2021-02-20/12:21:01           65.912291      -83.309211    -0.022107233
2021-02-20/12:21:10           65.891338      -83.283944    -0.022099438
2021-02-20/12:21:18           65.870384      -83.258676    -0.022091643
2021-02-20/12:21:27           65.849431      -83.233408    -0.022083848
2021-02-20/12:21:36           65.828478      -83.208141    -0.022076053
2021-02-20/12:21:44           65.807525      -83.182873    -0.022068258
2021-02-20/12:21:53           65.786572      -83.157605    -0.022060463
2021-02-20/12:22:01           65.765619      -83.132336    -0.022052668
2021-02-20/12:22:10           65.744667      -83.107068    -0.022044873
2021-02-20/12:22:19           65.723714      -83.081800    -0.022037078
2021-02-20/12:22:27           65.702762      -83.056531    -0.022029283
2021-02-20/12:22:36           65.681809      -83.031262    -0.022021488
2021-02-20/12:22:45           65.660857      -83.005994    -0.022013692
2021-02-20/12:22:53           65.639905      -82.980725    -0.022005897
2021-02-20/12:23:02           65.618954      -82.955456    -0.021998102
2021-02-20/12:23:11           65.598002      -82.930186    -0.021990307
2021-02-20/12:23:19           65.577050      -82.904917    -0.021982512
2021-02-20/12:23:28           65.556099      -82.879648    -0.021974717
2021-02-20/12:23:36           65.535148      -82.854378    -0.021966922
2021-02-20/12:23:45           65.514197      -82.829108    -0.021959127
2021-02-20/12:23:54           65.493245      -82.803839    -0.021951332
2021-02-20/12:24:02           65.472295      -82.778569    -0.021943537
2021-02-20/12:24:11           65.451344      -82.753299    -0.021935741
2021-02-20/12:24:20           65.430393      -82.728028    -0.021927946
2021-02-20/12:24:28           65.409443      -82.702758    -0.021920151
2021-02-20/12:24:37           65.388492      -82.677488    -0.021912356
2021-02-20/12:24:46           65.367542      -82.652217    -0.021904561
2021-02-20/12:24:54           65.346592      -82.626947    -0.021896766
2021-02-20/12:25:03           65.325642      -82.601676    -0.021888971
2021-02-20/12:25:12           65.304692      -82.576405    -0.021881176
2021-02-20/12:25:20           65.283743      -82.551134    -0.021873381
2021-02-20/12:25:29           65.262793      -82.525863    -0.021865585
2021-02-20/12:25:37           65.241844      -82.500591    -0.021857790
2021-02-20/12:25:46           65.220895      -82.475320    -0.021849995
2021-02-20/12:25:55           65.199945      -82.450048    -0.021842200
2021-02-20/12:26:03           65.178996      -82.424777    -0.021834405
2021-02-20/12:26:12           65.158048      -82.399505    -0.021826610
2021-02-20/12:26:21           65.137099      -82.374233    -0.021818815
2021-02-20/12:26:29           65.116150      -82.348961    -0.021811019
2021-02-20/12:26:38           65.095202      -82.323689    -0.021803224
2021-02-20/12:26:47           65.074254      -82.298417    -0.021795429
2021-02-20/12:26:55           65.053305      -82.273144    -0.021787634
2021-02-20/12:27:04           65.032357      -82.247872    -0.021779839
2021-02-20/12:27:12           65.011409      -82.222599    -0.021772044
2021-02-20/12:27:21           64.990462      -82.197326    -0.021764249
2021-02-20/12:27:30           64.969514      -82.172053    -0.021756453
2021-02-20/12:27:38           64.948567      -82.146780    -0.021748658
2021-02-20/12:27:47           64.927619      -82.121507    -0.021740863
2021-02-20/12:27:56           64.906672      -82.096234    -0.021733068
2021-02-20/12:28:04           64.885725      -82.070961    -0.021725273
2021-02-20/12:28:13           64.864778      -82.045687    -0.021717478
2021-02-20/12:28:22           64.843831      -82.020414    -0.021709682
2021-02-20/12:28:30           64.822884      -81.995140    -0.021701887
2021-02-20/12:28:39           64.801938      -81.969866    -0.021694092
2021-02-20/12:28:48           64.780991      -81.944592    -0.021686297
2021-02-20/12:28:56           64.760045      -81.919318    -0.021678502
2021-02-20/12:29:05           64.739099      -81.894044    -0.021670706
2021-02-20/12:29:13           64.718153      -81.868769    -0.021662911
2021-02-20/12:29:22           64.697207      -81.843495    -0.021655116
2021-02-20/12:29:31           64.676261      -81.818220    -0.021647321
2021-02-20/12:29:39           64.655316      -81.792945    -0.021639526
2021-02-20/12:29:48           64.634370      -81.767670    -0.021631731
2021-02-20/12:29:57           64.613425      -81.742395    -0.021623935
2021-02-20/12:30:05           64.592479      -81.717120    -0.021616140
2021-02-20/12:30:14           64.571534      -81.691845    -0.021608345
2021-02-20/12:30:23           64.550589      -81.666570    -0.021600550
2021-02-20/12:30:31           64.529645      -81.641294    -0.021592754
2021-02-20/12:30:40           64.508700      -81.616019    -0.021584959
2021-02-20/12:30:48           64.487755      -81.590743    -0.021577164
2021-02-20/12:30:57           64.466811      -81.565467    -0.021569369
2021-02-20/12:31:06           64.445867      -81.540191    -0.021561574
2021-02-20/12:31:14           64.424923      -81.514915    -0.021553778
2021-02-20/12:31:23           64.403979      -81.489639    -0.021545983
2021-02-20/12:31:32           64.383035      -81.464363    -0.021538188
2021-02-20/12:31:40           64.362091      -81.439086    -0.021530393
2021-02-20/12:31:49           64.341147      -81.413809    -0.021522598
2021-02-20/12:31:58           64.320204      -81.388533    -0.021514802
2021-02-20/12:32:06           64.299261      -81.363256    -0.021507007
2021-02-20/12:32:15           64.278317      -81.337979    -0.021499212
2021-02-20/12:32:24           64.257374      -81.312702    -0.021491417
2021-02-20/12:32:32           64.236431      -81.287425    -0.021483621
2021-02-20/12:32:41           64.215489      -81.262147    -0.021475826
2021-02-20/12:32:49           64.194546      -81.236870    -0.021468031
2021-02-20/12:32:58           64.173603      -81.211592    -0.021460236
2021-02-20/12:33:07           64.152661      -81.186315    -0.021452440
2021-02-20/12:33:15           64.131719      -81.161037    -0.021444645
2021-02-20/12:33:24           64.110777      -81.135759    -0.021436850
2021-02-20/12:33:33           64.089835      -81.110481    -0.021429055
2021-02-20/12:33:41           64.068893      -81.085203    -0.021421259
2021-02-20/12:33:50           64.047951      -81.059924    -0.021413464
2021-02-20/12:33:59           64.027010      -81.034646    -0.021405669
2021-02-20/12:34:07           64.006068      -81.009367    -0.021397874
2021-02-20/12:34:16           63.985127      -80.984089    -0.021390078
2021-02-20/12:34:24           63.964186      -80.958810    -0.021382283
2021-02-20/12:34:33           63.943245      -80.933531    -0.021374488
2021-02-20/12:34:42           63.922304      -80.908252    -0.021366692
2021-02-20/12:34:50           63.901363      -80.882973    -0.021358897
2021-02-20/12:34:59           63.880422      -80.857693    -0.021351102
2021-02-20/12:35:08           63.859482      -80.832414    -0.021343307
2021-02-20/12:35:16           63.838541      -80.807134    -0.021335511
2021-02-20/12:35:25           63.817601      -80.781855    -0.021327716
2021-02-20/12:35:34           63.796661      -80.756575    -0.021319921
2021-02-20/12:35:42           63.775721      -80.731295    -0.021312125
2021-02-20/12:35:51           63.754781      -80.706015    -0.021304330
2021-02-20/12:36:00           63.733841      -80.680735    -0.021296535
2021-02-20/12:36:08           63.712902      -80.655454    -0.021288740
2021-02-20/12:36:17           63.691963      -80.630174    -0.021280944
2021-02-20/12:36:25           63.671023      -80.604893    -0.021273149
2021-02-20/12:36:34           63.650084      -80.579613    -0.021265354
2021-02-20/12:36:43           63.629145      -80.554332    -0.021257558
2021-02-20/12:36:51           63.608206      -80.529051    -0.021249763
2021-02-20/12:37:00           63.587267      -80.503770    -0.021241968
2021-02-20/12:37:09           63.566329      -80.478489    -0.021234172
2021-02-20/12:37:17           63.545390      -80.453207    -0.021226377
2021-02-20/12:37:26           63.524452      -80.427926    -0.021218582
2021-02-20/12:37:35           63.503514      -80.402644    -0.021210786
2021-02-20/12:37:43           63.482576      -80.377363    -0.021202991
2021-02-20/12:37:52           63.461638      -80.352081    -0.021195196
2021-02-20/12:38:00           63.440700      -80.326799    -0.021187400
2021-02-20/12:38:09           63.419762      -80.301517    -0.021179605
2021-02-20/12:38:18           63.398825      -80.276235    -0.021171810
2021-02-20/12:38:26           63.377887      -80.250953    -0.021164014
2021-02-20/12:38:35           63.356950      -80.225670    -0.021156219
2021-02-20/12:38:44           63.336013      -80.200388    -0.021148424
2021-02-20/12:38:52           63.315076      -80.175105    -0.021140628
2021-02-20/12:39:01           63.294139      -80.149822    -0.021132833
2021-02-20/12:39:10           63.273202      -80.124539    -0.021125038
2021-02-20/12:39:18           63.252266      -80.099256    -0.021117242
2021-02-20/12:39:27           63.231329      -80.073973    -0.021109447
2021-02-20/12:39:36           63.210393      -80.048690    -0.021101652
2021-02-20/12:39:44           63.189457      -80.023407    -0.021093856
2021-02-20/12:39:53           63.168520      -79.998123    -0.021086061
2021-02-20/12:40:01           63.147585      -79.972839    -0.021078266
2021-02-20/12:40:10           63.126649      -79.947556    -0.021070470
2021-02-20/12:40:19           63.105713      -79.922272    -0.021062675
2021-02-20/12:40:27           63.084778      -79.896988    -0.021054879
2021-02-20/12:40:36           63.063842      -79.871704    -0.021047084
2021-02-20/12:40:45           63.042907      -79.846419    -0.021039289
2021-02-20/12:40:53           63.021972      -79.821135    -0.021031493
2021-02-20/12:41:02           63.001037      -79.795851    -0.021023698
2021-02-20/12:41:11           62.980102      -79.770566    -0.021015903
2021-02-20/12:41:19           62.959167      -79.745281    -0.021008107
2021-02-20/12:41:28           62.938233      -79.719996    -0.021000312
2021-02-20/12:41:36           62.917298      -79.694711    -0.020992516
2021-02-20/12:41:45           62.896364      -79.669426    -0.020984721
2021-02-20/12:41:54           62.875430      -79.644141    -0.020976926
2021-02-20/12:42:02           62.854496      -79.618856    -0.020969130
2021-02-20/12:42:11           62.833562      -79.593570    -0.020961335
2021-02-20/12:42:20           62.812628      -79.568284    -0.020953539
2021-02-20/12:42:28           62.791694      -79.542999    -0.020945744
2021-02-20/12:42:37           62.770761      -79.517713    -0.020937949
2021-02-20/12:42:46           62.749827      -79.492427    -0.020930153
2021-02-20/12:42:54           62.728894      -79.467141    -0.020922358
2021-02-20/12:43:03           62.707961      -79.441854    -0.020914562
2021-02-20/12:43:12           62.687028      -79.416568    -0.020906767
2021-02-20/12:43:20           62.666095      -79.391282    -0.020898972
2021-02-20/12:43:29           62.645162      -79.365995    -0.020891176
2021-02-20/12:43:37           62.624230      -79.340708    -0.020883381
2021-02-20/12:43:46           62.603297      -79.315421    -0.020875585
2021-02-20/12:43:55           62.582365      -79.290134    -0.020867790
2021-02-20/12:44:03           62.561433      -79.264847    -0.020859994
2021-02-20/12:44:12           62.540501      -79.239560    -0.020852199
2021-02-20/12:44:21           62.519569      -79.214273    -0.020844404
2021-02-20/12:44:29           62.498637      -79.188985    -0.020836608
2021-02-20/12:44:38           62.477706      -79.163698    -0.020828813
2021-02-20/12:44:47           62.456774      -79.138410    -0.020821017
2021-02-20/12:44:55           62.435843      -79.113122    -0.020813222
2021-02-20/12:45:04           62.414912      -79.087834    -0.020805426
2021-02-20/12:45:12           62.393980      -79.062546    -0.020797631
2021-02-20/12:45:21           62.373049      -79.037258    -0.020789835
2021-02-20/12:45:30           62.352119      -79.011969    -0.020782040
2021-02-20/12:45:38           62.331188      -78.986681    -0.020774244
2021-02-20/12:45:47           62.310257      -78.961392    -0.020766449
2021-02-20/12:45:56           62.289327      -78.936104    -0.020758654
2021-02-20/12:46:04           62.268397      -78.910815    -0.020750858
2021-02-20/12:46:13           62.247467      -78.885526    -0.020743063
2021-02-20/12:46:22           62.226536      -78.860237    -0.020735267
2021-02-20/12:46:30           62.205607      -78.834948    -0.020727472
2021-02-20/12:46:39           62.184677      -78.809658    -0.020719676
2021-02-20/12:46:48           62.163747      -78.784369    -0.020711881
2021-02-20/12:46:56           62.142818      -78.759079    -0.020704085
2021-02-20/12:47:05           62.121888      -78.733789    -0.020696290
2021-02-20/12:47:13           62.100959      -78.708500    -0.020688494
2021-02-20/12:47:22           62.080030      -78.683210    -0.020680699
2021-02-20/12:47:31           62.059101      -78.657920    -0.020672903
2021-02-20/12:47:39           62.038172      -78.632629    -0.020665108
2021-02-20/12:47:48           62.017244      -78.607339    -0.020657312
2021-02-20/12:47:57           61.996315      -78.582049    -0.020649517
2021-02-20/12:48:05           61.975387      -78.556758    -0.020641721
2021-02-20/12:48:14           61.954458      -78.531467    -0.020633926
2021-02-20/12:48:23           61.933530      -78.506176    -0.020626130
2021-02-20/12:48:31           61.912602      -78.480886    -0.020618335
2021-02-20/12:48:40           61.891674      -78.455594    -0.020610539
2021-02-20/12:48:48           61.870747      -78.430303    -0.020602744
2021-02-20/12:48:57           61.849819      -78.405012    -0.020594948
2021-02-20/12:49:06           61.828892      -78.379720    -0.020587153
2021-02-20/12:49:14           61.807964      -78.354429    -0.020579357
2021-02-20/12:49:23           61.787037      -78.329137    -0.020571562
2021-02-20/12:49:32           61.766110      -78.303845    -0.020563766
2021-02-20/12:49:40           61.745183      -78.278553    -0.020555971
2021-02-20/12:49:49           61.724256      -78.253261    -0.020548175
2021-02-20/12:49:58           61.703330      -78.227969    -0.020540380
2021-02-20/12:50:06           61.682403      -78.202677    -0.020532584
2021-02-20/12:50:15           61.661477      -78.177384    -0.020524788
2021-02-20/12:50:24           61.640550      -78.152092    -0.020516993
2021-02-20/12:50:32           61.619624      -78.126799    -0.020509197
2021-02-20/12:50:41           61.598698      -78.101506    -0.020501402
2021-02-20/12:50:49           61.577772      -78.076213    -0.020493606
2021-02-20/12:50:58           61.556847      -78.050920    -0.020485811
2021-02-20/12:51:07           61.535921      -78.025627    -0.020478015
2021-02-20/12:51:15           61.514996      -78.000334    -0.020470220
2021-02-20/12:51:24           61.494070      -77.975040    -0.020462424
2021-02-20/12:51:33           61.473145      -77.949747    -0.020454629
2021-02-20/12:51:41           61.452220      -77.924453    -0.020446833
2021-02-20/12:51:50           61.431295      -77.899159    -0.020439037
2021-02-20/12:51:59           61.410370      -77.873865    -0.020431242
2021-02-20/12:52:07           61.389446      -77.848548    -0.020429468
2021-02-20/12:52:16           61.368521      -77.823254    -0.020421673
2021-02-20/12:52:24           61.347597      -77.797960    -0.020413877
2021-02-20/12:52:33           61.326673      -77.772665    -0.020406082
2021-02-20/12:52:42           61.305748      -77.747371    -0.020398286
2021-02-20/12:52:50           61.284824      -77.722076    -0.020390490
2021-02-20/12:52:59           61.263901      -77.696781    -0.020382695
2021-02-20/12:53:08           61.242977      -77.671486    -0.020374899
2021-02-20/12:53:16           61.222053      -77.646191    -0.020367104
2021-02-20/12:53:25           61.201130      -77.620896    -0.020359308
2021-02-20/12:53:34           61.180207      -77.595601    -0.020351512
2021-02-20/12:53:42           61.159283      -77.570305    -0.020343717
2021-02-20/12:53:51           61.138360      -77.545010    -0.020335921
2021-02-20/12:54:00           61.117437      -77.519714    -0.020328126
2021-02-20/12:54:08           61.096515      -77.494418    -0.020320330
2021-02-20/12:54:17           61.075592      -77.469123    -0.020312534
2021-02-20/12:54:25           61.054669      -77.443827    -0.020304739
2021-02-20/12:54:34           61.033747      -77.418530    -0.020296943
2021-02-20/12:54:43           61.012825      -77.393234    -0.020289147
2021-02-20/12:54:51           60.991903      -77.367938    -0.020281352
2021-02-20/12:55:00           60.970981      -77.342641    -0.020273556
2021-02-20/12:55:09           60.950059      -77.317344    -0.020265760
2021-02-20/12:55:17           60.929137      -77.292048    -0.020257965
2021-02-20/12:55:26           60.908216      -77.266751    -0.020250169
2021-02-20/12:55:35           60.887294      -77.241454    -0.020242373
2021-02-20/12:55:43           60.866373      -77.216157    -0.020234578
2021-02-20/12:55:52           60.845452      -77.190859    -0.020226782
2021-02-20/12:56:00           60.824531      -77.165562    -0.020218987
2021-02-20/12:56:09           60.803610      -77.140264    -0.020211191
2021-02-20/12:56:18           60.782689      -77.114967    -0.020203395
2021-02-20/12:56:26           60.761768      -77.089669    -0.020195600
2021-02-20/12:56:35           60.740848      -77.064371    -0.020187804
2021-02-20/12:56:44           60.719927      -77.039073    -0.020180008
2021-02-20/12:56:52           60.699007      -77.013775    -0.020172213
2021-02-20/12:57:01           60.678087      -76.988477    -0.020164417
2021-02-20/12:57:10           60.657167      -76.963178    -0.020156621
2021-02-20/12:57:18           60.636247      -76.937880    -0.020148825
2021-02-20/12:57:27           60.615328      -76.912581    -0.020141030
2021-02-20/12:57:36           60.594408      -76.887282    -0.020133234
2021-02-20/12:57:44           60.573489      -76.861983    -0.020125438
2021-02-20/12:57:53           60.552569      -76.836684    -0.020117643
2021-02-20/12:58:01           60.531650      -76.811385    -0.020109847
2021-02-20/12:58:10           60.510731      -76.786086    -0.020102051
2021-02-20/12:58:19           60.489812      -76.760786    -0.020094256
2021-02-20/12:58:27           60.468893      -76.735487    -0.020086460
2021-02-20/12:58:36           60.447975      -76.710187    -0.020078664
2021-02-20/12:58:45           60.427056      -76.684887    -0.020070868
2021-02-20/12:58:53           60.406138      -76.659588    -0.020063073
2021-02-20/12:59:02           60.385220      -76.634288    -0.020055277
2021-02-20/12:59:11           60.364302      -76.608987    -0.020047481
2021-02-20/12:59:19           60.343384      -76.583687    -0.020039686
2021-02-20/12:59:28           60.322466      -76.558387    -0.020031890
2021-02-20/12:59:36           60.301548      -76.533086    -0.020024094
2021-02-20/12:59:45           60.280631      -76.507786    -0.020016298
2021-02-20/12:59:54           60.259713      -76.482485    -0.020008503
2021-02-20/13:00:02           60.238796      -76.457184    -0.020000707
2021-02-20/13:00:11           60.217879      -76.431883    -0.019992911
2021-02-20/13:00:20           60.196962      -76.406582    -0.019985116
2021-02-20/13:00:28           60.176045      -76.381281    -0.019977320
2021-02-20/13:00:37           60.155128      -76.355979    -0.019969524
2021-02-20/13:00:46           60.134211      -76.330678    -0.019961728
2021-02-20/13:00:54           60.113295      -76.305376    -0.019953933
2021-02-20/13:01:03           60.092379      -76.280074    -0.019946137
2021-02-20/13:01:12           60.071462      -76.254772    -0.019938341
2021-02-20/13:01:20           60.050546      -76.229470    -0.019930545
2021-02-20/13:01:29           60.029630      -76.204168    -0.019922750
2021-02-20/13:01:37           60.008715      -76.178866    -0.019914954
2021-02-20/13:01:46           59.987799      -76.153564    -0.019907158
2021-02-20/13:01:55           59.966883      -76.128261    -0.019899362
2021-02-20/13:02:03           59.945968      -76.102958    -0.019891566
2021-02-20/13:02:12           59.925053      -76.077656    -0.019883771
2021-02-20/13:02:21           59.904137      -76.052353    -0.019875975
2021-02-20/13:02:29           59.883222      -76.027050    -0.019868179
2021-02-20/13:02:38           59.862308      -76.001747    -0.019860383
2021-02-20/13:02:47           59.841393      -75.976443    -0.019852588
2021-02-20/13:02:55           59.820478      -75.951140    -0.019844792
2021-02-20/13:03:04           59.799564      -75.925836    -0.019836996
2021-02-20/13:03:12           59.778649      -75.900533    -0.019829200
2021-02-20/13:03:21           59.757735      -75.875229    -0.019821404
2021-02-20/13:03:30           59.736821      -75.849925    -0.019813609
2021-02-20/13:03:38           59.715907      -75.824621    -0.019805813
2021-02-20/13:03:47           59.694993      -75.799317    -0.019798017
2021-02-20/13:03:56           59.674080      -75.774013    -0.019790221
2021-02-20/13:04:04           59.653166      -75.748708    -0.019782425
2021-02-20/13:04:13           59.632253      -75.723404    -0.019774630
2021-02-20/13:04:22           59.611339      -75.698099    -0.019766834
2021-02-20/13:04:30           59.590426      -75.672794    -0.019759038
2021-02-20/13:04:39           59.569513      -75.647490    -0.019751242
2021-02-20/13:04:48           59.548600      -75.622185    -0.019743446
2021-02-20/13:04:56           59.527688      -75.596879    -0.019735651
2021-02-20/13:05:05           59.506775      -75.571574    -0.019727855
2021-02-20/13:05:13           59.485863      -75.546269    -0.019720059
2021-02-20/13:05:22           59.464950      -75.520963    -0.019712263
2021-02-20/13:05:31           59.444038      -75.495658    -0.019704467
2021-02-20/13:05:39           59.423126      -75.470352    -0.019696671
2021-02-20/13:05:48           59.402214      -75.445046    -0.019688876
2021-02-20/13:05:57           59.381302      -75.419740    -0.019681080
2021-02-20/13:06:05           59.360391      -75.394434    -0.019673284
2021-02-20/13:06:14           59.339479      -75.369128    -0.019665488
2021-02-20/13:06:23           59.318568      -75.343821    -0.019657692
2021-02-20/13:06:31           59.297656      -75.318515    -0.019649896
2021-02-20/13:06:40           59.276745      -75.293208    -0.019642101
2021-02-20/13:06:48           59.255834      -75.267901    -0.019634305
2021-02-20/13:06:57           59.234923      -75.242595    -0.019626509
2021-02-20/13:07:06           59.214013      -75.217288    -0.019618713
2021-02-20/13:07:14           59.193102      -75.191980    -0.019610917
2021-02-20/13:07:23           59.172192      -75.166673    -0.019603121
2021-02-20/13:07:32           59.151281      -75.141366    -0.019595325
2021-02-20/13:07:40           59.130371      -75.116058    -0.019587530
2021-02-20/13:07:49           59.109461      -75.090751    -0.019579734
2021-02-20/13:07:58           59.088551      -75.065443    -0.019571938
2021-02-20/13:08:06           59.067641      -75.040135    -0.019564142
2021-02-20/13:08:15           59.046731      -75.014827    -0.019556346
2021-02-20/13:08:24           59.025822      -74.989519    -0.019548550
2021-02-20/13:08:32           59.004913      -74.964211    -0.019540754
2021-02-20/13:08:41           58.984003      -74.938902    -0.019532958
2021-02-20/13:08:49           58.963094      -74.913594    -0.019525162
2021-02-20/13:08:58           58.942185      -74.888285    -0.019517367
2021-02-20/13:09:07           58.921276      -74.862977    -0.019509571
2021-02-20/13:09:15           58.900368      -74.837668    -0.019501775
2021-02-20/13:09:24           58.879459      -74.812359    -0.019493979
2021-02-20/13:09:33           58.858550      -74.787050    -0.019486183
2021-02-20/13:09:41           58.837642      -74.761740    -0.019478387
2021-02-20/13:09:50           58.816734      -74.736431    -0.019470591
2021-02-20/13:09:59           58.795826      -74.711121    -0.019462795
2021-02-20/13:10:07           58.774918      -74.685812    -0.019454999
2021-02-20/13:10:16           58.754010      -74.660502    -0.019447203
2021-02-20/13:10:24           58.733102      -74.635192    -0.019439407
2021-02-20/13:10:33           58.712195      -74.609882    -0.019431612
2021-02-20/13:10:42           58.691288      -74.584572    -0.019423816
2021-02-20/13:10:50           58.670380      -74.559262    -0.019416020
2021-02-20/13:10:59           58.649473      -74.533951    -0.019408224
2021-02-20/13:11:08           58.628566      -74.508641    -0.019400428
2021-02-20/13:11:16           58.607659      -74.483330    -0.019392632
2021-02-20/13:11:25           58.586753      -74.458020    -0.019384836
2021-02-20/13:11:34           58.565846      -74.432709    -0.019377040
2021-02-20/13:11:42           58.544940      -74.407398    -0.019369244
2021-02-20/13:11:51           58.524033      -74.382087    -0.019361448
2021-02-20/13:12:00           58.503127      -74.356775    -0.019353652
2021-02-20/13:12:08           58.482221      -74.331464    -0.019345856
2021-02-20/13:12:17           58.461315      -74.306153    -0.019338060
2021-02-20/13:12:25           58.440409      -74.280841    -0.019330264
2021-02-20/13:12:34           58.419504      -74.255529    -0.019322468
2021-02-20/13:12:43           58.398598      -74.230217    -0.019314672
2021-02-20/13:12:51           58.377693      -74.204905    -0.019306876
2021-02-20/13:13:00           58.356787      -74.179593    -0.019299080
2021-02-20/13:13:09           58.335882      -74.154281    -0.019291284
2021-02-20/13:13:17           58.314977      -74.128969    -0.019283488
2021-02-20/13:13:26           58.294072      -74.103656    -0.019275693
2021-02-20/13:13:35           58.273168      -74.078343    -0.019267897
2021-02-20/13:13:43           58.252263      -74.053031    -0.019260101
2021-02-20/13:13:52           58.231359      -74.027718    -0.019252305
2021-02-20/13:14:00           58.210454      -74.002405    -0.019244509
2021-02-20/13:14:09           58.189550      -73.977092    -0.019236713
2021-02-20/13:14:18           58.168646      -73.951778    -0.019228917
2021-02-20/13:14:26           58.147742      -73.926465    -0.019221121
2021-02-20/13:14:35           58.126838      -73.901152    -0.019213325
2021-02-20/13:14:44           58.105935      -73.875838    -0.019205529
2021-02-20/13:14:52           58.085031      -73.850524    -0.019197733
2021-02-20/13:15:01           58.064128      -73.825210    -0.019189937
2021-02-20/13:15:10           58.043224      -73.799896    -0.019182141
2021-02-20/13:15:18           58.022321      -73.774582    -0.019174345
2021-02-20/13:15:27           58.001418      -73.749268    -0.019166549
2021-02-20/13:15:36           57.980515      -73.723954    -0.019158753
2021-02-20/13:15:44           57.959613      -73.698639    -0.019150956
2021-02-20/13:15:53           57.938710      -73.673325    -0.019143160
2021-02-20/13:16:01           57.917808      -73.648010    -0.019135364
2021-02-20/13:16:10           57.896905      -73.622695    -0.019127568
2021-02-20/13:16:19           57.876003      -73.597380    -0.019119772
2021-02-20/13:16:27           57.855101      -73.572065    -0.019111976
2021-02-20/13:16:36           57.834199      -73.546750    -0.019104180
2021-02-20/13:16:45           57.813297      -73.521434    -0.019096384
2021-02-20/13:16:53           57.792396      -73.496119    -0.019088588
2021-02-20/13:17:02           57.771494      -73.470803    -0.019080792
2021-02-20/13:17:11           57.750593      -73.445487    -0.019072996
2021-02-20/13:17:19           57.729691      -73.420171    -0.019065200
2021-02-20/13:17:28           57.708790      -73.394855    -0.019057404
2021-02-20/13:17:36           57.687889      -73.369539    -0.019049608
2021-02-20/13:17:45           57.666988      -73.344223    -0.019041812
2021-02-20/13:17:54           57.646088      -73.318907    -0.019034016
2021-02-20/13:18:02           57.625187      -73.293590    -0.019026220
2021-02-20/13:18:11           57.604287      -73.268274    -0.019018424
2021-02-20/13:18:20           57.583386      -73.242957    -0.019010628
2021-02-20/13:18:28           57.562486      -73.217640    -0.019002832
2021-02-20/13:18:37           57.541586      -73.192323    -0.018995035
2021-02-20/13:18:46           57.520686      -73.167006    -0.018987239
2021-02-20/13:18:54           57.499786      -73.141689    -0.018979443
2021-02-20/13:19:03           57.478887      -73.116371    -0.018971647
2021-02-20/13:19:12           57.457987      -73.091054    -0.018963851
2021-02-20/13:19:20           57.437088      -73.065736    -0.018956055
2021-02-20/13:19:29           57.416188      -73.040418    -0.018948259
2021-02-20/13:19:37           57.395289      -73.015100    -0.018940463
2021-02-20/13:19:46           57.374390      -72.989782    -0.018932667
[truncated: 6,125,794 more chars]
