# Supplementary material for: Closed magnetic topology in the Venusian magnetotail and ion escape at Venus
Source: Nat Commun. 2024 Jul 18;15:6065. doi: 10.1038/s41467-024-50480-0 (PMC11258336; doi:10.1038/s41467-024-50480-0)
Supplement: Supplementary file 3 — Source Data [file 41467_2024_50480_MOESM3_ESM.zip › datafiles/Fig2.txt]

Panel        1:  psp_swp_spe_af0_L3_EFLUX_VS_ENERGY
Time               Y=       1793.95      1443.31      1160.97      934.177      751.215      604.437      486.200      391.406      314.450      253.293      203.857      163.596      131.998      106.006      85.1105      68.8019      55.0415      44.3390              35.6750      28.5400      22.9340      18.3472      14.7797      12.2314         9.68         7.64         6.12         5.10         4.08         3.06         2.55         2.04
2021-02-20/19:39:13          219481.      85883.5      0.00000      99944.1      174784.  1.02874e+06  2.88082e+06  1.43011e+06  5.69602e+06  7.10025e+06  8.51731e+06  1.78785e+07  2.26213e+07  3.16302e+07  4.59462e+07  6.05934e+07  9.77377e+07  1.43305e+08         173846000.00 199981000.00 201132000.00 163753000.00 132646000.00 122107000.00  78522800.00  56239700.00  46896900.00  64496200.00  75043700.00  75740000.00  48801100.00  36312200.00
2021-02-20/19:39:14          226440.      130169.      56468.4      0.00000      212881.      590920.  1.50567e+06  2.86698e+06  4.50701e+06  8.81424e+06  1.29136e+07  1.56399e+07  1.80392e+07  3.02372e+07  3.58476e+07  6.33083e+07  1.01177e+08  1.39520e+08         162700000.00 211970000.00 202369000.00 181462000.00 161137000.00 124954000.00  71537700.00  54895900.00  46343300.00  53050600.00  73145500.00  67029000.00  49623000.00  35725200.00
2021-02-20/19:39:15          0.00000      112937.      144327.      69286.4      230855.      799760.  1.60692e+06  5.72207e+06  4.80762e+06  1.18420e+07  1.12758e+07  1.74638e+07  1.98224e+07  3.02499e+07  3.18627e+07  5.81709e+07  8.66772e+07  1.34563e+08         180970000.00 174375000.00 180854000.00 169390000.00 150017000.00 123387000.00  71857900.00  51978100.00  42546800.00  59365000.00  76541300.00  69246100.00  51914600.00  33600700.00
2021-02-20/19:39:16          0.00000      350407.      0.00000      679319.      701242.      333884.  1.19531e+06  3.98076e+06  4.83537e+06  6.74354e+06  1.50684e+07  1.35504e+07  2.10920e+07  2.57555e+07  4.30469e+07  6.91091e+07  1.00774e+08  1.44973e+08         157729000.00 182749000.00 196813000.00 176809000.00 153766000.00 107270000.00  69180000.00  47961200.00  48958900.00  65272400.00  77463100.00  68317900.00  55774100.00  33605600.00
2021-02-20/19:39:17          220518.      679319.      112937.      754611.      518821.  1.59269e+06      981749.  2.24484e+06  3.92595e+06  8.31376e+06  1.20080e+07  1.76131e+07  2.18264e+07  2.78985e+07  3.87341e+07  5.29206e+07  1.12360e+08  1.33667e+08         148697000.00 187604000.00 179108000.00 184392000.00 131381000.00 109204000.00  70161100.00  47436200.00  46531200.00  62820500.00  81064200.00  70159700.00  49691300.00  34670400.00
2021-02-20/19:39:18          0.00000      0.00000      0.00000      142352.  1.17147e+06  1.31624e+06  1.15570e+06  2.74488e+06  5.59503e+06  8.20791e+06  1.02437e+07  1.35978e+07  1.88317e+07  2.68372e+07  4.53078e+07  6.30744e+07  9.90630e+07  1.47320e+08         175207000.00 175602000.00 198083000.00 169718000.00 145753000.00 118367000.00  76412200.00  53430200.00  46547500.00  59036000.00  71718500.00  68949300.00  51452100.00  32959400.00
2021-02-20/19:39:18          112937.      56468.4      112937.      106544.      150082.  1.74247e+06  2.08959e+06  2.00937e+06  7.65043e+06  8.81232e+06  1.28898e+07  1.53799e+07  1.97468e+07  2.99064e+07  3.64371e+07  6.16639e+07  1.01835e+08  1.53954e+08         180009000.00 170231000.00 199741000.00 181792000.00 143594000.00 119303000.00  79294000.00  54350300.00  45136800.00  61394800.00  75951800.00  69026900.00  47127900.00  34340900.00
2021-02-20/19:39:19          156413.      0.00000      113221.      668208.      339377.      174784.  2.37256e+06  3.73924e+06  7.51559e+06  9.15630e+06  1.09392e+07  1.53631e+07  2.28620e+07  2.41543e+07  3.78471e+07  6.13687e+07  1.00254e+08  1.32422e+08         160828000.00 185647000.00 193002000.00 168305000.00 133545000.00 122981000.00  70967900.00  49449800.00  51182900.00  55982300.00  74012500.00  71837900.00  47877400.00  36162600.00
2021-02-20/19:39:20          142352.      451235.      56468.4      182507.      310076.      204015.      817374.  4.57341e+06  6.84035e+06  8.27041e+06  9.81786e+06  1.44612e+07  1.84882e+07  2.99929e+07  3.98669e+07  5.62149e+07  1.14562e+08  1.39753e+08         143990000.00 173298000.00 158292000.00 183106000.00 131718000.00 119150000.00  69575800.00  48651100.00  46718700.00  63958100.00  70737600.00  70352400.00  44857000.00  30189000.00
2021-02-20/19:39:21          254824.      602330.      495055.      273301.      317811.      332527.  1.71853e+06  2.13638e+06  5.73527e+06  7.51265e+06  8.76150e+06  1.85138e+07  2.06368e+07  2.58187e+07  3.67575e+07  6.79034e+07  9.10651e+07  1.59784e+08         171158000.00 189428000.00 178105000.00 160354000.00 141813000.00 113884000.00  67720100.00  52827200.00  49382300.00  61195900.00  73356600.00  66045200.00  47742000.00  34501000.00
2021-02-20/19:39:22          0.00000      293479.      99944.1      954330.      217393.      383670.      707125.  3.56762e+06  4.07823e+06  4.96093e+06  9.83378e+06  1.79968e+07  2.01613e+07  2.72405e+07  3.90285e+07  7.27983e+07  1.04377e+08  1.46684e+08         160646000.00 182607000.00 175290000.00 160918000.00 154753000.00 124198000.00  73721500.00  54270800.00  48573400.00  64190600.00  74261400.00  68987800.00  45632700.00  32028300.00
2021-02-20/19:39:23          68239.8      0.00000      56468.4      0.00000      659959.      791609.      924180.  2.73865e+06  4.67279e+06  7.66134e+06  1.09278e+07  1.30255e+07  2.10434e+07  2.38758e+07  4.41151e+07  6.20433e+07  1.02134e+08  1.42697e+08         145761000.00 201411000.00 189768000.00 167619000.00 150536000.00 114682000.00  75642900.00  51371800.00  48662200.00  61871500.00  72863300.00  67290800.00  51509400.00  36085100.00
2021-02-20/19:39:24          516330.      112937.      56468.4      0.00000  1.25055e+06      481235.  1.53240e+06  1.96037e+06  5.29347e+06  1.21857e+07  1.07995e+07  1.46478e+07  2.12186e+07  2.74444e+07  4.48966e+07  5.86678e+07  9.35498e+07  1.55774e+08         173297000.00 195770000.00 199208000.00 168034000.00 148037000.00 114492000.00  70957800.00  51037600.00  48780000.00  61113700.00  74370200.00  65782700.00  44576600.00  34114000.00
2021-02-20/19:39:25          995678.      118864.      154123.      56468.4      0.00000      288380.  1.13680e+06  2.83634e+06  4.57703e+06  6.71103e+06  1.13776e+07  1.12345e+07  1.94212e+07  3.45368e+07  4.23068e+07  5.98693e+07  1.13953e+08  1.39068e+08         184107000.00 190830000.00 202523000.00 188129000.00 153168000.00 116865000.00  74154300.00  49692000.00  52423500.00  64536400.00  69939200.00  64941300.00  50205300.00  33154700.00
2021-02-20/19:39:25          590519.      56468.4      0.00000      989005.      566606.  1.45991e+06  1.00627e+06  2.04918e+06  4.42374e+06  7.37833e+06  1.17473e+07  1.79310e+07  1.90446e+07  2.48645e+07  3.49621e+07  7.68598e+07  9.89359e+07  1.38018e+08         179536000.00 198860000.00 187201000.00 194928000.00 144754000.00 121825000.00  74003300.00  51593300.00  49372200.00  66672000.00  77548800.00  69953900.00  46210900.00  36384700.00
2021-02-20/19:39:26          106544.      156696.      56468.4      56752.2      253362.      436014.      955808.  2.73258e+06  6.61994e+06  8.58183e+06  1.10269e+07  1.91792e+07  1.67180e+07  3.03672e+07  3.84635e+07  6.12451e+07  9.11456e+07  1.46667e+08         179791000.00 194051000.00 196338000.00 198825000.00 149245000.00 123838000.00  77165600.00  56698400.00  53939600.00  59658400.00  75806100.00  71658500.00  47738900.00  31890700.00
2021-02-20/19:39:27          753736.      755139.      593316.      325818.      295956.  1.03833e+06      991567.  3.48562e+06  4.95109e+06  5.95692e+06  1.25498e+07  1.41611e+07  1.67269e+07  3.06104e+07  3.87682e+07  5.56308e+07  9.74296e+07  1.41125e+08         169188000.00 176910000.00 187801000.00 170401000.00 168160000.00 126370000.00  73303400.00  47590700.00  48892800.00  71132100.00  72513400.00  65019800.00  53060200.00  33636900.00
2021-02-20/19:39:28          0.00000      204874.      0.00000      182223.      440936.      436478.  2.62947e+06  2.99680e+06  5.95342e+06  8.92065e+06  1.16156e+07  1.55367e+07  1.98774e+07  2.46848e+07  4.12658e+07  5.77264e+07  9.91354e+07  1.42272e+08         162344000.00 172324000.00 184453000.00 178547000.00 141587000.00 120162000.00  67646500.00  55623100.00  53053800.00  67303900.00  76933100.00  63014000.00  46040900.00  33856700.00
2021-02-20/19:39:29          0.00000      0.00000      123278.      0.00000      131682.      741800.  1.87521e+06  3.76019e+06  5.26685e+06  7.50494e+06  1.27380e+07  1.93240e+07  2.13141e+07  2.89541e+07  3.93657e+07  5.55574e+07  8.80815e+07  1.39569e+08         150305000.00 191032000.00 186837000.00 161155000.00 149897000.00 114738000.00  74674200.00  53084300.00  53480200.00  66796300.00  79733200.00  65249600.00  53770100.00  36588800.00
2021-02-20/19:39:30          590519.      112937.      60882.4      212881.      0.00000  1.54931e+06      812565.  1.91251e+06  4.29815e+06  7.74521e+06  1.23065e+07  1.86684e+07  1.84602e+07  2.94135e+07  4.46814e+07  6.21398e+07  9.21397e+07  1.45784e+08         162773000.00 184254000.00 172240000.00 175449000.00 151535000.00 122405000.00  69132900.00  58786700.00  51251700.00  70306200.00  74348700.00  64148000.00  51788800.00  34292500.00
2021-02-20/19:39:31          258698.      0.00000      146818.      192428.      743539.      559754.  1.09097e+06  1.82330e+06  3.39606e+06  5.96721e+06  1.26700e+07  1.24834e+07  2.75305e+07  2.33496e+07  3.40859e+07  6.77956e+07  9.25474e+07  1.32450e+08         177280000.00 168756000.00 197318000.00 179464000.00 146871000.00 112062000.00  64093300.00  51985100.00  51139000.00  67359400.00  70209800.00  67325800.00  44416500.00  37563000.00
2021-02-20/19:39:32          0.00000      489459.      106544.      69286.4  1.58220e+06      717542.  1.98494e+06  2.59437e+06  4.53976e+06  4.84661e+06  1.51139e+07  1.74716e+07  2.05277e+07  3.25658e+07  4.27460e+07  5.92465e+07  8.83585e+07  1.32501e+08         189532000.00 201762000.00 178595000.00 166545000.00 149470000.00 131129000.00  60754900.00  56413900.00  53809300.00  67706000.00  71781100.00  71012500.00  49565900.00  32607100.00
2021-02-20/19:39:32          319425.      90349.5      679319.      225409.      358326.      574102.  3.68563e+06  2.70891e+06  3.33270e+06  8.53055e+06  1.08561e+07  1.63012e+07  2.04020e+07  2.60609e+07  4.30875e+07  6.03989e+07  9.11773e+07  1.33622e+08         168216000.00 186609000.00 185199000.00 201448000.00 142765000.00 116196000.00  69445500.00  50570500.00  45462000.00  70153000.00  73606900.00  64275300.00  45471100.00  34419700.00
2021-02-20/19:39:33          0.00000      0.00000      138573.      238692.      503448.      586957.  1.87680e+06  4.12435e+06  2.90022e+06  9.08577e+06  6.10012e+06  1.68279e+07  2.59633e+07  2.82675e+07  3.67307e+07  5.66728e+07  1.08894e+08  1.44503e+08         173199000.00 198491000.00 210413000.00 179831000.00 140763000.00 137783000.00  65837800.00  50407500.00  47749400.00  66654200.00  71211500.00  62506700.00  54059800.00  35618400.00
2021-02-20/19:39:34          748606.      0.00000      371355.      181177.      614951.  1.03695e+06      735279.  5.02498e+06  4.64946e+06  8.39554e+06  1.14416e+07  1.60651e+07  2.17545e+07  2.59019e+07  4.58467e+07  6.60920e+07  1.08673e+08  1.33365e+08         157254000.00 195018000.00 172745000.00 192366000.00 161542000.00 110246000.00  75293700.00  54836800.00  47076900.00  65363000.00  76833200.00  62363800.00  49149100.00  32044600.00
2021-02-20/19:39:35          131760.      453843.      0.00000      56468.4      373049.  2.15578e+06  3.33079e+06  6.28579e+06  3.20691e+06  8.84903e+06  1.40431e+07  1.68134e+07  1.66763e+07  2.89901e+07  3.86051e+07  6.49855e+07  8.85603e+07  1.45181e+08         180258000.00 186308000.00 194940000.00 179871000.00 143193000.00 117674000.00  69025500.00  53991400.00  52445100.00  64865400.00  82409400.00  68403900.00  50622800.00  31987600.00
2021-02-20/19:39:36          0.00000      684466.  1.45367e+06      112937.  1.44182e+06      600183.  1.73273e+06  2.34286e+06  4.82352e+06  1.04496e+07  9.68839e+06  1.66150e+07  2.05875e+07  2.94440e+07  4.06423e+07  6.29998e+07  9.60975e+07  1.31147e+08         148818000.00 182437000.00 192175000.00 166673000.00 158161000.00 109026000.00  74485700.00  59005300.00  49988200.00  69156000.00  73495000.00  64708300.00  50205800.00  37172300.00
2021-02-20/19:39:37          90349.5      225874.      199008.      0.00000      295956.      259755.  2.44766e+06  2.11305e+06  3.89945e+06  7.60550e+06  1.26132e+07  1.53222e+07  1.90139e+07  3.04393e+07  3.89546e+07  6.56901e+07  1.11109e+08  1.43182e+08         163943000.00 197598000.00 185554000.00 182858000.00 153376000.00 119112000.00  70254400.00  48954800.00  50099100.00  65139600.00  66464800.00  63031200.00  44307400.00  35091800.00
2021-02-20/19:39:38          60882.4      138573.      0.00000      146818.      0.00000      314120.  1.30788e+06  3.35415e+06  5.19362e+06  8.15634e+06  1.13262e+07  1.44678e+07  2.29399e+07  3.17038e+07  3.85098e+07  6.21929e+07  9.33360e+07  1.43482e+08         181476000.00 199529000.00 187730000.00 187470000.00 163296000.00 118304000.00  63541500.00  62046400.00  44595300.00  69375400.00  76888700.00  68324900.00  49487000.00  31416800.00
2021-02-20/19:39:39          156413.      0.00000      69286.4      313032.      932599.  1.00395e+06      781075.  3.56519e+06  2.61194e+06  6.76213e+06  1.07852e+07  2.16980e+07  1.89113e+07  2.50786e+07  3.55133e+07  5.99730e+07  1.00799e+08  1.28922e+08         184067000.00 186216000.00 173198000.00 173208000.00 164683000.00 126313000.00  76104800.00  56862600.00  50377400.00  68155100.00  71462200.00  67882800.00  49032300.00  34159800.00
2021-02-20/19:39:39          169405.      56468.4      112937.      56468.4  1.85602e+06      800214.  2.30526e+06  2.63943e+06  5.71979e+06  5.60559e+06  1.04173e+07  1.48676e+07  2.36121e+07  2.85994e+07  3.52689e+07  6.90833e+07  8.93458e+07  1.31070e+08         164410000.00 184440000.00 186502000.00 181385000.00 150554000.00 118525000.00  77370300.00  58735600.00  50151800.00  68702800.00  74106900.00  67839000.00  48095800.00  31463900.00
2021-02-20/19:39:40          106544.      0.00000      360366.      276233.      204874.  1.10293e+06  2.12847e+06  2.76197e+06  6.23145e+06  7.02917e+06  1.13875e+07  1.31618e+07  2.62936e+07  3.00273e+07  4.01785e+07  6.98595e+07  1.07997e+08  1.25533e+08         166096000.00 190971000.00 187492000.00 185123000.00 159683000.00 113582000.00  82826000.00  53254500.00  48107300.00  64181600.00  73215700.00  65607300.00  46231000.00  35968600.00
2021-02-20/19:39:41          69286.4      0.00000      147546.      747559.      540551.      903512.  1.37392e+06  4.65348e+06  5.21329e+06  7.00982e+06  1.39166e+07  1.42923e+07  2.14142e+07  3.00763e+07  3.72574e+07  5.95946e+07  9.72483e+07  1.39200e+08         161389000.00 189118000.00 178650000.00 181285000.00 164600000.00 113851000.00  73925800.00  48994300.00  45872500.00  66546300.00  78832600.00  68601800.00  50605000.00  35178600.00
2021-02-20/19:39:42          112937.      169230.      91078.1  2.86448e+06      69286.4      286581.  1.63331e+06  5.70906e+06  5.45379e+06  7.16039e+06  1.07561e+07  1.93605e+07  2.35354e+07  2.92272e+07  3.82659e+07  4.94426e+07  8.97574e+07  1.42611e+08         170393000.00 187435000.00 192316000.00 177362000.00 143630000.00 119717000.00  70564300.00  51709600.00  47655500.00  66554000.00  74512100.00  68077100.00  42626200.00  33395300.00
2021-02-20/19:39:43          156413.      261216.      99944.1      175831.      419369.      455892.  1.40159e+06  2.56667e+06  5.34066e+06  5.47233e+06  8.75853e+06  1.41959e+07  1.56397e+07  3.07624e+07  4.61267e+07  7.20302e+07  9.80096e+07  1.25854e+08         176142000.00 184503000.00 188547000.00 173304000.00 137056000.00 113862000.00  68829000.00  51818300.00  44458300.00  67324000.00  73414800.00  67674900.00  42749600.00  30315200.00
2021-02-20/19:39:44          212881.      375894.      124992.      169405.      60882.4      350866.  1.42666e+06  3.67917e+06  5.06199e+06  1.20643e+07  1.11062e+07  1.21224e+07  2.15738e+07  2.45222e+07  4.25749e+07  6.78364e+07  8.55176e+07  1.34546e+08         162768000.00 195014000.00 185774000.00 172963000.00 145063000.00 111614000.00  66241100.00  55293500.00  44818200.00  71034000.00  76093600.00  68929500.00  44258800.00  35908500.00
2021-02-20/19:39:45          56468.4      216833.      91078.1      160826.      385447.      548593.  1.01388e+06  2.55153e+06  4.88110e+06  5.54974e+06  1.10409e+07  1.15291e+07  1.68104e+07  2.60449e+07  4.27544e+07  6.15695e+07  8.52687e+07  1.29284e+08         150980000.00 181786000.00 182088000.00 180904000.00 160194000.00 125799000.00  79113400.00  51036600.00  49258600.00  63749700.00  73496500.00  68239600.00  43479600.00  31192900.00
2021-02-20/19:39:46          463552.      248860.      106544.      0.00000      377109.      508607.  1.19976e+06  2.67802e+06  6.05875e+06  9.63199e+06  8.87472e+06  1.72505e+07  2.02545e+07  2.71245e+07  4.45817e+07  6.15147e+07  8.53028e+07  1.24841e+08         174994000.00 190667000.00 187909000.00 174253000.00 145810000.00 107160000.00  76740800.00  55826100.00  47318300.00  70228200.00  72512300.00  64532500.00  46452000.00  32788100.00
2021-02-20/19:39:46          765203.      112937.      0.00000      931912.      550061.  1.00045e+06      385793.  3.14864e+06  6.70430e+06  5.82625e+06  1.29606e+07  1.47541e+07  1.89515e+07  2.95331e+07  3.74266e+07  7.66251e+07  9.25404e+07  1.38904e+08         165230000.00 191586000.00 183815000.00 173758000.00 155769000.00 111564000.00  84695300.00  54394500.00  53670800.00  69692800.00  74627000.00  65513900.00  47684800.00  35371100.00
2021-02-20/19:39:47          156413.      112937.      802566.      112937.      418489.      499955.  2.44796e+06  4.71008e+06  3.92754e+06  7.81066e+06  1.03204e+07  1.63992e+07  1.80887e+07  2.76771e+07  4.38090e+07  6.06540e+07  9.85784e+07  1.33480e+08         183521000.00 201634000.00 187093000.00 183408000.00 145044000.00 116648000.00  66634500.00  54104700.00  49795600.00  66275400.00  71886000.00  68917500.00  45926000.00  35317400.00
2021-02-20/19:39:48          99944.1      99944.1      75041.1      401224.      188228.      270825.  1.66827e+06  1.45086e+06  3.94749e+06  1.16259e+07  1.24997e+07  1.54692e+07  1.94136e+07  2.81123e+07  4.95983e+07  5.86144e+07  9.42661e+07  1.52724e+08         173211000.00 204203000.00 182357000.00 190222000.00 158670000.00 112490000.00  67903900.00  53280000.00  50215200.00  74459100.00  77192100.00  67846100.00  47864100.00  34638900.00
2021-02-20/19:39:49          56468.4      670005.      56468.4      0.00000      911722.      724960.      490527.  1.70576e+06  4.33664e+06  6.84159e+06  1.25202e+07  1.62602e+07  2.02465e+07  2.80267e+07  3.97449e+07  5.96743e+07  8.49452e+07  1.24562e+08         190469000.00 190634000.00 176933000.00 189177000.00 152468000.00 129901000.00  71576100.00  46091900.00  52248500.00  69270400.00  74723000.00  64816000.00  47947400.00  32722500.00
2021-02-20/19:39:50          0.00000      163013.      99944.1      229823.      255476.      884193.  1.09605e+06  3.71619e+06  4.84784e+06  9.79679e+06  1.07389e+07  1.49720e+07  2.01952e+07  3.25333e+07  4.12278e+07  6.07804e+07  9.80353e+07  1.33491e+08         161691000.00 181499000.00 184089000.00 184498000.00 143977000.00 114729000.00  71201200.00  57033300.00  50146000.00  59377500.00  74892300.00  67934100.00  50134500.00  34295100.00
2021-02-20/19:39:51          56468.4      99944.1      375719.      322532.      822109.      712290.      563050.  2.89900e+06  4.12681e+06  7.67736e+06  1.08136e+07  1.57406e+07  2.02260e+07  2.71716e+07  3.95923e+07  5.73145e+07  8.38802e+07  1.29015e+08         181651000.00 180795000.00 184417000.00 186789000.00 144890000.00 122966000.00  73584100.00  51811400.00  48244500.00  56424500.00  77528000.00  65514900.00  47502300.00  33728900.00
2021-02-20/19:39:52          0.00000      246762.      85883.5  1.53990e+06      56468.4      735273.  1.37428e+06  2.50940e+06  5.41451e+06  3.81536e+06  1.30621e+07  1.20946e+07  1.94149e+07  2.84433e+07  4.02689e+07  6.60976e+07  8.35871e+07  1.42136e+08         167984000.00 190837000.00 188128000.00 162878000.00 141586000.00 113542000.00  79736800.00  54156800.00  51506400.00  65593500.00  79343800.00  65349600.00  50543100.00  28742000.00
2021-02-20/19:39:53          269349.      0.00000      250624.      99944.1      280490.      113221.  2.40668e+06  3.05927e+06  6.08174e+06  8.80707e+06  8.72056e+06  1.55358e+07  2.49020e+07  2.92689e+07  4.31973e+07  6.35152e+07  8.61600e+07  1.22173e+08         152732000.00 184412000.00 182708000.00 172642000.00 153762000.00 124983000.00  69037300.00  58236800.00  50321100.00  63177400.00  72624100.00  71312400.00  50399600.00  35899300.00
2021-02-20/19:39:53          0.00000      91078.1      0.00000      69286.4      255476.      477618.  1.69589e+06  2.15845e+06  3.63324e+06  1.05118e+07  1.25610e+07  1.75683e+07  2.50360e+07  2.89601e+07  3.49010e+07  6.79132e+07  9.07863e+07  1.25653e+08         162070000.00 186962000.00 198824000.00 174175000.00 148725000.00 112597000.00  70323200.00  54014700.00  46593400.00  63173900.00  72029800.00  68948900.00  46141500.00  34579600.00
2021-02-20/19:39:54          0.00000      212881.      0.00000      85883.5      144327.      853201.  1.38834e+06  2.42611e+06  7.14503e+06  5.04568e+06  9.98959e+06  1.34273e+07  1.97307e+07  3.67926e+07  3.71797e+07  6.38356e+07  1.09173e+08  1.31518e+08         161232000.00 184835000.00 170250000.00 179798000.00 151539000.00 127133000.00  80044800.00  52324100.00  48669900.00  71982200.00  79531200.00  69543300.00  49883500.00  33109600.00
2021-02-20/19:39:55          68239.8  1.66111e+06      91078.1  1.27159e+06      224192.      368980.  1.19381e+06  3.21792e+06  6.24916e+06  5.14241e+06  1.10921e+07  1.79189e+07  2.05589e+07  3.12888e+07  3.35435e+07  6.85955e+07  9.27689e+07  1.30911e+08         178033000.00 177750000.00 202700000.00 181441000.00 146612000.00 130206000.00  74361400.00  50317700.00  50167300.00  66357300.00  76502600.00  64852000.00  48583800.00  32411700.00
2021-02-20/19:39:56          56752.2      112937.      56468.4      300990.      679319.  2.13098e+06      721067.  3.12170e+06  6.60931e+06  4.71842e+06  1.31504e+07  1.84789e+07  2.14696e+07  2.62099e+07  4.72074e+07  6.09475e+07  1.02351e+08  1.20995e+08         156050000.00 189070000.00 186740000.00 167158000.00 153045000.00 117571000.00  66105100.00  54526100.00  49001300.00  64088200.00  72385800.00  67811300.00  47645400.00  36255500.00
2021-02-20/19:39:57          310259.      464493.      0.00000      565534.      226829.      56752.2  1.74055e+06  2.72512e+06  4.20455e+06  7.75013e+06  1.26056e+07  1.51840e+07  2.11434e+07  2.54017e+07  4.06975e+07  5.85193e+07  1.08549e+08  1.28558e+08         166654000.00 184088000.00 181121000.00 174799000.00 143034000.00 109177000.00  69560900.00  56132100.00  48451500.00  68432500.00  71260800.00  70929100.00  51265600.00  35479300.00
2021-02-20/19:39:58          163013.      56752.2      549238.      0.00000      538209.      449116.      852016.  2.84207e+06  3.83336e+06  9.87056e+06  1.17045e+07  1.28692e+07  2.62647e+07  2.83971e+07  3.30620e+07  6.37052e+07  8.97499e+07  1.48995e+08         153052000.00 187824000.00 175075000.00 172030000.00 155514000.00 113370000.00  77370900.00  50744600.00  48465000.00  71247000.00  80662100.00  67522900.00  49280200.00  36976900.00
2021-02-20/19:39:59          0.00000      275775.      56468.4      189412.      90349.5  1.72862e+06  1.75187e+06  3.26822e+06  4.30689e+06  1.18846e+07  1.27280e+07  1.57899e+07  1.81609e+07  2.45117e+07  3.56191e+07  5.71949e+07  9.58502e+07  1.30475e+08         173745000.00 178724000.00 196532000.00 194893000.00 160177000.00 125648000.00  67908900.00  48256300.00  50148000.00  62942100.00  75725500.00  63742100.00  44898800.00  33208800.00
2021-02-20/19:40:00          199008.      56468.4      0.00000      225699.      289356.      598256.  1.58588e+06  1.87672e+06  4.81959e+06  5.17008e+06  1.05964e+07  1.64259e+07  2.23366e+07  2.77002e+07  3.87176e+07  6.25656e+07  9.53574e+07  1.21090e+08         158066000.00 172839000.00 187231000.00 169469000.00 141401000.00 125572000.00  70305600.00  54174800.00  45801100.00  63662200.00  74508300.00  66938600.00  48840900.00  35546600.00
2021-02-20/19:40:00          99944.1      256876.      169405.      130169.      112937.  2.02285e+06      422142.  4.23554e+06  5.29319e+06  8.13661e+06  1.01589e+07  1.93400e+07  2.14849e+07  2.52361e+07  4.71411e+07  6.41966e+07  9.18551e+07  1.28222e+08         160654000.00 184823000.00 174609000.00 173185000.00 156364000.00 104849000.00  70142800.00  52894800.00  44820900.00  70805000.00  73457600.00  66703600.00  51093200.00  33295200.00
2021-02-20/19:40:01          56468.4      0.00000      792256.      0.00000      423200.  1.83414e+06  1.38916e+06  3.84837e+06  6.06275e+06  9.63600e+06  1.13437e+07  1.39853e+07  2.12469e+07  2.75160e+07  4.26132e+07  5.84937e+07  9.60471e+07  1.30167e+08         165789000.00 185537000.00 180166000.00 188190000.00 142578000.00 108086000.00  68825800.00  45048600.00  51431500.00  65297500.00  74770800.00  68697300.00  50087000.00  34494100.00
2021-02-20/19:40:02          0.00000      285772.      684466.      68239.8  1.14908e+06      556292.      545640.  2.47084e+06  6.42465e+06  8.92619e+06  7.62700e+06  1.72387e+07  1.99241e+07  2.43105e+07  4.29572e+07  5.80401e+07  9.45283e+07  1.34099e+08         153301000.00 179909000.00 166459000.00 160832000.00 132528000.00  99356700.00  59890200.00  45897100.00  49317400.00  64886100.00  75671000.00  67253100.00  48581600.00  32828700.00
2021-02-20/19:40:03          0.00000      179747.      391536.      112937.      677932.  1.42781e+06  1.68055e+06  1.79700e+06  6.52996e+06  8.27861e+06  9.63786e+06  2.02854e+07  2.54817e+07  2.21453e+07  4.04461e+07  5.05631e+07  8.53816e+07  1.39029e+08         169459000.00 183309000.00 182155000.00 168166000.00 150571000.00 119956000.00  63686300.00  54481500.00  47292700.00  67243400.00  83005200.00  68070400.00  42877500.00  34297100.00
2021-02-20/19:40:04          169405.      293636.      106544.      148280.      514266.      447965.      392835.  2.72041e+06  6.10248e+06  7.04253e+06  1.10200e+07  1.51279e+07  2.21698e+07  2.60434e+07  4.98377e+07  4.91565e+07  9.30846e+07  1.22608e+08         174857000.00 189378000.00 188398000.00 159575000.00 151564000.00 120100000.00  70552800.00  56153000.00  51911700.00  68848600.00  79368500.00  66748900.00  49707500.00  34452600.00
2021-02-20/19:40:05          56468.4      124708.      0.00000      234359.      882838.      578687.      881262.  1.41703e+06  5.13942e+06  8.85046e+06  8.28115e+06  1.45461e+07  2.35088e+07  2.54390e+07  3.59669e+07  6.66105e+07  9.22020e+07  1.25155e+08         157134000.00 182743000.00 191145000.00 182007000.00 133320000.00 112862000.00  65163400.00  49293000.00  55570500.00  57933900.00  77645500.00  72007900.00  48065000.00  30912800.00
2021-02-20/19:40:06          68239.8      0.00000      56468.4      90349.5      242059.      957917.  1.60723e+06  2.18106e+06  5.58184e+06  7.54718e+06  1.35928e+07  1.52729e+07  2.27267e+07  2.53838e+07  4.41542e+07  5.99110e+07  9.24961e+07  1.39535e+08         157250000.00 181967000.00 191623000.00 183830000.00 153204000.00 117582000.00  71439100.00  51279300.00  51627300.00  63484600.00  71913200.00  62510700.00  50125500.00  33511500.00
2021-02-20/19:40:07          156696.      287040.      168184.      552812.      394622.      429517.  2.48580e+06  3.09514e+06  3.44678e+06  7.88494e+06  1.01722e+07  1.89859e+07  2.85760e+07  3.53047e+07  3.81321e+07  6.31889e+07  9.59148e+07  1.25886e+08         158176000.00 187475000.00 185675000.00 183228000.00 147737000.00 115454000.00  76530900.00  55619000.00  50593700.00  65048200.00  76244400.00  63124300.00  53214700.00  27876700.00
2021-02-20/19:40:07          112937.      118864.      138573.      85883.5      204874.  1.27513e+06      652101.  1.83472e+06  5.94074e+06  9.43200e+06  9.16083e+06  1.97437e+07  2.38318e+07  2.48337e+07  4.44988e+07  6.10228e+07  9.89713e+07  1.34918e+08         165009000.00 181272000.00 179992000.00 173101000.00 148912000.00 131747000.00  71642300.00  54757600.00  45730400.00  68551700.00  78243000.00  67805000.00  46611400.00  32803500.00
2021-02-20/19:40:08          0.00000      90349.5      435376.      131682.      99944.1      478768.      637330.  3.07071e+06  6.86822e+06  1.16872e+07  1.04524e+07  1.46955e+07  1.53645e+07  3.05862e+07  4.13356e+07  5.76229e+07  9.99583e+07  1.24220e+08         153140000.00 188950000.00 175486000.00 185813000.00 159813000.00 119453000.00  66603100.00  56814600.00  52369900.00  69741800.00  80823600.00  63728700.00  49073400.00  32371200.00
2021-02-20/19:40:09          310259.      0.00000      142352.      316952.      490046.      843120.  1.55355e+06  2.98564e+06  4.01062e+06  6.99207e+06  1.27687e+07  1.82953e+07  1.89386e+07  2.41909e+07  4.39944e+07  5.86275e+07  1.04389e+08  1.31065e+08         183402000.00 189428000.00 186772000.00 174072000.00 141173000.00 112869000.00  82038800.00  53687800.00  49966900.00  64900300.00  78507200.00  63078500.00  44295500.00  34166600.00
2021-02-20/19:40:10          284704.      202124.      106544.      415286.      56468.4  1.09149e+06  1.46990e+06  2.29247e+06  4.62231e+06  1.05492e+07  6.95006e+06  1.45127e+07  2.23216e+07  2.52216e+07  4.10738e+07  6.31408e+07  9.58730e+07  1.34850e+08         164435000.00 199024000.00 187799000.00 167619000.00 139493000.00 142957000.00  68968000.00  54350700.00  56215000.00  65714900.00  71803000.00  73670400.00  41721500.00  31476900.00
2021-02-20/19:40:11          56468.4  1.21362e+06  1.24932e+06      183637.      0.00000  1.53892e+06  1.18293e+06  3.37081e+06  6.69175e+06  7.67490e+06  1.33786e+07  1.44815e+07  2.24735e+07  2.64829e+07  4.25095e+07  6.46331e+07  9.93565e+07  1.36760e+08         167448000.00 194005000.00 184880000.00 175440000.00 138715000.00 136414000.00  69254900.00  52407000.00  49749400.00  68413400.00  73996200.00  63158500.00  47113800.00  31845700.00
2021-02-20/19:40:12          264328.      56752.2      182223.      75041.1  1.78336e+06      131682.  1.99336e+06  3.16682e+06  5.67023e+06  8.50896e+06  1.08276e+07  1.73027e+07  2.23409e+07  2.64348e+07  4.52577e+07  6.61972e+07  9.74547e+07  1.44108e+08         151598000.00 186127000.00 181466000.00 170969000.00 148712000.00 119234000.00  69862700.00  53855100.00  39959600.00  66278500.00  76300300.00  68664300.00  46971100.00  34841600.00
2021-02-20/19:40:13          0.00000      0.00000      0.00000      625784.      740451.      476903.      971222.  2.43371e+06  4.81970e+06  7.93191e+06  1.35495e+07  1.31953e+07  2.25588e+07  3.61571e+07  3.89468e+07  7.36440e+07  9.64561e+07  1.39195e+08         166613000.00 196585000.00 177493000.00 172879000.00 142279000.00 119456000.00  84141400.00  52370100.00  56531100.00  65899200.00  77040500.00  67622700.00  46479000.00  34736800.00
2021-02-20/19:40:14          849008.      0.00000      412420.      423200.      782192.      294312.  1.04532e+06  1.71008e+06  3.93342e+06  4.70886e+06  1.10890e+07  1.75240e+07  2.41160e+07  3.00742e+07  4.11963e+07  6.67007e+07  9.08815e+07  1.19026e+08         173227000.00 168215000.00 179663000.00 166158000.00 142557000.00 114631000.00  73187900.00  51762200.00  51806500.00  64338300.00  69559300.00  66811600.00  44019900.00  35570800.00
2021-02-20/19:40:14          91078.1      269349.      90349.5      267060.      425627.      131682.  2.78805e+06  4.63594e+06  4.71658e+06  9.15809e+06  8.62693e+06  1.20077e+07  2.84401e+07  3.07783e+07  4.29651e+07  6.64192e+07  9.34121e+07  1.44317e+08         172973000.00 199063000.00 169650000.00 177121000.00 144730000.00 129373000.00  75295700.00  55121300.00  48024100.00  67065800.00  72181800.00  68576200.00  50569200.00  33982100.00
2021-02-20/19:40:15          56468.4      90349.5      99944.1      627701.      371141.      125755.  1.93260e+06  2.58758e+06  4.61599e+06  6.51677e+06  1.09240e+07  1.47610e+07  2.49858e+07  2.91899e+07  4.52836e+07  6.11737e+07  1.01020e+08  1.34123e+08         176436000.00 195848000.00 185908000.00 177348000.00 146974000.00 123334000.00  64220700.00  55779900.00  52030400.00  68602600.00  75826500.00  70457200.00  45050600.00  34767100.00
2021-02-20/19:40:16          56468.4      0.00000      163013.      91078.1      216833.      696783.      964119.  2.78417e+06  4.40989e+06  6.30020e+06  1.34317e+07  1.55104e+07  1.97216e+07  2.89323e+07  3.65516e+07  5.82810e+07  9.35367e+07  1.45100e+08         167307000.00 188149000.00 190343000.00 166175000.00 150732000.00 120963000.00  72586200.00  50238000.00  48679500.00  72425700.00  78693200.00  69257400.00  46557800.00  33494800.00
2021-02-20/19:40:17          833443.      56468.4      0.00000      623100.      148280.      963812.  3.05010e+06  3.21024e+06  4.64202e+06  7.96647e+06  5.91735e+06  1.64301e+07  2.20930e+07  3.21685e+07  3.83531e+07  6.78769e+07  8.47313e+07  1.44562e+08         152981000.00 169835000.00 180873000.00 171343000.00 148555000.00 120315000.00  67504100.00  51770800.00  45989300.00  69950600.00  73700400.00  70944200.00  47198400.00  39880300.00
2021-02-20/19:40:18          117351.      226440.      0.00000  1.47429e+06      231252.      484211.      505488.  2.48900e+06  3.73967e+06  6.87402e+06  9.34470e+06  1.33399e+07  2.17771e+07  2.98099e+07  3.71770e+07  6.27983e+07  8.83716e+07  1.28180e+08         165747000.00 179202000.00 176900000.00 161641000.00 142521000.00 120220000.00  81428100.00  51868600.00  45278000.00  63343400.00  77872200.00  67825500.00  47756900.00  37161700.00
2021-02-20/19:40:19          56468.4      112937.      206488.      56468.4      56752.2      946014.      714205.  2.63451e+06  4.20942e+06  5.75271e+06  1.23769e+07  1.59491e+07  2.36723e+07  2.67980e+07  3.97239e+07  6.33684e+07  8.50848e+07  1.24987e+08         139410000.00 173039000.00 175669000.00 174673000.00 137983000.00 111416000.00  68564900.00  51235100.00  49430700.00  66469600.00  80553200.00  65862300.00  47518000.00  34122400.00
2021-02-20/19:40:20          56468.4      765203.      56468.4      0.00000      195041.      387332.  1.44322e+06  1.81292e+06  5.15259e+06  4.87243e+06  1.60316e+07  1.83976e+07  2.55002e+07  3.08986e+07  4.37582e+07  5.77192e+07  9.75400e+07  1.15485e+08         160000000.00 162141000.00 175351000.00 167971000.00 151169000.00 118267000.00  76390400.00  57926800.00  50548500.00  64917700.00  78114100.00  66677000.00  47099100.00  33781700.00
2021-02-20/19:40:21          113221.      112937.      0.00000      765203.      544874.      605120.      544811.  2.08975e+06  4.59064e+06  6.56486e+06  8.24835e+06  1.49645e+07  2.05850e+07  2.83091e+07  3.84436e+07  5.44388e+07  8.39509e+07  1.28771e+08         162885000.00 178649000.00 188591000.00 176274000.00 161117000.00 131679000.00  75214900.00  58033500.00  49600600.00  62173600.00  73636900.00  67604000.00  50042600.00  37421700.00
2021-02-20/19:40:21          198820.      955269.      448004.      56752.2      602330.      581278.  1.74918e+06  2.24864e+06  4.97501e+06  8.39475e+06  9.08396e+06  1.69486e+07  1.53091e+07  2.92638e+07  3.38090e+07  6.39387e+07  9.23034e+07  1.43036e+08         167625000.00 185381000.00 174852000.00 171045000.00 139092000.00 107853000.00  70182400.00  55363700.00  53904000.00  60326500.00  79361200.00  67923100.00  51085500.00  34444300.00
2021-02-20/19:40:22          310076.      112937.      0.00000      0.00000      238692.      569216.  2.25600e+06  3.21068e+06  3.40843e+06  8.29657e+06  9.36044e+06  1.36785e+07  2.53651e+07  2.61594e+07  4.08433e+07  6.14774e+07  9.61347e+07  1.37445e+08         177975000.00 187571000.00 181346000.00 176671000.00 146545000.00 109330000.00  73308100.00  55007200.00  50877000.00  66257800.00  71445800.00  79236200.00  49572600.00  32064000.00
2021-02-20/19:40:23          0.00000      112937.      0.00000      0.00000      222838.      68239.8  1.56499e+06  3.18156e+06  2.43375e+06  9.91962e+06  8.73313e+06  1.72377e+07  2.40927e+07  3.45464e+07  4.51389e+07  6.28674e+07  8.99711e+07  1.35925e+08         166977000.00 207950000.00 196590000.00 196162000.00 158398000.00 129432000.00  74125200.00  53269600.00  46141700.00  60954100.00  76844400.00  68280900.00  50087400.00  36136400.00
2021-02-20/19:40:24          735788.      112937.      56468.4      424881.      783047.  1.69423e+06  1.57810e+06  3.01049e+06  2.78454e+06  7.07232e+06  9.85663e+06  1.64591e+07  2.37804e+07  2.67485e+07  4.44239e+07  6.83654e+07  9.86598e+07  1.29333e+08         165049000.00 185899000.00 172734000.00 170378000.00 150224000.00 125505000.00  82625700.00  62562200.00  51683500.00  59435000.00  80537400.00  66499500.00  50250300.00  36190700.00
2021-02-20/19:40:25          312859.      0.00000      0.00000      75041.1      113221.      351628.  1.72789e+06  3.00789e+06  5.05870e+06  8.58261e+06  9.30086e+06  1.27010e+07  2.01403e+07  2.77692e+07  3.75339e+07  6.39931e+07  8.94650e+07  1.44594e+08         155197000.00 177240000.00 166067000.00 163888000.00 145215000.00 107037000.00  67798600.00  54199200.00  48855900.00  67257500.00  72829600.00  68591400.00  46559600.00  37513000.00
2021-02-20/19:40:26          143531.      138573.      136174.      56752.2      85883.5  1.03924e+06  1.02049e+06  1.02220e+06  5.09364e+06  8.47468e+06  1.18092e+07  1.51688e+07  2.04787e+07  3.19931e+07  4.04592e+07  5.58612e+07  9.11351e+07  1.32704e+08         162295000.00 180889000.00 172538000.00 171647000.00 157776000.00 128571000.00  80090100.00  48696000.00  45672100.00  69696500.00  73986200.00  66385300.00  50530200.00  39082700.00
2021-02-20/19:40:27          224179.      68239.8      90349.5      428564.      887376.  1.12232e+06  1.20304e+06  2.71028e+06  3.47854e+06  1.04588e+07  1.12991e+07  1.53124e+07  2.20365e+07  2.69065e+07  3.58277e+07  6.46620e+07  9.60594e+07  1.39064e+08         154075000.00 183979000.00 178959000.00 170527000.00 162003000.00 115916000.00  71207300.00  57430700.00  50266100.00  59579600.00  76278500.00  63901200.00  45609300.00  33439700.00
2021-02-20/19:40:28          85883.5      60882.4      679319.      259755.      334796.      603547.  1.12112e+06  2.71364e+06  5.47832e+06  7.50958e+06  1.13835e+07  1.33434e+07  2.04447e+07  2.93550e+07  3.49037e+07  6.65358e+07  1.05681e+08  1.21943e+08         156711000.00 185065000.00 168795000.00 180376000.00 144823000.00 123460000.00  73340500.00  46192300.00  50061300.00  65511900.00  69531000.00  70798400.00  54600000.00  36900400.00
2021-02-20/19:40:28          56468.4      255924.      339529.      183637.      0.00000      609617.  1.67153e+06  3.31024e+06  4.31144e+06  6.47741e+06  1.16143e+07  1.49901e+07  2.29622e+07  2.32981e+07  4.62528e+07  6.19779e+07  8.94023e+07  1.34543e+08         161205000.00 176363000.00 178100000.00 171364000.00 129663000.00 123933000.00  73779700.00  52766200.00  47986200.00  67059300.00  73000500.00  70960700.00  49121000.00  38188800.00
2021-02-20/19:40:29          212881.      0.00000      716496.      0.00000      829912.  1.28133e+06  1.87454e+06  1.62551e+06  3.00976e+06  7.44676e+06  9.74583e+06  1.70254e+07  1.82930e+07  3.06064e+07  3.84655e+07  6.04385e+07  9.57806e+07  1.22375e+08         144855000.00 177913000.00 184158000.00 165885000.00 141287000.00 109626000.00  68718400.00  56696600.00  47128300.00  67263100.00  76809800.00  68908700.00  45018000.00  33890900.00
2021-02-20/19:40:30          112937.      56468.4      426745.      75041.1      224192.      981798.  1.19415e+06  3.13870e+06  4.69770e+06  8.40499e+06  1.04482e+07  1.79045e+07  2.07998e+07  2.31575e+07  4.41893e+07  5.53750e+07  7.91584e+07  1.36087e+08         150798000.00 177873000.00 171409000.00 179731000.00 141500000.00 109955000.00  70165400.00  60482000.00  55153500.00  68446200.00  80732700.00  66008500.00  46009100.00  34272100.00
2021-02-20/19:40:31          0.00000      124708.      56468.4      237645.  3.27721e+06      393350.      826700.  1.29081e+06  3.97119e+06  7.59369e+06  1.10605e+07  1.48073e+07  2.18758e+07  2.32696e+07  3.99115e+07  6.08899e+07  9.82518e+07  1.40861e+08         149515000.00 193959000.00 186564000.00 157684000.00 143798000.00 119276000.00  79489700.00  51082300.00  49692200.00  66213800.00  74216000.00  69517300.00  45927500.00  30935300.00
2021-02-20/19:40:32          56468.4      278327.      0.00000      112937.      458914.      627895.  1.24937e+06  1.95733e+06  5.54778e+06  7.59193e+06  1.38791e+07  1.29059e+07  2.01539e+07  2.97916e+07  3.79102e+07  5.27511e+07  8.31639e+07  1.26655e+08         153233000.00 189703000.00 170398000.00 152480000.00 140538000.00 117465000.00  76908000.00  53773200.00  54152300.00  68497900.00  79078900.00  67708800.00  45069200.00  32713500.00
2021-02-20/19:40:33          0.00000      60882.4      593167.      176233.      117351.      75041.1      647544.  5.25689e+06  6.60491e+06  9.73738e+06  1.14491e+07  1.96588e+07  1.52045e+07  3.12895e+07  3.15008e+07  6.02467e+07  9.24096e+07  1.29059e+08         170782000.00 173598000.00 191441000.00 172128000.00 141337000.00 120872000.00  74501500.00  53631400.00  50945500.00  72423900.00  78911900.00  69801100.00  46516700.00  33219600.00
2021-02-20/19:40:34          647272.      0.00000      0.00000      217566.      993640.      857046.  1.70419e+06  3.67787e+06  6.86374e+06  6.31713e+06  1.29034e+07  1.65751e+07  2.58340e+07  2.81181e+07  4.12510e+07  5.36540e+07  9.64758e+07  1.34552e+08         177208000.00 191398000.00 180817000.00 180268000.00 132659000.00 117580000.00  71795800.00  55403300.00  49120100.00  69146700.00  73901500.00  63349200.00  51177500.00  37861000.00
2021-02-20/19:40:35          56468.4      0.00000      204874.      380248.      541826.      533571.      483211.  2.65081e+06  4.42565e+06  7.41851e+06  1.09296e+07  1.64320e+07  1.78039e+07  2.77571e+07  4.20107e+07  6.08371e+07  8.43880e+07  1.43891e+08         171091000.00 186340000.00 179212000.00 175444000.00 130669000.00 122957000.00  77715400.00  60102700.00  48163600.00  62625300.00  76275600.00  65648900.00  49882500.00  36554900.00
2021-02-20/19:40:35          0.00000      204874.      0.00000      526887.      471579.      339377.  2.47237e+06  2.76604e+06  5.17618e+06  5.52415e+06  1.16348e+07  1.43802e+07  1.85614e+07  2.83663e+07  3.94729e+07  6.43267e+07  9.05985e+07  1.42391e+08         154765000.00 177773000.00 174655000.00 168545000.00 155081000.00 121819000.00  72972400.00  51328500.00  47881400.00  69141800.00  70524400.00  68028900.00  46934000.00  35467800.00
2021-02-20/19:40:36          130169.      99944.1      0.00000      156413.      132043.  1.12095e+06  1.81922e+06  3.93376e+06  4.48974e+06  9.93088e+06  1.16557e+07  1.51307e+07  2.15589e+07  3.24147e+07  4.05737e+07  5.60193e+07  8.87793e+07  1.29926e+08         163864000.00 173801000.00 183632000.00 172523000.00 148183000.00 135765000.00  69471000.00  50802300.00  49396100.00  58165300.00  76122200.00  70597600.00  50779000.00  33812900.00
2021-02-20/19:40:37          0.00000      56468.4      470886.      138573.      524892.      511217.  1.42772e+06  1.55876e+06  5.01300e+06  8.24937e+06  1.34565e+07  1.14894e+07  2.23514e+07  2.59912e+07  4.42437e+07  7.21285e+07  1.01235e+08  1.27669e+08         172556000.00 180987000.00 164348000.00 183986000.00 148010000.00 125634000.00  63620700.00  55192500.00  51364300.00  68380800.00  75820100.00  64613100.00  47118300.00  33395500.00
2021-02-20/19:40:38          56468.4      570935.      195041.      56752.2      234677.  1.10092e+06  1.36788e+06  2.26910e+06  3.58336e+06  7.75152e+06  1.29898e+07  1.87029e+07  1.99695e+07  2.52866e+07  4.21212e+07  5.52641e+07  8.49207e+07  1.32420e+08         179712000.00 173342000.00 172004000.00 174571000.00 147266000.00 130324000.00  80386200.00  54259900.00  48534800.00  69206300.00  78521600.00  65653600.00  46676300.00  34022700.00
2021-02-20/19:40:39          255344.      56468.4      261342.      118864.  1.04219e+06  1.52375e+06  2.95678e+06  4.83941e+06  4.61249e+06  8.20350e+06  1.11683e+07  1.51961e+07  2.22969e+07  2.82103e+07  4.65633e+07  6.37218e+07  9.74331e+07  1.46713e+08         165433000.00 187053000.00 187691000.00 192717000.00 147396000.00 118984000.00  77065300.00  54946000.00  48142600.00  64449700.00  68860800.00  67142600.00  47597800.00  33763500.00
2021-02-20/19:40:40          219481.      313808.  1.15902e+06      56468.4      99944.1  1.77405e+06  2.70031e+06  1.02499e+06  5.33863e+06  8.79754e+06  1.33983e+07  1.45521e+07  1.96487e+07  2.72790e+07  4.55025e+07  6.24242e+07  9.65625e+07  1.48182e+08         162985000.00 186232000.00 194475000.00 167258000.00 147239000.00 118900000.00  72556600.00  57362900.00  53320100.00  63139700.00  70758700.00  68244700.00  47084400.00  33688400.00
2021-02-20/19:40:41          192392.      253791.      75041.1      536137.      112937.  1.03695e+06  1.09689e+06  3.12536e+06  3.73996e+06  1.02421e+07  7.83216e+06  1.82462e+07  2.57986e+07  2.75407e+07  3.74665e+07  5.31532e+07  1.02207e+08  1.24909e+08         171520000.00 173330000.00 184879000.00 165116000.00 142175000.00 105816000.00  63736800.00  51064000.00  51605800.00  66647100.00  78113700.00  65777500.00  46671600.00  34623600.00
2021-02-20/19:40:42          56468.4      224192.      0.00000      337129.  1.50552e+06      567778.  2.41914e+06  2.95556e+06  4.43055e+06  8.90205e+06  9.71800e+06  1.27801e+07  2.08511e+07  3.11636e+07  3.80525e+07  5.09338e+07  8.85706e+07  1.27406e+08         159926000.00 192294000.00 191679000.00 175398000.00 150480000.00 120081000.00  75661200.00  46900000.00  55740600.00  76116400.00  77047800.00  70419200.00  44385300.00  32621900.00
2021-02-20/19:40:42          75291.2      602330.      75291.2      131510.      468812.  1.09660e+06      989947.  2.92837e+06  3.72880e+06  9.27228e+06  1.17058e+07  1.73626e+07  1.89566e+07  2.89347e+07  4.02130e+07  6.19761e+07  9.92121e+07  1.40754e+08         153923000.00 185964000.00 192022000.00 162404000.00 143717000.00 122558000.00  85305300.00  52136800.00  54876600.00  62446500.00  74998700.00  65759000.00  46707400.00  35203400.00
2021-02-20/19:40:43          91078.1      90349.5      0.00000      183637.      182223.  1.53101e+06      826118.  2.98430e+06  3.80288e+06  1.09704e+07  1.16341e+07  1.46529e+07  2.03448e+07  2.36092e+07  4.28261e+07  5.94574e+07  7.87735e+07  1.27961e+08         167374000.00 187646000.00 185188000.00 165048000.00 129026000.00 112342000.00  73623100.00  51363600.00  54056500.00  73571200.00  82378400.00  61356200.00  43837100.00  29618100.00
2021-02-20/19:40:50          68239.8      892200.      75291.2      330801.      237167.      850354.  1.96575e+06  2.07927e+06  4.11213e+06  1.13052e+07  9.14916e+06  1.16217e+07  1.63360e+07  3.35243e+07  4.28288e+07  6.45524e+07  9.82029e+07  1.50068e+08         174056000.00 175901000.00 173038000.00 181404000.00 149381000.00 124670000.00  75993700.00  65593900.00  54852600.00  64245900.00  68877600.00  70120700.00  47464400.00  33235400.00
2021-02-20/19:40:51          113221.      75291.2      0.00000      378499.      461139.      372801.  1.68920e+06  2.95085e+06  3.78912e+06  6.66121e+06  9.92204e+06  1.89846e+07  1.91374e+07  2.31929e+07  4.03029e+07  6.16752e+07  1.04904e+08  1.51814e+08         184316000.00 189088000.00 185382000.00 174991000.00 154952000.00 116919000.00  77351700.00  59878800.00  57088400.00  63669600.00  72216000.00  62010900.00  49725500.00  33355000.00
2021-02-20/19:40:52          400023.      56468.4      167427.      75041.1      374838.  1.00232e+06  2.27093e+06  3.06405e+06  3.63770e+06  8.39739e+06  1.28179e+07  1.45894e+07  2.40305e+07  2.73591e+07  3.87196e+07  5.91662e+07  9.79027e+07  1.38257e+08         165081000.00 161573000.00 177438000.00 182068000.00 147666000.00 124655000.00  86569700.00  59726600.00  52359700.00  68588700.00  73197000.00  67846300.00  48820100.00  32128800.00
2021-02-20/19:40:53          0.00000      56468.4      56468.4      0.00000      679319.      675798.  2.35781e+06  3.28239e+06  4.28586e+06  7.06795e+06  1.14918e+07  1.34111e+07  1.68748e+07  2.28179e+07  4.25105e+07  5.79053e+07  1.10515e+08  1.36910e+08         160498000.00 181672000.00 172196000.00 169737000.00 149794000.00 129767000.00  81407600.00  51065600.00  52751100.00  68751100.00  80905200.00  63564300.00  48833500.00  36515200.00
2021-02-20/19:40:54          155170.      0.00000      0.00000      771780.      156413.      888454.  1.38237e+06  2.69384e+06  5.04036e+06  1.01467e+07  1.57669e+07  1.92057e+07  2.39230e+07  2.86516e+07  3.85797e+07  6.85241e+07  9.05059e+07  1.28387e+08         158004000.00 181325000.00 179746000.00 198927000.00 144521000.00 118527000.00  87788300.00  53087700.00  54137000.00  61926500.00  73332300.00  63736900.00  47342100.00  35217200.00
2021-02-20/19:40:55          112937.      0.00000      229066.      394049.  1.04384e+06      769206.  1.68884e+06  2.43893e+06  5.22440e+06  8.18602e+06  1.15321e+07  1.78589e+07  1.90640e+07  2.71400e+07  3.93205e+07  6.13684e+07  8.46927e+07  1.42471e+08         174572000.00 202737000.00 177770000.00 178378000.00 150681000.00 121713000.00  81507900.00  63402400.00  50601200.00  66329200.00  79523900.00  66275400.00  44896800.00  34257200.00
2021-02-20/19:40:55          0.00000      423200.      0.00000      345236.      138573.      112937.  3.44599e+06  2.30193e+06  6.00897e+06  7.51368e+06  1.24614e+07  1.56322e+07  1.90257e+07  3.21654e+07  4.20095e+07  6.50482e+07  9.30078e+07  1.30680e+08         171597000.00 200497000.00 192865000.00 181921000.00 159746000.00 116298000.00  74959000.00  52968800.00  46609200.00  67693600.00  74494200.00  64266900.00  48692900.00  34704100.00
2021-02-20/19:40:56          0.00000      56468.4      0.00000      322532.  1.01747e+06      535091.  2.13612e+06  2.08195e+06  5.66879e+06  7.04255e+06  1.21119e+07  1.16394e+07  1.89523e+07  2.57564e+07  3.57079e+07  6.17105e+07  1.03595e+08  1.31391e+08         170516000.00 194251000.00 191998000.00 176074000.00 160749000.00 117928000.00  74784100.00  55793100.00  50154500.00  64875200.00  72652800.00  69880800.00  53172700.00  34836000.00
2021-02-20/19:40:57          0.00000  1.97682e+06      56468.4      280661.      813032.      349947.  1.21404e+06  1.65666e+06  4.51540e+06  7.43530e+06  1.33304e+07  1.64964e+07  1.80197e+07  2.84782e+07  3.97266e+07  6.44322e+07  1.04060e+08  1.43947e+08         168719000.00 184036000.00 186549000.00 191950000.00 164852000.00 117645000.00  79220300.00  54311300.00  49510300.00  66605100.00  78987300.00  65127500.00  52546500.00  36285200.00
2021-02-20/19:40:58          0.00000      112937.      56752.2      56468.4      323739.  1.42814e+06  1.28664e+06  2.05174e+06  3.96300e+06  7.06590e+06  1.49617e+07  1.63145e+07  2.15336e+07  2.92094e+07  3.83146e+07  6.05904e+07  9.29210e+07  1.32010e+08         158607000.00 177995000.00 175902000.00 188428000.00 149430000.00 124866000.00  77479100.00  62287500.00  58283400.00  60792000.00  79389100.00  68149900.00  46072400.00  36885800.00
2021-02-20/19:40:59          0.00000      199008.      156413.      262957.      703456.      767013.  2.78844e+06  3.35324e+06  5.56564e+06  6.90561e+06  1.28359e+07  2.05275e+07  2.54840e+07  2.39778e+07  4.39486e+07  5.73000e+07  9.21594e+07  1.26112e+08         164550000.00 163256000.00 173659000.00 201585000.00 147725000.00 114797000.00  78583800.00  54039000.00  47178200.00  69970300.00  78590300.00  73291300.00  44692000.00  36419700.00
2021-02-20/19:41:00          692679.      0.00000      496377.      0.00000      204874.      768254.  1.43204e+06  3.01839e+06  4.20020e+06  6.08206e+06  1.18054e+07  1.64132e+07  1.90199e+07  2.92192e+07  4.40088e+07  6.41290e+07  9.97310e+07  1.21156e+08         174736000.00 186312000.00 179369000.00 192753000.00 159967000.00 118113000.00  86837400.00  49981300.00  55296400.00  67278800.00  72161400.00  68327300.00  46429900.00  32369400.00
2021-02-20/19:41:01          56468.4      169405.      365860.      676403.      142352.      550993.  2.38183e+06  4.57753e+06  8.10646e+06  1.04044e+07  1.24160e+07  1.52014e+07  1.86529e+07  2.61413e+07  4.32592e+07  5.73728e+07  9.32876e+07  1.31521e+08         144664000.00 192275000.00 181774000.00 167809000.00 153790000.00 116935000.00  72975000.00  53158800.00  52576100.00  64640000.00  78263800.00  66341400.00  46077800.00  32866000.00
2021-02-20/19:41:02          0.00000      224192.      240106.      0.00000      748606.  1.59563e+06  2.26550e+06  2.73043e+06  5.15149e+06  7.81972e+06  1.40820e+07  1.40041e+07  2.38926e+07  2.58991e+07  4.48004e+07  6.39893e+07  9.25518e+07  1.37211e+08         172819000.00 187852000.00 212066000.00 188456000.00 158050000.00 125947000.00  85224200.00  60727100.00  53243300.00  61916300.00  76570500.00  63368000.00  49925000.00  32492100.00
2021-02-20/19:41:02          0.00000      56468.4      368224.      99944.1      233430.      815211.  2.46182e+06  2.40537e+06  3.34149e+06  1.02753e+07  8.84856e+06  1.57823e+07  2.02806e+07  3.24150e+07  3.66291e+07  6.79351e+07  9.76574e+07  1.55231e+08         166996000.00 214257000.00 181440000.00 192269000.00 154698000.00 130398000.00  90009400.00  53962600.00  54992800.00  64509400.00  68820800.00  67563100.00  49293800.00  33775200.00
2021-02-20/19:41:03          0.00000      156413.      60882.4      0.00000      280490.      358817.      503306.  2.32161e+06  3.60672e+06  5.52574e+06  1.80870e+07  1.33059e+07  1.90986e+07  3.11885e+07  3.88285e+07  5.75339e+07  1.02437e+08  1.27175e+08         165627000.00 193019000.00 193425000.00 182280000.00 157725000.00 129060000.00  80415000.00  60811500.00  52658800.00  66585400.00  73858100.00  67062100.00  53652000.00  35843800.00
2021-02-20/19:41:04          224192.      175235.      0.00000      0.00000      175333.      881976.  2.85436e+06  3.19604e+06  3.25446e+06  9.59683e+06  1.68489e+07  1.51330e+07  2.21704e+07  2.78101e+07  3.66756e+07  6.04817e+07  9.41735e+07  1.27855e+08         155737000.00 176712000.00 173334000.00 168196000.00 155096000.00 123109000.00  73265200.00  51864400.00  46991900.00  64323500.00  72150800.00  68241000.00  47185900.00  32485100.00
2021-02-20/19:41:05          590519.      763156.      0.00000      0.00000      273301.  1.38159e+06      639728.  3.38106e+06  4.13544e+06  6.23465e+06  1.16049e+07  1.52891e+07  1.99039e+07  2.40647e+07  4.15807e+07  5.72967e+07  8.63456e+07  1.33618e+08         173648000.00 184779000.00 191867000.00 183753000.00 143849000.00 112559000.00  76401500.00  53492200.00  50952700.00  65088500.00  72798400.00  65408200.00  46424000.00  36713900.00
2021-02-20/19:41:06          681792.      131760.      60882.4      221859.      0.00000      597509.      889757.  2.81455e+06  6.99347e+06  8.30219e+06  1.22725e+07  1.56723e+07  2.42149e+07  2.12086e+07  4.30702e+07  6.32342e+07  9.08513e+07  1.31116e+08         176529000.00 177035000.00 174289000.00 171270000.00 149093000.00 144211000.00  75928100.00  57898800.00  46739400.00  65153300.00  69100500.00  64843000.00  55408300.00  34223500.00
2021-02-20/19:41:07          0.00000      0.00000      0.00000      156696.      130169.      984656.  1.26348e+06  2.30077e+06  6.47824e+06  7.41035e+06  9.91827e+06  1.32994e+07  2.43779e+07  3.05756e+07  3.81992e+07  5.82365e+07  8.82505e+07  1.42435e+08         173549000.00 166813000.00 181509000.00 185925000.00 143773000.00 123701000.00  84070700.00  67027200.00  54992400.00  69031700.00  80044400.00  67103900.00  52722700.00  33669100.00
2021-02-20/19:41:08          0.00000      195041.      584945.      0.00000      283192.      717156.  2.10545e+06  2.53106e+06  6.62756e+06  4.43205e+06  1.06242e+07  1.50610e+07  2.28181e+07  2.67911e+07  3.51803e+07  6.19301e+07  9.00790e+07  1.34757e+08         173970000.00 188969000.00 190630000.00 178429000.00 130313000.00 115011000.00  82653500.00  53271300.00  50507300.00  59804700.00  82562400.00  65324900.00  51066600.00  33454500.00
2021-02-20/19:41:09          0.00000      183637.      279691.      0.00000      943471.      653408.      845702.  3.58760e+06  3.24965e+06  9.85739e+06  1.39795e+07  1.90277e+07  2.18306e+07  2.84071e+07  4.02989e+07  6.56353e+07  9.27828e+07  1.39463e+08         172408000.00 190261000.00 167985000.00 172131000.00 155769000.00 127150000.00  68791100.00  55102800.00  58570700.00  68136300.00  70924300.00  67868100.00  45670200.00  32918000.00
2021-02-20/19:41:09          0.00000      56468.4      0.00000      380889.      481916.  1.44257e+06  2.30525e+06  3.17672e+06  4.28456e+06  1.01124e+07  1.00142e+07  1.71023e+07  2.14027e+07  3.25535e+07  3.74382e+07  6.56649e+07  9.93319e+07  1.29104e+08         163343000.00 189504000.00 170713000.00 175704000.00 152558000.00 123811000.00  86171900.00  55275000.00  54464500.00  76926200.00  74060400.00  67592700.00  53313300.00  33143800.00
2021-02-20/19:41:10          602330.      0.00000      85883.5      0.00000      398207.  1.09284e+06      980483.  3.37337e+06  4.44654e+06  1.02867e+07  1.05972e+07  2.03968e+07  2.05514e+07  2.72143e+07  3.85729e+07  6.71761e+07  9.79799e+07  1.21976e+08         157385000.00 194868000.00 172918000.00 164398000.00 135688000.00 130349000.00  81649300.00  58973400.00  54021500.00  70448600.00  80273600.00  64629500.00  51021800.00  31274600.00
2021-02-20/19:41:11          75041.1      56468.4      275775.      816959.      740903.  1.59486e+06  1.02600e+06  3.18315e+06  5.66272e+06  7.93013e+06  1.05583e+07  1.68519e+07  2.50403e+07  3.16652e+07  4.22248e+07  5.74347e+07  9.77012e+07  1.46873e+08         160944000.00 174562000.00 184105000.00 179427000.00 144220000.00 123182000.00  80846700.00  59536200.00  48312600.00  69391900.00  74261500.00  64161400.00  45242000.00  32168600.00
2021-02-20/19:41:12          437575.      99944.1      238517.      0.00000      0.00000  2.25017e+06      950633.  2.48146e+06  5.49725e+06  1.01551e+07  1.15234e+07  1.24605e+07  2.23687e+07  2.88634e+07  3.97072e+07  6.06484e+07  9.05417e+07  1.47142e+08         160045000.00 168799000.00 181773000.00 174213000.00 136014000.00 126940000.00  79849800.00  53935000.00  50784900.00  72785200.00  76262800.00  65540700.00  48272500.00  35279300.00
2021-02-20/19:41:13          0.00000      181177.      56468.4      668208.      401337.      648394.  1.11337e+06  1.61155e+06  4.25594e+06  8.87843e+06  1.26129e+07  1.43222e+07  2.26824e+07  3.25038e+07  3.76070e+07  5.68701e+07  9.70979e+07  1.36719e+08         162273000.00 198207000.00 173281000.00 161732000.00 153269000.00 131338000.00  63714400.00  60601700.00  53406900.00  66081300.00  74246500.00  64149800.00  48954800.00  36144700.00
2021-02-20/19:41:14          56468.4      187978.      182223.      131760.  1.95582e+06  1.53920e+06  1.02368e+06  3.19499e+06  5.31669e+06  9.56078e+06  1.30224e+07  1.30454e+07  2.36301e+07  3.18020e+07  3.72895e+07  6.56830e+07  9.72595e+07  1.41140e+08         185040000.00 191870000.00 179696000.00 172628000.00 147409000.00 116966000.00  65769700.00  57693800.00  50523700.00  69337700.00  80758600.00  63764700.00  50012800.00  36875900.00
2021-02-20/19:41:15          91078.1      0.00000      136480.      169230.      422329.      622664.  2.16245e+06  4.07807e+06  6.01939e+06  7.23534e+06  1.19711e+07  1.74613e+07  2.11130e+07  2.84778e+07  4.12516e+07  5.65682e+07  8.46270e+07  1.33811e+08         189486000.00 193485000.00 178681000.00 174931000.00 138887000.00 125184000.00  72664600.00  51708200.00  53187000.00  69496200.00  80377900.00  68719300.00  44487200.00  36072300.00
2021-02-20/19:41:16          112937.      85883.5      56752.2      886590.      99944.1      732799.      874116.  5.58336e+06  5.48360e+06  7.12346e+06  1.24429e+07  1.68215e+07  1.70510e+07  3.27510e+07  4.57707e+07  6.64603e+07  9.50560e+07  1.22528e+08         163583000.00 186900000.00 187820000.00 169432000.00 139757000.00 124560000.00  75120600.00  49722100.00  47005800.00  66549200.00  72722300.00  66708400.00  45124600.00  30909800.00
2021-02-20/19:41:16          0.00000      106544.      176962.      182223.      323739.      90349.5  2.02201e+06  4.61131e+06  5.40478e+06  6.14757e+06  1.06493e+07  1.58476e+07  1.75278e+07  2.77533e+07  4.10850e+07  5.86623e+07  1.17401e+08  1.57487e+08         162343000.00 174430000.00 198497000.00 178508000.00 147137000.00 130080000.00  78356100.00  46633600.00  49231600.00  64513300.00  76635000.00  68227800.00  46143800.00  33859700.00
2021-02-20/19:41:17          123278.      85883.5      0.00000      646988.      68239.8      899153.      920898.  3.29664e+06  3.54708e+06  7.50257e+06  1.05883e+07  1.59285e+07  1.79939e+07  3.24865e+07  3.57291e+07  6.64763e+07  9.06620e+07  1.23257e+08         161766000.00 175258000.00 171860000.00 181425000.00 131408000.00 118902000.00  68220200.00  52155000.00  47376600.00  71968000.00  78051700.00  64152000.00  43369900.00  32618600.00
2021-02-20/19:41:18          0.00000      322210.      85883.5      0.00000      588336.      618465.  2.30024e+06  2.99804e+06  2.90792e+06  7.15929e+06  1.11504e+07  1.89333e+07  2.09919e+07  2.66707e+07  3.82427e+07  6.79556e+07  1.01239e+08  1.29198e+08         153061000.00 176437000.00 189537000.00 167879000.00 145575000.00 117744000.00  88010800.00  53626300.00  46481200.00  62747000.00  74140900.00  63138300.00  49161500.00  34013000.00
2021-02-20/19:41:19          112937.      196894.      99944.1      280925.      280363.  1.98518e+06      821669.  1.04171e+06  3.89385e+06  7.13212e+06  1.45955e+07  1.98758e+07  2.34298e+07  2.67429e+07  4.61836e+07  6.24633e+07  1.01071e+08  1.48131e+08         166049000.00 185434000.00 186990000.00 176884000.00 139142000.00 114953000.00  68809600.00  60847700.00  47061800.00  73126400.00  73861800.00  64269800.00  50142900.00  34689500.00
2021-02-20/19:41:20          0.00000      301585.      0.00000      0.00000      554524.      538549.      524895.  4.49282e+06  6.05012e+06  6.32101e+06  9.98587e+06  1.59001e+07  2.12098e+07  2.52421e+07  3.52623e+07  5.62341e+07  1.06003e+08  1.36210e+08         149498000.00 180830000.00 192365000.00 182127000.00 147945000.00 117975000.00  79691100.00  57041800.00  41039400.00  68459200.00  70965400.00  66430400.00  47366400.00  32683400.00
2021-02-20/19:41:21          0.00000      175235.      85883.5      508887.      231627.      182223.  1.15618e+06  2.00556e+06  6.86869e+06  8.04267e+06  9.28945e+06  1.54137e+07  1.89419e+07  2.91590e+07  3.77130e+07  6.77235e+07  1.02536e+08  1.37209e+08         151381000.00 182548000.00 209169000.00 173237000.00 133852000.00 118624000.00  83153000.00  55671900.00  50814400.00  67771600.00  75668200.00  64724800.00  45635600.00  29942700.00
2021-02-20/19:41:22          283581.      106544.      256357.      327879.      56468.4      69286.4  1.13076e+06  2.87142e+06  6.61798e+06  8.50618e+06  1.26892e+07  1.28094e+07  2.49124e+07  2.86797e+07  4.20647e+07  6.22054e+07  8.23034e+07  1.29385e+08         161045000.00 176760000.00 179939000.00 181432000.00 141670000.00 124881000.00  78272200.00  63287700.00  48703900.00  64994300.00  75652500.00  65363200.00  50539300.00  33002000.00
2021-02-20/19:41:23          56468.4      113221.      142352.      0.00000      56752.2      466827.      892250.  2.34410e+06  3.19131e+06  6.80534e+06  8.45754e+06  1.56934e+07  1.85395e+07  2.63477e+07  4.38507e+07  5.65064e+07  8.65369e+07  1.42921e+08         170070000.00 186909000.00 168467000.00 162417000.00 138815000.00 112986000.00  71842100.00  53295900.00  47912100.00  70646500.00  70682200.00  61947500.00  47215000.00  31661800.00
2021-02-20/19:41:23          112937.      792256.      91078.1      206488.      56468.4      976569.  1.24110e+06  3.39103e+06  4.09530e+06  1.11546e+07  8.56984e+06  1.89347e+07  1.85865e+07  3.05470e+07  4.02667e+07  6.07938e+07  9.60006e+07  1.36913e+08         161153000.00 189588000.00 185809000.00 175759000.00 154471000.00 125032000.00  74386300.00  48194900.00  51827800.00  63410000.00  68306000.00  67413200.00  49746800.00  34658600.00
2021-02-20/19:41:24          56468.4      0.00000      106544.      169230.      144578.      877114.  1.04655e+06  2.28849e+06  4.00600e+06  6.25705e+06  1.14615e+07  1.22860e+07  2.04656e+07  3.05131e+07  3.89277e+07  5.82131e+07  1.01825e+08  1.40899e+08         160000000.00 200188000.00 176899000.00 172647000.00 145554000.00 109783000.00  72135800.00  46359600.00  50892800.00  68514500.00  75663900.00  66115000.00  43109600.00  35498500.00
2021-02-20/19:41:25          112937.      0.00000      99944.1      0.00000      238517.      510335.  1.79525e+06  4.22845e+06  4.38997e+06  7.49655e+06  9.49487e+06  1.59640e+07  2.63729e+07  2.65722e+07  4.22145e+07  6.30327e+07  9.11310e+07  1.42622e+08         144807000.00 189371000.00 193793000.00 181347000.00 139302000.00 115387000.00  69279300.00  43717600.00  49955200.00  71420900.00  72196600.00  71419300.00  42998800.00  32698000.00
2021-02-20/19:41:26          0.00000      224192.      0.00000      258593.      822604.      596675.  1.45507e+06  3.22724e+06  3.94815e+06  9.28661e+06  1.12840e+07  1.75652e+07  2.12155e+07  2.90618e+07  4.18502e+07  6.74692e+07  9.70128e+07  1.30707e+08         163250000.00 173541000.00 187884000.00 168202000.00 151463000.00 128596000.00  67402100.00  54116600.00  46671100.00  67085700.00  74806900.00  60536300.00  51766000.00  36410700.00
2021-02-20/19:41:27          99944.1      138573.      189412.      112937.      895884.      542558.  3.60121e+06  4.72443e+06  6.65564e+06  1.30107e+07  1.01803e+07  1.64770e+07  2.37028e+07  2.68433e+07  3.72529e+07  7.04094e+07  9.98542e+07  1.39271e+08         179351000.00 173617000.00 198550000.00 188711000.00 154252000.00 112863000.00  72511800.00  56951000.00  57010500.00  74149300.00  77944600.00  66197400.00  52398700.00  32895400.00
2021-02-20/19:41:28          0.00000      112937.  1.58241e+06      56468.4      306763.      531407.  2.99621e+06  3.29536e+06  5.18610e+06  8.11812e+06  1.25705e+07  1.32441e+07  2.17614e+07  3.02242e+07  4.18724e+07  6.08046e+07  8.82255e+07  1.35986e+08         165381000.00 209991000.00 192990000.00 181632000.00 134391000.00 115243000.00  72635800.00  50566600.00  51124700.00  64140500.00  74161100.00  68654700.00  47919200.00  34757000.00
2021-02-20/19:41:29          176233.      0.00000      56468.4      294985.      788928.      879482.  1.00002e+06  2.14548e+06  4.22756e+06  8.70096e+06  1.36594e+07  1.09193e+07  1.89433e+07  2.84623e+07  3.89554e+07  5.90360e+07  1.09140e+08  1.38757e+08         163861000.00 194329000.00 187515000.00 180024000.00 152081000.00 111083000.00  76019900.00  51421100.00  44766300.00  70660000.00  69278900.00  68892000.00  51989600.00  33219400.00
2021-02-20/19:41:30          56468.4      56468.4      464216.      364446.      331764.  1.42917e+06  1.80583e+06  2.21629e+06  4.08127e+06  5.04702e+06  1.08250e+07  1.59955e+07  2.41136e+07  3.03064e+07  3.91337e+07  5.68362e+07  1.02482e+08  1.45742e+08         178302000.00 178926000.00 195634000.00 185665000.00 147211000.00 113027000.00  75114100.00  54245000.00  50736600.00  64017500.00  68252200.00  62092500.00  49420500.00  34739700.00
2021-02-20/19:41:30          75041.1      131760.      679319.      75041.1      730995.      361444.      661018.  2.81191e+06  6.95809e+06  5.16032e+06  1.11527e+07  1.52629e+07  1.73734e+07  2.74955e+07  4.50933e+07  6.61285e+07  1.01258e+08  1.24925e+08         181878000.00 189683000.00 198376000.00 173516000.00 162673000.00 103353000.00  79151300.00  50984100.00  51018500.00  64733200.00  71870200.00  67169300.00  42735600.00  35526100.00
2021-02-20/19:41:31          0.00000      311757.      138573.      99944.1      393597.  1.84448e+06      695537.  3.96836e+06  3.24085e+06  6.48981e+06  1.21972e+07  2.17008e+07  2.27907e+07  2.65929e+07  3.99253e+07  6.19135e+07  1.00661e+08  1.35061e+08         170089000.00 184298000.00 170172000.00 163837000.00 157138000.00 119680000.00  70107700.00  54908400.00  50050400.00  63860500.00  73717800.00  67253500.00  46367500.00  33264500.00
2021-02-20/19:41:32          245880.      0.00000      112937.      206488.      253791.      219481.  3.00077e+06  1.99405e+06  5.28739e+06  9.07007e+06  1.07929e+07  1.21693e+07  1.76351e+07  2.91683e+07  4.10208e+07  5.78175e+07  1.02549e+08  1.28648e+08         173196000.00 188771000.00 176577000.00 166904000.00 149750000.00 119688000.00  76647600.00  51991300.00  52333900.00  59359700.00  67633900.00  64801600.00  47179500.00  31888600.00
2021-02-20/19:41:33          169405.      56468.4      0.00000      305355.      639916.      604356.  1.71906e+06  3.29125e+06  5.53367e+06  6.70404e+06  1.04764e+07  1.34574e+07  1.80207e+07  3.22646e+07  3.52601e+07  6.88871e+07  9.84356e+07  1.33009e+08         157269000.00 184643000.00 191916000.00 185780000.00 140601000.00 130146000.00  76826100.00  58556400.00  52302200.00  61628100.00  80010500.00  65078200.00  45170300.00  31930700.00
2021-02-20/19:41:34          99944.1      0.00000      0.00000      198820.      0.00000      551027.      937181.  4.02005e+06  4.80001e+06  8.98206e+06  1.14510e+07  1.62425e+07  1.85431e+07  2.75789e+07  4.10536e+07  5.85497e+07  9.38108e+07  1.50544e+08         152249000.00 186658000.00 199289000.00 173013000.00 147553000.00 134337000.00  69423600.00  59777700.00  49560200.00  66253000.00  70453800.00  66396000.00  48261600.00  33627200.00
2021-02-20/19:41:35          0.00000      0.00000      112937.      263019.      56468.4      675117.  1.53149e+06  2.30390e+06  4.36226e+06  8.50759e+06  1.06649e+07  1.76849e+07  1.55888e+07  2.87683e+07  3.96664e+07  5.30439e+07  1.05116e+08  1.24316e+08         165684000.00 182494000.00 178928000.00 179141000.00 148570000.00 116810000.00  78381500.00  63580400.00  52110100.00  54624300.00  71622100.00  63690500.00  44609400.00  37099000.00
2021-02-20/19:41:36          473957.      0.00000      255289.      183637.      253791.      349202.      319475.  3.19237e+06  7.95304e+06  6.44649e+06  1.52652e+07  1.34872e+07  1.85009e+07  2.70462e+07  3.40363e+07  7.59630e+07  1.09035e+08  1.36802e+08         164496000.00 193654000.00 186771000.00 159382000.00 158601000.00 113263000.00  69377800.00  60383700.00  52803800.00  68602200.00  71103700.00  73446200.00  46713200.00  34329300.00
2021-02-20/19:41:37          878104.      0.00000      0.00000      142352.      311418.      585410.      962115.  1.39134e+06  4.12867e+06  8.07795e+06  1.29959e+07  1.91323e+07  1.76803e+07  2.49883e+07  4.18300e+07  6.85195e+07  9.61397e+07  1.28916e+08         162056000.00 186700000.00 170575000.00 175664000.00 150362000.00 142754000.00  61707100.00  52474700.00  54022600.00  66565600.00  74642900.00  63036700.00  43847400.00  36867300.00
2021-02-20/19:41:37          590519.      204874.      0.00000      281854.      703859.      394766.  1.07026e+06  2.22258e+06  5.58387e+06  1.09018e+07  1.27496e+07  1.43266e+07  2.10627e+07  2.81740e+07  3.74006e+07  6.62879e+07  9.34384e+07  1.41051e+08         160667000.00 205504000.00 195228000.00 176969000.00 154104000.00 104212000.00  64234600.00  56368000.00  46292700.00  71896700.00  74134200.00  65915800.00  43768900.00  33449000.00
2021-02-20/19:41:38          112937.      423200.      99944.1      204874.      361718.      220518.      843373.  2.65359e+06  5.08629e+06  1.06240e+07  1.34746e+07  1.48794e+07  2.00196e+07  2.52291e+07  4.19988e+07  6.48288e+07  9.53875e+07  1.36854e+08         195641000.00 180179000.00 187415000.00 188655000.00 152716000.00 113145000.00  67303600.00  53018400.00  52381200.00  69835700.00  77106000.00  67224700.00  50676700.00  33442900.00
2021-02-20/19:41:39          56468.4      188151.      0.00000      199008.      244619.  1.46076e+06  1.60597e+06  4.77524e+06  4.04678e+06  1.01830e+07  1.08775e+07  1.96122e+07  2.08265e+07  3.05509e+07  3.58465e+07  6.92772e+07  1.01834e+08  1.33998e+08         181866000.00 189448000.00 185904000.00 168153000.00 159931000.00 107425000.00  74010000.00  54078800.00  47274500.00  71284700.00  76321700.00  66474800.00  47886600.00  34990300.00
2021-02-20/19:41:40          258533.      0.00000      413762.      848725.      288129.      383946.  1.78208e+06      799389.  7.40300e+06  8.69025e+06  1.21439e+07  1.60712e+07  2.12781e+07  2.90511e+07  4.35699e+07  6.99318e+07  9.82404e+07  1.28235e+08         157100000.00 186625000.00 193695000.00 166154000.00 153009000.00 122980000.00  71022800.00  58125100.00  52290900.00  67235200.00  79166600.00  67524900.00  45744800.00  36615100.00
2021-02-20/19:41:41          131760.      169405.      299832.      253791.      197622.      389452.      812542.  4.91074e+06  2.80062e+06  4.65289e+06  1.11585e+07  1.42205e+07  1.87091e+07  3.22562e+07  4.34997e+07  5.76895e+07  8.69279e+07  1.32301e+08         158666000.00 188606000.00 176298000.00 172671000.00 159759000.00 123703000.00  72288600.00  48244200.00  50070600.00  58479300.00  72394100.00  69608800.00  49780900.00  32951500.00
2021-02-20/19:41:42          0.00000      237115.      0.00000      56468.4      302068.  1.31121e+06  1.55693e+06  3.00201e+06  4.16109e+06  7.37382e+06  9.47601e+06  1.46392e+07  1.84568e+07  3.17934e+07  4.04089e+07  6.02780e+07  9.15680e+07  1.25108e+08         171678000.00 183688000.00 182776000.00 179254000.00 147039000.00  99565800.00  72769400.00  60046800.00  48291900.00  60649000.00  77934500.00  68177300.00  50491100.00  35257100.00
2021-02-20/19:41:43          85883.5      237631.      255476.      807828.      359468.      847086.  2.20145e+06  4.49334e+06  6.49482e+06  1.24305e+07  7.49045e+06  1.88082e+07  2.39497e+07  2.45402e+07  3.63799e+07  6.04746e+07  1.00298e+08  1.38479e+08         167405000.00 183439000.00 167148000.00 161321000.00 140706000.00 116796000.00  70921200.00  62540400.00  48754600.00  58383500.00  74272900.00  65349300.00  49735500.00  34126400.00
2021-02-20/19:41:44          0.00000      0.00000      112937.      450907.      315061.  1.61593e+06  1.19638e+06  2.88584e+06  5.80008e+06  7.10810e+06  1.23676e+07  1.72007e+07  2.01557e+07  2.09467e+07  3.89902e+07  6.69899e+07  7.42743e+07  1.24726e+08         170235000.00 173430000.00 195845000.00 177038000.00 145373000.00 119008000.00  62071400.00  53594600.00  49200300.00  59154500.00  77119500.00  66234400.00  52034000.00  35167300.00
2021-02-20/19:41:44          0.00000      261342.      56468.4      388511.      286588.      588251.      979538.  2.77716e+06  3.23771e+06  4.49495e+06  1.09755e+07  1.53994e+07  2.10895e+07  2.42172e+07  3.87091e+07  5.55563e+07  9.09775e+07  1.24228e+08         173158000.00 194740000.00 176376000.00 170382000.00 149257000.00  99834700.00  73128200.00  52675200.00  50255500.00  62641300.00  70742300.00  69470400.00  48244200.00  31484300.00
2021-02-20/19:41:45          238517.      212567.      669255.      166369.      75291.2  1.28100e+06      929507.  2.58194e+06  6.69163e+06  6.55734e+06  1.03477e+07  1.46760e+07  1.31941e+07  2.69925e+07  3.26139e+07  6.46885e+07  9.54024e+07  1.30852e+08         159068000.00 201495000.00 166535000.00 172134000.00 124568000.00 116293000.00  79791100.00  51049800.00  47312800.00  67258100.00  72094700.00  67436000.00  47484000.00  32101000.00
2021-02-20/19:41:46          118864.      0.00000      408275.      0.00000      113221.      90349.5  1.39156e+06  2.58761e+06  6.55587e+06  7.93800e+06  1.20225e+07  1.37536e+07  1.94065e+07  2.92669e+07  3.97668e+07  6.21266e+07  9.98754e+07  1.42426e+08         154986000.00 170513000.00 182943000.00 170546000.00 142065000.00 120824000.00  69158400.00  47170700.00  45880200.00  63061400.00  71250500.00  67262100.00  49875800.00  35140300.00
2021-02-20/19:41:47          85883.5      85883.5      99944.1      464140.      224192.      409031.      666387.  3.80213e+06  3.45920e+06  8.03343e+06  1.03940e+07  1.65948e+07  2.57954e+07  2.85987e+07  4.27847e+07  6.43590e+07  9.13683e+07  1.35553e+08         165933000.00 189331000.00 186157000.00 187294000.00 132033000.00 120543000.00  78639500.00  66701900.00  46714600.00  65032100.00  75853300.00  71096900.00  49754000.00  32525100.00
2021-02-20/19:41:48          106544.      147546.      224192.      501076.      275949.      391083.  1.51495e+06  4.36527e+06  5.89824e+06  6.95021e+06  1.14003e+07  2.00130e+07  2.52104e+07  2.76728e+07  3.72948e+07  6.21854e+07  8.88857e+07  1.47809e+08         166610000.00 193981000.00 174051000.00 184736000.00 148992000.00 113527000.00  70446200.00  53700300.00  47833000.00  65496000.00  74978800.00  69732900.00  46671600.00  32458600.00
2021-02-20/19:41:49          294985.      75041.1      590519.      112937.      85883.5  1.19428e+06  1.51310e+06  4.81661e+06  3.40834e+06  6.94168e+06  7.70327e+06  1.90732e+07  1.80724e+07  2.67866e+07  3.96097e+07  6.73198e+07  8.85616e+07  1.38055e+08         148376000.00 175116000.00 183929000.00 204455000.00 141583000.00 122218000.00  76611900.00  55811900.00  48557400.00  59759000.00  70955500.00  71569300.00  51478100.00  34670100.00
2021-02-20/19:41:50          156696.      56468.4      69286.4      557069.      292372.      279056.  2.20323e+06  2.67401e+06  5.55775e+06  4.75964e+06  1.25959e+07  1.29100e+07  2.03369e+07  2.71611e+07  3.65255e+07  6.20418e+07  1.00722e+08  1.27166e+08         160811000.00 179242000.00 178486000.00 177321000.00 133761000.00 118356000.00  74286200.00  49469600.00  50348200.00  60724000.00  76103000.00  64983400.00  49598900.00  36110800.00
2021-02-20/19:41:51          99944.1  1.20108e+06      112937.      90349.5      745410.      370872.  1.65331e+06  3.00674e+06  5.36457e+06  6.31752e+06  1.27906e+07  1.69295e+07  2.65482e+07  2.90954e+07  4.14102e+07  5.47027e+07  1.05497e+08  1.32740e+08         145088000.00 171204000.00 177648000.00 166872000.00 151386000.00 121238000.00  76057700.00  52403900.00  46868600.00  65209500.00  77372300.00  72292000.00  54091900.00  32323800.00
2021-02-20/19:41:51          0.00000      0.00000      123278.      0.00000      340644.      867011.  1.36857e+06  1.75104e+06  4.42644e+06  8.62999e+06  1.01698e+07  1.59306e+07  2.27634e+07  2.73096e+07  3.83613e+07  6.98653e+07  1.03485e+08  1.48064e+08         155253000.00 189115000.00 179155000.00 178305000.00 162559000.00 116158000.00  72584100.00  53491000.00  47525600.00  64861600.00  77295300.00  70933500.00  46218700.00  34653800.00
2021-02-20/19:41:52          56468.4  1.28165e+06      174784.      173819.      226440.  1.63313e+06  1.17807e+06  2.89737e+06  6.98164e+06  6.66331e+06  1.04550e+07  1.69889e+07  1.82511e+07  3.39983e+07  4.29452e+07  6.22034e+07  9.68245e+07  1.33054e+08         173664000.00 166847000.00 184021000.00 183530000.00 146346000.00 113370000.00  73849800.00  54024500.00  45386200.00  61814300.00  77163000.00  65483700.00  46779300.00  36563500.00
2021-02-20/19:41:53          56468.4      56468.4      106544.      56468.4      770331.      572056.  1.83991e+06  3.31230e+06  3.91478e+06  7.56929e+06  1.41160e+07  1.69440e+07  2.47964e+07  2.84613e+07  4.49933e+07  5.56540e+07  9.45284e+07  1.34909e+08         150027000.00 178979000.00 198590000.00 172647000.00 145226000.00 116359000.00  70281900.00  51584300.00  47676300.00  59469800.00  73013600.00  70762700.00  46716500.00  34306800.00
2021-02-20/19:41:54          56752.2      0.00000      68239.8      99944.1      129122.      917970.  2.42448e+06  3.30118e+06  3.88257e+06  1.08773e+07  1.33781e+07  1.45366e+07  1.99107e+07  2.77610e+07  3.62427e+07  6.21061e+07  1.03543e+08  1.26662e+08         143395000.00 181450000.00 189991000.00 179867000.00 160844000.00 129798000.00  64031100.00  48903800.00  50113000.00  60670800.00  77359200.00  71455100.00  50024900.00  33293200.00
2021-02-20/19:41:55          56468.4      144327.      851224.      387266.      471188.      482891.  1.81750e+06  5.87666e+06  3.68584e+06  9.00857e+06  9.37596e+06  1.62450e+07  2.57197e+07  2.77249e+07  4.01048e+07  6.24816e+07  9.55158e+07  1.26830e+08         174470000.00 175878000.00 188536000.00 166432000.00 142503000.00 113802000.00  78578900.00  48319800.00  51462900.00  64643100.00  78341100.00  67409800.00  46793700.00  33856400.00
2021-02-20/19:41:56          263240.      765203.      62396.0      401530.      602330.  1.28635e+06  2.22946e+06  1.83337e+06  4.87016e+06  9.24508e+06  9.77578e+06  1.90038e+07  1.81330e+07  2.46131e+07  4.02036e+07  6.06056e+07  9.81495e+07  1.40677e+08         158250000.00 176195000.00 165917000.00 169953000.00 140370000.00 113073000.00  70141800.00  54592000.00  56673800.00  71629000.00  69655100.00  67413200.00  44371000.00  30450700.00
2021-02-20/19:41:57          69286.4      0.00000      479668.      75041.1      69286.4      695152.  1.92595e+06  3.43660e+06  2.65086e+06  7.04204e+06  1.39681e+07  1.65255e+07  2.44246e+07  2.70500e+07  3.28292e+07  5.96852e+07  8.80850e+07  1.33635e+08         187822000.00 192547000.00 193285000.00 178544000.00 168204000.00 120277000.00  74605500.00  53542900.00  54840200.00  65788300.00  71788500.00  69589400.00  48735900.00  32571900.00
2021-02-20/19:41:58          147546.      56468.4      244446.      0.00000      0.00000      586162.      927558.  3.13567e+06  5.19289e+06  8.59992e+06  1.18364e+07  1.35673e+07  1.90757e+07  2.99392e+07  3.26570e+07  5.65535e+07  8.83868e+07  1.35899e+08         159653000.00 194869000.00 166558000.00 189323000.00 155245000.00 127238000.00  86263100.00  55474200.00  51612400.00  69145700.00  71707300.00  69545300.00  44729200.00  36695800.00
2021-02-20/19:41:58      1.35864e+06  1.30757e+06      225874.      56468.4      224192.      503291.  1.39328e+06  3.42901e+06  4.43583e+06  7.21105e+06  1.19350e+07  1.37442e+07  1.94949e+07  3.30262e+07  4.23821e+07  6.29479e+07  1.00259e+08  1.32894e+08         145711000.00 181560000.00 172876000.00 153760000.00 146247000.00 132813000.00  72253100.00  54338600.00  45982700.00  66123400.00  71232400.00  73669700.00  46717400.00  27539100.00
2021-02-20/19:41:59          106544.      232299.      292474.      388712.      999286.      439514.      535944.  2.36558e+06  8.33784e+06  5.18201e+06  1.36775e+07  1.27279e+07  2.16931e+07  2.65068e+07  4.59252e+07  5.73005e+07  9.79787e+07  1.33776e+08         161799000.00 186936000.00 176549000.00 160723000.00 159417000.00 124332000.00  68447700.00  51405400.00  51488200.00  68704200.00  79512000.00  64206100.00  44215000.00  33031300.00
2021-02-20/19:42:00          85883.5      222588.      75291.2      251510.      487337.      112937.  2.09978e+06  3.17838e+06  5.41232e+06  8.54358e+06  1.02464e+07  1.87600e+07  2.91032e+07  2.93242e+07  3.56657e+07  6.19618e+07  8.80334e+07  1.29687e+08         159669000.00 183044000.00 177899000.00 176612000.00 153374000.00 127423000.00  77307900.00  55114000.00  50839900.00  66470300.00  76803100.00  72277800.00  45389600.00  32072300.00
2021-02-20/19:42:01          679319.      199888.      725724.      785864.      256501.  1.83359e+06  1.06723e+06  1.65246e+06  4.84848e+06  5.14236e+06  1.18867e+07  1.43532e+07  2.38725e+07  3.19386e+07  3.64982e+07  6.63298e+07  9.79701e+07  1.42125e+08         173890000.00 173565000.00 171616000.00 163961000.00 144775000.00 115261000.00  82921500.00  60666600.00  47148000.00  72783000.00  78356800.00  68141500.00  47477000.00  37053300.00
2021-02-20/19:42:02          0.00000      99944.1      106544.      85883.5      488176.  1.11916e+06      684706.  4.49917e+06  4.92610e+06  7.00069e+06  1.08154e+07  1.81823e+07  2.38058e+07  2.97460e+07  4.14058e+07  5.95333e+07  9.70682e+07  1.34052e+08         144727000.00 191945000.00 196314000.00 167594000.00 149627000.00 122005000.00  69828200.00  58505000.00  55486200.00  71094600.00  78222300.00  65505300.00  46474300.00  32477700.00
2021-02-20/19:42:03          878140.      56468.4      0.00000      56468.4      56752.2      535949.  1.72127e+06  4.98613e+06  4.26522e+06  8.67979e+06  1.59664e+07  1.68136e+07  2.12775e+07  3.02213e+07  3.54684e+07  5.95246e+07  9.89603e+07  1.29093e+08         161092000.00 179358000.00 189584000.00 166174000.00 149308000.00 122004000.00  79513700.00  57088600.00  47998800.00  62083900.00  78836000.00  65434900.00  49948500.00  33503500.00
2021-02-20/19:42:04          112937.      0.00000      85883.5      269349.      131510.      539359.      976032.  3.38981e+06  5.36520e+06  9.66148e+06  1.24871e+07  1.95443e+07  1.99787e+07  2.43554e+07  4.30733e+07  6.71125e+07  8.93935e+07  1.22932e+08         156619000.00 168768000.00 169432000.00 172597000.00 138639000.00 109378000.00  70761100.00  58538300.00  46010300.00  71042300.00  78734000.00  69110400.00  43560700.00  34712700.00
2021-02-20/19:42:05          684466.      56468.4      0.00000      293479.      598267.  1.39079e+06  1.16191e+06  2.37859e+06  6.52292e+06  1.02905e+07  1.38581e+07  1.81364e+07  1.98423e+07  2.74695e+07  3.76144e+07  6.78803e+07  9.46836e+07  1.28144e+08         142027000.00 183522000.00 172639000.00 176124000.00 152933000.00 116315000.00  77053200.00  54065500.00  53670100.00  64413900.00  73764400.00  68282600.00  51207600.00  33789100.00
2021-02-20/19:42:05          0.00000      0.00000      124708.      144327.      259890.      365860.  2.31574e+06  4.06782e+06  5.59774e+06  8.60838e+06  1.24270e+07  1.52920e+07  2.21152e+07  3.03468e+07  4.13909e+07  6.20048e+07  8.52947e+07  1.40968e+08         169338000.00 181306000.00 174844000.00 178601000.00 145439000.00 117334000.00  73096900.00  64253900.00  59721200.00  66850800.00  77281000.00  65590700.00  46187600.00  33360200.00
2021-02-20/19:42:06          232299.      0.00000      0.00000      112937.      869613.      606360.  1.69901e+06  2.85280e+06  5.38768e+06  5.76644e+06  1.15087e+07  1.18146e+07  1.99263e+07  3.06652e+07  4.12486e+07  6.74693e+07  1.05670e+08  1.52659e+08         164764000.00 194899000.00 185801000.00 164711000.00 154295000.00 120916000.00  79393400.00  60537000.00  47822200.00  72380100.00  75838900.00  66175700.00  46091400.00  36429800.00
2021-02-20/19:42:07          75291.2      0.00000      0.00000      137687.      0.00000  2.60664e+06      851125.  1.90940e+06  5.59275e+06  6.71980e+06  1.04198e+07  1.51156e+07  1.87274e+07  3.74871e+07  4.30427e+07  6.20654e+07  9.28942e+07  1.29691e+08         150665000.00 177644000.00 172427000.00 163903000.00 143457000.00 127085000.00  78045800.00  75931800.00  57242000.00  66640400.00  79002700.00  64571300.00  44549600.00  34752200.00
2021-02-20/19:42:08          138573.      760333.      431314.      0.00000      339377.      550010.  1.57651e+06  3.48802e+06  4.12685e+06  8.98945e+06  1.06971e+07  1.69172e+07  2.39514e+07  3.25978e+07  3.81103e+07  6.22400e+07  9.01211e+07  1.28727e+08         165461000.00 175464000.00 189757000.00 192789000.00 162269000.00 116953000.00  72034100.00  51551400.00  48214100.00  64583600.00  70223700.00  65944900.00  42741400.00  32397300.00
2021-02-20/19:42:09          112937.      0.00000      805074.      213165.  1.12893e+06  1.28727e+06  1.06172e+06  2.00310e+06  4.94892e+06  5.87772e+06  1.13027e+07  1.58559e+07  2.01069e+07  3.04990e+07  3.69100e+07  5.83507e+07  1.02356e+08  1.32095e+08         165097000.00 189339000.00 182830000.00 183872000.00 138896000.00 123575000.00  73119600.00  57143300.00  51892900.00  68719700.00  81110200.00  67622300.00  48794400.00  32775200.00
2021-02-20/19:42:10          0.00000      0.00000      155170.      224192.      792256.  1.05508e+06  1.41986e+06  2.35663e+06  4.31014e+06  7.99943e+06  1.07855e+07  1.48415e+07  2.11417e+07  2.94633e+07  3.59204e+07  6.07112e+07  9.17333e+07  1.29046e+08         171704000.00 194665000.00 188213000.00 163566000.00 154048000.00 129839000.00  68972300.00  52286900.00  50504800.00  69705100.00  69184600.00  67255100.00  47065300.00  34647500.00
2021-02-20/19:42:11          748606.      0.00000      56468.4      330054.      491481.      496538.  1.89252e+06  2.37768e+06  3.84640e+06  8.39835e+06  1.05719e+07  1.82830e+07  2.10182e+07  2.74887e+07  4.39754e+07  6.05312e+07  9.49577e+07  1.33993e+08         160988000.00 187682000.00 188193000.00 179344000.00 167519000.00 134911000.00  74382000.00  50942600.00  48328700.00  73117600.00  76972200.00  66730100.00  46987000.00  32272100.00
2021-02-20/19:42:12          353735.      423200.      56468.4      125755.      310559.  1.11006e+06      999776.  2.74175e+06  6.75966e+06  1.05147e+07  8.62402e+06  1.72363e+07  2.50146e+07  3.05684e+07  3.77390e+07  6.77929e+07  8.55589e+07  1.32628e+08         168763000.00 172274000.00 178059000.00 159845000.00 156438000.00 120115000.00  78966100.00  53352000.00  52130200.00  71463100.00  71897100.00  68886800.00  43758400.00  33111100.00
2021-02-20/19:42:12          0.00000      0.00000      313983.      251877.      217295.  1.17274e+06  1.85532e+06  1.70417e+06  5.56078e+06  8.72796e+06  1.23626e+07  1.61485e+07  2.28990e+07  2.96037e+07  3.60098e+07  5.43985e+07  8.32487e+07  1.33081e+08         157626000.00 183495000.00 192236000.00 168904000.00 142604000.00 112628000.00  80058900.00  53839700.00  47056100.00  69171800.00  71138800.00  66513400.00  50929700.00  34464900.00
2021-02-20/19:42:13          56468.4      0.00000      69286.4      56468.4      203286.      954722.  1.60753e+06  1.16194e+06  6.16512e+06  1.09676e+07  9.09373e+06  1.68620e+07  2.97075e+07  2.98026e+07  4.80831e+07  6.70602e+07  9.92014e+07  1.43267e+08         163826000.00 185569000.00 192828000.00 175410000.00 149615000.00 128785000.00  73097600.00  52683100.00  51769400.00  68748400.00  74147900.00  67816200.00  46905200.00  31106100.00
2021-02-20/19:42:14          591798.      0.00000      353131.      213165.      271410.      695769.  1.00135e+06  3.17190e+06  5.66213e+06  8.75200e+06  1.31647e+07  1.44811e+07  2.10244e+07  2.81772e+07  4.45311e+07  5.53307e+07  9.75825e+07  1.21237e+08         159443000.00 212586000.00 182483000.00 176818000.00 137966000.00 125511000.00  73495200.00  49466900.00  48034300.00  64376900.00  75191200.00  70274800.00  47374000.00  31774100.00
2021-02-20/19:42:15          60882.4      75041.1      112937.      220518.      175235.  1.03808e+06      441803.  2.69942e+06  6.68163e+06  4.92996e+06  9.13319e+06  1.88410e+07  2.23339e+07  3.05582e+07  4.07574e+07  6.79008e+07  9.72010e+07  1.19846e+08         172055000.00 189006000.00 183858000.00 196040000.00 157233000.00 125806000.00  71857200.00  55693200.00  44863800.00  62893100.00  77853900.00  69770000.00  48629400.00  39573600.00
2021-02-20/19:42:16          56468.4      138573.      117351.      112937.      378851.      436653.  1.62834e+06  2.49126e+06  6.84951e+06  6.28908e+06  1.26582e+07  1.90176e+07  1.76978e+07  2.73116e+07  3.65683e+07  6.32187e+07  9.66952e+07  1.46970e+08         171279000.00 174433000.00 184888000.00 185631000.00 156888000.00 130454000.00  71048600.00  60989900.00  51095000.00  69282500.00  73801600.00  70032000.00  47328900.00  35035800.00
2021-02-20/19:42:17          112937.      0.00000      112937.      0.00000      62396.0  1.16432e+06  1.02923e+06  4.33523e+06  3.88710e+06  6.21522e+06  1.58431e+07  1.72292e+07  2.26134e+07  3.28372e+07  4.64870e+07  6.16635e+07  9.06740e+07  1.29527e+08         152385000.00 188398000.00 178459000.00 166802000.00 137043000.00 113834000.00  77069300.00  53908300.00  51631600.00  70651000.00  70011100.00  67766700.00  47173000.00  32634300.00
2021-02-20/19:42:18          56468.4      294522.      0.00000      60882.4      391496.  1.57532e+06  1.59018e+06  1.03998e+06  3.52676e+06  6.96427e+06  1.03645e+07  1.24137e+07  2.08464e+07  2.62140e+07  3.41593e+07  6.11350e+07  1.00817e+08  1.34379e+08         172314000.00 181609000.00 198537000.00 180055000.00 140074000.00 116979000.00  75304700.00  54460000.00  48798000.00  60573200.00  73676800.00  66721800.00  46538400.00  33742900.00
2021-02-20/19:42:19          0.00000      106544.      360813.      188228.      401530.  1.11005e+06  1.77782e+06  2.17175e+06  2.52015e+06  5.91256e+06  1.22729e+07  1.73901e+07  1.61927e+07  3.15432e+07  4.59327e+07  6.58300e+07  8.84010e+07  1.39435e+08         156326000.00 164683000.00 175068000.00 177057000.00 150682000.00 107231000.00  73084800.00  53166200.00  48196000.00  64839300.00  77583900.00  64592900.00  48334200.00  36008100.00
2021-02-20/19:42:19          0.00000      393423.  3.54481e+06      264169.      113221.      828975.  2.49945e+06  3.78136e+06  6.07398e+06  6.85309e+06  1.13377e+07  1.44775e+07  1.91236e+07  2.83268e+07  3.74984e+07  6.60060e+07  9.18213e+07  1.46746e+08         174663000.00 186870000.00 181179000.00 171951000.00 141851000.00 126498000.00  70865300.00  50627500.00  51429000.00  65604800.00  82945200.00  70747000.00  44164700.00  34170000.00
2021-02-20/19:42:20          75041.1      0.00000      0.00000  1.78878e+06      352424.  3.20433e+06  3.19116e+06  1.75232e+06  4.71822e+06  7.87125e+06  9.93981e+06  1.68891e+07  1.92036e+07  2.70582e+07  3.79304e+07  5.27126e+07  1.07219e+08  1.38533e+08         169713000.00 173764000.00 180511000.00 185827000.00 157446000.00 127527000.00  66573900.00  54751200.00  53586900.00  64547100.00  76677500.00  67636500.00  45825200.00  34751600.00
2021-02-20/19:42:21          257688.      138573.      75041.1  1.03878e+06      884193.      877482.  2.48196e+06  5.65978e+06  2.54909e+06  8.84272e+06  8.39645e+06  1.63907e+07  1.97161e+07  2.98342e+07  4.05056e+07  6.92480e+07  9.73312e+07  1.35082e+08         160470000.00 183643000.00 190025000.00 164587000.00 147168000.00 131430000.00  67076500.00  53743200.00  50557900.00  64931800.00  70950200.00  59951800.00  46137200.00  34762600.00
2021-02-20/19:42:22          679319.      280661.      156413.      255573.      0.00000      470886.  1.46748e+06  2.19579e+06  4.86958e+06  7.06091e+06  1.14943e+07  1.95989e+07  2.42326e+07  2.54632e+07  4.69462e+07  6.50047e+07  9.19753e+07  1.39124e+08         167162000.00 178826000.00 180729000.00 184008000.00 149204000.00 114642000.00  77041700.00  54757200.00  50212300.00  74552800.00  71287400.00  66447400.00  45788200.00  34128800.00
2021-02-20/19:42:23          144327.      181585.      99944.1      90349.5      112937.      755443.  2.24917e+06  2.00571e+06  7.31255e+06  5.49137e+06  1.48383e+07  1.47177e+07  2.26640e+07  3.32675e+07  3.74536e+07  6.15489e+07  9.66414e+07  1.33959e+08         182515000.00 175917000.00 187195000.00 162005000.00 145513000.00 113797000.00  71665600.00  54981700.00  45582700.00  70424400.00  73368100.00  64117500.00  52021600.00  30696400.00
2021-02-20/19:42:24          324136.      112937.      195041.      56468.4      433491.      421282.      721302.  2.24111e+06  6.80842e+06  7.76465e+06  1.16449e+07  1.70292e+07  2.36268e+07  3.13144e+07  4.25224e+07  5.92483e+07  7.99273e+07  1.33754e+08         150565000.00 191172000.00 186771000.00 173261000.00 165405000.00 119704000.00  70813000.00  61209900.00  54123300.00  61610600.00  72494700.00  63025400.00  53686200.00  32804200.00
2021-02-20/19:42:25          62396.0      0.00000      188228.      590632.      981742.      984871.  1.25336e+06  3.43621e+06  6.04064e+06  5.78767e+06  8.95911e+06  1.73015e+07  2.19949e+07  2.48436e+07  4.77855e+07  6.30666e+07  1.02571e+08  1.41745e+08         152019000.00 179239000.00 173398000.00 183377000.00 152093000.00 116018000.00  63020500.00  55398200.00  52687100.00  66647700.00  75946200.00  66586400.00  47494100.00  34471800.00
2021-02-20/19:42:25          0.00000      56468.4      708983.      56752.2      69286.4      362765.  2.00896e+06  6.09715e+06  4.67629e+06  5.63798e+06  1.43823e+07  1.48313e+07  2.25019e+07  3.36063e+07  4.46107e+07  6.39624e+07  9.53959e+07  1.38420e+08         154592000.00 168790000.00 180627000.00 180287000.00 153171000.00 115450000.00  67149500.00  53076100.00  53811400.00  70141400.00  79771500.00  64613400.00  51516100.00  32502900.00
2021-02-20/19:42:26          56468.4      0.00000      213088.      182223.      136480.      762770.  2.87964e+06  3.13272e+06  6.34121e+06  5.77233e+06  1.16460e+07  1.32380e+07  1.69607e+07  3.00828e+07  3.59050e+07  6.25868e+07  1.06703e+08  1.28852e+08         153594000.00 175608000.00 204069000.00 176658000.00 149726000.00 118285000.00  74928700.00  55040700.00  48640100.00  68621100.00  75879300.00  64895700.00  46276200.00  32920700.00
2021-02-20/19:42:27          91078.1      142352.      0.00000      0.00000      331000.  1.00822e+06  1.54907e+06  3.41763e+06  3.53278e+06  5.69224e+06  9.14991e+06  1.37390e+07  1.85290e+07  3.76461e+07  3.85729e+07  6.33859e+07  8.75980e+07  1.35759e+08         154483000.00 177002000.00 168878000.00 170506000.00 147917000.00 114941000.00  68373000.00  55223000.00  48743400.00  65228100.00  70926400.00  66898600.00  45822400.00  34835400.00
2021-02-20/19:42:28          85883.5      56468.4  1.01645e+06      169405.      268294.      646361.  1.64321e+06  3.06356e+06  5.99712e+06  8.57574e+06  7.97326e+06  1.55565e+07  2.06453e+07  2.56463e+07  4.22877e+07  5.59312e+07  9.21640e+07  1.31046e+08         158248000.00 185293000.00 181879000.00 161550000.00 145337000.00 115206000.00  74092500.00  48373000.00  51780300.00  74051600.00  79457700.00  65806300.00  44740300.00  32231700.00
2021-02-20/19:42:29          56468.4      0.00000      263240.      802598.      599164.      299399.  2.52390e+06  3.40946e+06  6.67991e+06  7.64310e+06  7.96682e+06  1.78851e+07  2.22908e+07  2.48504e+07  4.36837e+07  6.08826e+07  9.76399e+07  1.28111e+08         162591000.00 175872000.00 178552000.00 164417000.00 164330000.00 116604000.00  66678500.00  54412300.00  49508700.00  64636500.00  71071000.00  63783500.00  50147500.00  34820400.00
2021-02-20/19:42:30          112937.      138573.      665811.      112937.      138573.      430991.  1.97028e+06  1.94434e+06  5.69398e+06  5.68511e+06  1.50128e+07  1.18454e+07  2.46944e+07  3.20690e+07  4.86165e+07  5.96870e+07  9.16083e+07  1.28072e+08         158420000.00 208606000.00 199823000.00 159739000.00 147121000.00 120790000.00  69929100.00  46459900.00  50072000.00  63128300.00  67544700.00  65146500.00  47498600.00  32813900.00
2021-02-20/19:42:31          307978.      160925.      424707.      205210.  1.35074e+06      791438.  1.08841e+06  3.49903e+06  5.37794e+06  6.82409e+06  1.08037e+07  1.28447e+07  2.51900e+07  3.02442e+07  4.44362e+07  6.02505e+07  9.09366e+07  1.26724e+08         171212000.00 170009000.00 182834000.00 173542000.00 137441000.00 129961000.00  72390800.00  55523100.00  50094300.00  66495900.00  76254800.00  65085600.00  48586500.00  34861800.00
2021-02-20/19:42:32          56468.4      590519.      68239.8      112937.      69286.4      455896.      585044.  2.69784e+06  8.79495e+06  7.24211e+06  1.28275e+07  1.62066e+07  2.22234e+07  2.88351e+07  4.04055e+07  5.44353e+07  8.94522e+07  1.27572e+08         161248000.00 182828000.00 178744000.00 182985000.00 148715000.00 120793000.00  81779100.00  54802300.00  53630400.00  71741400.00  76854500.00  65651500.00  46091400.00  33051700.00
2021-02-20/19:42:32          0.00000      0.00000      112937.      271474.      159636.  1.68029e+06  1.98146e+06  1.76006e+06  2.54008e+06  9.19404e+06  1.29114e+07  1.80748e+07  1.74944e+07  2.78376e+07  4.22413e+07  6.59984e+07  9.39484e+07  1.26356e+08         175753000.00 185776000.00 188022000.00 179579000.00 129880000.00 133149000.00  70448300.00  58015900.00  49044500.00  63752600.00  72409500.00  69201500.00  47518900.00  33364700.00
2021-02-20/19:42:33          142352.      85883.5      169230.      192428.      493218.      509464.  1.43094e+06  4.05697e+06  6.81842e+06  6.31662e+06  1.25358e+07  1.52839e+07  2.15171e+07  2.38534e+07  4.40003e+07  6.04453e+07  8.84453e+07  1.31171e+08         151988000.00 183738000.00 198668000.00 176118000.00 151659000.00 128768000.00  68963500.00  52384400.00  47081000.00  69112400.00  76580000.00  67996400.00  44544900.00  35266300.00
2021-02-20/19:42:34          291874.      747559.      0.00000      0.00000      425911.      498689.      730336.  3.18601e+06  5.12665e+06  1.44348e+07  1.07441e+07  1.55101e+07  2.41695e+07  3.53776e+07  3.99382e+07  6.91224e+07  9.91787e+07  1.41886e+08         150331000.00 179842000.00 204171000.00 170702000.00 167159000.00 122130000.00  75032700.00  56550600.00  56348600.00  68268000.00  73451400.00  66318500.00  47592900.00  31944100.00
2021-02-20/19:42:35          0.00000      224192.      669255.      710817.      0.00000      926002.      772602.  3.04391e+06  6.17744e+06  6.59655e+06  1.36367e+07  1.63367e+07  1.83577e+07  3.50844e+07  4.56668e+07  6.74574e+07  1.00575e+08  1.42179e+08         162022000.00 170744000.00 202020000.00 182020000.00 148569000.00 127144000.00  69944900.00  57090200.00  46174800.00  69275400.00  78493600.00  69316400.00  44533100.00  29576200.00
2021-02-20/19:42:36          112937.      112937.      0.00000      264520.      212881.      418489.  1.88540e+06  2.67879e+06  4.08962e+06  1.08508e+07  1.11876e+07  1.43932e+07  2.18236e+07  2.75153e+07  4.47177e+07  6.81681e+07  9.92230e+07  1.28659e+08         166375000.00 181536000.00 185304000.00 180068000.00 150036000.00 121986000.00  72340900.00  50098100.00  46713100.00  66165200.00  71678100.00  65619800.00  47322600.00  32689400.00
2021-02-20/19:42:37          143531.      138573.      182223.      0.00000      458933.      922879.  1.36980e+06  2.99711e+06  6.24063e+06  7.71447e+06  9.68346e+06  1.16962e+07  2.28603e+07  2.55056e+07  4.46370e+07  5.91567e+07  9.48359e+07  1.37449e+08         162637000.00 185538000.00 169445000.00 183807000.00 163254000.00 114625000.00  74965100.00  60467500.00  50689000.00  63089400.00  67857700.00  63831300.00  47493600.00  30798200.00
2021-02-20/19:42:38          0.00000      219481.      131760.      56468.4      118864.      326724.  1.85196e+06  2.41547e+06  5.97632e+06  8.61100e+06  1.01373e+07  1.95516e+07  2.17402e+07  2.49697e+07  3.59767e+07  6.18699e+07  1.03565e+08  1.42421e+08         148134000.00 185239000.00 176423000.00 165350000.00 154233000.00 129082000.00  64226100.00  53181000.00  48587000.00  65686800.00  73292300.00  63522100.00  47187400.00  34760500.00
2021-02-20/19:42:39          258593.      146818.      0.00000      85883.5      117351.      592870.  1.33092e+06  1.61283e+06  7.71685e+06  9.78561e+06  1.14425e+07  1.47258e+07  2.18202e+07  3.11271e+07  4.27439e+07  6.29594e+07  8.55961e+07  1.31651e+08         182560000.00 183939000.00 194164000.00 184380000.00 162392000.00 115702000.00  74093600.00  50544200.00  51270600.00  65079800.00  75900000.00  65252900.00  46864300.00  32804100.00
2021-02-20/19:42:39          361442.      0.00000      268294.      142352.      211638.      416584.  1.86992e+06  1.77561e+06  5.00940e+06  7.25592e+06  1.04221e+07  1.64349e+07  1.70334e+07  3.65228e+07  4.40025e+07  5.80749e+07  9.87133e+07  1.36417e+08         154007000.00 182852000.00 172559000.00 181503000.00 142447000.00 136927000.00  82968200.00  60288100.00  44807200.00  60232300.00  79322200.00  64451500.00  44749400.00  34516600.00
2021-02-20/19:42:40          106544.      0.00000      0.00000      118864.      631642.      731178.  2.72603e+06  3.48864e+06  6.14082e+06  6.96818e+06  1.26960e+07  1.88262e+07  1.90739e+07  3.02363e+07  3.94751e+07  6.11177e+07  9.39037e+07  1.38763e+08         163063000.00 191173000.00 193960000.00 180315000.00 155604000.00 106446000.00  83863900.00  55877000.00  47451400.00  64453800.00  72499300.00  66470300.00  48661200.00  35025400.00
2021-02-20/19:42:41          175333.      0.00000      56468.4      668208.      915090.      557226.  2.28426e+06  3.91967e+06  3.39398e+06  8.29483e+06  1.19745e+07  1.45815e+07  1.91567e+07  2.88748e+07  4.21449e+07  6.58036e+07  1.01537e+08  1.43035e+08         158653000.00 186648000.00 189938000.00 178135000.00 140024000.00 112413000.00  75699900.00  52896300.00  47463200.00  69975400.00  78192100.00  66941400.00  41852800.00  34788400.00
2021-02-20/19:42:42          386063.      919425.      181428.      204874.      354035.  1.84183e+06      580995.  4.56756e+06  4.69326e+06  1.13988e+07  1.07920e+07  1.62915e+07  1.71761e+07  3.02677e+07  3.62507e+07  6.10016e+07  9.30319e+07  1.39774e+08         161779000.00 184222000.00 167340000.00 181443000.00 147238000.00 128036000.00  78189200.00  57593300.00  48767600.00  65139600.00  70690000.00  68746600.00  48306700.00  31992800.00
2021-02-20/19:42:43          60882.4      310076.      0.00000      206488.      185591.      350658.  1.64516e+06  4.87969e+06  3.70018e+06  6.79281e+06  1.34510e+07  1.57797e+07  2.08436e+07  2.76317e+07  4.68520e+07  6.11902e+07  9.15451e+07  1.41980e+08         168925000.00 183193000.00 185905000.00 180874000.00 148540000.00 125032000.00  71807900.00  60074200.00  50954700.00  67563200.00  71401700.00  64524700.00  46203200.00  30795000.00
2021-02-20/19:42:44          204015.      69286.4      371141.      175831.      163013.      702317.  1.99651e+06  1.73656e+06  4.50399e+06  5.45494e+06  9.28046e+06  1.49468e+07  1.91460e+07  2.87133e+07  3.65175e+07  5.56397e+07  9.55634e+07  1.31626e+08         148935000.00 191972000.00 184076000.00 191368000.00 162803000.00 117158000.00  70746300.00  59255400.00  53021100.00  68536300.00  71414600.00  67678200.00  46362800.00  34027700.00
2021-02-20/19:42:45          106544.      0.00000      487015.      0.00000      112937.      99944.1  1.64965e+06  3.17285e+06  6.04922e+06  1.00818e+07  1.01224e+07  1.20072e+07  2.19860e+07  3.42028e+07  4.24297e+07  6.70396e+07  9.55942e+07  1.50316e+08         170727000.00 173502000.00 170734000.00 185383000.00 152355000.00 119497000.00  64441600.00  57203900.00  57746800.00  65861900.00  76693200.00  68309200.00  46046700.00  35200800.00
2021-02-20/19:42:46          0.00000      0.00000      204299.      0.00000      387030.      937946.  2.48146e+06  3.90346e+06  5.49534e+06  8.87706e+06  1.76415e+07  1.94341e+07  2.64654e+07  3.02706e+07  4.82033e+07  6.58561e+07  1.01705e+08  1.27486e+08         165121000.00 173428000.00 188812000.00 184854000.00 138467000.00 124579000.00  72215800.00  49163900.00  52910700.00  74062600.00  79820200.00  70016600.00  48996400.00  34949300.00
2021-02-20/19:42:46          56468.4      56468.4      330767.      75041.1      190294.      762107.  2.08845e+06  3.87663e+06  9.51374e+06  1.26752e+07  1.41837e+07  2.37198e+07  2.92845e+07  3.79664e+07  5.37038e+07  6.55554e+07  9.03787e+07  1.33636e+08         155468000.00 184278000.00 190035000.00 185953000.00 151538000.00 126219000.00  80800200.00  55954700.00  54782500.00  69847900.00  79402700.00  68019900.00  48969200.00  35476200.00
2021-02-20/19:42:47          679319.      106544.      253791.      214357.      505283.  1.37138e+06  1.17563e+06  8.79346e+06  6.49106e+06  1.00136e+07  1.62549e+07  2.00616e+07  2.20115e+07  3.88279e+07  5.17322e+07  6.44015e+07  9.55770e+07  1.28285e+08         159968000.00 177571000.00 182302000.00 168803000.00 156718000.00 124733000.00  74095700.00  62597900.00  46446300.00  70810200.00  80148400.00  71269100.00  45740100.00  33957100.00
2021-02-20/19:42:48          69286.4      60882.4      112937.      406204.      988039.  1.55430e+06  2.76852e+06  3.10195e+06  7.33293e+06  9.42289e+06  1.30185e+07  1.49122e+07  2.17432e+07  3.02674e+07  3.87005e+07  6.83685e+07  1.01375e+08  1.25158e+08         164548000.00 176120000.00 179288000.00 190955000.00 153981000.00 111546000.00  72440200.00  48138800.00  50597700.00  64369000.00  71794700.00  63970000.00  45278300.00  35854000.00
2021-02-20/19:42:49          125755.      669255.      727518.      509435.      278466.      464340.  1.82679e+06  4.24526e+06  4.69845e+06  5.85005e+06  1.21108e+07  1.74534e+07  2.34449e+07  3.29155e+07  4.22063e+07  6.18553e+07  9.34480e+07  1.35932e+08         172403000.00 195842000.00 187786000.00 198612000.00 144489000.00 118710000.00  69570700.00  58668000.00  48606400.00  64696100.00  71193400.00  61069400.00  47520900.00  34087600.00
2021-02-20/19:42:50          349055.      56468.4      897347.      56752.2      875747.      701572.  2.14244e+06  3.14105e+06  5.07192e+06  7.40230e+06  1.30158e+07  1.64770e+07  2.03986e+07  2.74466e+07  4.42203e+07  6.17739e+07  9.96624e+07  1.37878e+08         161925000.00 183678000.00 196775000.00 172963000.00 164058000.00 119768000.00  60554400.00  50961500.00  46630300.00  69107200.00  77418400.00  64819000.00  49288400.00  33970900.00
2021-02-20/19:42:51          429160.      0.00000      56468.4  2.31537e+06      682190.      330629.  1.27717e+06  2.47713e+06  5.56675e+06  5.50961e+06  1.08490e+07  1.51888e+07  2.21503e+07  3.08125e+07  4.24082e+07  5.69001e+07  8.46819e+07  1.31964e+08         171090000.00 195550000.00 191145000.00 165430000.00 140161000.00 124841000.00  65389500.00  49925000.00  49339400.00  71369100.00  73498000.00  70475200.00  48504900.00  31476500.00
2021-02-20/19:42:52          315270.      56468.4      56468.4      85883.5      258593.      289356.  2.53559e+06  3.60447e+06  3.60689e+06  7.71430e+06  1.12288e+07  1.60394e+07  1.50486e+07  2.48544e+07  3.71251e+07  6.18721e+07  9.22758e+07  1.25466e+08         148271000.00 198391000.00 180389000.00 160438000.00 159077000.00 115419000.00  66738600.00  53609100.00  49543000.00  67740200.00  77208000.00  64495400.00  48010700.00  34316400.00
2021-02-20/19:42:53          941706.      625324.      0.00000      56468.4      131510.      150082.  1.16604e+06  2.98352e+06  4.19710e+06  9.24976e+06  1.08651e+07  1.50617e+07  2.60291e+07  2.33047e+07  4.05640e+07  6.37030e+07  9.80324e+07  1.42047e+08         163805000.00 187573000.00 178352000.00 191622000.00 122071000.00 120693000.00  79488900.00  51274900.00  48791400.00  67636700.00  76462900.00  66125100.00  46979800.00  34277600.00
2021-02-20/19:42:53          199008.      586775.      60882.4      412977.      620489.      336832.  1.55698e+06  3.58426e+06  6.81353e+06  6.67722e+06  9.13700e+06  1.80351e+07  1.71304e+07  3.10783e+07  3.14047e+07  5.67863e+07  9.56535e+07  1.35768e+08         171821000.00 185873000.00 178072000.00 165263000.00 145215000.00 120997000.00  78498700.00  54218600.00  53514500.00  64644700.00  77715200.00  66740400.00  48664600.00  35716800.00
2021-02-20/19:42:54          0.00000      337395.      174985.      199008.      0.00000      741462.  1.07908e+06  3.71897e+06  5.91380e+06  7.53603e+06  9.10658e+06  1.23953e+07  2.03905e+07  2.70177e+07  3.79063e+07  6.52505e+07  9.08648e+07  1.26774e+08         150092000.00 179236000.00 180765000.00 165815000.00 136577000.00 120507000.00  80190100.00  53710800.00  48663300.00  69936300.00  74318500.00  66873500.00  45563200.00  31762600.00
2021-02-20/19:42:55          112937.      112937.      112937.      169689.      717722.  1.16809e+06  1.95686e+06  5.82403e+06  6.09724e+06  7.01581e+06  1.23956e+07  1.80061e+07  2.30551e+07  1.98434e+07  3.59693e+07  5.38031e+07  9.76588e+07  1.34938e+08         158526000.00 169731000.00 162319000.00 184002000.00 162893000.00 117483000.00  77220000.00  52712800.00  53260000.00  69152000.00  76933300.00  65742100.00  48257300.00  35173300.00
2021-02-20/19:42:56          112937.      91078.1  1.28165e+06      391536.      367274.      525937.  1.13839e+06  3.61086e+06  5.48265e+06  8.31143e+06  1.50068e+07  1.65682e+07  1.77868e+07  2.64014e+07  4.12680e+07  6.62399e+07  9.51249e+07  1.34807e+08         165689000.00 176836000.00 167851000.00 173625000.00 157562000.00 120192000.00  73572600.00  52677600.00  51494600.00  70838000.00  71947300.00  69939800.00  45786800.00  31462000.00
2021-02-20/19:42:57      1.24932e+06      193232.      0.00000      56468.4      99944.1      612892.  1.01464e+06  2.23571e+06  2.23368e+06  7.06307e+06  6.86815e+06  1.72906e+07  2.39913e+07  2.66059e+07  3.89583e+07  5.69312e+07  9.35211e+07  1.23388e+08         169788000.00 188295000.00 176365000.00 178571000.00 131881000.00 113416000.00  67566200.00  50201600.00  51333400.00  74906000.00  78619000.00  64503400.00  46545000.00  35358600.00
2021-02-20/19:42:58          0.00000      56468.4      0.00000      390477.      144327.  1.58899e+06  1.15426e+06  2.81369e+06  4.88494e+06  6.94307e+06  8.56356e+06  1.60216e+07  2.22839e+07  2.65180e+07  4.34193e+07  6.30007e+07  9.18748e+07  1.55078e+08         158506000.00 177007000.00 194694000.00 176811000.00 142168000.00 118045000.00  69120300.00  53169100.00  49428700.00  61589600.00  81344100.00  67240700.00  46083300.00  35307200.00
2021-02-20/19:42:59          0.00000      301585.      0.00000      360335.      69286.4  1.29381e+06      842898.  2.11175e+06  6.16632e+06  5.80831e+06  1.38713e+07  1.89412e+07  1.84825e+07  3.09804e+07  3.86693e+07  5.84538e+07  9.70745e+07  1.35386e+08         170507000.00 170432000.00 190411000.00 171094000.00 158940000.00 114538000.00  72847500.00  57884000.00  49398000.00  62573200.00  72485500.00  67778100.00  46762500.00  34688800.00
2021-02-20/19:43:00          56468.4      56468.4      853476.      225699.      435292.      711386.      752671.  3.35937e+06  4.62993e+06  9.44415e+06  1.02755e+07  1.49367e+07  1.82901e+07  3.13331e+07  3.60074e+07  5.93701e+07  8.59352e+07  1.49673e+08         159367000.00 185670000.00 189746000.00 171308000.00 147331000.00 131619000.00  77110000.00  50638300.00  50236200.00  62668000.00  72418500.00  67113400.00  47787900.00  35748900.00
2021-02-20/19:43:00          0.00000      56468.4      0.00000      258593.      75291.2  1.90273e+06      917653.  3.74787e+06  3.21689e+06  6.34656e+06  9.24486e+06  2.13512e+07  1.80413e+07  2.73800e+07  4.05917e+07  5.55985e+07  9.53584e+07  1.42748e+08         157529000.00 175169000.00 174838000.00 159350000.00 148065000.00 130301000.00  74182100.00  52656000.00  51274700.00  72816000.00  73098800.00  66407900.00  46971900.00  34271700.00
2021-02-20/19:43:01          137687.      0.00000      169405.      91078.1      326565.  2.60788e+06  2.23618e+06  3.15051e+06  4.87843e+06  6.59074e+06  1.26692e+07  1.36017e+07  2.49322e+07  3.05342e+07  3.88947e+07  6.20022e+07  9.55547e+07  1.27181e+08         170831000.00 173541000.00 170990000.00 176507000.00 140560000.00 113864000.00  58038900.00  54129000.00  49568900.00  67066100.00  73403600.00  68521900.00  47948700.00  34969600.00
2021-02-20/19:43:02          56468.4      112937.      797403.      430681.      137437.  1.43448e+06      406415.  2.06430e+06  6.73667e+06  6.43980e+06  1.01716e+07  1.56972e+07  2.61027e+07  2.47752e+07  4.62282e+07  5.91513e+07  9.66789e+07  1.11648e+08         157466000.00 189172000.00 172466000.00 167400000.00 136328000.00 122661000.00  74194900.00  51353800.00  49625000.00  69509600.00  74774800.00  65264200.00  50148200.00  28374900.00
2021-02-20/19:43:03          0.00000      174784.      68239.8  1.29808e+06      56468.4      955037.  1.13503e+06  2.53116e+06  5.57769e+06  9.15379e+06  1.04487e+07  1.42552e+07  2.37067e+07  3.81851e+07  4.17624e+07  6.08068e+07  9.32360e+07  1.27263e+08         151306000.00 195139000.00 178944000.00 178797000.00 143281000.00 126761000.00  70266200.00  52883000.00  46247700.00  64635800.00  74083500.00  67929700.00  50438300.00  35097700.00
2021-02-20/19:43:04          0.00000      56468.4      91078.1      238517.  1.46846e+06  1.25698e+06  1.20360e+06  2.21545e+06  4.89343e+06  8.37203e+06  1.13713e+07  1.64692e+07  2.20896e+07  3.12531e+07  3.94217e+07  6.07136e+07  9.69200e+07  1.30942e+08         167677000.00 185795000.00 166252000.00 193662000.00 147950000.00 115953000.00  75196200.00  62025400.00  49109600.00  63702300.00  77658800.00  67578200.00  47186000.00  32071800.00
2021-02-20/19:43:05          56468.4      0.00000      237645.      68239.8      113504.      821494.  1.65556e+06  4.95169e+06  4.15485e+06  1.06049e+07  1.39955e+07  1.80144e+07  1.96060e+07  2.21543e+07  4.08899e+07  5.76794e+07  9.73661e+07  1.37218e+08         147647000.00 199115000.00 177513000.00 174041000.00 152078000.00 110527000.00  66967200.00  54824500.00  54783700.00  68509100.00  69302700.00  64173500.00  50297900.00  32472200.00
2021-02-20/19:43:06          425238.      60882.4      112937.      204015.      649919.  1.76016e+06      669700.  1.89070e+06  3.93452e+06  6.66468e+06  1.48555e+07  1.71049e+07  2.01169e+07  3.29514e+07  4.46535e+07  6.49129e+07  9.98594e+07  1.44181e+08         150327000.00 193064000.00 191913000.00 174055000.00 156415000.00 112032000.00  68710600.00  61112300.00  45145600.00  66552700.00  77969600.00  68141900.00  48146600.00  33781800.00
2021-02-20/19:43:07      1.06544e+06      0.00000      0.00000      290758.      75041.1      609211.  1.18253e+06  3.37781e+06  3.89120e+06  1.10598e+07  1.11850e+07  1.48128e+07  1.92790e+07  2.57692e+07  4.02273e+07  5.98697e+07  8.92717e+07  1.28296e+08         174751000.00 192504000.00 171872000.00 157296000.00 144285000.00 118443000.00  64832800.00  57789700.00  52126100.00  64086600.00  82943200.00  61650600.00  50554900.00  33388900.00
2021-02-20/19:43:07          131682.      0.00000      56468.4      0.00000      351454.      113221.  2.23012e+06  2.42336e+06  6.13813e+06  1.03282e+07  1.35850e+07  1.37024e+07  1.68506e+07  2.97594e+07  4.77656e+07  6.32955e+07  8.82560e+07  1.30533e+08         170055000.00 180977000.00 179457000.00 191833000.00 152011000.00 131662000.00  72060800.00  52734500.00  54173800.00  66570900.00  81270500.00  68215100.00  45940900.00  32411400.00
2021-02-20/19:43:08          400425.      225874.      0.00000      99944.1      498241.      585168.  1.67878e+06  3.11378e+06  4.32727e+06  7.45687e+06  1.06607e+07  1.78536e+07  2.39549e+07  2.56473e+07  4.41015e+07  5.39354e+07  9.47409e+07  1.39712e+08         158723000.00 185936000.00 184914000.00 172622000.00 143163000.00 131707000.00  76813900.00  61595700.00  43533400.00  64081200.00  70904200.00  65595000.00  48979400.00  31843100.00
2021-02-20/19:43:09          75041.1      453098.      99944.1  1.56505e+06      0.00000      490549.      796088.  2.34767e+06  4.61584e+06  5.98093e+06  1.22772e+07  1.61519e+07  1.81017e+07  3.10446e+07  5.00003e+07  6.31391e+07  9.54484e+07  1.29950e+08         166284000.00 179710000.00 202249000.00 176406000.00 146095000.00 138239000.00  71561000.00  47488600.00  51333800.00  62229900.00  69475200.00  65794600.00  43081700.00  31329200.00
2021-02-20/19:43:10          56468.4      269349.      155170.      113221.      69286.4      520041.  1.98418e+06  2.68838e+06  3.82470e+06  6.03360e+06  1.12593e+07  1.81801e+07  2.01989e+07  2.98449e+07  3.65080e+07  6.73405e+07  9.20918e+07  1.36279e+08         172700000.00 190879000.00 179777000.00 178757000.00 144569000.00 121487000.00  75399800.00  50862500.00  55924700.00  70821600.00  79393800.00  68963500.00  47741600.00  33323400.00
2021-02-20/19:43:11          191518.      56468.4      0.00000      181177.      319475.      492486.      877985.  3.88805e+06  6.50437e+06  5.59840e+06  7.78611e+06  1.89266e+07  2.50268e+07  3.19566e+07  4.23717e+07  6.51988e+07  9.10505e+07  1.44735e+08         158216000.00 190201000.00 194848000.00 180612000.00 137799000.00 125641000.00  62239000.00  60077700.00  53623300.00  65444800.00  79814200.00  68941400.00  45833600.00  33726200.00
2021-02-20/19:43:12          155170.      56468.4      0.00000      0.00000  1.37839e+06      313471.  2.08845e+06  4.42146e+06  3.28120e+06  9.31630e+06  1.47570e+07  1.51282e+07  2.30438e+07  2.93633e+07  4.27128e+07  5.49903e+07  1.02356e+08  1.52240e+08         156845000.00 167118000.00 173709000.00 163608000.00 152727000.00 118084000.00  71326200.00  52214400.00  56006900.00  64070800.00  73685500.00  63866900.00  45470100.00  36134000.00
2021-02-20/19:43:13          366727.      321080.      258593.      56752.2      848550.      620810.  1.81361e+06  3.51470e+06  4.56962e+06  6.91489e+06  1.24802e+07  1.74066e+07  2.57506e+07  2.91212e+07  3.57574e+07  5.33122e+07  1.09137e+08  1.30871e+08         156618000.00 180620000.00 186511000.00 175470000.00 150418000.00 124269000.00  79799400.00  50056000.00  54895300.00  60616000.00  67758100.00  68154900.00  44967900.00  34167700.00
2021-02-20/19:43:14          487049.      0.00000      147102.      310259.      243024.      410528.  1.34148e+06  4.73867e+06  3.23024e+06  6.88108e+06  1.28604e+07  1.62109e+07  1.85666e+07  2.70112e+07  3.83513e+07  6.17646e+07  1.00836e+08  1.30762e+08         160503000.00 206089000.00 182798000.00 183523000.00 161490000.00 135876000.00  77082300.00  51235900.00  44109100.00  65124200.00  78656000.00  69992600.00  48434700.00  29841300.00
2021-02-20/19:43:14          0.00000      423196.      679319.      165391.      424978.  1.10889e+06  1.83015e+06  3.86536e+06  4.72021e+06  5.60529e+06  1.20579e+07  1.60304e+07  2.56359e+07  2.97104e+07  5.03390e+07  6.95268e+07  9.06814e+07  1.43948e+08         152394000.00 206964000.00 201741000.00 183912000.00 145446000.00 116855000.00  70082900.00  57881400.00  48262700.00  62142300.00  73481900.00  64836900.00  46165600.00  31148400.00
2021-02-20/19:43:15          266411.      56752.2      90349.5      0.00000      797479.      546201.  2.35855e+06  2.75091e+06  4.05314e+06  1.01119e+07  1.11934e+07  1.59760e+07  2.62658e+07  3.07512e+07  3.93507e+07  6.59750e+07  8.67428e+07  1.37263e+08         151782000.00 190809000.00 172613000.00 183594000.00 141029000.00 115215000.00  73113000.00  54333500.00  50796700.00  62611200.00  77369000.00  62347600.00  49966900.00  38679300.00
2021-02-20/19:43:16          204015.      0.00000      56468.4      0.00000  1.10445e+06      672335.  1.58318e+06  2.65412e+06  7.27903e+06  8.07137e+06  1.24314e+07  1.42984e+07  1.93466e+07  2.90299e+07  4.55541e+07  7.27565e+07  9.98671e+07  1.44429e+08         172788000.00 184733000.00 176343000.00 180789000.00 153600000.00 115101000.00  71601900.00  51990200.00  48974400.00  65105800.00  72051800.00  72927400.00  50385700.00  33947400.00
2021-02-20/19:43:17          0.00000      267719.      56468.4      684466.      186637.  1.64930e+06      535320.  3.31170e+06  6.95373e+06  5.87354e+06  1.20105e+07  1.59872e+07  1.87382e+07  2.39801e+07  4.19148e+07  5.86633e+07  9.60212e+07  1.37080e+08         165231000.00 186061000.00 167898000.00 157897000.00 147199000.00 122909000.00  78245200.00  56575200.00  49694200.00  62348800.00  71532800.00  66021700.00  46794100.00  33308000.00
2021-02-20/19:43:18          0.00000      169405.      56468.4      56468.4      360116.      729092.  2.64910e+06  2.80121e+06  6.68967e+06  6.89564e+06  1.27091e+07  2.21428e+07  2.13729e+07  3.05529e+07  4.01840e+07  5.87470e+07  1.04405e+08  1.37696e+08         169427000.00 189658000.00 161639000.00 178059000.00 131996000.00 121339000.00  73158900.00  55842400.00  50704100.00  65256300.00  71084100.00  65749600.00  45921400.00  32189900.00
2021-02-20/19:43:19          0.00000      258678.      253791.      142352.      930829.      882016.  1.84441e+06  1.80139e+06  6.13366e+06  7.88664e+06  1.04991e+07  1.56518e+07  2.32998e+07  2.46608e+07  4.58784e+07  6.89658e+07  1.01070e+08  1.40864e+08         160060000.00 186633000.00 196065000.00 178744000.00 141751000.00 134495000.00  75827900.00  48147500.00  53790200.00  65057900.00  75520700.00  60993900.00  46401600.00  34104300.00
2021-02-20/19:43:20          62396.0      112937.      56752.2      362762.      0.00000      433464.      993946.  4.16335e+06  5.30416e+06  8.84055e+06  1.56832e+07  1.36264e+07  1.91492e+07  2.46379e+07  4.19672e+07  5.11555e+07  9.01865e+07  1.18413e+08         168418000.00 174058000.00 161872000.00 171553000.00 156200000.00 123519000.00  74354900.00  57750800.00  48739400.00  64777900.00  80277500.00  71990600.00  46282300.00  30102700.00
2021-02-20/19:43:21          264520.      90349.5      173819.      0.00000      382088.  1.26409e+06  1.22984e+06  1.75205e+06  5.50232e+06  8.22268e+06  1.02107e+07  1.64923e+07  2.38654e+07  2.99389e+07  4.77038e+07  7.27584e+07  9.38572e+07  1.27977e+08         156437000.00 184489000.00 194409000.00 162818000.00 142081000.00 124651000.00  71855600.00  58644500.00  51076700.00  60714900.00  78511000.00  66776200.00  43859700.00  34371300.00
2021-02-20/19:43:21          0.00000      282908.      169405.      0.00000      339377.      916786.      804852.  2.84987e+06  4.73916e+06  6.09408e+06  1.04326e+07  1.71111e+07  2.42806e+07  2.87061e+07  3.64770e+07  6.68196e+07  8.94030e+07  1.43163e+08         157902000.00 190986000.00 178474000.00 172451000.00 131536000.00 110824000.00  76501600.00  58831000.00  53488100.00  66110200.00  69269700.00  66307600.00  48786100.00  32575500.00
2021-02-20/19:43:22          56468.4      253791.      0.00000      804028.      144578.  2.68554e+06  1.08082e+06  2.43467e+06  5.89103e+06  1.05951e+07  1.32933e+07  1.39773e+07  1.93048e+07  2.94867e+07  4.15341e+07  6.33235e+07  9.55294e+07  1.35644e+08         172494000.00 173630000.00 193477000.00 189957000.00 155504000.00 126329000.00  80712200.00  59185400.00  51713100.00  67952700.00  70714400.00  68995400.00  47249300.00  34045200.00
2021-02-20/19:43:23          211638.      56468.4      138573.      327879.      0.00000      517928.  2.14785e+06  3.52301e+06  3.08578e+06  7.17361e+06  1.04780e+07  1.23286e+07  1.92773e+07  2.81133e+07  4.19181e+07  5.52442e+07  9.15000e+07  1.23520e+08         158252000.00 175017000.00 178301000.00 189807000.00 155655000.00 120593000.00  71297200.00  61431000.00  56083100.00  64462300.00  70929100.00  66623500.00  45270100.00  32458100.00
2021-02-20/19:43:24          60882.4      124708.      106544.      112937.      337413.      224192.  1.60302e+06  4.52035e+06  4.35495e+06  8.91836e+06  1.09221e+07  1.85156e+07  2.09217e+07  3.07298e+07  4.09294e+07  5.73012e+07  9.67611e+07  1.32253e+08         155475000.00 170269000.00 178790000.00 180561000.00 146418000.00 135840000.00  77367800.00  52035100.00  51405800.00  64108100.00  73539400.00  63150100.00  47733600.00  32384200.00
2021-02-20/19:43:25          0.00000      746862.      0.00000      185828.      138573.      798016.  1.85305e+06  5.05893e+06  5.22529e+06  8.21809e+06  1.38149e+07  1.48800e+07  1.94273e+07  3.25391e+07  3.76592e+07  5.28305e+07  9.70718e+07  1.53756e+08         179793000.00 179135000.00 183418000.00 183538000.00 152577000.00 132531000.00  71486300.00  58585900.00  47032500.00  68674800.00  77550400.00  66501800.00  46662300.00  30863300.00
2021-02-20/19:43:26          308262.      339674.      212881.  2.17310e+06      835732.      561561.  2.90815e+06  3.58908e+06  3.15260e+06  6.50524e+06  1.14594e+07  1.51141e+07  2.48066e+07  2.36272e+07  4.44716e+07  5.78581e+07  8.56161e+07  1.33636e+08         154469000.00 175107000.00 184595000.00 164314000.00 160870000.00 134879000.00  85020400.00  57841300.00  57051700.00  70385300.00  75545100.00  69380500.00  46080700.00  30027300.00
2021-02-20/19:43:27          807828.      779263.      636081.      0.00000      224192.      518071.  1.39376e+06  2.23444e+06  5.04157e+06  4.36486e+06  1.33883e+07  1.91017e+07  2.18081e+07  3.15795e+07  4.15210e+07  6.39241e+07  9.06705e+07  1.44902e+08         151480000.00 188616000.00 191915000.00 166853000.00 139954000.00 124339000.00  84342500.00  49346500.00  55037700.00  66219400.00  71993300.00  64140900.00  45300300.00  32283200.00
2021-02-20/19:43:28          0.00000      56468.4      0.00000      56468.4      169689.  1.40018e+06  1.30292e+06  4.03359e+06  6.84861e+06  7.43464e+06  1.39864e+07  1.65561e+07  1.75262e+07  2.81098e+07  4.40926e+07  6.37484e+07  1.12998e+08  1.42925e+08         169594000.00 201841000.00 175270000.00 188013000.00 156682000.00 114545000.00  72045400.00  59911200.00  50024600.00  68509600.00  72623500.00  70487500.00  46447300.00  37464800.00
2021-02-20/19:43:28          75291.2      0.00000      169405.      274160.      163013.      620698.  1.80529e+06  1.96076e+06  4.58068e+06  7.96981e+06  9.70173e+06  1.56817e+07  1.56824e+07  2.83875e+07  3.78333e+07  6.23440e+07  9.45225e+07  1.30948e+08         166035000.00 177374000.00 185699000.00 174957000.00 154604000.00 132792000.00  85565800.00  62336400.00  56192300.00  69171700.00  71490500.00  65105700.00  48213300.00  34265800.00
2021-02-20/19:43:29          161175.      735788.      221247.      0.00000      272804.      859238.      509419.  3.59902e+06  6.03978e+06  7.51516e+06  9.59128e+06  2.13976e+07  2.06414e+07  3.11753e+07  3.11356e+07  5.39305e+07  9.90215e+07  1.32467e+08         155938000.00 167624000.00 171694000.00 181861000.00 160324000.00 124006000.00  82241500.00  50036600.00  50229800.00  65518400.00  78974000.00  64394500.00  47420900.00  32337700.00
2021-02-20/19:43:30          0.00000      0.00000      264169.      232701.      69286.4  1.78437e+06  1.75127e+06  2.40561e+06  6.08522e+06  8.91782e+06  1.16390e+07  1.69574e+07  2.55122e+07  2.20912e+07  4.13494e+07  6.41484e+07  8.18327e+07  1.34121e+08         149841000.00 178327000.00 193278000.00 168287000.00 153043000.00 135417000.00  69660900.00  63532900.00  51927500.00  67468000.00  70264300.00  62684500.00  52929000.00  35717200.00
2021-02-20/19:43:31          0.00000      602330.      56468.4      155170.      56468.4  1.02937e+06  1.55309e+06  4.86152e+06  4.53684e+06  6.94808e+06  1.15876e+07  1.74529e+07  2.14734e+07  2.96374e+07  3.89817e+07  6.20288e+07  1.06746e+08  1.41911e+08         176091000.00 190736000.00 174824000.00 170793000.00 149374000.00 121395000.00  73469600.00  55995500.00  51925700.00  67493300.00  73389200.00  65865000.00  49388800.00  32193200.00
2021-02-20/19:43:32          113221.      262957.      56468.4      0.00000      388511.      445913.      918976.  2.47144e+06  3.26680e+06  9.14605e+06  1.07488e+07  1.73765e+07  2.15317e+07  3.21788e+07  3.96454e+07  6.66114e+07  8.75858e+07  1.40632e+08         150316000.00 175543000.00 205619000.00 172912000.00 153404000.00 114752000.00  87065500.00  59222600.00  52633200.00  66046000.00  84596900.00  66295100.00  45629200.00  31081900.00
2021-02-20/19:43:33          166369.      146818.      898532.      978843.      972522.      508011.  1.03228e+06  2.82324e+06  4.01778e+06  6.31123e+06  1.25232e+07  1.86159e+07  2.06122e+07  2.59153e+07  4.65800e+07  5.96585e+07  9.28916e+07  1.39774e+08         160335000.00 177566000.00 171128000.00 175294000.00 146066000.00 116906000.00  87187400.00  56193900.00  53738600.00  71212800.00  73207300.00  67035400.00  48033400.00  31596000.00
2021-02-20/19:43:34          226440.      0.00000      56468.4      0.00000      259580.  1.61803e+06  1.69359e+06  2.10307e+06  6.72418e+06  7.33209e+06  1.42079e+07  1.58275e+07  2.09781e+07  2.65461e+07  4.13546e+07  5.76562e+07  9.28644e+07  1.25526e+08         156695000.00 189411000.00 183450000.00 191073000.00 152820000.00 117602000.00  83940100.00  55988300.00  51213200.00  66662700.00  69458700.00  72119000.00  50629400.00  34794900.00
2021-02-20/19:43:35          679319.      90349.5      112937.      415852.      391536.      975236.  1.78992e+06  3.51606e+06  3.90372e+06  5.85180e+06  9.69398e+06  1.97074e+07  1.95754e+07  2.72271e+07  4.45753e+07  6.67548e+07  9.33358e+07  1.41435e+08         164498000.00 182202000.00 195449000.00 194612000.00 141594000.00 109737000.00  74366200.00  60578400.00  51077200.00  64973600.00  73509200.00  63418000.00  49786000.00  33466600.00
2021-02-20/19:43:35          942276.      0.00000      56468.4      112937.      0.00000  1.25212e+06  1.25463e+06  3.68622e+06  3.79831e+06  7.72456e+06  7.69519e+06  1.79258e+07  2.15330e+07  2.39215e+07  3.67140e+07  6.61385e+07  8.41995e+07  1.30213e+08         163902000.00 178541000.00 181114000.00 180324000.00 140594000.00 115325000.00  74938800.00  52410400.00  49887200.00  67238200.00  73716700.00  62254900.00  51190500.00  33417700.00
2021-02-20/19:43:36          189412.  1.00514e+06      56468.4      199008.      167427.      378977.  1.54300e+06  2.04457e+06  5.38733e+06  8.13684e+06  1.21228e+07  1.33150e+07  1.71891e+07  3.08195e+07  3.62743e+07  6.10237e+07  9.20934e+07  1.26459e+08         155207000.00 166495000.00 173441000.00 187337000.00 164948000.00 120723000.00  70481000.00  53468600.00  49615600.00  64738000.00  75366200.00  68180700.00  43809600.00  35205600.00
2021-02-20/19:43:37          62396.0  2.02298e+06      219481.      151232.      499996.  1.69964e+06  2.61340e+06  2.49328e+06  4.46851e+06  5.93875e+06  1.27156e+07  1.50305e+07  2.30914e+07  3.07912e+07  4.40330e+07  5.83961e+07  1.07639e+08  1.30323e+08         157261000.00 172817000.00 187364000.00 177235000.00 149132000.00 113647000.00  65398500.00  48354800.00  49600200.00  65859000.00  78414500.00  65737300.00  52401400.00  37001100.00
2021-02-20/19:43:38          69286.4      60882.4      0.00000      99944.1      328723.      456884.      931744.  4.56638e+06  3.59102e+06  6.40040e+06  1.10493e+07  1.80564e+07  2.16956e+07  2.61112e+07  4.47206e+07  5.73510e+07  9.38767e+07  1.37513e+08         165168000.00 191352000.00 195539000.00 165460000.00 155125000.00 121107000.00  73008300.00  60649600.00  49752700.00  62654100.00  70761400.00  65571600.00  48128500.00  37169400.00
2021-02-20/19:43:39          276099.      91078.1      56468.4      706383.      568090.      888422.  1.31067e+06  1.37867e+06  7.17070e+06  9.36099e+06  9.22953e+06  1.26873e+07  1.94883e+07  2.88837e+07  4.76681e+07  6.91619e+07  1.04744e+08  1.36711e+08         170980000.00 185667000.00 186493000.00 180774000.00 153847000.00 127304000.00  72116500.00  51633200.00  51359000.00  64360900.00  75454000.00  66672100.00  50917600.00  34550400.00
2021-02-20/19:43:40      1.44967e+06      0.00000      0.00000      0.00000      402742.      388398.      634541.  2.53007e+06  3.93514e+06  7.95294e+06  1.20167e+07  1.54576e+07  2.35218e+07  2.50930e+07  4.33170e+07  5.40714e+07  9.10030e+07  1.47128e+08         168743000.00 183617000.00 210538000.00 176547000.00 155531000.00 133631000.00  71947300.00  53420400.00  48717900.00  65881800.00  67404400.00  64049000.00  48485700.00  34736500.00
2021-02-20/19:43:41          169405.      69286.4      0.00000      62396.0      480230.      702788.      400932.  1.92437e+06  4.97357e+06  6.70680e+06  9.75056e+06  1.35929e+07  1.92722e+07  2.78627e+07  3.91286e+07  6.52304e+07  9.24504e+07  1.39042e+08         155186000.00 175475000.00 178197000.00 160235000.00 149883000.00 119480000.00  69991800.00  52925300.00  50347600.00  63906600.00  76894400.00  68022900.00  44953700.00  29580500.00
2021-02-20/19:43:42          219481.      90349.5      374525.      112937.      156413.  1.28947e+06  1.37115e+06  2.24658e+06  4.29370e+06  5.78686e+06  1.26863e+07  1.46426e+07  1.98529e+07  2.46457e+07  3.89982e+07  7.31987e+07  8.69821e+07  1.44477e+08         171630000.00 193538000.00 195147000.00 182695000.00 154913000.00 134806000.00  75037800.00  54009500.00  50595800.00  69274300.00  74500900.00  69296700.00  45240000.00  33038900.00
2021-02-20/19:43:42          0.00000      735788.      204874.      112937.      336384.      182223.  2.62086e+06  2.91788e+06  5.29356e+06  6.57611e+06  1.09223e+07  1.68334e+07  1.78408e+07  2.79908e+07  4.53583e+07  6.05303e+07  9.47196e+07  1.32723e+08         170053000.00 191234000.00 180479000.00 179663000.00 147140000.00 123686000.00  83155100.00  56081600.00  48775500.00  69263500.00  73983300.00  65417700.00  45941700.00  35694300.00
2021-02-20/19:43:43          56468.4      282908.      150332.      0.00000      728085.  1.43115e+06      670481.  3.12123e+06  4.20394e+06  1.03668e+07  1.43117e+07  2.31664e+07  1.86194e+07  3.09815e+07  3.97517e+07  6.30394e+07  1.03376e+08  1.38210e+08         164269000.00 190425000.00 190955000.00 176448000.00 145292000.00 124890000.00  73426100.00  49454400.00  53580200.00  70097500.00  72233200.00  71274600.00  49449300.00  34537900.00
2021-02-20/19:43:44          0.00000      56468.4      137526.      174985.      69286.4      761448.      630430.  3.23448e+06  5.66776e+06  7.06228e+06  1.23475e+07  1.57822e+07  2.19499e+07  2.84886e+07  3.76470e+07  6.03487e+07  9.68511e+07  1.35094e+08         157261000.00 200450000.00 178935000.00 175118000.00 150817000.00 122642000.00  69278300.00  51335600.00  45042800.00  64781700.00  75096900.00  59438300.00  45761200.00  34698400.00
2021-02-20/19:43:45          75041.1      112937.      232701.      85883.5      559613.      882358.  3.56315e+06  2.93649e+06  4.28077e+06  8.57832e+06  8.37104e+06  1.29462e+07  2.22441e+07  3.09481e+07  3.47361e+07  6.14380e+07  9.68211e+07  1.46740e+08         159108000.00 174560000.00 185839000.00 173881000.00 154051000.00 125950000.00  83279600.00  54935500.00  50453600.00  67033900.00  72690000.00  62926100.00  48443200.00  31741400.00
2021-02-20/19:43:46          445005.      189412.      499967.      0.00000      112937.      484750.  1.20272e+06  3.39281e+06  6.40013e+06  1.01110e+07  8.37718e+06  1.43779e+07  2.02673e+07  3.21954e+07  3.86552e+07  6.28470e+07  8.93688e+07  1.36407e+08         170095000.00 188114000.00 180098000.00 197518000.00 136218000.00 127554000.00  81927900.00  56889600.00  47057000.00  67513000.00  74870600.00  64154700.00  47186300.00  31078400.00
2021-02-20/19:43:47          0.00000      0.00000      316789.      371529.      331467.  1.23852e+06  1.04397e+06  2.30698e+06  5.63572e+06  1.00403e+07  1.14920e+07  1.70374e+07  1.81410e+07  2.86265e+07  4.26056e+07  6.31990e+07  9.68210e+07  1.37919e+08         148784000.00 175986000.00 193649000.00 174415000.00 155677000.00 135325000.00  75914800.00  53733000.00  45587600.00  63608600.00  76509700.00  61462800.00  48840300.00  33155700.00
2021-02-20/19:43:48          0.00000      118864.      112937.      916267.      376908.      543612.      498778.  2.07845e+06  3.30926e+06  6.45611e+06  1.44283e+07  1.77534e+07  2.02416e+07  3.04158e+07  4.48520e+07  5.45235e+07  8.57207e+07  1.46065e+08         166824000.00 201530000.00 190892000.00 166634000.00 137540000.00 134727000.00  70692000.00  55624500.00  50411500.00  67272700.00  76976200.00  68370100.00  48878500.00  33515200.00
2021-02-20/19:43:49          0.00000  1.52995e+06      0.00000      169405.      60882.4      246033.  2.05032e+06  4.04109e+06  4.85261e+06  9.40613e+06  1.27183e+07  1.78341e+07  2.63578e+07  2.47823e+07  3.43557e+07  6.16314e+07  9.49970e+07  1.35559e+08         162844000.00 191454000.00 195348000.00 174943000.00 154040000.00 109370000.00  81631100.00  58989700.00  53259100.00  68152400.00  76138800.00  65132700.00  43201600.00  34200500.00
2021-02-20/19:43:49          156413.      206488.      106544.      0.00000      210226.      630231.  2.30704e+06  3.38482e+06  3.39063e+06  7.35072e+06  1.22935e+07  1.59386e+07  1.68869e+07  2.28664e+07  3.59941e+07  5.47633e+07  8.51178e+07  1.29340e+08         168861000.00 173539000.00 182103000.00 171022000.00 160483000.00 128357000.00  68911800.00  50849800.00  53553200.00  70985400.00  73549600.00  66088700.00  49262500.00  32251800.00
2021-02-20/19:43:50          857286.      0.00000      0.00000      358817.      169405.      246164.  2.07008e+06  3.30787e+06  4.81201e+06  8.52165e+06  1.10490e+07  1.09921e+07  1.93509e+07  2.52377e+07  3.67687e+07  6.48893e+07  9.60794e+07  1.22772e+08         167329000.00 174624000.00 179300000.00 177474000.00 146013000.00 104040000.00  76304500.00  55901400.00  56055700.00  67859200.00  74335500.00  68361700.00  48832700.00  32103800.00
2021-02-20/19:43:51          692679.      182156.      75291.2      357076.      761831.      968087.      522827.  3.77837e+06  4.39971e+06  7.76937e+06  1.09354e+07  1.62187e+07  1.90328e+07  2.46153e+07  4.19558e+07  5.52221e+07  9.90313e+07  1.43336e+08         146331000.00 185520000.00 192711000.00 186522000.00 136849000.00 120564000.00  75736300.00  56198500.00  53282500.00  71413800.00  69309500.00  67473100.00  52571500.00  32258600.00
2021-02-20/19:43:52          905759.      0.00000  1.03151e+06      75291.2  1.24527e+06      827063.  1.63861e+06  1.70115e+06  4.49056e+06  8.25707e+06  8.35947e+06  1.50519e+07  1.95292e+07  3.28468e+07  4.33579e+07  5.23231e+07  8.37863e+07  1.34660e+08         162156000.00 192855000.00 188584000.00 168453000.00 146885000.00 129695000.00  76640100.00  55771900.00  48356900.00  70404200.00  68352000.00  61719800.00  49091600.00  33048800.00
2021-02-20/19:43:53          0.00000      257652.      0.00000      290086.      56468.4  1.25824e+06      687520.  4.22440e+06  4.39264e+06  8.41306e+06  1.01147e+07  1.33021e+07  2.21594e+07  2.56350e+07  3.72379e+07  5.82917e+07  9.25510e+07  1.38258e+08         170078000.00 183567000.00 192719000.00 177496000.00 140309000.00 129273000.00  72278300.00  50611700.00  46223600.00  69169900.00  79139000.00  64060600.00  46516500.00  29899900.00
2021-02-20/19:43:54          69286.4      113221.      259703.      90349.5      333739.      325353.  1.14349e+06  3.30185e+06  2.45974e+06  6.71170e+06  9.80528e+06  1.77418e+07  2.18855e+07  2.70577e+07  3.53689e+07  6.89226e+07  9.71935e+07  1.28876e+08         167903000.00 182526000.00 183586000.00 169839000.00 145203000.00 113272000.00  69530400.00  50542800.00  52545400.00  67925800.00  70332200.00  71166300.00  49142900.00  34227700.00
2021-02-20/19:43:55          198820.      56468.4      99944.1      282596.      475702.      282161.      357208.  3.76565e+06  6.20865e+06  7.44980e+06  9.44916e+06  1.50927e+07  2.25209e+07  3.09582e+07  3.48064e+07  5.92184e+07  9.12809e+07  1.36585e+08         171463000.00 183930000.00 169935000.00 170498000.00 150397000.00 127048000.00  75662700.00  57739800.00  52342200.00  68344200.00  75281100.00  65747100.00  45175600.00  35167100.00
2021-02-20/19:43:55          0.00000      163013.      206551.      500445.      56468.4      378470.  2.64511e+06  3.83311e+06  4.57075e+06  8.29049e+06  1.02804e+07  1.81526e+07  2.06322e+07  2.57775e+07  3.00173e+07  5.65010e+07  9.24272e+07  1.25763e+08         172082000.00 189917000.00 179621000.00 192117000.00 147862000.00 116066000.00  81880600.00  49834100.00  50205000.00  68119400.00  69595400.00  62629800.00  45590400.00  32538300.00
2021-02-20/19:43:56          75291.2      163013.      0.00000      125755.  2.50360e+06  1.56891e+06  1.35141e+06  2.12369e+06  3.41638e+06  7.77496e+06  9.91892e+06  1.92206e+07  2.80135e+07  3.32622e+07  4.58805e+07  5.94442e+07  9.88131e+07  1.26236e+08         158349000.00 185668000.00 168764000.00 170008000.00 144647000.00 112758000.00  74986900.00  56225700.00  55588500.00  69261600.00  70959300.00  57719600.00  45463100.00  33288400.00
2021-02-20/19:43:57          414522.  1.17109e+06      0.00000      362765.      366355.      378041.  2.48883e+06  1.91326e+06  5.36454e+06  8.84919e+06  9.58588e+06  1.77533e+07  1.98422e+07  2.49896e+07  3.57364e+07  6.01396e+07  1.03612e+08  1.47401e+08         159979000.00 177165000.00 181940000.00 170969000.00 158864000.00 110776000.00  67591000.00  50375000.00  47768900.00  64710000.00  71805100.00  68290800.00  46527100.00  32809700.00
2021-02-20/19:43:58          206488.      577923.      0.00000      0.00000      255476.      754583.  1.37197e+06  1.96321e+06  3.71017e+06  7.92209e+06  1.47774e+07  1.31372e+07  2.16385e+07  2.91363e+07  4.40170e+07  7.17223e+07  8.51301e+07  1.39169e+08         167682000.00 187747000.00 180297000.00 171645000.00 152762000.00 134650000.00  67314900.00  48863800.00  49846600.00  67806200.00  71357500.00  68894700.00  47960500.00  36371800.00
2021-02-20/19:43:59          0.00000      62396.0      99944.1      118864.      317350.      611545.  1.79734e+06  2.19325e+06  3.15780e+06  7.95384e+06  1.02641e+07  1.65584e+07  1.93759e+07  2.17299e+07  4.27900e+07  6.58383e+07  9.57393e+07  1.39028e+08         159256000.00 173212000.00 182405000.00 178293000.00 140393000.00 112105000.00  83274400.00  56821100.00  50172900.00  67090700.00  75651400.00  65198900.00  49963300.00  34363800.00
2021-02-20/19:44:00          0.00000      536058.      56468.4      488066.      286119.  1.31938e+06  1.42605e+06  2.42952e+06  2.28443e+06  1.09229e+07  9.30389e+06  2.07291e+07  2.18510e+07  2.62880e+07  3.43645e+07  6.18406e+07  9.71911e+07  1.25832e+08         169932000.00 183287000.00 170296000.00 180342000.00 139693000.00 128211000.00  79404400.00  55448700.00  54113700.00  71509100.00  74558000.00  66152100.00  47181600.00  34123500.00
2021-02-20/19:44:01          99944.1      85883.5      0.00000      800462.      669255.      624265.  1.08595e+06  1.81372e+06  3.11289e+06  6.61926e+06  8.77231e+06  1.71279e+07  2.48903e+07  3.10846e+07  3.52558e+07  7.14922e+07  1.06111e+08  1.30877e+08         169267000.00 189394000.00 182238000.00 178357000.00 147500000.00 116800000.00  78068600.00  59690000.00  46435900.00  64657000.00  76818900.00  64847100.00  49280100.00  34318500.00
2021-02-20/19:44:02          56468.4      0.00000      0.00000      0.00000      835048.      393423.  1.24649e+06  1.85381e+06  4.74627e+06  9.27378e+06  1.35796e+07  1.84442e+07  2.04551e+07  2.63593e+07  3.65910e+07  7.14791e+07  9.05730e+07  1.36815e+08         148573000.00 191740000.00 184641000.00 174748000.00 148919000.00 119467000.00  77699000.00  52383400.00  44930100.00  62991400.00  76104300.00  67154500.00  45667100.00  30443700.00
2021-02-20/19:44:02          0.00000      56468.4      124708.  1.47182e+06      0.00000  1.06041e+06      818528.  1.85018e+06  5.82051e+06  5.49642e+06  1.14647e+07  1.79238e+07  1.84430e+07  2.63429e+07  4.86012e+07  6.54351e+07  9.31240e+07  1.26350e+08         161314000.00 181821000.00 188893000.00 160840000.00 135053000.00 107869000.00  78163000.00  52578600.00  52200100.00  63306800.00  67625700.00  64283500.00  48553500.00  33642900.00
2021-02-20/19:44:03          90349.5      56468.4      62396.0      224192.  1.61439e+06      840146.  1.39834e+06  2.36917e+06  6.88417e+06  1.01531e+07  1.32940e+07  1.71066e+07  2.33823e+07  3.58117e+07  4.00039e+07  5.42971e+07  1.09388e+08  1.24150e+08         175029000.00 168679000.00 189306000.00 162344000.00 146987000.00 112784000.00  68071200.00  55946800.00  55748900.00  67834300.00  70571800.00  65312000.00  47905700.00  37215100.00
2021-02-20/19:44:04          346108.      56468.4      515417.      774049.      0.00000      605255.  2.14970e+06  2.64000e+06  5.04616e+06  7.64628e+06  1.23268e+07  1.55275e+07  1.85855e+07  3.82191e+07  3.74514e+07  5.59953e+07  1.01207e+08  1.45315e+08         168266000.00 175862000.00 190654000.00 189833000.00 134079000.00 122680000.00  77449300.00  52185600.00  54584400.00  64793400.00  77805600.00  65995400.00  48590000.00  40016700.00
2021-02-20/19:44:05          0.00000      258593.      236466.      328832.      169230.      377563.  1.20729e+06  3.69285e+06  2.74266e+06  8.37456e+06  1.27661e+07  1.56955e+07  2.21658e+07  2.69963e+07  4.01828e+07  6.18970e+07  9.27856e+07  1.36580e+08         160914000.00 187647000.00 188171000.00 167365000.00 156939000.00 114988000.00  75025200.00  52727100.00  56303300.00  65276100.00  74562000.00  63029600.00  43628300.00  31561700.00
2021-02-20/19:44:06          0.00000  1.42688e+06      679319.      679319.      262957.      661248.  2.40764e+06  3.14354e+06  5.08897e+06  9.22882e+06  1.27474e+07  1.58085e+07  2.06727e+07  3.04610e+07  4.39976e+07  5.72355e+07  9.19940e+07  1.44611e+08         177711000.00 199926000.00 188129000.00 178198000.00 156261000.00 112143000.00  76258700.00  53823300.00  52068300.00  67233000.00  68371400.00  65832000.00  50354300.00  33921100.00
2021-02-20/19:44:07          785864.      258678.      904728.      182223.      387916.  1.39226e+06  1.72874e+06  3.42189e+06  4.48541e+06  7.72190e+06  9.31394e+06  1.48219e+07  2.05256e+07  3.56953e+07  3.91953e+07  5.62004e+07  8.87652e+07  1.34570e+08         159448000.00 176449000.00 179920000.00 180070000.00 154656000.00 113161000.00  64824200.00  49686100.00  44522000.00  63455300.00  69850000.00  67173100.00  44464900.00  33456900.00
2021-02-20/19:44:08          0.00000      602330.      0.00000  5.60294e+06      123278.      605170.  1.03020e+06  2.02033e+06  4.38059e+06  6.21676e+06  7.55982e+06  1.59953e+07  1.93336e+07  2.64035e+07  3.94702e+07  5.99854e+07  9.67255e+07  1.38143e+08         173554000.00 176716000.00 177094000.00 174274000.00 142776000.00 116344000.00  73714500.00  53345200.00  47961400.00  69326300.00  70935100.00  69734200.00  47096500.00  35090000.00
2021-02-20/19:44:09          99944.1      319749.      0.00000      651402.      451008.      879307.  1.92481e+06  3.80588e+06  5.64929e+06  1.32144e+07  1.24461e+07  1.56324e+07  2.24294e+07  2.47790e+07  4.90660e+07  6.34492e+07  1.00205e+08  1.32307e+08         168492000.00 175651000.00 182367000.00 173865000.00 144783000.00 119056000.00  77154400.00  55822800.00  49964000.00  65576600.00  72900000.00  64225000.00  49911800.00  33948100.00
2021-02-20/19:44:09          373049.      0.00000      0.00000      0.00000      123278.      284292.  1.86217e+06  5.00746e+06  3.94224e+06  7.67545e+06  1.59689e+07  1.53336e+07  1.77460e+07  3.26942e+07  3.86923e+07  6.55148e+07  9.07642e+07  1.34370e+08         142209000.00 187125000.00 190025000.00 170567000.00 153809000.00 115440000.00  70383500.00  49033300.00  50048100.00  63384100.00  73843700.00  65265700.00  44946000.00  32426700.00
2021-02-20/19:44:10          75291.2      401280.      56468.4      226157.      244696.      618346.  2.01340e+06  3.55336e+06  4.28907e+06  1.18070e+07  1.18806e+07  1.37016e+07  2.05432e+07  2.73101e+07  4.26540e+07  5.92873e+07  9.20554e+07  1.27304e+08         163991000.00 167644000.00 174134000.00 181565000.00 146632000.00 112827000.00  71628400.00  53306400.00  49182200.00  66745900.00  75683500.00  66616200.00  43888300.00  31732200.00
2021-02-20/19:44:11          206488.      69286.4      255924.      112937.      224192.      475230.      565714.  2.37101e+06  6.49373e+06  8.15360e+06  8.42968e+06  1.47958e+07  1.73931e+07  3.03994e+07  4.96163e+07  6.40029e+07  9.55791e+07  1.19708e+08         154403000.00 176057000.00 182703000.00 177121000.00 148173000.00 125865000.00  85211400.00  52572500.00  51481200.00  67048700.00  76002200.00  68909300.00  43137000.00  29552000.00
2021-02-20/19:44:12          544924.      0.00000      0.00000      0.00000      69286.4      931049.  3.03370e+06  3.23681e+06  5.35277e+06  7.87584e+06  1.19472e+07  1.89428e+07  2.15188e+07  2.93520e+07  3.91820e+07  5.68236e+07  1.05139e+08  1.43350e+08         153077000.00 190915000.00 181867000.00 171829000.00 130633000.00 132325000.00  74213500.00  52739000.00  53149500.00  66169600.00  72041200.00  65240400.00  46896900.00  31068000.00
2021-02-20/19:44:13          106544.      894954.      199104.  1.12854e+06      508833.      567399.  1.22046e+06  2.98498e+06  5.17676e+06  7.92683e+06  1.22158e+07  1.83624e+07  2.25533e+07  2.65494e+07  3.74541e+07  5.73725e+07  9.87557e+07  1.23892e+08         151790000.00 190196000.00 182996000.00 174272000.00 153842000.00 116008000.00  74210500.00  69910800.00  51349500.00  65478600.00  71543900.00  63229200.00  44378900.00  35785300.00
2021-02-20/19:44:14          0.00000      146818.      181177.      99944.1      715267.  1.32227e+06      957495.  2.05760e+06  6.54987e+06  8.42349e+06  1.34351e+07  2.05191e+07  2.30370e+07  3.04065e+07  4.83602e+07  5.44597e+07  1.08189e+08  1.40903e+08         154000000.00 178961000.00 194689000.00 176366000.00 158098000.00 117642000.00  72444600.00  51831400.00  53218800.00  74066100.00  75382500.00  63894300.00  47785300.00  33106500.00
2021-02-20/19:44:15          56468.4      69286.4      265335.      199008.      131793.      484082.  1.21910e+06  1.73836e+06  5.75423e+06  7.98022e+06  1.02217e+07  1.55345e+07  1.70087e+07  3.49880e+07  3.87701e+07  6.26349e+07  8.83462e+07  1.36385e+08         152957000.00 157985000.00 177276000.00 169079000.00 142956000.00 105136000.00  77558200.00  50719000.00  52544500.00  63598400.00  76869800.00  64611700.00  49234400.00  33242700.00
2021-02-20/19:44:16          146818.      56468.4      106544.      69286.4      69286.4      555476.  2.42228e+06  3.48907e+06  6.96963e+06  9.97498e+06  1.57329e+07  1.77243e+07  2.19477e+07  2.72693e+07  3.52390e+07  5.95047e+07  8.06651e+07  1.17586e+08         164504000.00 185994000.00 168699000.00 178943000.00 127116000.00 115036000.00  63781200.00  50618600.00  47086600.00  74342800.00  76952200.00  65033000.00  44146900.00  32742800.00
2021-02-20/19:44:16          207859.      592605.      0.00000      295160.      410203.      773993.  1.09227e+06  2.22851e+06  4.88308e+06  8.68581e+06  1.28802e+07  1.57448e+07  1.94972e+07  3.04317e+07  3.45236e+07  7.50734e+07  9.57865e+07  1.16747e+08         136366000.00 187786000.00 168480000.00 162435000.00 143552000.00 115580000.00  72207600.00  52571400.00  47776800.00  67058500.00  72932700.00  68734700.00  48969300.00  32169600.00
2021-02-20/19:44:17          242580.      0.00000      68239.8      0.00000      193995.  1.63664e+06  1.88988e+06  3.66931e+06  3.17975e+06  6.85963e+06  1.10416e+07  1.55443e+07  2.26934e+07  3.20799e+07  4.87042e+07  6.48040e+07  8.81404e+07  1.29496e+08         139062000.00 165242000.00 177901000.00 164514000.00 136766000.00 112544000.00  73211000.00  54115300.00  48514500.00  73793500.00  77647100.00  64538900.00  48685900.00  34203300.00
2021-02-20/19:44:18          0.00000      160925.      56468.4      445913.      0.00000      427340.      699947.  2.51261e+06  5.00268e+06  9.47784e+06  1.21356e+07  1.68650e+07  2.35038e+07  2.81568e+07  3.41992e+07  6.19704e+07  9.08618e+07  1.21942e+08         162101000.00 186702000.00 164436000.00 151615000.00 138085000.00 110127000.00  63222000.00  50813000.00  48608100.00  70486200.00  84891500.00  63589800.00  43199700.00  35994300.00
2021-02-20/19:44:19          269557.      0.00000      212881.      146818.      253791.      901739.  1.80708e+06  2.52725e+06  6.39283e+06  8.83763e+06  1.23797e+07  1.48051e+07  2.04322e+07  2.80659e+07  3.70650e+07  7.15913e+07  1.00193e+08  1.22717e+08         150659000.00 177756000.00 170020000.00 160689000.00 139280000.00 112332000.00  69859200.00  51050900.00  44350100.00  67552300.00  69695100.00  61362000.00  45022000.00  35669800.00
2021-02-20/19:44:20          112937.      326384.      779796.      219481.      605075.  1.33934e+06  1.28085e+06  3.08328e+06  4.53401e+06  4.59094e+06  1.07164e+07  2.17416e+07  1.74824e+07  2.82218e+07  3.80209e+07  5.97605e+07  8.20082e+07  1.22843e+08         159108000.00 175489000.00 178224000.00 178250000.00 141238000.00 121687000.00  69982100.00  48928500.00  52423200.00  65537700.00  77471100.00  69299500.00  48058100.00  34009300.00
2021-02-20/19:44:21          0.00000      56752.2      162340.      99944.1      377741.      765670.  2.02557e+06  3.75804e+06  7.38845e+06  6.06068e+06  1.04874e+07  1.92482e+07  1.94303e+07  3.36127e+07  3.87636e+07  6.15468e+07  8.87223e+07  1.20539e+08         152863000.00 168041000.00 163130000.00 162966000.00 138736000.00 113110000.00  71555800.00  48020000.00  51287900.00  69092700.00  82219200.00  69387800.00  45554300.00  36139300.00
2021-02-20/19:44:22          99944.1      69286.4      0.00000      684466.      56752.2      124708.  1.96124e+06  3.79690e+06  5.17119e+06  8.22000e+06  1.12224e+07  1.84807e+07  2.12037e+07  2.73104e+07  3.14885e+07  6.08118e+07  9.37256e+07  1.33774e+08         154853000.00 174930000.00 175331000.00 162803000.00 141589000.00 118187000.00  84951600.00  55466100.00  47617000.00  67782600.00  75262600.00  61060800.00  47385000.00  34514300.00
2021-02-20/19:44:23          658798.      246762.      0.00000      62396.0      0.00000  1.94544e+06  1.45265e+06  1.94860e+06  4.86790e+06  1.27558e+07  1.03547e+07  1.88365e+07  2.60183e+07  2.14902e+07  3.55498e+07  5.61682e+07  9.53369e+07  1.12238e+08         147196000.00 158261000.00 152352000.00 143133000.00 133488000.00 102504000.00  67881600.00  53578500.00  50265100.00  76934100.00  80961100.00  65509700.00  44022900.00  34482100.00
2021-02-20/19:44:23          269349.      0.00000      679319.      0.00000      261404.      501618.      513486.  1.58582e+06  6.52494e+06  6.02629e+06  1.21996e+07  1.79838e+07  2.25394e+07  2.27192e+07  4.21351e+07  6.62330e+07  9.18625e+07  1.27606e+08         160329000.00 169428000.00 166378000.00 158796000.00 148072000.00 115895000.00  72432000.00  58199900.00  52487800.00  69749600.00  77154600.00  64868900.00  43996600.00  33473200.00
2021-02-20/19:44:24          0.00000      199008.      56468.4      90349.5      202124.  1.10103e+06  1.56327e+06  1.95846e+06  5.83569e+06  1.07121e+07  1.34087e+07  1.83369e+07  1.75938e+07  2.85666e+07  3.53309e+07  5.65529e+07  8.12956e+07  1.28003e+08         161814000.00 179304000.00 180702000.00 176099000.00 153487000.00 118464000.00  64769300.00  56945000.00  52639800.00  75912400.00  77751200.00  63319500.00  46520700.00  29992100.00
2021-02-20/19:44:25          238517.      276669.      275277.      379545.      936614.      676885.      546798.  2.70028e+06  3.55279e+06  7.25088e+06  1.14318e+07  1.96351e+07  2.47315e+07  2.77170e+07  4.08547e+07  6.06753e+07  7.98241e+07  1.17457e+08         142590000.00 158335000.00 166398000.00 153836000.00 135616000.00 101091000.00  66560600.00  48055000.00  54262800.00  76446300.00  84058600.00  70993000.00  42521400.00  33348300.00
2021-02-20/19:44:26          112937.      91078.1      106544.      75291.2      451931.      750232.      447441.  3.85365e+06  3.40902e+06  7.66926e+06  9.52309e+06  1.81114e+07  1.95780e+07  3.14781e+07  4.51208e+07  5.15214e+07  9.44155e+07  1.18636e+08         128700000.00 167052000.00 172630000.00 148759000.00 143946000.00 111139000.00  64622700.00  42222100.00  49911400.00  72297000.00  78791100.00  73728200.00  46061000.00  33925100.00
2021-02-20/19:44:27          253791.      293181.      56468.4      879507.      247491.      818141.      948220.  3.19493e+06  2.38146e+06  8.47486e+06  1.12732e+07  2.13925e+07  1.69300e+07  2.90810e+07  3.58138e+07  5.75926e+07  8.98389e+07  1.26605e+08         148061000.00 181707000.00 166850000.00 163737000.00 131472000.00 112150000.00  60608300.00  51322100.00  52897800.00  74719400.00  80579600.00  64818100.00  50134900.00  35248200.00
2021-02-20/19:44:28          62396.0      0.00000      69286.4      293479.      546291.      878327.      684582.  2.07435e+06  4.25300e+06  5.84199e+06  1.32770e+07  1.64293e+07  2.06159e+07  2.78488e+07  3.78783e+07  5.73968e+07  8.20548e+07  1.26196e+08         144927000.00 167210000.00 188857000.00 161959000.00 145395000.00 109262000.00  69069900.00  48268800.00  43256700.00  71070900.00  78658700.00  66533300.00  50883700.00  33946000.00
2021-02-20/19:44:29          857483.      431314.      901813.      598533.      0.00000  2.03500e+06      729294.  5.12868e+06  4.80011e+06  6.35202e+06  1.21000e+07  1.60714e+07  1.84735e+07  3.09497e+07  4.33045e+07  5.75880e+07  9.02548e+07  1.26275e+08         169819000.00 168601000.00 158839000.00 168497000.00 139221000.00 116774000.00  68068400.00  50354800.00  48571100.00  73337600.00  78557700.00  66525100.00  48043700.00  30844700.00
2021-02-20/19:44:30          112937.      112937.      219481.      670690.      261342.      117351.  1.00848e+06  4.51155e+06  5.34284e+06  1.02124e+07  9.30727e+06  1.34908e+07  2.19946e+07  3.23413e+07  3.75697e+07  6.22380e+07  9.07435e+07  1.39743e+08         176002000.00 175891000.00 184790000.00 170570000.00 147266000.00 114070000.00  76348700.00  57677700.00  46932600.00  67618800.00  73996400.00  67483100.00  47771100.00  34209600.00
2021-02-20/19:44:30          0.00000      197056.      0.00000      112937.      0.00000  1.09186e+06  2.52392e+06  3.55492e+06  4.43838e+06  5.76654e+06  9.00235e+06  1.56123e+07  2.41339e+07  2.86020e+07  3.78021e+07  5.80157e+07  9.52811e+07  1.41016e+08         154271000.00 184530000.00 173838000.00 170517000.00 148620000.00 115063000.00  73039600.00  48475000.00  46991400.00  66235400.00  73711200.00  70576100.00  47908000.00  32646900.00
2021-02-20/19:44:31          56468.4      112937.      0.00000      69286.4      708874.      592822.  1.24492e+06  3.78399e+06  3.91724e+06  6.70310e+06  1.64767e+07  1.68444e+07  2.10597e+07  2.54157e+07  4.74102e+07  5.17226e+07  8.54559e+07  1.25237e+08         162835000.00 177807000.00 172469000.00 174926000.00 142720000.00 111832000.00  74145000.00  51559300.00  50058800.00  61832600.00  73564700.00  71027400.00  44423500.00  28895300.00
2021-02-20/19:44:32          293479.      0.00000      75041.1      976456.      113221.      636614.      809609.  3.33951e+06  6.09353e+06  1.00083e+07  1.30451e+07  1.42031e+07  2.06597e+07  3.08697e+07  3.72344e+07  4.81410e+07  1.00433e+08  1.37427e+08         160804000.00 193027000.00 176906000.00 177540000.00 155526000.00 117991000.00  75744800.00  52953600.00  49168100.00  71954400.00  72442200.00  65612000.00  42692100.00  32602600.00
2021-02-20/19:44:33          0.00000      229651.      368860.      480211.      75041.1  1.55175e+06  1.16984e+06  3.23834e+06  4.16619e+06  1.00572e+07  1.36844e+07  1.45525e+07  2.37652e+07  3.90480e+07  4.59340e+07  6.00722e+07  9.35485e+07  1.25254e+08         152009000.00 187421000.00 186930000.00 175317000.00 158280000.00 114900000.00  68893700.00  53131100.00  52905000.00  67511000.00  75916900.00  65712900.00  49060700.00  35391200.00
2021-02-20/19:44:34          75291.2      312156.      199008.      131760.      56468.4      775471.      943983.  1.92657e+06  5.74535e+06  6.55239e+06  1.12204e+07  1.58671e+07  1.71231e+07  2.93481e+07  4.80388e+07  6.02739e+07  9.58476e+07  1.37300e+08         149335000.00 162645000.00 174315000.00 170660000.00 153593000.00 121171000.00  64917800.00  51715800.00  52419100.00  69065400.00  77309600.00  64640900.00  50779800.00  32771600.00
2021-02-20/19:44:35          131510.      0.00000      0.00000      125755.      217295.      454389.      439769.  4.82693e+06  5.41508e+06  8.82031e+06  1.14362e+07  1.90263e+07  2.18741e+07  2.59005e+07  3.72772e+07  5.39710e+07  9.87201e+07  1.27272e+08         151507000.00 189637000.00 176617000.00 168687000.00 145133000.00 109361000.00  61177400.00  50817300.00  47930900.00  62261600.00  79901400.00  67893400.00  48117400.00  31326300.00
2021-02-20/19:44:36          69286.4      112937.      99944.1      282908.      244522.      672530.  2.15537e+06  2.57127e+06  3.61211e+06  9.79917e+06  1.15796e+07  1.76820e+07  2.35274e+07  3.31923e+07  4.31722e+07  6.30300e+07  8.73851e+07  1.32334e+08         160273000.00 163670000.00 169191000.00 168769000.00 154610000.00 110409000.00  60745700.00  52055600.00  45400800.00  70536600.00  73661700.00  69544400.00  44856800.00  35279200.00
2021-02-20/19:44:37          225874.      0.00000      219481.      0.00000      280661.      789275.  1.29965e+06  4.26784e+06  4.63688e+06  8.58666e+06  9.18220e+06  1.40672e+07  1.76537e+07  3.40046e+07  3.97326e+07  6.57522e+07  8.57924e+07  1.20677e+08         170385000.00 192053000.00 179856000.00 175140000.00 140172000.00 108374000.00  76916700.00  53214100.00  55857900.00  66921900.00  74313400.00  64356500.00  44558300.00  32965800.00
2021-02-20/19:44:37          112937.      0.00000      176962.      56468.4      200283.      785123.  1.08956e+06  3.08083e+06  6.11765e+06  1.20491e+07  1.01025e+07  1.50446e+07  2.12859e+07  2.89798e+07  4.10662e+07  6.12484e+07  8.99491e+07  1.42951e+08         162608000.00 169935000.00 177496000.00 167018000.00 145460000.00 108799000.00  68046100.00  50029800.00  48869500.00  63512900.00  72386100.00  62992900.00  45056700.00  35351100.00
2021-02-20/19:44:38          231801.      0.00000      667063.      163296.      324163.  1.37007e+06  1.87571e+06  1.44197e+06  9.16996e+06  1.13843e+07  9.62046e+06  1.48439e+07  2.53859e+07  3.60123e+07  4.65908e+07  6.03495e+07  8.30597e+07  1.28845e+08         150714000.00 177700000.00 174306000.00 188303000.00 142702000.00 124699000.00  68817900.00  53265600.00  50812900.00  64490500.00  74115400.00  66067600.00  48184800.00  32273800.00
2021-02-20/19:44:39          0.00000      125755.      901033.      213088.      281372.      610283.  1.05967e+06  2.79318e+06  4.04805e+06  7.46947e+06  9.94948e+06  1.83618e+07  1.79049e+07  3.07754e+07  4.06370e+07  7.08800e+07  9.53099e+07  1.37152e+08         163804000.00 182834000.00 185674000.00 173455000.00 148314000.00 112697000.00  78347300.00  54098800.00  50748700.00  67387400.00  73666600.00  69034900.00  52214600.00  33041000.00
2021-02-20/19:44:40          623100.      0.00000      56752.2      169230.      259890.      236215.      974168.  2.99322e+06  3.14747e+06  7.78025e+06  1.19107e+07  1.39451e+07  2.30261e+07  2.81578e+07  3.97878e+07  5.69142e+07  9.66433e+07  1.30388e+08         148587000.00 167005000.00 192450000.00 176890000.00 154571000.00 118936000.00  71909200.00  48148200.00  47598000.00  63145300.00  75938200.00  65901300.00  45065600.00  35031400.00
2021-02-20/19:44:41          238304.      0.00000      90349.5      60882.4      500602.      394286.  1.21560e+06  3.70224e+06  5.61588e+06  5.91169e+06  1.30145e+07  1.29985e+07  1.95922e+07  3.03326e+07  3.75180e+07  6.21867e+07  8.92182e+07  1.38368e+08         142182000.00 174775000.00 172903000.00 171141000.00 150936000.00 127719000.00  71574400.00  52242200.00  48981000.00  72377300.00  70364100.00  63662900.00  46838000.00  35919600.00
2021-02-20/19:44:42          736320.      998850.      0.00000      221714.      68239.8      383510.  1.77039e+06  2.30140e+06  2.32759e+06  1.15057e+07  1.09912e+07  1.73491e+07  2.12336e+07  3.49492e+07  4.43957e+07  6.31222e+07  1.03813e+08  1.32988e+08         164805000.00 190700000.00 175796000.00 155949000.00 162253000.00 111848000.00  73241400.00  52937700.00  49188000.00  67162000.00  78422100.00  68405500.00  44203400.00  34593200.00
2021-02-20/19:44:43          189412.      56468.4      276233.      322030.      811328.  2.16415e+06  1.22615e+06  3.73869e+06  6.43446e+06  4.66443e+06  1.03241e+07  1.54225e+07  1.78095e+07  2.54238e+07  4.61824e+07  6.67035e+07  8.98071e+07  1.38568e+08         143988000.00 179210000.00 175917000.00 182849000.00 149431000.00 115894000.00  64487200.00  54384100.00  49114000.00  62289900.00  81989500.00  66231600.00  46472400.00  34084000.00
2021-02-20/19:44:44          269349.      0.00000      730138.      845971.  1.35864e+06  1.13087e+06  1.22528e+06  2.67490e+06  7.21644e+06  7.72819e+06  1.23877e+07  1.96675e+07  2.30473e+07  3.22819e+07  3.38997e+07  6.86597e+07  9.45126e+07  1.34332e+08         170313000.00 180611000.00 189318000.00 175996000.00 143917000.00 115558000.00  71961300.00  51271400.00  57567400.00  63345700.00  71613200.00  66773900.00  51678400.00  33873700.00
2021-02-20/19:44:44          0.00000      294985.      226157.      558204.      0.00000  1.19546e+06  1.31658e+06  2.75351e+06  5.42127e+06  7.59765e+06  1.35321e+07  1.40798e+07  2.44605e+07  2.80948e+07  4.15691e+07  7.63443e+07  8.96656e+07  1.33614e+08         156582000.00 170608000.00 191720000.00 168166000.00 143472000.00 115402000.00  66934400.00  50369800.00  47794800.00  66849400.00  73127200.00  64065400.00  45355100.00  33057500.00
2021-02-20/19:44:45          0.00000      0.00000      0.00000      0.00000      326273.      760689.      883170.  2.57128e+06  2.47165e+06  5.11855e+06  1.00295e+07  2.17196e+07  2.09583e+07  3.12196e+07  3.87538e+07  6.97583e+07  8.82909e+07  1.39782e+08         157370000.00 182371000.00 185131000.00 170589000.00 152408000.00 115692000.00  69037900.00  45829600.00  49899700.00  71700300.00  72981700.00  68205100.00  47486100.00  31491900.00
2021-02-20/19:44:46          56468.4      0.00000      715267.      594080.      286588.  1.58497e+06  1.64697e+06  1.23053e+06  4.42871e+06  8.91383e+06  1.32005e+07  1.85622e+07  2.47784e+07  3.22179e+07  3.92650e+07  5.87130e+07  8.35593e+07  1.35638e+08         160782000.00 176104000.00 174772000.00 178760000.00 131924000.00 107117000.00  65571300.00  51840700.00  51887700.00  68752300.00  76918100.00  66407900.00  45406400.00  35940400.00
2021-02-20/19:44:47          106544.      0.00000      56468.4      722202.      221859.      388761.  1.03597e+06  5.86934e+06  4.89442e+06  6.30098e+06  1.09829e+07  1.45456e+07  1.99487e+07  2.86799e+07  4.33459e+07  5.84129e+07  9.26164e+07  1.31985e+08         152726000.00 182278000.00 174412000.00 185296000.00 138720000.00 102311000.00  68978100.00  53813100.00  50677400.00  73680300.00  71770700.00  66260300.00  45665600.00  34604100.00
2021-02-20/19:44:48          69286.4      0.00000      217643.      170257.      195041.      631319.  4.91805e+06  2.13391e+06  5.44352e+06  7.84093e+06  1.24802e+07  1.64666e+07  2.12058e+07  3.51185e+07  3.95242e+07  5.94874e+07  9.25158e+07  1.31508e+08         149466000.00 180618000.00 183458000.00 163951000.00 149648000.00 116446000.00  62412700.00  49319100.00  46791400.00  66951100.00  77385200.00  69844100.00  47778800.00  29163100.00
2021-02-20/19:44:49          174103.      264328.      0.00000      278182.      840244.      552574.      845067.  2.94998e+06  3.89292e+06  8.91231e+06  1.29431e+07  2.01804e+07  2.62462e+07  2.86452e+07  5.24813e+07  6.36341e+07  1.01606e+08  1.19301e+08         162911000.00 190531000.00 177704000.00 165424000.00 155928000.00 105036000.00  69268000.00  50895000.00  53495700.00  70577200.00  76003700.00  66594300.00  50342700.00  31485000.00
2021-02-20/19:44:50          169405.      792505.      173819.      0.00000      152746.      337129.  2.95183e+06  1.34816e+06  5.82742e+06  9.91859e+06  1.17760e+07  1.77256e+07  2.30583e+07  3.33681e+07  4.01864e+07  6.07686e+07  7.60634e+07  1.39183e+08         152523000.00 185778000.00 173443000.00 163089000.00 153142000.00 106311000.00  68782200.00  53624300.00  55524200.00  62627100.00  72314100.00  64865800.00  46703700.00  33028600.00
2021-02-20/19:44:51          62396.0      0.00000      192428.      614951.      142352.      384621.      500195.  2.63997e+06  5.58835e+06  1.07826e+07  9.05704e+06  1.67865e+07  2.10315e+07  2.58820e+07  3.84475e+07  6.50685e+07  9.62883e+07  1.26371e+08         155743000.00 169526000.00 173701000.00 173407000.00 145745000.00 111803000.00  65967000.00  55097600.00  43236700.00  65141200.00  78526700.00  65616400.00  40314300.00  33405900.00
2021-02-20/19:44:51          125755.      159636.      163013.      482785.      156413.      591838.  1.12114e+06  3.80209e+06  5.10713e+06  9.74110e+06  1.21308e+07  1.67483e+07  1.66498e+07  2.87675e+07  3.40183e+07  5.73179e+07  9.10406e+07  1.32486e+08         157127000.00 180361000.00 170030000.00 165558000.00 147726000.00 117506000.00  69583900.00  57835200.00  47867100.00  65622700.00  72005000.00  62509600.00  47350900.00  31347700.00
2021-02-20/19:44:52          0.00000      90349.5      163013.      125755.      0.00000      635020.  1.95716e+06  3.06160e+06  7.12000e+06  1.15847e+07  1.55350e+07  2.44117e+07  2.38514e+07  2.60727e+07  3.84120e+07  6.05519e+07  9.69337e+07  1.32190e+08         147330000.00 170251000.00 188244000.00 178876000.00 136730000.00 113762000.00  73675200.00  55976900.00  52362500.00  66344000.00  78238100.00  70645300.00  44097500.00  34161100.00
2021-02-20/19:44:53          112937.      56468.4      195325.      215058.      511512.  1.30221e+06  1.77134e+06  1.90314e+06  2.49651e+06  1.10793e+07  1.05797e+07  1.74396e+07  2.41780e+07  2.45290e+07  4.29174e+07  5.99243e+07  9.60634e+07  1.36596e+08         162123000.00 182340000.00 181216000.00 191389000.00 155981000.00 122240000.00  73218100.00  52353700.00  45852300.00  68096800.00  78940100.00  69687200.00  46722900.00  33374400.00
2021-02-20/19:44:54          797403.      144578.      99944.1      0.00000      618742.      491462.  1.69935e+06  3.72994e+06  6.62498e+06  7.97632e+06  1.07618e+07  1.97330e+07  2.86957e+07  2.97957e+07  3.82926e+07  5.92133e+07  9.28516e+07  1.32558e+08         165469000.00 182121000.00 174235000.00 178190000.00 144969000.00 109648000.00  74624600.00  56045600.00  46749700.00  70782400.00  75060400.00  64795400.00  44128400.00  33540300.00
2021-02-20/19:44:55          0.00000      143531.      0.00000      0.00000      282908.      768990.  1.35529e+06  2.89955e+06  4.15371e+06  5.80410e+06  9.90544e+06  1.97743e+07  2.30228e+07  3.32624e+07  3.64205e+07  5.45920e+07  9.32128e+07  1.26505e+08         178279000.00 181999000.00 191916000.00 183911000.00 139112000.00 104127000.00  67176700.00  51872300.00  55777400.00  66284500.00  70134300.00  66562900.00  48980000.00  30139200.00
2021-02-20/19:44:56          197622.      163013.      56468.4      112937.  1.19733e+06      562281.  1.29286e+06  3.19910e+06  7.75994e+06  6.65655e+06  1.36210e+07  1.67152e+07  1.73057e+07  2.88878e+07  4.00579e+07  6.48191e+07  8.23114e+07  1.38361e+08         140565000.00 173418000.00 182740000.00 162092000.00 140714000.00 112676000.00  71945600.00  54080100.00  46571700.00  69725700.00  80073000.00  68594500.00  46823800.00  32782800.00
2021-02-20/19:44:57          181835.      176233.      419181.      282908.  1.11709e+06      407892.  1.07726e+06      968636.  7.57785e+06  1.16428e+07  1.21077e+07  1.63922e+07  2.00659e+07  2.43984e+07  4.65712e+07  7.08875e+07  8.83839e+07  1.41892e+08         161439000.00 186331000.00 193244000.00 170656000.00 138778000.00 118805000.00  68337700.00  52432000.00  49358000.00  68174600.00  76003600.00  65479600.00  47055600.00  34281400.00
2021-02-20/19:44:58          280925.      112937.      0.00000      267371.      378962.      641086.  2.54750e+06  3.11836e+06  5.15166e+06  9.26230e+06  1.06710e+07  1.61899e+07  2.18579e+07  3.08653e+07  3.72423e+07  5.67884e+07  9.67832e+07  1.33906e+08         167267000.00 182298000.00 179728000.00 170467000.00 134429000.00 115016000.00  69363400.00  47331400.00  53248300.00  69437800.00  76396300.00  63711100.00  50080200.00  29919900.00
2021-02-20/19:44:58          118864.      56468.4      679319.      0.00000      288206.      415100.      619292.  3.12861e+06  5.60113e+06  7.02635e+06  1.82064e+07  1.33861e+07  2.02427e+07  2.93351e+07  3.20566e+07  5.65129e+07  8.86400e+07  1.17567e+08         154789000.00 170787000.00 167348000.00 156306000.00 122206000.00 112317000.00  71484400.00  50206300.00  51935500.00  76422000.00  81890900.00  68154100.00  50279800.00  33898600.00
2021-02-20/19:44:59          136174.      0.00000      0.00000      90349.5      622251.      125755.      986869.  5.24422e+06  4.00244e+06  8.63344e+06  1.62064e+07  1.23256e+07  2.20663e+07  3.68157e+07  3.97332e+07  6.17539e+07  9.57941e+07  1.39453e+08         148744000.00 165419000.00 185625000.00 170793000.00 140263000.00 106776000.00  64294400.00  45483600.00  52377600.00  66735900.00  73334700.00  71167300.00  50923100.00  33248200.00
2021-02-20/19:45:00          0.00000      85883.5      274160.      56468.4      650464.      544818.  2.01467e+06  3.18563e+06  4.99560e+06  1.12786e+07  1.25237e+07  1.67658e+07  2.07104e+07  3.18568e+07  3.58579e+07  6.34945e+07  9.69410e+07  1.12682e+08         163179000.00 177942000.00 191053000.00 166728000.00 146068000.00 107957000.00  58267900.00  52152300.00  51931500.00  67593900.00  78277700.00  63924500.00  44300500.00  32444800.00
2021-02-20/19:45:01          0.00000      202124.      99944.1      85883.5      444813.      332293.      693843.  3.65209e+06  4.36725e+06  5.16432e+06  1.12162e+07  1.70554e+07  2.05846e+07  2.86700e+07  3.77544e+07  6.59080e+07  9.04174e+07  1.40726e+08         161933000.00 171980000.00 171070000.00 166250000.00 150789000.00 105502000.00  72899600.00  49284200.00  51911900.00  65387800.00  76610000.00  64190300.00  49299800.00  32144900.00
2021-02-20/19:45:02          0.00000      106544.      288836.      125755.      56468.4      828163.      681352.  4.07175e+06  5.82040e+06  6.46099e+06  1.04840e+07  1.59640e+07  2.06682e+07  3.09244e+07  3.39163e+07  5.20016e+07  9.49982e+07  1.38634e+08         155114000.00 176880000.00 166165000.00 164213000.00 134936000.00 110974000.00  69519200.00  49717300.00  49588900.00  72985600.00  77882300.00  64374800.00  46363800.00  33899300.00
2021-02-20/19:45:03          169405.      0.00000      0.00000      56468.4      776323.      980106.  3.37562e+06  2.17287e+06  4.13507e+06  7.68125e+06  1.29045e+07  1.87603e+07  1.81897e+07  2.82634e+07  4.57996e+07  6.46242e+07  9.13144e+07  1.14671e+08         146849000.00 177372000.00 177989000.00 164362000.00 144457000.00 115026000.00  66872600.00  52682500.00  49859100.00  65819900.00  80141000.00  61533900.00  49088500.00  33843500.00
2021-02-20/19:45:04          206488.      165641.  1.77311e+06      283581.      427823.      783252.  1.31020e+06  3.66835e+06  7.02655e+06  8.11364e+06  1.07886e+07  1.64876e+07  2.17236e+07  3.54643e+07  3.59308e+07  5.16912e+07  8.85837e+07  1.35874e+08         159621000.00 163862000.00 184345000.00 159062000.00 134207000.00 104681000.00  67551200.00  49880400.00  54650100.00  68481900.00  73864200.00  62586300.00  46400100.00  31432600.00
2021-02-20/19:45:05          0.00000      602330.      0.00000      146818.      512489.      884721.      549291.  3.60246e+06  4.77131e+06  9.46858e+06  1.42774e+07  2.14098e+07  2.54815e+07  2.48662e+07  3.72583e+07  6.89968e+07  9.16858e+07  1.05226e+08         151625000.00 172509000.00 180071000.00 166694000.00 156069000.00 107462000.00  63416200.00  53325200.00  49303100.00  68136000.00  82028800.00  64971800.00  46737200.00  32559500.00
2021-02-20/19:45:05          0.00000      91078.1      56468.4      131760.      91078.1      951170.      843260.  4.47368e+06  8.10182e+06  8.11838e+06  1.04859e+07  1.38133e+07  2.21704e+07  2.65896e+07  4.72144e+07  6.19318e+07  8.71787e+07  1.35812e+08         162545000.00 185796000.00 173817000.00 167682000.00 150313000.00 114498000.00  68291800.00  53929700.00  53859700.00  70198300.00  83212000.00  65740200.00  48391200.00  33773900.00
2021-02-20/19:45:06          251877.      443673.      852650.      60882.4      90349.5      187104.  1.57748e+06  3.71204e+06  5.53821e+06  7.43629e+06  9.67004e+06  1.92645e+07  2.26264e+07  2.93726e+07  3.61649e+07  5.71192e+07  9.93752e+07  1.23383e+08         168702000.00 187058000.00 175610000.00 167000000.00 144166000.00  98654100.00  64958000.00  51366400.00  57437200.00  72968800.00  78272000.00  63244900.00  43994800.00  32653500.00
2021-02-20/19:45:07          85883.5      255476.      131510.      154123.      809488.      681788.  1.40925e+06  2.55632e+06  4.26222e+06  8.20199e+06  8.94353e+06  1.33252e+07  1.88526e+07  2.53435e+07  3.63053e+07  6.32861e+07  8.20706e+07  1.34311e+08         140767000.00 174044000.00 180688000.00 160229000.00 142483000.00 112372000.00  70115000.00  54281700.00  47668500.00  69140900.00  85879300.00  64949100.00  46141000.00  32269300.00
2021-02-20/19:45:08          0.00000      0.00000      0.00000      0.00000      0.00000      459412.  3.08167e+06  4.56683e+06  5.07762e+06  1.10642e+07  7.54985e+06  1.48016e+07  2.23940e+07  3.27777e+07  4.01624e+07  5.83758e+07  9.10932e+07  1.32226e+08         144493000.00 163743000.00 181801000.00 167486000.00 133057000.00  99836700.00  68000700.00  51013400.00  50066100.00  74709700.00  73810600.00  68504300.00  43324300.00  38518100.00
2021-02-20/19:45:09          0.00000      245880.      156413.      183637.      764148.  1.10150e+06  2.45892e+06  2.77962e+06  8.75563e+06  9.69277e+06  2.87913e+07  1.65330e+07  2.11258e+07  2.54369e+07  3.94275e+07  5.33203e+07  9.50090e+07  1.31875e+08         159844000.00 166219000.00 159394000.00 165510000.00 133267000.00 102606000.00  70490000.00  52843700.00  54627000.00  68400900.00  75543100.00  66563700.00  44300700.00  31550600.00
2021-02-20/19:45:10          112937.  1.43960e+06      99944.1      99944.1      148280.      696398.      552332.  2.50364e+06  5.68059e+06  9.62137e+06  9.41685e+06  1.84484e+07  2.46600e+07  2.78769e+07  3.98525e+07  6.02082e+07  9.48572e+07  1.28101e+08         146738000.00 174905000.00 172373000.00 163881000.00 130369000.00 126177000.00  67907200.00  48671200.00  48737900.00  76380700.00  75809900.00  65948100.00  47384900.00  32755700.00
2021-02-20/19:45:11          0.00000      56468.4      853871.      0.00000      628338.      802746.  1.45445e+06  2.15503e+06  3.17157e+06  7.44657e+06  8.04758e+06  1.94779e+07  2.41324e+07  3.62054e+07  3.72079e+07  5.52499e+07  9.05042e+07  1.13209e+08         141465000.00 164589000.00 173595000.00 170173000.00 141785000.00  99351400.00  55524900.00  49329300.00  51374000.00  64269700.00  82691900.00  67420700.00  47909600.00  34833400.00
2021-02-20/19:45:12          56468.4      0.00000      159636.      163013.  1.35504e+06      460039.  1.88881e+06  1.61144e+06  2.61131e+06  7.95906e+06  1.05703e+07  2.01800e+07  2.31692e+07  3.15588e+07  3.59506e+07  6.39523e+07  8.28114e+07  1.34109e+08         147784000.00 160897000.00 169743000.00 156346000.00 120716000.00 114755000.00  62827100.00  53278900.00  51865500.00  72848200.00  77780700.00  67768600.00  49451000.00  34394400.00
2021-02-20/19:45:12          225874.      833443.      0.00000      269349.      292620.      993794.  1.52432e+06  2.60254e+06  4.71076e+06  8.32826e+06  1.34708e+07  1.59501e+07  2.50805e+07  2.94440e+07  3.56979e+07  6.02186e+07  9.73558e+07  1.40623e+08         145602000.00 177550000.00 182314000.00 167851000.00 126882000.00 120955000.00  65091800.00  53694800.00  47931800.00  68786700.00  77878800.00  68386000.00  46650700.00  34912000.00
2021-02-20/19:45:13          0.00000      0.00000      293465.      0.00000      608396.      421997.  1.61809e+06  2.27104e+06  4.02590e+06  5.70076e+06  1.01695e+07  1.64455e+07  2.36792e+07  2.95078e+07  4.16550e+07  6.35559e+07  8.13614e+07  1.15508e+08         154099000.00 189669000.00 178496000.00 171142000.00 136715000.00 113321000.00  74468400.00  52234900.00  50758400.00  69924400.00  76393400.00  68583900.00  48516700.00  31829100.00
2021-02-20/19:45:14          56468.4      56468.4      516239.      99944.1      204299.      413536.  1.24321e+06  1.37457e+06  6.17156e+06  8.90312e+06  1.34484e+07  2.11170e+07  1.91070e+07  2.55165e+07  4.20846e+07  6.88734e+07  8.99188e+07  1.22419e+08         150747000.00 174676000.00 169062000.00 176901000.00 133513000.00 107094000.00  65307000.00  51590000.00  49438600.00  63306200.00  73955300.00  67466500.00  45618900.00  35256500.00
2021-02-20/19:45:15          56468.4      0.00000      0.00000      347285.      56468.4      671978.  2.60771e+06  1.36196e+06  4.15006e+06  6.26539e+06  7.53893e+06  1.77590e+07  1.68416e+07  2.94367e+07  4.31961e+07  5.83057e+07  9.27385e+07  1.21806e+08         147477000.00 174953000.00 175445000.00 175390000.00 133735000.00 129173000.00  55208000.00  52554800.00  49839000.00  60813300.00  77597000.00  66615100.00  48995800.00  39598000.00
2021-02-20/19:45:16          0.00000      0.00000      338345.      0.00000      325818.      419880.      489680.  2.58904e+06  8.09366e+06  8.54765e+06  1.05429e+07  1.82761e+07  2.12004e+07  3.24967e+07  3.65046e+07  4.75042e+07  9.03654e+07  1.36302e+08         152090000.00 179751000.00 173693000.00 179497000.00 132828000.00 113362000.00  60352700.00  45834700.00  45435300.00  64792100.00  85765900.00  66309000.00  46333100.00  34156600.00
2021-02-20/19:45:17          259755.      85883.5      811002.  1.30579e+06      517575.      911973.      955813.  2.72590e+06  3.96366e+06  6.52650e+06  1.20171e+07  1.88856e+07  2.64180e+07  2.76325e+07  3.44663e+07  6.60528e+07  1.04577e+08  1.29150e+08         153727000.00 170748000.00 165889000.00 159153000.00 132954000.00 104640000.00  63609000.00  52959700.00  47983600.00  61186700.00  75895700.00  63254100.00  49515400.00  31146100.00
2021-02-20/19:45:18          0.00000      0.00000      168940.      0.00000      0.00000      386306.  2.08318e+06  2.45736e+06  5.75687e+06  8.16932e+06  1.18755e+07  1.73003e+07  1.91819e+07  2.87347e+07  4.10649e+07  6.16148e+07  8.54911e+07  1.36633e+08         159249000.00 184438000.00 173170000.00 155134000.00 131409000.00 109487000.00  75891600.00  47860500.00  49609000.00  62966000.00  81923900.00  65476000.00  48149700.00  33451300.00
2021-02-20/19:45:19          0.00000      0.00000      647012.  1.44899e+06      335148.      531060.      999464.  2.73737e+06  4.35780e+06  7.55163e+06  1.35325e+07  1.77127e+07  2.26616e+07  2.42153e+07  4.03090e+07  6.99297e+07  8.71170e+07  1.31033e+08         157853000.00 171068000.00 173698000.00 161389000.00 139660000.00 107206000.00  68301900.00  49856900.00  45216200.00  63342500.00  78742300.00  68183400.00  50998500.00  31114100.00
2021-02-20/19:45:19      1.48377e+06      428776.      174784.      0.00000      125755.      475328.  1.48591e+06  4.44555e+06  5.07884e+06  1.08947e+07  8.96079e+06  1.88019e+07  2.01176e+07  3.07099e+07  3.71350e+07  6.64337e+07  8.84994e+07  1.17246e+08         157558000.00 170354000.00 181181000.00 157728000.00 146457000.00 116954000.00  76805000.00  53937000.00  43903600.00  70036400.00  79587800.00  64977000.00  46195900.00  36805400.00
2021-02-20/19:45:20          0.00000      770397.      748606.      181585.      466305.  1.02516e+06  1.93005e+06  5.35628e+06  3.57907e+06  7.34063e+06  1.38146e+07  1.71217e+07  2.65694e+07  2.09637e+07  3.50607e+07  5.91334e+07  9.72197e+07  1.37409e+08         151991000.00 171612000.00 168367000.00 176065000.00 150103000.00 115797000.00  72076900.00  57321900.00  45058200.00  62968000.00  80045400.00  74697800.00  44751000.00  33940700.00
2021-02-20/19:45:21          117635.      56468.4      769669.      0.00000      56468.4      264453.  1.96825e+06  2.40877e+06  4.65376e+06  7.07594e+06  1.43216e+07  1.53695e+07  2.53831e+07  3.18611e+07  4.19017e+07  5.65482e+07  8.84474e+07  1.34203e+08         160509000.00 167309000.00 169489000.00 160552000.00 132338000.00 118951000.00  68789500.00  50556500.00  54084500.00  76340300.00  71932900.00  68321700.00  46240400.00  36650500.00
2021-02-20/19:45:22          142352.      0.00000      0.00000      0.00000      665477.      858253.  1.25675e+06  2.54960e+06  5.53586e+06  1.09810e+07  1.10423e+07  1.48883e+07  1.97625e+07  3.27742e+07  4.28648e+07  5.62519e+07  8.76820e+07  1.33306e+08         153602000.00 173460000.00 176270000.00 163644000.00 127812000.00 108557000.00  64190200.00  53837700.00  48834800.00  66120500.00  80193300.00  64392900.00  50688600.00  29180700.00
2021-02-20/19:45:23          332243.      169689.      213614.      168184.      231336.      316507.  1.18201e+06  1.39931e+06  6.33309e+06  6.79568e+06  1.24773e+07  1.59053e+07  2.12786e+07  2.99269e+07  3.83720e+07  6.43511e+07  8.15534e+07  1.36966e+08         134289000.00 165422000.00 180225000.00 153456000.00 147215000.00 104400000.00  67287300.00  48275300.00  49826700.00  69227500.00  75491000.00  67925600.00  51144900.00  34109200.00
2021-02-20/19:45:24          224192.      0.00000      0.00000      224192.      0.00000      584978.  1.12326e+06  2.60922e+06  5.50680e+06  9.18043e+06  8.28232e+06  1.51258e+07  2.47176e+07  2.99792e+07  3.77145e+07  5.88879e+07  8.12741e+07  1.20089e+08         161618000.00 186133000.00 166033000.00 171110000.00 145394000.00 103937000.00  69938300.00  45996500.00  48540900.00  63908500.00  81286000.00  66287400.00  51059000.00  34920500.00
2021-02-20/19:45:25          99944.1      91078.1      56468.4      322225.      264703.      786525.  1.62332e+06  3.23285e+06  4.86474e+06  5.79296e+06  9.90711e+06  1.57018e+07  1.72390e+07  2.60094e+07  4.40206e+07  5.62235e+07  8.40988e+07  1.26395e+08         151650000.00 169076000.00 178937000.00 167638000.00 133344000.00 115234000.00  63227000.00  48335500.00  47901700.00  70688100.00  78607100.00  60105300.00  49007500.00  35107400.00
2021-02-20/19:45:26          0.00000      56468.4      375894.      125755.      0.00000      125755.  1.38353e+06  2.78518e+06  5.53984e+06  8.63594e+06  1.16099e+07  1.37769e+07  2.12844e+07  3.57042e+07  4.27160e+07  5.85766e+07  9.58581e+07  1.23648e+08         138604000.00 174516000.00 168924000.00 158305000.00 140661000.00 122873000.00  68173100.00  52873800.00  51733100.00  69409300.00  81005400.00  65269300.00  51401800.00  33591900.00
2021-02-20/19:45:26          782192.      0.00000      85883.5      460798.      364397.      981392.  1.49432e+06  2.77784e+06  9.17427e+06  7.88555e+06  1.40532e+07  1.58418e+07  2.05729e+07  3.19039e+07  4.44704e+07  5.99015e+07  1.05161e+08  1.27410e+08         151671000.00 166773000.00 169600000.00 163469000.00 149359000.00 102657000.00  67284300.00  55280300.00  48428100.00  73755000.00  80682900.00  67983900.00  46294200.00  34944200.00
2021-02-20/19:45:27          294522.      330739.      0.00000      679319.      91078.1      883444.  1.45124e+06  3.37124e+06  5.13022e+06  6.20097e+06  9.43192e+06  1.81578e+07  2.22616e+07  2.79611e+07  4.26721e+07  6.28693e+07  1.00603e+08  1.36707e+08         158537000.00 172076000.00 172102000.00 168575000.00 148744000.00 119398000.00  73098500.00  55183400.00  56729700.00  68826600.00  75865100.00  63440900.00  46676500.00  31586200.00
2021-02-20/19:45:28          91078.1      199008.      229651.      607144.      345588.  1.45419e+06      964689.      899734.  4.85356e+06  6.81126e+06  1.03548e+07  1.78842e+07  2.01082e+07  3.15406e+07  3.61061e+07  6.71242e+07  9.33917e+07  1.26503e+08         160700000.00 170953000.00 179492000.00 163353000.00 155902000.00 123002000.00  76287000.00  49944500.00  55632000.00  70911100.00  76691000.00  67930200.00  44657700.00  33191800.00
2021-02-20/19:45:29          0.00000      138573.      169230.      56468.4      912151.      131510.  2.06321e+06  4.64128e+06  3.29212e+06  9.84540e+06  9.54986e+06  2.34870e+07  2.21700e+07  2.51840e+07  4.61093e+07  6.77464e+07  9.41524e+07  1.33273e+08         158321000.00 158944000.00 150952000.00 160526000.00 140025000.00 129965000.00  65315900.00  51703500.00  44258300.00  68154400.00  75638600.00  70793600.00  42869100.00  30873700.00
2021-02-20/19:45:30          56468.4      56752.2  1.05119e+06      69286.4  3.06436e+06      504718.  1.43527e+06  3.19832e+06  5.42465e+06  6.31277e+06  1.41004e+07  1.71968e+07  2.52640e+07  3.12261e+07  3.70690e+07  6.62420e+07  1.03573e+08  1.30104e+08         153358000.00 160862000.00 156683000.00 168608000.00 136548000.00 117188000.00  68776900.00  56933200.00  53432300.00  73455000.00  68905100.00  61536200.00  41051900.00  30122300.00
2021-02-20/19:45:31          56468.4      153474.      0.00000      0.00000      477983.      580939.  2.29542e+06  2.79157e+06  4.18899e+06  6.67129e+06  1.21963e+07  1.74703e+07  2.02741e+07  3.52343e+07  3.89818e+07  6.05377e+07  9.39179e+07  1.37004e+08         157741000.00 183282000.00 166137000.00 158068000.00 161816000.00 117152000.00  83368000.00  51818600.00  57231600.00  73166400.00  83467100.00  73164900.00  46611300.00  33592800.00
2021-02-20/19:45:32          0.00000      0.00000      250374.      0.00000      232085.      896433.  1.70940e+06  2.28585e+06  3.13993e+06  8.54770e+06  1.36251e+07  2.24891e+07  1.98880e+07  3.21523e+07  3.98782e+07  5.79664e+07  9.78493e+07  1.23521e+08         152468000.00 184296000.00 169371000.00 166877000.00 141056000.00 124730000.00  67249300.00  54904300.00  54644000.00  72271600.00  72551900.00  68004300.00  46077600.00  34636300.00
2021-02-20/19:45:32          0.00000      138573.      75041.1      56468.4      707894.      625076.      643697.  4.84471e+06  4.50087e+06  5.58792e+06  1.35539e+07  1.63605e+07  1.78861e+07  3.04106e+07  3.78209e+07  6.73282e+07  9.96847e+07  1.28437e+08         151977000.00 162428000.00 173243000.00 163746000.00 125939000.00 114940000.00  75035700.00  48770800.00  50593700.00  68681600.00  77857000.00  67851600.00  49517800.00  30417900.00
2021-02-20/19:45:33          807828.      138573.      0.00000      360427.      445180.  1.40991e+06  1.25505e+06  1.61648e+06  6.07159e+06  9.32100e+06  1.40741e+07  1.32400e+07  2.39872e+07  2.51928e+07  3.43588e+07  6.40599e+07  9.31269e+07  1.29033e+08         146295000.00 175865000.00 177999000.00 162776000.00 154149000.00 124505000.00  72086900.00  54534900.00  48559400.00  69209600.00  76654400.00  63738200.00  48265500.00  33588600.00
2021-02-20/19:45:34          112937.      99944.1      90349.5      106544.      169405.      456224.  2.72071e+06  1.53076e+06  6.26081e+06  9.58790e+06  1.16953e+07  1.94158e+07  1.67985e+07  2.69310e+07  4.00195e+07  5.28983e+07  9.76873e+07  1.21759e+08         153335000.00 190086000.00 178984000.00 173409000.00 143313000.00 115397000.00  76881900.00  53558600.00  51636600.00  72289000.00  71332900.00  62278000.00  46236500.00  33650100.00
2021-02-20/19:45:35          112937.      112937.      199008.      113221.      56468.4      264328.      457720.  3.28981e+06  5.64649e+06  7.95795e+06  1.35617e+07  1.47306e+07  2.22336e+07  3.23210e+07  3.49018e+07  5.84929e+07  7.93307e+07  1.44130e+08         166080000.00 185405000.00 172941000.00 175628000.00 136379000.00 117929000.00  77443500.00  56358500.00  44501000.00  70236000.00  78774900.00  63064400.00  46667900.00  30675500.00
2021-02-20/19:45:36          0.00000      112937.      255289.      106544.      357383.      475872.  1.33596e+06  3.72671e+06  5.80958e+06  7.35810e+06  1.31742e+07  1.77249e+07  2.10354e+07  2.27214e+07  4.64461e+07  5.59550e+07  8.91716e+07  1.30872e+08         145811000.00 157378000.00 170955000.00 171924000.00 146699000.00 114350000.00  69468100.00  49820600.00  50455600.00  67067600.00  76867800.00  63856700.00  47821100.00  34315400.00
2021-02-20/19:45:37          0.00000      75291.2      226440.      242296.      0.00000  1.15215e+06  1.78928e+06  2.56271e+06  8.13907e+06  7.06042e+06  1.22693e+07  1.69262e+07  2.22209e+07  3.30929e+07  4.21785e+07  7.25674e+07  8.48588e+07  1.18065e+08         149217000.00 184224000.00 178165000.00 187063000.00 152603000.00 110599000.00  78844400.00  53031700.00  53080500.00  71048600.00  78671400.00  63673800.00  44813500.00  35837600.00
2021-02-20/19:45:38          0.00000      106544.      0.00000      315167.      188512.      338345.      416572.  3.28557e+06  6.28872e+06  1.04183e+07  1.87422e+07  2.15926e+07  2.32477e+07  2.61049e+07  3.74118e+07  6.90433e+07  1.01680e+08  1.16540e+08         153088000.00 190580000.00 172113000.00 169543000.00 136897000.00 116050000.00  73018000.00  58705500.00  51804700.00  67865500.00  77801600.00  62786100.00  44451500.00  34607000.00
2021-02-20/19:45:39          0.00000      169405.      90349.5      169689.  2.44540e+06      56468.4  2.58843e+06      808976.  4.24721e+06  6.80525e+06  1.06961e+07  1.81835e+07  2.29768e+07  3.14432e+07  4.20402e+07  5.89423e+07  9.79039e+07  1.32876e+08         159972000.00 177478000.00 178083000.00 154594000.00 135762000.00 130692000.00  68520200.00  53823400.00  45024100.00  76957700.00  73549900.00  67353700.00  44784500.00  32078600.00
2021-02-20/19:45:39          553110.      195041.      56468.4      382286.      112937.      196894.  1.81002e+06  3.82244e+06  5.83887e+06  8.25639e+06  1.18749e+07  1.98839e+07  1.85523e+07  3.01001e+07  4.33835e+07  6.71647e+07  8.77085e+07  1.26695e+08         164555000.00 170489000.00 187927000.00 184698000.00 131890000.00 115028000.00  73358800.00  54108100.00  52668000.00  65357900.00  79920500.00  67868100.00  49470100.00  34079800.00
2021-02-20/19:45:40          0.00000      0.00000      826137.      0.00000      343925.  1.03990e+06  2.03423e+06  3.31314e+06  4.57516e+06  5.87388e+06  1.14421e+07  1.63215e+07  1.91372e+07  3.37801e+07  4.44525e+07  6.26682e+07  8.39339e+07  1.36978e+08         145490000.00 157434000.00 172122000.00 177272000.00 148310000.00 127152000.00  79396100.00  60644800.00  49214400.00  67062200.00  74998200.00  59186700.00  47933000.00  33873300.00
2021-02-20/19:45:41          199999.      883334.      0.00000      294680.      756234.      634269.  1.48991e+06  3.27816e+06  5.03656e+06  8.04952e+06  1.21944e+07  1.70554e+07  2.14985e+07  3.24455e+07  4.57098e+07  5.78862e+07  8.79527e+07  1.24328e+08         140591000.00 162838000.00 181934000.00 180575000.00 131251000.00 123877000.00  75574600.00  51426500.00  50858900.00  70906900.00  77309300.00  73667500.00  44240700.00  35217300.00
2021-02-20/19:45:42          169405.      99944.1      0.00000      56468.4      615214.      130169.      930926.  2.61126e+06  2.84937e+06  1.17878e+07  1.07177e+07  1.30283e+07  2.46141e+07  3.06071e+07  4.21283e+07  6.26742e+07  8.21453e+07  1.40321e+08         154014000.00 193145000.00 178150000.00 166095000.00 158618000.00 119242000.00  80151500.00  55921600.00  51732200.00  72988600.00  85668100.00  67295400.00  45591600.00  34526700.00
2021-02-20/19:45:43          90349.5      56468.4      0.00000      312825.      231252.  1.23473e+06      825287.  5.06117e+06  5.27158e+06  8.39020e+06  1.04222e+07  1.29187e+07  2.40742e+07  2.83228e+07  4.15449e+07  5.35676e+07  8.90517e+07  1.18876e+08         165691000.00 155474000.00 184278000.00 164005000.00 148955000.00 118790000.00  74300400.00  51497100.00  48801700.00  75169600.00  81072700.00  66255300.00  50226500.00  34938200.00
2021-02-20/19:45:44          0.00000      0.00000      168184.      60882.4      255476.      487775.  1.91443e+06  3.45356e+06  5.09573e+06  1.00230e+07  1.10228e+07  2.19455e+07  2.43642e+07  2.89938e+07  4.15335e+07  6.23525e+07  9.45109e+07  1.36113e+08         148553000.00 171186000.00 168580000.00 181553000.00 139654000.00 112832000.00  76425000.00  55368600.00  47735600.00  69431800.00  72794400.00  63378200.00  45640800.00  30435100.00
2021-02-20/19:45:45          181177.      0.00000      113221.      684466.      365420.      507492.  2.75631e+06  2.59609e+06  4.93925e+06  8.14995e+06  9.79792e+06  1.90495e+07  2.42832e+07  3.01749e+07  4.17909e+07  6.24201e+07  9.36570e+07  1.19011e+08         161732000.00 172058000.00 180726000.00 167543000.00 158714000.00 125518000.00  79630000.00  50674400.00  48820300.00  69432400.00  83243100.00  66178300.00  47074500.00  31089800.00
2021-02-20/19:45:46          179747.      75291.2      99944.1      112937.      443735.  1.13162e+06      744256.  2.07554e+06  5.37941e+06  7.26194e+06  1.35732e+07  1.72203e+07  2.63379e+07  2.46951e+07  3.67000e+07  6.06776e+07  9.27457e+07  1.22691e+08         141346000.00 186526000.00 170148000.00 192102000.00 150850000.00 119295000.00  73219800.00  54838200.00  49361400.00  70441800.00  77340500.00  69255900.00  47283000.00  33204700.00
2021-02-20/19:45:46          0.00000      0.00000      176233.      527084.      723325.      676977.  1.34842e+06  3.63099e+06  4.95270e+06  9.09875e+06  1.37471e+07  2.01860e+07  2.12115e+07  2.79786e+07  3.83634e+07  6.69332e+07  8.05892e+07  1.37227e+08         156461000.00 169509000.00 174960000.00 147852000.00 158669000.00 115575000.00  69993700.00  55108600.00  59165900.00  78469300.00  77520200.00  72000000.00  46250600.00  34068300.00
2021-02-20/19:45:47          0.00000      256468.      316187.      0.00000      251808.  1.21078e+06      847244.  3.57692e+06  4.92087e+06  5.60482e+06  1.06336e+07  1.78158e+07  2.12140e+07  2.95781e+07  4.09852e+07  6.10421e+07  8.26107e+07  1.26722e+08         159928000.00 177382000.00 166781000.00 176214000.00 143099000.00 127904000.00  81768200.00  53237900.00  56007700.00  72499400.00  76849100.00  70337400.00  44958400.00  28819700.00
2021-02-20/19:45:48          0.00000      160925.      0.00000      207859.      358483.      112937.  1.52988e+06  3.28720e+06  5.15613e+06  6.64803e+06  1.00045e+07  1.74927e+07  1.66186e+07  3.22810e+07  4.60102e+07  5.88425e+07  9.25157e+07  1.36875e+08         165274000.00 177284000.00 184714000.00 163847000.00 146682000.00 124510000.00  82255000.00  55116900.00  56611000.00  69571200.00  76138900.00  67050000.00  46616100.00  34159700.00
2021-02-20/19:45:49          85883.5  1.58016e+06      0.00000      0.00000      117351.      373258.  1.50070e+06  2.55261e+06  8.38256e+06  9.26843e+06  1.28190e+07  1.93465e+07  2.22168e+07  3.02309e+07  4.39406e+07  6.87818e+07  8.22787e+07  1.30799e+08         146268000.00 175954000.00 175320000.00 190579000.00 140322000.00 107230000.00  78702500.00  61276000.00  54317800.00  68207900.00  76076000.00  63515100.00  43480300.00  34554400.00
2021-02-20/19:45:50          0.00000      91078.1      0.00000      75041.1      303514.      979055.      834592.  2.59074e+06  4.00823e+06  1.12875e+07  7.99524e+06  1.63024e+07  2.06077e+07  3.03769e+07  3.68099e+07  5.68129e+07  8.34897e+07  1.31060e+08         137645000.00 185345000.00 184680000.00 177577000.00 144263000.00 132421000.00  85362100.00  58438900.00  47135300.00  73772000.00  74485400.00  68603800.00  48023800.00  31714700.00
2021-02-20/19:45:51          0.00000      282908.      192428.      0.00000      388511.      333634.      981231.  1.59342e+06  6.46762e+06  6.14835e+06  1.46517e+07  1.69975e+07  2.06203e+07  2.64025e+07  4.14527e+07  5.77263e+07  9.44586e+07  1.24516e+08         138553000.00 170078000.00 178976000.00 177626000.00 151546000.00 133558000.00  79598500.00  54742600.00  55617800.00  72900400.00  80950600.00  64934700.00  51266200.00  34005800.00
2021-02-20/19:45:52          56468.4      56468.4      0.00000      0.00000      364446.      812505.  2.01592e+06  5.96134e+06  4.65733e+06  5.13843e+06  1.06650e+07  1.62765e+07  2.60224e+07  2.88987e+07  3.76611e+07  6.16392e+07  9.94964e+07  1.42033e+08         145598000.00 164571000.00 172715000.00 174377000.00 161884000.00 125142000.00  75316600.00  56797600.00  52238300.00  69506300.00  80660100.00  65958700.00  47672200.00  33630600.00
2021-02-20/19:45:53          117351.      0.00000      0.00000      257197.      225699.  1.81771e+06      618861.  3.34209e+06  4.83101e+06  9.32709e+06  1.11812e+07  1.45645e+07  2.09658e+07  2.68990e+07  3.89960e+07  6.16472e+07  7.95964e+07  1.24507e+08         165554000.00 163106000.00 168853000.00 172907000.00 133460000.00 124825000.00  78374400.00  54183900.00  51789900.00  74065500.00  81591000.00  66906800.00  45314000.00  33765000.00
2021-02-20/19:45:53          232299.      0.00000      432569.      0.00000      144578.      520464.  4.22904e+06  5.03203e+06  6.97406e+06  1.25549e+07  1.48208e+07  1.46297e+07  1.89423e+07  3.20859e+07  4.15136e+07  6.43136e+07  8.96623e+07  1.33613e+08         154028000.00 155724000.00 175380000.00 151623000.00 132553000.00 123247000.00  73819700.00  53433300.00  49077000.00  70290500.00  72365700.00  63961400.00  43078500.00  31202600.00
2021-02-20/19:45:54          769669.      56468.4      0.00000      117351.      437699.      438725.  2.55088e+06  3.02937e+06  5.79277e+06  9.68830e+06  1.20056e+07  2.42019e+07  2.60018e+07  3.10581e+07  4.52503e+07  4.90649e+07  8.40520e+07  1.30668e+08         161258000.00 171451000.00 177716000.00 156481000.00 142256000.00 118859000.00  71129400.00  57512500.00  51253400.00  70732300.00  67839100.00  67425000.00  42275200.00  32351900.00
2021-02-20/19:45:55          0.00000      144578.      91078.1      0.00000      62396.0      489164.  1.59949e+06  3.29523e+06  3.29025e+06  6.18806e+06  7.77162e+06  1.69065e+07  2.79301e+07  2.33110e+07  3.73781e+07  6.46788e+07  9.43308e+07  1.50297e+08         162681000.00 162362000.00 159394000.00 168438000.00 153045000.00 115730000.00  75458400.00  57635100.00  52370100.00  67351700.00  77110000.00  66291700.00  46255400.00  33730100.00
2021-02-20/19:45:56          0.00000      0.00000      181177.      0.00000      56468.4      805287.  1.94428e+06  3.92081e+06  6.66426e+06  8.07011e+06  1.17446e+07  1.68614e+07  1.56746e+07  2.88397e+07  4.77077e+07  6.18098e+07  9.82007e+07  1.32197e+08         146590000.00 158601000.00 166639000.00 175628000.00 139056000.00 110267000.00  68447800.00  53798500.00  46568800.00  72458300.00  71691100.00  61618300.00  45762300.00  34791100.00
2021-02-20/19:45:57          56468.4      90349.5      112937.      106544.      199922.      316358.  1.65123e+06  3.38469e+06  3.25513e+06  7.04324e+06  1.02018e+07  1.61659e+07  2.11413e+07  3.37301e+07  4.11314e+07  6.24436e+07  9.73854e+07  1.42030e+08         160676000.00 175415000.00 167704000.00 168798000.00 150186000.00 122520000.00  71059900.00  54208200.00  47115500.00  64158800.00  74731000.00  67566300.00  44865100.00  30524400.00
2021-02-20/19:45:58          255476.      0.00000      0.00000      735788.      174784.  1.46314e+06  1.15881e+06  2.82752e+06  3.39713e+06  8.25486e+06  6.79222e+06  1.21203e+07  2.25737e+07  2.99274e+07  3.94684e+07  6.05872e+07  1.00155e+08  1.20700e+08         183714000.00 172674000.00 172836000.00 167573000.00 128050000.00 107796000.00  78299200.00  50573400.00  57001600.00  62834800.00  78087900.00  66253000.00  42631400.00  37342400.00
2021-02-20/19:45:59          0.00000      258533.      56468.4      0.00000  1.76361e+06      360253.  2.02480e+06  2.56786e+06  4.16668e+06  8.07293e+06  1.56239e+07  2.00347e+07  2.40772e+07  3.28024e+07  4.05322e+07  6.87831e+07  9.44899e+07  1.46012e+08         163178000.00 160749000.00 178254000.00 174478000.00 139458000.00 118971000.00  71833700.00  53160000.00  49062000.00  63711000.00  75870100.00  69931900.00  46367100.00  32464800.00
2021-02-20/19:46:00          0.00000      260338.      0.00000      0.00000      337580.      258876.      913747.  2.84743e+06  5.17646e+06  9.74997e+06  1.44263e+07  2.20875e+07  2.12491e+07  2.42284e+07  4.04097e+07  6.36012e+07  1.00825e+08  1.39751e+08         152646000.00 173540000.00 169949000.00 183107000.00 141129000.00 129805000.00  75554700.00  49722100.00  55382000.00  72373800.00  73783700.00  62792900.00  45085500.00  33443600.00
2021-02-20/19:46:00          138573.      112937.      156413.      112937.      90349.5      856036.  1.00516e+06  2.86791e+06  4.42221e+06  1.08039e+07  1.28874e+07  1.87224e+07  2.43331e+07  2.93246e+07  4.48222e+07  5.85646e+07  9.33393e+07  1.28957e+08         151302000.00 188948000.00 180859000.00 183091000.00 145603000.00 131153000.00  70168300.00  54825700.00  43741300.00  75836700.00  73970000.00  61103600.00  45447200.00  36037600.00
2021-02-20/19:46:01          679319.      68239.8      0.00000      330455.      477788.  1.12307e+06  2.33118e+06  3.54946e+06  4.87918e+06  6.72979e+06  1.72839e+07  1.63021e+07  1.92058e+07  3.25119e+07  3.60113e+07  6.08595e+07  9.72858e+07  1.37501e+08         155846000.00 183718000.00 177484000.00 177845000.00 147242000.00 121998000.00  72728200.00  59517600.00  54309300.00  65827500.00  71534800.00  67980600.00  46155200.00  34579900.00
2021-02-20/19:46:02          56468.4      56468.4      56468.4      846111.      508981.      536394.      953965.  4.26866e+06  5.36711e+06  9.08637e+06  1.15844e+07  1.58371e+07  1.55615e+07  3.78519e+07  4.04430e+07  5.45176e+07  9.45157e+07  1.28792e+08         155366000.00 169999000.00 180541000.00 173258000.00 158815000.00 123511000.00  73211100.00  55000600.00  50342400.00  62679300.00  70823100.00  66076000.00  49937000.00  34207500.00
2021-02-20/19:46:03          182223.      191518.      199455.      400678.      252924.      473692.  1.25549e+06  2.29092e+06  3.75294e+06  7.29380e+06  9.82930e+06  1.51799e+07  2.30995e+07  2.38158e+07  3.96502e+07  6.48388e+07  9.36689e+07  1.24265e+08         142416000.00 173320000.00 191355000.00 171764000.00 132235000.00 112199000.00  73880400.00  47853400.00  45001500.00  63560200.00  74022300.00  60819800.00  48042300.00  32432700.00
2021-02-20/19:46:04          294522.      0.00000      138573.      427026.      772019.      453222.  1.43824e+06  3.70609e+06  3.35227e+06  8.97204e+06  1.38462e+07  1.46038e+07  1.94905e+07  2.90983e+07  4.28889e+07  7.99279e+07  9.49698e+07  1.33221e+08         167905000.00 188078000.00 176607000.00 164325000.00 153793000.00 116004000.00  72891400.00  48553300.00  56977200.00  67661700.00  79560400.00  65430200.00  49187600.00  33138300.00
2021-02-20/19:46:05          0.00000      62396.0      106544.      56468.4      355875.  1.33616e+06  1.67195e+06  3.43544e+06  7.05298e+06  8.87833e+06  6.61735e+06  1.93149e+07  2.18427e+07  2.79706e+07  3.77456e+07  6.32277e+07  9.22692e+07  1.29796e+08         155207000.00 190996000.00 189596000.00 179753000.00 138171000.00 113878000.00  76728100.00  49952200.00  48429800.00  64947300.00  72213100.00  65319500.00  47539200.00  35078500.00
2021-02-20/19:46:06          575173.      0.00000      0.00000      68239.8      765909.      515857.  2.43757e+06  1.36943e+06  5.76965e+06  8.02741e+06  9.24912e+06  1.56602e+07  2.27502e+07  3.15454e+07  4.13762e+07  6.63269e+07  9.58016e+07  1.47100e+08         158857000.00 183589000.00 180242000.00 171581000.00 153322000.00 119091000.00  70934100.00  49453400.00  48741300.00  64924800.00  73282600.00  70916300.00  49780900.00  31827800.00
2021-02-20/19:46:07          75291.2      647296.      457413.      0.00000      91078.1      447868.  1.74983e+06  4.16726e+06  4.98450e+06  7.72297e+06  1.43097e+07  1.62085e+07  2.19293e+07  2.70944e+07  3.40299e+07  6.01843e+07  9.09668e+07  1.23458e+08         150878000.00 175770000.00 174100000.00 162317000.00 143291000.00 116001000.00  67771700.00  57043800.00  48972400.00  70141500.00  77361400.00  65870800.00  46381800.00  36124700.00
2021-02-20/19:46:07          112937.      62396.0      91078.1      391264.      519851.      169973.      931279.  2.37808e+06  5.16245e+06  8.23381e+06  1.25479e+07  1.47735e+07  2.19983e+07  3.05345e+07  4.24284e+07  6.59930e+07  9.73165e+07  1.12158e+08         166378000.00 168930000.00 173212000.00 158580000.00 142311000.00 126878000.00  74451600.00  45603900.00  51087000.00  59144400.00  75613700.00  68857200.00  51401900.00  33036500.00
2021-02-20/19:46:08          138573.      56468.4      163013.      0.00000      212881.      825749.  1.68505e+06  2.58656e+06  4.53014e+06  7.82704e+06  1.10744e+07  2.27885e+07  2.23117e+07  3.11341e+07  4.43513e+07  6.21331e+07  9.67333e+07  1.29170e+08         147137000.00 184491000.00 187339000.00 183497000.00 133411000.00 113951000.00  60745900.00  55105300.00  45889000.00  61375900.00  77780000.00  71032600.00  46714500.00  34340500.00
2021-02-20/19:46:09          685104.      0.00000      0.00000      236215.      435445.      363484.  1.28657e+06  4.88896e+06  6.77894e+06  5.64921e+06  1.13216e+07  1.60180e+07  2.02429e+07  2.67339e+07  4.25181e+07  6.49686e+07  8.93556e+07  1.34703e+08         159538000.00 180212000.00 181010000.00 168434000.00 144019000.00 118766000.00  69313500.00  57021500.00  53299700.00  60489400.00  73322900.00  68929100.00  45877200.00  36352000.00
2021-02-20/19:46:10          56468.4      0.00000      112937.      0.00000      314673.      910849.  2.56208e+06  3.79620e+06  7.23875e+06  5.37084e+06  1.29138e+07  1.82992e+07  2.20151e+07  2.63531e+07  4.13551e+07  6.35275e+07  9.51128e+07  1.23342e+08         157579000.00 193993000.00 199693000.00 187406000.00 138270000.00 121426000.00  64658600.00  56118800.00  47009200.00  56754800.00  72559700.00  65369900.00  49325600.00  37653700.00
2021-02-20/19:46:11          69286.4      0.00000      202124.      56468.4      69286.4      866689.  1.08369e+06  2.10129e+06  4.34727e+06  9.36277e+06  1.41383e+07  1.76260e+07  2.33631e+07  2.78906e+07  3.60691e+07  6.38531e+07  9.59660e+07  1.49530e+08         159614000.00 199386000.00 178066000.00 184578000.00 146139000.00 128466000.00  65618000.00  54478300.00  45885700.00  60650200.00  75168100.00  64799100.00  44396100.00  39540600.00
2021-02-20/19:46:12          118864.      0.00000      156413.      859451.      206488.      786546.  1.00114e+06  2.74362e+06  8.12289e+06  9.42304e+06  1.12118e+07  1.35245e+07  1.97889e+07  3.16253e+07  4.48084e+07  6.74188e+07  9.15488e+07  1.33687e+08         144244000.00 180517000.00 169909000.00 190367000.00 150559000.00 118690000.00  73821200.00  51723800.00  48334800.00  60980400.00  69278900.00  68330500.00  51852200.00  33621000.00
2021-02-20/19:46:13          765342.      0.00000      62396.0      75041.1      371919.      785961.      847985.  1.14177e+06  4.05546e+06  7.48820e+06  1.02799e+07  1.38694e+07  2.41319e+07  3.07772e+07  4.35029e+07  6.32367e+07  9.29645e+07  1.24449e+08         160666000.00 189485000.00 169680000.00 162306000.00 166342000.00 135183000.00  70677500.00  53726000.00  51132000.00  62052800.00  70223200.00  68373500.00  51401900.00  38932500.00
2021-02-20/19:46:14          56468.4      0.00000      0.00000      125755.      337129.      423660.  1.09005e+06  2.43662e+06  5.27966e+06  8.36273e+06  1.13087e+07  1.98147e+07  2.21043e+07  2.32105e+07  4.38405e+07  6.38289e+07  7.89728e+07  1.31648e+08         161624000.00 175534000.00 186566000.00 179888000.00 149118000.00 117543000.00  75782000.00  47985400.00  47242900.00  59626000.00  69109000.00  66214300.00  50118500.00  34699100.00
2021-02-20/19:46:14          0.00000      147546.      0.00000      56468.4      56468.4  1.13526e+06      654055.  2.03103e+06  4.67900e+06  5.95353e+06  9.63483e+06  1.41686e+07  2.51832e+07  3.43610e+07  4.73880e+07  6.92860e+07  9.31734e+07  1.41499e+08         150716000.00 200826000.00 171256000.00 178475000.00 143482000.00 118103000.00  73443200.00  53990300.00  54212900.00  64414200.00  65063500.00  65458000.00  50754500.00  36418700.00
2021-02-20/19:46:15          797403.      56752.2      0.00000      0.00000      562069.      741272.  1.39537e+06  2.96209e+06  3.33247e+06  5.82955e+06  1.12190e+07  1.38553e+07  1.87592e+07  2.95164e+07  4.54624e+07  5.40648e+07  1.01169e+08  1.27783e+08         170574000.00 167976000.00 184478000.00 181282000.00 140076000.00 129539000.00  76352400.00  50815800.00  48296000.00  62853500.00  71803600.00  71168600.00  56813100.00  41246100.00
2021-02-20/19:46:16          275949.      62396.0      75041.1      0.00000  1.68969e+06      575349.  1.47631e+06  1.93194e+06  3.99734e+06  1.21849e+07  1.08509e+07  1.67944e+07  1.76698e+07  3.09341e+07  4.47132e+07  6.53212e+07  8.90064e+07  1.40945e+08         158513000.00 194388000.00 181860000.00 179241000.00 150991000.00 120646000.00  65384100.00  50876000.00  53843900.00  58462400.00  70025300.00  66624800.00  47117100.00  35132200.00
2021-02-20/19:46:17          142352.      835981.  1.49575e+06      380184.  1.02307e+06      513939.  2.98385e+06  2.34339e+06  5.97968e+06  5.12178e+06  9.94288e+06  1.46940e+07  1.82285e+07  3.32128e+07  4.61553e+07  7.81411e+07  9.63719e+07  1.23590e+08         175421000.00 181155000.00 189126000.00 177423000.00 144950000.00  99598300.00  74201500.00  62055900.00  48093500.00  58508500.00  69436000.00  63327400.00  53483800.00  38742000.00
2021-02-20/19:46:18          75291.2      85883.5      0.00000      792256.      285883.  1.29235e+06  2.75967e+06  2.39018e+06  5.96432e+06  9.80217e+06  1.35739e+07  1.52367e+07  1.84474e+07  3.26228e+07  3.86240e+07  5.46666e+07  9.71802e+07  1.38690e+08         160881000.00 187828000.00 179727000.00 166181000.00 149255000.00 140644000.00  65355500.00  44447800.00  48534400.00  57573100.00  70158900.00  65402700.00  53890100.00  32489900.00
2021-02-20/19:46:19          202124.      0.00000      401132.      0.00000      264520.      928980.  1.24932e+06  1.36340e+06  3.48250e+06  5.52649e+06  1.40373e+07  1.99720e+07  2.42890e+07  2.99290e+07  3.31278e+07  6.50279e+07  8.02143e+07  1.33264e+08         158491000.00 189221000.00 154604000.00 177398000.00 152340000.00 114537000.00  69636100.00  53878700.00  50140100.00  56762200.00  74085000.00  68501900.00  50457900.00  35080700.00
2021-02-20/19:46:20          160826.      314273.      631464.      0.00000      156413.  1.52048e+06  3.50501e+06  3.01980e+06  5.71277e+06  8.92246e+06  1.06822e+07  1.58877e+07  2.33213e+07  3.59052e+07  3.87768e+07  7.11837e+07  9.21907e+07  1.31864e+08         163817000.00 170050000.00 198107000.00 186720000.00 157808000.00 120119000.00  66154900.00  51256200.00  47042700.00  59628300.00  76819700.00  63915800.00  48188800.00  36478700.00
2021-02-20/19:46:21          237645.      0.00000      798184.      396802.      315061.      673260.  1.29858e+06  3.49583e+06  7.08178e+06  8.21782e+06  1.19069e+07  2.08665e+07  2.51509e+07  2.84428e+07  4.17239e+07  6.36911e+07  9.00321e+07  1.44041e+08         148915000.00 167423000.00 166915000.00 174811000.00 139870000.00 123793000.00  71833900.00  52195000.00  49760400.00  67478000.00  78413200.00  67343200.00  45071800.00  34039600.00
2021-02-20/19:46:21          91078.1      112937.      234927.      679319.  1.20819e+06      575830.  1.26557e+06  2.48714e+06  5.14573e+06  4.23427e+06  1.08528e+07  1.86226e+07  2.18493e+07  3.00228e+07  4.35809e+07  6.19783e+07  9.51117e+07  1.43597e+08         157204000.00 169868000.00 168218000.00 179712000.00 142598000.00 129320000.00  75312600.00  55024900.00  51314600.00  71057100.00  81669600.00  68277400.00  48072000.00  38415600.00
2021-02-20/19:46:22          187104.      202124.      112937.      273763.      56468.4      311757.      589214.  3.08269e+06  4.79939e+06  8.37651e+06  1.23664e+07  1.59584e+07  2.44458e+07  2.38543e+07  4.29448e+07  6.87892e+07  1.08843e+08  1.43714e+08         162116000.00 187677000.00 174916000.00 158935000.00 147525000.00 103722000.00  79936400.00  62271000.00  52375900.00  65348400.00  76258900.00  60096400.00  45950000.00  31534800.00
2021-02-20/19:46:23          163013.      56468.4      56468.4      806187.      91078.1      260018.      881344.  2.84310e+06  5.26825e+06  8.79900e+06  1.23152e+07  1.77305e+07  1.89660e+07  2.70616e+07  3.99823e+07  6.59339e+07  1.08126e+08  1.24213e+08         161332000.00 178329000.00 197837000.00 178580000.00 154270000.00 122086000.00  72051300.00  55012900.00  52460400.00  64428300.00  81436000.00  67532600.00  47196900.00  34810400.00
2021-02-20/19:46:24          679319.      112937.      56468.4      0.00000      269521.      823608.  1.90732e+06  2.56230e+06  5.74834e+06  7.95978e+06  1.12441e+07  1.90660e+07  1.53237e+07  2.57469e+07  4.18514e+07  6.84911e+07  9.96325e+07  1.28743e+08         169229000.00 191535000.00 164990000.00 189332000.00 141444000.00 118569000.00  76242100.00  64599200.00  51961400.00  70841200.00  77002600.00  68676600.00  45597300.00  32263100.00
2021-02-20/19:46:25          0.00000      99944.1      759605.  1.49229e+06      168184.      844858.      337869.  2.44304e+06  6.55921e+06  8.38615e+06  1.12608e+07  1.49464e+07  2.32006e+07  2.51062e+07  3.84091e+07  6.25784e+07  1.14025e+08  1.41998e+08         165570000.00 178254000.00 178772000.00 201231000.00 156498000.00 112507000.00  70379900.00  57843500.00  55129200.00  69836500.00  76398400.00  64139400.00  49596600.00  32649000.00
2021-02-20/19:46:26          138573.      199008.      56468.4      0.00000      528788.      400533.  1.87859e+06  2.49592e+06  9.48767e+06  7.15594e+06  1.24950e+07  1.49116e+07  2.14071e+07  3.37941e+07  3.89387e+07  5.75163e+07  9.33999e+07  1.25524e+08         157122000.00 168193000.00 168384000.00 172051000.00 145719000.00 118587000.00  78201600.00  62266400.00  51858400.00  71364200.00  75592200.00  64427900.00  45015500.00  34433300.00
2021-02-20/19:46:27          206801.      156413.      225699.      99944.1      522480.  1.57041e+06  2.14244e+06  3.32765e+06  6.65621e+06  1.28233e+07  1.16638e+07  1.53875e+07  2.13788e+07  3.07967e+07  4.33176e+07  6.55142e+07  8.97177e+07  1.18680e+08         156774000.00 172217000.00 179239000.00 173102000.00 138676000.00 122972000.00  73988500.00  58348800.00  55407400.00  71022000.00  68421200.00  63453300.00  47727400.00  33622000.00
2021-02-20/19:46:28      1.29236e+06      0.00000      156413.      310259.      199008.      0.00000  1.51428e+06  2.64486e+06  5.59824e+06  6.32935e+06  1.11904e+07  1.86397e+07  1.85969e+07  2.34569e+07  4.26763e+07  7.53782e+07  8.17084e+07  1.28398e+08         170450000.00 169065000.00 173550000.00 174808000.00 146251000.00 116466000.00  75679900.00  49430200.00  53237800.00  67521200.00  72733900.00  60613900.00  47419700.00  32137800.00
2021-02-20/19:46:28          669255.      106544.      169405.      212881.      247491.  1.25613e+06  1.68118e+06  5.96004e+06  8.36927e+06  7.58585e+06  8.47547e+06  1.59224e+07  2.71807e+07  2.81287e+07  4.09394e+07  6.59057e+07  1.01395e+08  1.30085e+08         155781000.00 180478000.00 182858000.00 165977000.00 132407000.00 118623000.00  74704200.00  57054800.00  53568500.00  67745800.00  74017600.00  68657800.00  47845200.00  30976500.00
2021-02-20/19:46:29          106544.      62396.0      56468.4      0.00000      428776.      406836.  1.45754e+06  2.75437e+06  4.84879e+06  8.39191e+06  1.05758e+07  1.86887e+07  2.17883e+07  3.22820e+07  4.24235e+07  6.81369e+07  9.43301e+07  1.29387e+08         164695000.00 203987000.00 181699000.00 169342000.00 141683000.00 137995000.00  76714500.00  55789200.00  51841800.00  62471300.00  75367400.00  64556000.00  47994600.00  34618400.00
2021-02-20/19:46:30          0.00000      138573.      0.00000  1.24972e+06  1.48731e+06      327062.  2.84121e+06  2.60245e+06  4.39979e+06  6.96815e+06  1.18581e+07  1.54487e+07  2.66315e+07  3.01112e+07  4.32390e+07  6.43334e+07  8.77694e+07  1.22159e+08         167816000.00 180800000.00 177563000.00 189123000.00 156624000.00 134776000.00  85989500.00  58820200.00  54811900.00  65707600.00  77868200.00  65890600.00  47917500.00  32516600.00
2021-02-20/19:46:31          113221.      0.00000      0.00000      90349.5      90349.5  1.31057e+06      704293.  2.13577e+06  3.72156e+06  9.04533e+06  1.09904e+07  1.61976e+07  2.40739e+07  2.52256e+07  4.20199e+07  6.30494e+07  9.46662e+07  1.36063e+08         156950000.00 176611000.00 177888000.00 171506000.00 153091000.00 123348000.00  82094600.00  51323400.00  51976000.00  73686300.00  72084800.00  71467900.00  46840300.00  31045500.00
2021-02-20/19:46:32          0.00000      0.00000      195041.      905193.      187978.      621161.      980121.  2.84591e+06  5.51979e+06  6.84157e+06  1.12197e+07  2.18318e+07  1.97337e+07  2.66448e+07  3.69848e+07  6.26866e+07  9.18348e+07  1.35157e+08         168379000.00 181359000.00 184000000.00 171463000.00 142240000.00 128509000.00  73419400.00  50035700.00  49184100.00  75846900.00  78785800.00  65884300.00  45736400.00  31628500.00
2021-02-20/19:46:33          90349.5      498241.      233430.      224192.      280661.      510170.  1.73087e+06  2.61092e+06  4.76898e+06  7.14479e+06  1.24047e+07  1.74489e+07  1.44378e+07  2.77268e+07  3.81935e+07  7.23416e+07  9.28925e+07  1.35001e+08         169544000.00 178529000.00 173788000.00 178678000.00 152693000.00 109856000.00  77802800.00  64895200.00  53048000.00  68079600.00  76399000.00  63354300.00  47064500.00  34132900.00
2021-02-20/19:46:34          106544.      0.00000      702274.      715267.  2.02445e+06      439327.  4.20823e+06  5.25475e+06  6.81033e+06  8.39001e+06  1.41344e+07  1.42162e+07  2.42679e+07  2.91741e+07  3.97029e+07  7.04105e+07  9.50871e+07  1.32050e+08         153181000.00 184743000.00 174673000.00 184908000.00 154568000.00 129166000.00  79785000.00  65412900.00  48392900.00  61998100.00  67540000.00  66056500.00  46075600.00  34443100.00
2021-02-20/19:46:35          0.00000      169405.      147546.      75041.1      112937.  1.19169e+06  1.22429e+06  2.33998e+06  7.62417e+06  9.22561e+06  1.10134e+07  1.87894e+07  2.73352e+07  2.67391e+07  3.76210e+07  5.92733e+07  8.65908e+07  1.38376e+08         154139000.00 185566000.00 169878000.00 179771000.00 149463000.00 128475000.00  77610800.00  53357000.00  52301300.00  64331500.00  74951400.00  62816000.00  47979400.00  34608300.00
2021-02-20/19:46:35          0.00000      231336.      112937.      199008.      217393.      467705.  1.30815e+06  4.75031e+06  5.73787e+06  7.65022e+06  1.12702e+07  1.65611e+07  1.96691e+07  3.61623e+07  4.49511e+07  6.37942e+07  9.03809e+07  1.29172e+08         146117000.00 170511000.00 191114000.00 194436000.00 157866000.00 127058000.00  76015000.00  58990800.00  47242300.00  58538700.00  69593100.00  65093100.00  44662000.00  32995500.00
2021-02-20/19:46:36          282167.      117351.      56468.4      68239.8      388712.  1.37638e+06  2.06927e+06  3.57318e+06  3.24926e+06  8.02236e+06  8.82104e+06  2.28816e+07  2.42252e+07  2.97644e+07  4.56329e+07  6.11719e+07  9.92181e+07  1.32761e+08         154082000.00 163287000.00 201788000.00 174324000.00 156731000.00 122062000.00  79594500.00  59953100.00  52725100.00  68006000.00  76677200.00  66176800.00  45994700.00  33000500.00
2021-02-20/19:46:37          0.00000      275949.      0.00000      167427.      112937.      761443.  3.26567e+06  1.82891e+06  3.80869e+06  7.56044e+06  1.42109e+07  1.59606e+07  2.20867e+07  2.66091e+07  4.44151e+07  5.67769e+07  9.60735e+07  1.37665e+08         153111000.00 176144000.00 177036000.00 173483000.00 153919000.00 115068000.00  81166400.00  54897900.00  47085900.00  63922600.00  70400900.00  64377100.00  45011600.00  33261800.00
2021-02-20/19:46:38          0.00000      0.00000      125755.      231454.      412511.      728751.  1.49397e+06  2.24973e+06  4.20052e+06  7.06335e+06  1.31384e+07  1.94738e+07  1.91379e+07  3.11366e+07  3.97553e+07  6.93108e+07  1.04420e+08  1.35798e+08         165139000.00 184810000.00 180623000.00 167621000.00 154581000.00 120230000.00  78456800.00  62352600.00  50672000.00  61146300.00  66530700.00  64512400.00  46730700.00  31899300.00
2021-02-20/19:46:39          526541.      56468.4      231801.      862956.      485986.      358511.      908799.  1.64684e+06  5.06534e+06  1.01779e+07  1.07464e+07  1.57013e+07  2.32652e+07  3.48432e+07  3.76223e+07  5.57171e+07  8.84031e+07  1.31296e+08         169805000.00 179447000.00 193586000.00 157960000.00 163831000.00 117254000.00  75588800.00  50140400.00  46101400.00  61944600.00  70819400.00  69327300.00  48722400.00  37902200.00
2021-02-20/19:46:40          99944.1      56468.4      203286.      0.00000      160364.      451268.      567082.  1.47264e+06  6.70749e+06  7.56880e+06  9.90700e+06  1.79628e+07  1.88761e+07  3.07884e+07  4.36796e+07  6.23029e+07  9.21702e+07  1.33279e+08         165364000.00 194939000.00 188621000.00 181707000.00 140384000.00 122386000.00  79076400.00  56795600.00  52341000.00  65839100.00  71446700.00  60073900.00  51712400.00  35322400.00
2021-02-20/19:46:41          138573.      311944.      99944.1      540551.      653024.      988016.  2.12943e+06  4.10606e+06  4.36754e+06  1.06359e+07  1.02460e+07  1.62597e+07  2.27029e+07  2.92403e+07  3.84836e+07  5.72672e+07  1.00690e+08  1.33842e+08         183141000.00 195912000.00 189565000.00 182726000.00 156501000.00 131568000.00  56388100.00  50106000.00  48437300.00  62334200.00  67325200.00  63797900.00  46831200.00  34022400.00
2021-02-20/19:46:42          424080.      0.00000      0.00000      125755.      393597.      521197.      764367.  4.45424e+06  5.68565e+06  8.13851e+06  1.18653e+07  1.63402e+07  1.93663e+07  3.07714e+07  4.37889e+07  5.90681e+07  9.18515e+07  1.30467e+08         167950000.00 183225000.00 183623000.00 170442000.00 137600000.00 125818000.00  74996700.00  49303100.00  49928900.00  65104300.00  72854600.00  70575200.00  50446800.00  35023100.00
2021-02-20/19:46:42          443673.      0.00000      62396.0      85883.5      955830.      484856.  1.26979e+06  3.34267e+06  2.73656e+06  8.44549e+06  7.87611e+06  1.52335e+07  1.71672e+07  3.43607e+07  4.10028e+07  6.37750e+07  9.06183e+07  1.49184e+08         161638000.00 184963000.00 175243000.00 170390000.00 159027000.00 110065000.00  72810700.00  54721800.00  50821800.00  62376900.00  72989000.00  70723000.00  51608400.00  33854400.00
2021-02-20/19:46:43          144327.      0.00000      204874.      244696.      377640.      925032.      897101.  1.70363e+06  7.05900e+06  9.85001e+06  1.37931e+07  1.48964e+07  2.13532e+07  2.49431e+07  3.75305e+07  6.27042e+07  7.83614e+07  1.51512e+08         148914000.00 181610000.00 189594000.00 180388000.00 149440000.00 121392000.00  78243600.00  49894800.00  52812200.00  65946400.00  69043700.00  64899800.00  43811600.00  33571000.00
2021-02-20/19:46:44          0.00000      56752.2      455348.      56468.4      273763.      766358.      818904.  2.85734e+06  4.94753e+06  1.05379e+07  1.11404e+07  1.46058e+07  1.57731e+07  3.42150e+07  3.98058e+07  6.88675e+07  1.04079e+08  1.24803e+08         158377000.00 186588000.00 187787000.00 173240000.00 150143000.00 125321000.00  74595400.00  57744000.00  52447600.00  62004300.00  76926000.00  63476700.00  48591200.00  33714200.00
2021-02-20/19:46:45          123278.      0.00000      156413.      0.00000      75041.1      461221.  2.52024e+06  2.52640e+06  3.88795e+06  7.63119e+06  9.52023e+06  1.28033e+07  2.10352e+07  2.97163e+07  4.66542e+07  6.22339e+07  8.50412e+07  1.37157e+08         163462000.00 178261000.00 189770000.00 168569000.00 158063000.00 120835000.00  76152700.00  50375900.00  48234800.00  64959500.00  68606500.00  67734000.00  50263900.00  36798000.00
2021-02-20/19:46:46          0.00000      112937.      156413.      0.00000      663589.      859913.  1.66060e+06  2.64941e+06  3.34344e+06  7.12789e+06  1.11948e+07  1.38066e+07  2.08358e+07  3.58412e+07  3.89610e+07  4.94519e+07  1.04507e+08  1.25671e+08         161074000.00 164033000.00 158560000.00 174291000.00 150318000.00 116032000.00  76503400.00  55571400.00  46903600.00  62036800.00  67540900.00  63812200.00  51843700.00  35980300.00
2021-02-20/19:46:47          106544.      0.00000      147546.      224652.      90349.5      844240.  2.24820e+06  3.26539e+06  4.95618e+06  7.14120e+06  1.09534e+07  2.14687e+07  2.22166e+07  2.94599e+07  4.11616e+07  6.64744e+07  9.59092e+07  1.32694e+08         168873000.00 180967000.00 201770000.00 195023000.00 151627000.00 115528000.00  68928800.00  51272100.00  48166200.00  67719000.00  76166500.00  63833600.00  46487500.00  36086800.00
2021-02-20/19:46:48          0.00000      195041.      69286.4      253791.      181428.  1.23392e+06      530439.  5.71665e+06  4.97177e+06  1.18471e+07  1.35687e+07  2.30061e+07  1.89781e+07  2.87132e+07  3.92367e+07  7.13517e+07  9.92686e+07  1.23888e+08         171879000.00 185134000.00 182177000.00 193423000.00 138262000.00 112537000.00  70745500.00  43901600.00  49118700.00  62961000.00  68941800.00  66248100.00  48510300.00  32478600.00
2021-02-20/19:46:49          175235.      0.00000      206488.      289357.      62396.0      531258.  1.56691e+06  2.51209e+06  5.46309e+06  5.79506e+06  1.34888e+07  2.23906e+07  2.60013e+07  2.76522e+07  4.12675e+07  6.28689e+07  9.10110e+07  1.33773e+08         173858000.00 184752000.00 181789000.00 175962000.00 156295000.00 122835000.00  75792000.00  57545500.00  54978900.00  64484800.00  70196000.00  68251800.00  47986900.00  34697900.00
2021-02-20/19:46:49          797403.      188151.      69286.4      224192.      903495.      499741.      836690.  3.05145e+06  3.80074e+06  7.07721e+06  1.35814e+07  1.51998e+07  1.93606e+07  3.12188e+07  3.54983e+07  6.93705e+07  8.64668e+07  1.49143e+08         168482000.00 181861000.00 170761000.00 162663000.00 144393000.00 113740000.00  71295400.00  56583600.00  51361000.00  59137000.00  69782900.00  62138300.00  44738800.00  34127900.00
2021-02-20/19:46:50          226440.      0.00000      482785.      321172.      805358.  1.13932e+06  2.09065e+06  2.14156e+06  5.61574e+06  6.53496e+06  1.25772e+07  1.43428e+07  2.19659e+07  3.70083e+07  3.90092e+07  6.75435e+07  1.03635e+08  1.34375e+08         168587000.00 194040000.00 192199000.00 203304000.00 150507000.00 113771000.00  72271100.00  56235200.00  51380500.00  62857100.00  76266800.00  68901100.00  46450300.00  34020100.00
2021-02-20/19:46:51          0.00000      99944.1      0.00000      56752.2      182223.      481765.  1.23486e+06  3.34412e+06  4.73607e+06  7.76612e+06  9.52964e+06  1.60185e+07  2.47778e+07  2.36212e+07  4.00690e+07  5.61830e+07  9.37163e+07  1.52269e+08         154545000.00 190512000.00 189648000.00 164051000.00 142520000.00 122816000.00  73868600.00  47273700.00  48445500.00  69140300.00  79711100.00  67844700.00  46869300.00  31856600.00
2021-02-20/19:46:52          212881.      0.00000      112937.      130636.      69286.4      305612.  2.18278e+06  2.40865e+06  5.04075e+06  8.69085e+06  1.13483e+07  1.61756e+07  2.90023e+07  2.49407e+07  4.21663e+07  7.04879e+07  1.03926e+08  1.42892e+08         168464000.00 180841000.00 187043000.00 178250000.00 141921000.00 116158000.00  72954700.00  58412600.00  47884500.00  65938600.00  71445600.00  71005700.00  46489600.00  33376200.00
2021-02-20/19:46:53          332984.      0.00000      69286.4      282908.      160364.      663611.  2.84441e+06  3.09327e+06  4.36909e+06  8.68057e+06  1.03699e+07  2.27397e+07  1.73757e+07  3.82539e+07  3.95562e+07  6.54258e+07  9.25646e+07  1.27318e+08         172945000.00 192461000.00 180930000.00 199512000.00 163127000.00 119496000.00  75257600.00  56529700.00  54201600.00  60284400.00  71586000.00  67110800.00  47943800.00  34709200.00
2021-02-20/19:46:54          817892.      338636.      226440.      151960.      432954.      847429.  1.71456e+06  1.89956e+06  6.57514e+06  1.00914e+07  1.13933e+07  1.26623e+07  2.20436e+07  2.59727e+07  3.97171e+07  6.06496e+07  1.03557e+08  1.40562e+08         175682000.00 186787000.00 182982000.00 179813000.00 141850000.00 120626000.00  74865800.00  58292800.00  51335400.00  61808600.00  72117500.00  66856900.00  47384500.00  34956100.00
2021-02-20/19:46:55          0.00000      99944.1      75041.1      85883.5      231252.  1.42100e+06      755860.  1.71197e+06  4.82090e+06  7.45131e+06  1.12417e+07  1.55123e+07  2.60827e+07  2.81206e+07  4.29922e+07  6.23082e+07  8.24594e+07  1.28601e+08         169173000.00 194077000.00 177190000.00 168337000.00 157882000.00 119522000.00  76253000.00  56556800.00  50192200.00  68790000.00  74575700.00  67004800.00  51992500.00  36991400.00
2021-02-20/19:46:56          262284.      0.00000      56752.2      779263.      746932.      905193.  1.17774e+06  4.01086e+06  5.11522e+06  9.07225e+06  1.34232e+07  1.76521e+07  2.09782e+07  2.93305e+07  4.72626e+07  8.22624e+07  1.01559e+08  1.28739e+08         158303000.00 171207000.00 185832000.00 186257000.00 143640000.00 119191000.00  73905100.00  51535200.00  43157800.00  64503100.00  67612800.00  69644500.00  45051800.00  34420600.00
2021-02-20/19:46:56          106544.      0.00000      0.00000      373049.      192428.  1.21450e+06      991089.  4.66500e+06  6.77320e+06  7.24997e+06  1.01668e+07  1.60919e+07  2.66576e+07  3.03369e+07  4.35892e+07  7.60813e+07  9.78031e+07  1.29348e+08         155066000.00 186269000.00 188236000.00 193247000.00 153030000.00 109905000.00  78817900.00  53647400.00  51314600.00  63726700.00  69520900.00  59041100.00  48452600.00  35756700.00
2021-02-20/19:46:57      1.19802e+06      0.00000      90349.5      62396.0      680869.  2.18975e+06      817271.  2.83875e+06  5.05713e+06  1.05730e+07  1.23064e+07  1.35497e+07  1.79936e+07  3.39223e+07  4.14148e+07  6.30817e+07  8.89103e+07  1.45117e+08         150756000.00 201466000.00 180180000.00 186090000.00 141347000.00 125217000.00  75853600.00  55090000.00  50783600.00  64743000.00  76240800.00  65203200.00  49360800.00  36356700.00
2021-02-20/19:46:58          188228.      69286.4      69286.4      261119.      250714.      637712.  1.83940e+06  3.67491e+06  5.88282e+06  5.64584e+06  9.80199e+06  1.50110e+07  2.20226e+07  2.79868e+07  4.53773e+07  6.81884e+07  9.31580e+07  1.39210e+08         153149000.00 193708000.00 183223000.00 184574000.00 165212000.00 125240000.00  76578900.00  55473100.00  43271100.00  71738900.00  63588800.00  68540400.00  49100400.00  33682200.00
2021-02-20/19:46:59          0.00000      240106.      143281.      112937.      258678.  1.06190e+06      738774.  3.45484e+06  4.20309e+06  7.91479e+06  1.15036e+07  1.88941e+07  2.43336e+07  3.49880e+07  4.17174e+07  7.15687e+07  9.41371e+07  1.43824e+08         159507000.00 187309000.00 168307000.00 188252000.00 140914000.00 110226000.00  69354000.00  56391100.00  54080100.00  66580600.00  70025800.00  60510800.00  50140100.00  33824500.00
2021-02-20/19:47:00          784356.      137526.      56468.4      56468.4      280165.      657179.  2.76931e+06  2.89311e+06  4.63911e+06  7.72676e+06  1.18695e+07  1.71067e+07  1.58921e+07  2.39835e+07  3.87116e+07  6.50368e+07  9.68257e+07  1.22624e+08         168666000.00 188478000.00 169966000.00 172694000.00 159072000.00 110847000.00  78179400.00  54915200.00  49195500.00  68880200.00  69777200.00  63047200.00  45596400.00  33249500.00
2021-02-20/19:47:01          612761.      271935.      0.00000      90349.5      879740.      441585.      945380.  3.56045e+06  7.10881e+06  8.08796e+06  1.30979e+07  1.60125e+07  2.11082e+07  2.56314e+07  4.09701e+07  6.28030e+07  1.06850e+08  1.47800e+08         163067000.00 179437000.00 183752000.00 177049000.00 159760000.00 112016000.00  73250700.00  52246400.00  53655700.00  64867200.00  71830100.00  63844300.00  46777300.00  30567200.00
2021-02-20/19:47:02      2.03796e+06      0.00000      251510.      154123.      131510.      0.00000  1.08764e+06  2.35528e+06  4.71051e+06  6.99422e+06  9.71308e+06  1.60674e+07  1.71267e+07  3.42712e+07  4.22929e+07  6.38945e+07  8.33063e+07  1.42623e+08         161608000.00 182923000.00 165404000.00 151785000.00 142995000.00 115181000.00  78263700.00  59591900.00  55499000.00  72464700.00  76171100.00  71328100.00  47746000.00  32149800.00
2021-02-20/19:47:02          99944.1  1.81595e+06      0.00000      361658.      365860.  1.65249e+06  1.57832e+06  3.96326e+06  5.48503e+06  6.85321e+06  1.27217e+07  1.35749e+07  2.34900e+07  2.93227e+07  4.18787e+07  7.30746e+07  9.52321e+07  1.38844e+08         176695000.00 173312000.00 178866000.00 190677000.00 149761000.00 114582000.00  74713100.00  54635700.00  55619800.00  71115400.00  77287500.00  67303600.00  44362300.00  36028900.00
2021-02-20/19:47:03          75291.2      646988.      163013.      131760.      361833.      527638.  1.47630e+06  1.95917e+06  3.17776e+06  7.43572e+06  9.94312e+06  1.52360e+07  2.24064e+07  3.41874e+07  4.38646e+07  6.26861e+07  1.04314e+08  1.36000e+08         149597000.00 189976000.00 161767000.00 166338000.00 131986000.00 115245000.00  76601700.00  58667200.00  46814400.00  66756900.00  78381500.00  70244600.00  49172400.00  30964400.00
2021-02-20/19:47:04          106544.      147546.      287322.      147546.      585850.      479490.  2.75154e+06  2.78684e+06  4.96372e+06  7.43710e+06  1.51973e+07  1.27253e+07  1.75603e+07  3.37292e+07  3.72734e+07  5.66627e+07  1.00048e+08  1.31635e+08         164844000.00 167908000.00 173267000.00 184746000.00 148120000.00 116064000.00  64479200.00  53707000.00  46647600.00  67395200.00  74603000.00  66945100.00  44633000.00  30158900.00
2021-02-20/19:47:05          0.00000      898800.      0.00000      69286.4      330629.  1.03649e+06  1.19640e+06  2.85480e+06  3.61163e+06  7.47249e+06  1.92073e+07  1.59469e+07  2.30952e+07  2.77523e+07  3.76288e+07  6.45500e+07  8.69736e+07  1.31357e+08         164777000.00 183109000.00 188478000.00 187687000.00 139705000.00 113602000.00  69556900.00  45575900.00  52614700.00  62506500.00  73722600.00  61829200.00  46190500.00  39682300.00
2021-02-20/19:47:06          169230.      0.00000      0.00000      75041.1      416451.      690195.      945252.  2.04321e+06  5.84992e+06  8.76451e+06  1.13336e+07  2.07454e+07  2.37399e+07  2.25150e+07  4.11878e+07  6.21141e+07  9.33062e+07  1.44873e+08         156527000.00 187643000.00 203510000.00 170863000.00 163789000.00 113844000.00  76118800.00  52081400.00  50159200.00  65851600.00  71940300.00  65339600.00  46037800.00  30826900.00
2021-02-20/19:47:07          62396.0      181835.      677371.      56752.2      966184.  1.15778e+06  2.62454e+06  4.15498e+06  4.19566e+06  1.19467e+07  1.15921e+07  2.38698e+07  2.35773e+07  3.46533e+07  4.43254e+07  6.71870e+07  9.48312e+07  1.55370e+08         157176000.00 168657000.00 185175000.00 161244000.00 131603000.00 106368000.00  64661400.00  54967100.00  51448300.00  68956600.00  73036000.00  68609700.00  49735500.00  32637900.00
2021-02-20/19:47:08          90349.5      0.00000      0.00000      156413.      269036.      502883.  1.57504e+06  1.99012e+06  6.70688e+06  8.53789e+06  1.29937e+07  1.31445e+07  2.04883e+07  2.75369e+07  3.96601e+07  7.21648e+07  1.02212e+08  1.33825e+08         151434000.00 180683000.00 185931000.00 181003000.00 139248000.00 119610000.00  67763200.00  56897000.00  49058300.00  77224200.00  76533500.00  67176500.00  46641200.00  33307100.00
2021-02-20/19:47:09          0.00000      386063.      0.00000      142636.      240106.      588931.  2.28987e+06  4.06305e+06  5.92518e+06  7.39745e+06  1.14490e+07  1.83580e+07  2.19425e+07  2.92682e+07  5.00075e+07  7.65940e+07  9.50549e+07  1.42840e+08         152125000.00 164733000.00 174683000.00 182493000.00 135609000.00 119203000.00  71300500.00  54787500.00  47065900.00  62989700.00  78227000.00  64343000.00  48272000.00  31288400.00
2021-02-20/19:47:09          0.00000      112937.      0.00000      679319.      554310.      744039.      870480.  1.85396e+06  3.45479e+06  8.99896e+06  1.22218e+07  1.67854e+07  2.85586e+07  3.40496e+07  4.10419e+07  7.09675e+07  1.01769e+08  1.40535e+08         172020000.00 157702000.00 184103000.00 173045000.00 147104000.00 118167000.00  74145000.00  56584300.00  51841000.00  72107600.00  76431800.00  67932600.00  45182600.00  30554100.00
2021-02-20/19:47:10          0.00000      56468.4      349947.      117351.      290182.      242059.  3.43811e+06  1.89453e+06  4.93161e+06  6.44787e+06  1.22174e+07  2.02343e+07  2.24014e+07  3.74946e+07  3.93704e+07  8.07905e+07  1.10455e+08  1.24239e+08         152773000.00 177282000.00 179753000.00 183119000.00 144361000.00 118864000.00  68975700.00  49369100.00  52426800.00  71980600.00  74185700.00  65169200.00  48036300.00  39093000.00
2021-02-20/19:47:11          112937.      319272.  2.15089e+06      0.00000      348730.      451510.  2.51819e+06  2.96058e+06  4.85314e+06  5.75956e+06  1.37523e+07  1.58969e+07  2.32338e+07  2.73405e+07  4.59631e+07  6.57159e+07  1.05565e+08  1.54129e+08         152752000.00 177184000.00 173248000.00 185049000.00 135286000.00 119400000.00  68206400.00  51435600.00  54107100.00  66074900.00  75365200.00  64266400.00  45182900.00  30612700.00
2021-02-20/19:47:12          56468.4      895070.      206488.      69286.4      263365.  1.83380e+06  2.47442e+06  3.38882e+06  6.16651e+06  1.16075e+07  1.00551e+07  1.88551e+07  1.68942e+07  2.88442e+07  4.87311e+07  7.05951e+07  9.61751e+07  1.25886e+08         168008000.00 178121000.00 187793000.00 173535000.00 144107000.00 116003000.00  71686800.00  50118500.00  51732500.00  64399400.00  77235000.00  69615500.00  50417100.00  33647300.00
2021-02-20/19:47:13          0.00000      792256.      85883.5      362604.      504473.      335487.      694741.  3.13122e+06  4.89755e+06  1.22960e+07  9.59185e+06  1.56922e+07  2.65337e+07  3.21508e+07  4.61232e+07  5.42241e+07  9.99226e+07  1.09968e+08         167895000.00 188484000.00 185065000.00 174287000.00 143251000.00 111207000.00  69461600.00  52827100.00  46241500.00  64221500.00  74631800.00  64684700.00  47407500.00  34964900.00
2021-02-20/19:47:14          156413.      112937.      288172.      156413.      144578.      918462.  1.93041e+06  5.28674e+06  5.40551e+06  1.01857e+07  1.14853e+07  1.31884e+07  2.07259e+07  2.58399e+07  4.34477e+07  6.81788e+07  9.27710e+07  1.45329e+08         156923000.00 176987000.00 176497000.00 157891000.00 156343000.00 136276000.00  68576200.00  54496300.00  52263100.00  61776900.00  74157500.00  70776800.00  46339300.00  35440100.00
2021-02-20/19:47:15          384347.      898128.      803608.      69286.4      309830.  1.72008e+06  1.36630e+06  4.17829e+06  5.42893e+06  7.35900e+06  1.18395e+07  1.87165e+07  2.21549e+07  3.52289e+07  4.30013e+07  6.94656e+07  9.85977e+07  1.25934e+08         164784000.00 175326000.00 186653000.00 166633000.00 142301000.00 123912000.00  72332800.00  59395400.00  49692600.00  72584100.00  77322600.00  64092500.00  47604600.00  32581400.00
2021-02-20/19:47:16          169230.      997130.      796378.      106544.      367214.  1.06194e+06  1.05902e+06  2.60132e+06  6.52607e+06  1.16522e+07  1.32295e+07  1.87499e+07  2.17713e+07  3.52467e+07  4.51178e+07  6.74597e+07  1.09884e+08  1.32195e+08         160801000.00 191632000.00 181890000.00 179421000.00 147826000.00 113389000.00  67821500.00  55810200.00  49556400.00  66289900.00  70289600.00  71119200.00  46611000.00  35121500.00
2021-02-20/19:47:16          0.00000      0.00000      56468.4      572349.      392664.      847776.      970869.  3.08718e+06  6.66244e+06  7.24572e+06  9.45939e+06  1.80233e+07  2.26109e+07  3.18581e+07  3.65365e+07  6.87856e+07  1.05781e+08  1.40198e+08         159628000.00 172512000.00 181044000.00 169001000.00 133334000.00 116870000.00  68698800.00  58037100.00  53110200.00  64231300.00  73850700.00  66074200.00  50183000.00  32411800.00
2021-02-20/19:47:17          75041.1      150082.      106544.      160925.      138573.  1.12212e+06  1.36800e+06  4.48382e+06  4.56848e+06  1.00941e+07  1.40667e+07  1.44593e+07  2.42548e+07  3.64952e+07  4.00125e+07  6.32762e+07  1.01885e+08  1.25546e+08         159570000.00 184836000.00 183258000.00 182348000.00 145421000.00 112495000.00  70654300.00  56512600.00  52679100.00  66688500.00  76227200.00  65048800.00  48355600.00  32204700.00
2021-02-20/19:47:18          0.00000      0.00000      85883.5      205460.      0.00000      611220.  1.74726e+06  3.38069e+06  2.77276e+06  7.72033e+06  9.27306e+06  1.68347e+07  2.90912e+07  3.49241e+07  4.59610e+07  6.12297e+07  9.04721e+07  1.33530e+08         164936000.00 196316000.00 191820000.00 168818000.00 150451000.00 120456000.00  68846900.00  51921400.00  51173100.00  72079500.00  73915200.00  68277800.00  45725400.00  32421000.00
2021-02-20/19:47:19      1.30757e+06      0.00000      112937.      56468.4      350318.  1.74571e+06      865591.  2.48191e+06  4.53130e+06  7.49804e+06  1.24756e+07  1.68168e+07  1.73986e+07  3.31620e+07  4.45665e+07  6.31052e+07  1.06607e+08  1.33203e+08         145427000.00 170346000.00 170587000.00 191727000.00 148046000.00 123457000.00  65057400.00  55103800.00  50897700.00  70383200.00  72596200.00  58713600.00  45753200.00  33745600.00
2021-02-20/19:47:20          0.00000      56468.4      112937.      106544.      650580.  1.74342e+06  2.09734e+06  1.75977e+06  5.09573e+06  6.84835e+06  1.12419e+07  1.30731e+07  2.32220e+07  3.87453e+07  3.71047e+07  5.99729e+07  9.20312e+07  1.52654e+08         167771000.00 184853000.00 178596000.00 181657000.00 157101000.00 137205000.00  76318800.00  54952400.00  51632800.00  65838000.00  71562000.00  65142900.00  43546200.00  36194700.00
2021-02-20/19:47:21          69286.4      112937.      62396.0      342588.      349650.      587897.  3.09155e+06  5.19152e+06  4.74203e+06  9.83985e+06  1.39822e+07  1.62449e+07  2.04239e+07  3.33906e+07  4.09424e+07  6.20530e+07  1.04427e+08  1.51617e+08         160923000.00 182823000.00 182995000.00 181990000.00 149871000.00 111750000.00  72266300.00  57468900.00  49565000.00  68875300.00  73305600.00  67219100.00  49359600.00  34867100.00
2021-02-20/19:47:22          253791.      191022.      0.00000      0.00000      0.00000      923863.  4.34624e+06  3.29926e+06  6.73283e+06  6.45949e+06  1.13697e+07  1.55368e+07  2.21987e+07  3.14906e+07  3.68182e+07  6.41015e+07  9.35684e+07  1.34616e+08         163213000.00 190815000.00 201428000.00 175594000.00 153613000.00 110973000.00  66358100.00  53640100.00  54022700.00  67699900.00  72927000.00  66046100.00  45284900.00  34244500.00
2021-02-20/19:47:23          0.00000      0.00000      85883.5      173819.      402272.      112937.  1.40363e+06  2.18308e+06  5.72018e+06  8.24386e+06  1.26093e+07  2.20181e+07  2.06999e+07  3.14690e+07  4.22388e+07  6.39309e+07  9.28286e+07  1.48307e+08         159125000.00 184847000.00 185005000.00 167588000.00 148661000.00 125582000.00  81433200.00  57822500.00  50039900.00  67284000.00  76955700.00  64388600.00  47840800.00  33761300.00
2021-02-20/19:47:23          112937.      0.00000      69286.4      56468.4      226157.      423964.  1.29606e+06  3.73046e+06  4.59414e+06  8.43696e+06  1.12072e+07  1.63192e+07  2.24300e+07  3.73655e+07  4.09211e+07  6.58500e+07  9.22638e+07  1.50338e+08         159177000.00 180996000.00 188341000.00 173254000.00 148640000.00 111386000.00  65499700.00  50346500.00  43487900.00  71336800.00  73121700.00  72926300.00  46862900.00  33654800.00
2021-02-20/19:47:24          307978.      176962.      0.00000      0.00000      822542.  1.87914e+06      770518.  1.58496e+06  6.34213e+06  7.69841e+06  1.43633e+07  1.75965e+07  2.37276e+07  3.65042e+07  4.99791e+07  6.84484e+07  1.01908e+08  1.25674e+08         159346000.00 202003000.00 179900000.00 158918000.00 157430000.00 111096000.00  75622200.00  52652800.00  52350600.00  66657500.00  74191000.00  65109200.00  50281400.00  34892600.00
2021-02-20/19:47:25          56468.4      56468.4      298764.      0.00000      0.00000  1.51668e+06  2.57911e+06  1.54039e+06  4.01694e+06  8.43873e+06  1.38186e+07  2.01830e+07  2.10786e+07  3.22591e+07  4.51338e+07  6.20465e+07  9.25393e+07  1.36720e+08         176042000.00 168877000.00 182067000.00 180822000.00 157161000.00 109822000.00  76218600.00  48225300.00  51095900.00  63216900.00  70907200.00  65859400.00  45946100.00  35735200.00
2021-02-20/19:47:26          255289.      91078.1      226440.      91078.1      409230.  1.14251e+06  1.80550e+06  3.26304e+06  5.20832e+06  1.00922e+07  1.14639e+07  1.60709e+07  2.47326e+07  2.32752e+07  4.25088e+07  6.28825e+07  1.09751e+08  1.20266e+08         177976000.00 179437000.00 180983000.00 172322000.00 140560000.00 121150000.00  65433500.00  52180200.00  49279700.00  61045200.00  75434500.00  69026000.00  48413300.00  35047200.00
2021-02-20/19:47:27          0.00000      206813.      56468.4      260309.      0.00000      69286.4  2.12173e+06  3.05364e+06  7.69385e+06  7.29355e+06  1.00683e+07  2.06638e+07  1.91196e+07  3.61865e+07  4.90750e+07  6.91559e+07  9.88450e+07  1.46669e+08         160586000.00 176842000.00 163260000.00 167208000.00 149125000.00 129296000.00  79047600.00  59241000.00  47801600.00  66752800.00  71665800.00  64090900.00  45477300.00  36792200.00
2021-02-20/19:47:28          131793.      373814.      0.00000      349947.      444813.      391956.  3.13581e+06  3.62603e+06  6.09065e+06  8.77659e+06  1.17044e+07  1.72244e+07  2.43071e+07  3.78259e+07  3.90952e+07  7.19001e+07  1.03748e+08  1.34868e+08         161324000.00 179913000.00 185571000.00 176492000.00 145862000.00 116244000.00  70415800.00  62452600.00  51084500.00  61795300.00  73107200.00  63151600.00  46931500.00  30941000.00
2021-02-20/19:47:29          0.00000      138573.      56468.4      533130.      225983.      351849.  1.85878e+06  4.98894e+06  3.85300e+06  9.03433e+06  1.14647e+07  1.60938e+07  1.85451e+07  3.98921e+07  4.22875e+07  6.84947e+07  9.43143e+07  1.45787e+08         168365000.00 186386000.00 210843000.00 179209000.00 143520000.00 126271000.00  69468900.00  54112100.00  47621100.00  61687000.00  74826300.00  66701400.00  48537900.00  36652600.00
2021-02-20/19:47:30          0.00000      412343.      410203.  1.00472e+06      464849.      862851.  1.39585e+06  2.63039e+06  5.81318e+06  1.04025e+07  1.30018e+07  2.07012e+07  2.28633e+07  3.48115e+07  4.23076e+07  6.35573e+07  9.78870e+07  1.36189e+08         167253000.00 162226000.00 195065000.00 163281000.00 138634000.00 106566000.00  77418000.00  53476800.00  52294900.00  67010100.00  75781300.00  70306200.00  50538600.00  30672700.00
2021-02-20/19:47:30          112937.      827974.      106544.      730138.      336514.      644354.  1.31362e+06  1.99012e+06  7.49610e+06  9.80246e+06  1.24632e+07  1.52409e+07  2.37252e+07  3.46354e+07  4.99405e+07  6.79072e+07  9.95057e+07  1.34629e+08         164616000.00 181553000.00 182005000.00 182188000.00 152157000.00 124320000.00  83260800.00  50057200.00  49033900.00  59424200.00  70420600.00  65638200.00  45948700.00  31780100.00
2021-02-20/19:47:31          0.00000      137687.      99944.1      106544.      125755.      599925.      899927.  2.70337e+06  3.66702e+06  8.76996e+06  1.08863e+07  1.56513e+07  1.93538e+07  3.32774e+07  4.41441e+07  6.10744e+07  1.01646e+08  1.31284e+08         150932000.00 175822000.00 180498000.00 178729000.00 153994000.00 125252000.00  65392200.00  53454400.00  52117100.00  70970700.00  74801400.00  66738300.00  48527900.00  32809600.00
2021-02-20/19:47:32          146818.      150332.      238517.      479668.      62396.0  1.34212e+06  1.89133e+06  3.86696e+06  4.98261e+06  8.47568e+06  1.01541e+07  1.66186e+07  2.79163e+07  2.86275e+07  4.59358e+07  6.01438e+07  8.69657e+07  1.40770e+08         170972000.00 164258000.00 183488000.00 181004000.00 143390000.00 115838000.00  73471400.00  54354700.00  48928800.00  68781300.00  71150200.00  67548700.00  46996100.00  35858800.00
2021-02-20/19:47:33          225874.      297566.      56468.4      598055.      440936.  1.87098e+06  1.19756e+06  3.02496e+06  3.54992e+06  8.27823e+06  1.14558e+07  1.77256e+07  2.35916e+07  3.41408e+07  3.92588e+07  6.18565e+07  9.52840e+07  1.39219e+08         177905000.00 181139000.00 169294000.00 168730000.00 152761000.00 125538000.00  71833900.00  61105900.00  52688400.00  66313300.00  83300300.00  69538500.00  48636100.00  33247900.00
2021-02-20/19:47:34          0.00000      239116.      56468.4      740934.      60882.4      768147.  2.50128e+06  3.06617e+06  5.97443e+06  7.69602e+06  1.16112e+07  1.76805e+07  2.24327e+07  3.45638e+07  4.19261e+07  6.69051e+07  9.44385e+07  1.27807e+08         152336000.00 172966000.00 187027000.00 157506000.00 156342000.00 131335000.00  71326800.00  55716900.00  51841800.00  67734300.00  76764200.00  68452900.00  43964200.00  35608300.00
2021-02-20/19:47:35          85883.5      348070.      138573.      112937.      91078.1      517444.  1.01026e+06  3.90585e+06  6.42311e+06  8.32155e+06  1.36378e+07  1.81640e+07  2.34034e+07  3.03096e+07  4.33400e+07  5.99084e+07  9.91604e+07  1.28790e+08         143976000.00 187058000.00 163660000.00 178445000.00 148628000.00 111755000.00  81453300.00  62306400.00  56650400.00  68874400.00  78182600.00  68817300.00  47247800.00  32638300.00
2021-02-20/19:47:36          56468.4      60882.4      56468.4      99944.1      275949.      539253.  1.03435e+06  1.93787e+06  3.78629e+06  8.61553e+06  1.14257e+07  2.09739e+07  1.94868e+07  2.59336e+07  4.34992e+07  6.70962e+07  8.74115e+07  1.30113e+08         153640000.00 194128000.00 165469000.00 174138000.00 151053000.00 122742000.00  75008600.00  55814200.00  50406300.00  65417400.00  78823200.00  64598000.00  45582500.00  37630700.00
2021-02-20/19:47:37          56468.4      56468.4      255289.      56468.4  1.41228e+06  1.13085e+06  1.77213e+06  2.43641e+06  6.82421e+06  7.61878e+06  8.39551e+06  1.62329e+07  2.35129e+07  2.69678e+07  4.49804e+07  6.81333e+07  8.88141e+07  1.38735e+08         169370000.00 186492000.00 177788000.00 169561000.00 151129000.00 122696000.00  75519600.00  57853200.00  54812400.00  64284900.00  74677600.00  67179800.00  45367800.00  32565500.00
2021-02-20/19:47:37      1.21362e+06      0.00000      290181.      156413.  1.04253e+06      695455.  2.26694e+06  3.07985e+06  4.05172e+06  9.06287e+06  1.18485e+07  1.77727e+07  1.82383e+07  3.36895e+07  4.02890e+07  6.25764e+07  9.13039e+07  1.29648e+08         145467000.00 175156000.00 171917000.00 162245000.00 145223000.00 120813000.00  78878400.00  47109800.00  46490400.00  69163600.00  76838800.00  65404500.00  46654900.00  36701400.00
2021-02-20/19:47:38          185591.      62396.0      56468.4      56468.4      462939.      163013.  2.37220e+06  2.80350e+06  6.23090e+06  9.67093e+06  1.32350e+07  1.49144e+07  2.14544e+07  3.12197e+07  4.94302e+07  6.35263e+07  1.02653e+08  1.22926e+08         155715000.00 189710000.00 176602000.00 168069000.00 154662000.00 132534000.00  84059000.00  65455400.00  50748100.00  62711100.00  74447500.00  64753400.00  45819200.00  33023300.00
2021-02-20/19:47:39          218809.      56468.4      69286.4  1.13113e+06      339369.  2.33347e+06  2.03560e+06  2.81618e+06  3.67750e+06  5.79244e+06  9.54111e+06  1.92302e+07  2.27051e+07  2.91653e+07  3.88009e+07  6.77135e+07  8.72609e+07  1.50374e+08         166839000.00 182992000.00 174585000.00 171585000.00 152621000.00 116543000.00  98623800.00  49964200.00  56621100.00  65630500.00  72109500.00  65335400.00  45243100.00  34366500.00
2021-02-20/19:47:40          0.00000      255289.      373049.      0.00000      56468.4      577103.      861848.  3.03237e+06  5.11974e+06  6.62667e+06  9.29757e+06  1.76513e+07  2.06298e+07  3.24646e+07  3.87692e+07  6.90485e+07  9.16027e+07  1.40532e+08         156858000.00 186839000.00 171271000.00 173982000.00 145574000.00 120736000.00  72210200.00  54138300.00  54548600.00  65221200.00  74909900.00  68033700.00  49568100.00  32902400.00
2021-02-20/19:47:41          452369.      75041.1      904764.  1.01425e+06      253791.  2.28842e+06  1.55763e+06  4.61425e+06  2.26098e+06  8.61884e+06  1.15044e+07  1.85288e+07  2.59886e+07  2.98812e+07  4.10893e+07  5.69392e+07  9.22624e+07  1.22054e+08         158773000.00 190297000.00 180956000.00 169411000.00 135528000.00 110391000.00  81731700.00  57915400.00  50962800.00  68114200.00  69017600.00  62400300.00  47130800.00  31152600.00
2021-02-20/19:47:42          146818.      0.00000      0.00000      233430.  2.08838e+06  1.06434e+06  2.81751e+06  4.62640e+06  3.82823e+06  8.60576e+06  1.12847e+07  1.96174e+07  2.45983e+07  2.63582e+07  3.42701e+07  5.63937e+07  9.33789e+07  1.33449e+08         153454000.00 178418000.00 182382000.00 157520000.00 146371000.00 122400000.00  79123900.00  62742500.00  56735400.00  67904000.00  68665600.00  64999200.00  44712900.00  32386900.00
2021-02-20/19:47:43          146818.      0.00000      85883.5      925200.      510147.  1.72550e+06      608875.  3.50453e+06  4.26040e+06  6.12976e+06  1.24575e+07  1.60705e+07  2.62729e+07  2.71234e+07  3.73480e+07  6.90226e+07  9.70373e+07  1.37903e+08         150665000.00 180770000.00 178749000.00 177019000.00 140723000.00 117239000.00  86459500.00  58836300.00  53615100.00  63248300.00  71944400.00  66216400.00  46688000.00  35044000.00
2021-02-20/19:47:44          0.00000      75291.2      419653.      842616.      112937.      415936.  1.15880e+06  4.87469e+06  3.96903e+06  7.68252e+06  9.72889e+06  1.91742e+07  2.33049e+07  2.95517e+07  3.83321e+07  6.39596e+07  1.07213e+08  1.27863e+08         153387000.00 185146000.00 182490000.00 172325000.00 157078000.00 118370000.00  84939900.00  63793100.00  47008700.00  62720300.00  76896100.00  68515300.00  46479400.00  35069200.00
2021-02-20/19:47:44          99944.1      419369.      56468.4      0.00000      69286.4  1.00278e+06  1.65318e+06  3.55472e+06  4.00352e+06  6.86469e+06  1.10993e+07  2.15603e+07  1.90370e+07  3.04803e+07  4.37931e+07  7.22119e+07  9.66532e+07  1.30921e+08         164920000.00 180368000.00 184142000.00 179830000.00 153527000.00 111681000.00  70354200.00  53136500.00  52448700.00  64927400.00  73883200.00  59960500.00  53000000.00  34882400.00
2021-02-20/19:47:45          206813.      207859.      251510.  2.05718e+06  1.02894e+06      941687.  1.92568e+06  4.23128e+06  6.32360e+06  8.21012e+06  1.31987e+07  1.54316e+07  2.20857e+07  3.46521e+07  4.27617e+07  6.30640e+07  9.10189e+07  1.30232e+08         158590000.00 186098000.00 171212000.00 166255000.00 146081000.00 111634000.00  73258400.00  58498000.00  52837400.00  67104300.00  74224800.00  66640600.00  46278100.00  31917500.00
2021-02-20/19:47:46          0.00000      225409.      332984.      683982.      175831.  1.24565e+06  1.04520e+06  1.85939e+06  3.17298e+06  7.36605e+06  1.17961e+07  1.92557e+07  1.90377e+07  2.71487e+07  4.25842e+07  5.87872e+07  9.57734e+07  1.34233e+08         169242000.00 177355000.00 181826000.00 174776000.00 140195000.00 112058000.00  68503500.00  52525500.00  48692700.00  75748000.00  72302400.00  65336100.00  46343200.00  36259700.00
2021-02-20/19:47:47          0.00000      75291.2      275949.      0.00000      187978.      523786.  1.99485e+06  2.25363e+06  3.60447e+06  1.27689e+07  1.14319e+07  1.89368e+07  2.07406e+07  2.86985e+07  4.54512e+07  6.70475e+07  8.89066e+07  1.29435e+08         164876000.00 187816000.00 187210000.00 165504000.00 142114000.00 116765000.00  76298000.00  50209600.00  53435300.00  67302500.00  73442300.00  65916300.00  47146100.00  32289800.00
2021-02-20/19:47:48          0.00000      171767.      0.00000      218572.      625324.  1.55902e+06      979872.  3.07468e+06  6.96687e+06  9.12302e+06  1.55590e+07  2.40489e+07  2.62960e+07  2.50687e+07  4.05331e+07  6.65767e+07  1.01603e+08  1.16996e+08         164240000.00 187200000.00 182792000.00 177929000.00 142729000.00 117513000.00  71302400.00  54234100.00  52445600.00  69515700.00  78407100.00  67668700.00  45190200.00  32829900.00
2021-02-20/19:47:49          106544.      138573.      174985.      182507.      216104.      524346.  1.47044e+06  4.02171e+06  2.80081e+06  7.82930e+06  1.07225e+07  1.67040e+07  2.17764e+07  3.18620e+07  3.72987e+07  6.15868e+07  9.97602e+07  1.42076e+08         170704000.00 169152000.00 172205000.00 171039000.00 149615000.00 117900000.00  70856800.00  56478100.00  48865800.00  70083700.00  74026000.00  69377700.00  46006800.00  32487000.00
2021-02-20/19:47:50          0.00000  1.47158e+06      443376.      0.00000      390888.      118864.  1.24794e+06  1.95314e+06  5.21427e+06  1.33252e+07  9.48058e+06  1.73997e+07  2.23304e+07  3.60702e+07  4.30526e+07  5.90126e+07  8.98975e+07  1.29500e+08         164454000.00 168550000.00 163594000.00 163710000.00 146310000.00 121897000.00  76521000.00  56892800.00  54206100.00  71016600.00  67230200.00  67474500.00  44138800.00  32856800.00
2021-02-20/19:47:51          56468.4      792534.      56752.2      669255.      397516.      440068.      952243.  2.74669e+06  3.98555e+06  1.19058e+07  9.87650e+06  1.58347e+07  2.10505e+07  3.11527e+07  4.09680e+07  6.09376e+07  9.17664e+07  1.30403e+08         151211000.00 185213000.00 174165000.00 170041000.00 148555000.00 120798000.00  68051700.00  56414800.00  54027900.00  67046500.00  75689000.00  65242400.00  44690100.00  36369800.00
2021-02-20/19:47:51          253791.      56468.4      333884.      0.00000      253791.  1.21776e+06  1.72737e+06      954388.  4.29517e+06  1.12327e+07  1.10717e+07  1.56057e+07  2.30025e+07  2.92214e+07  4.08432e+07  6.49995e+07  8.66721e+07  1.38646e+08         166015000.00 186535000.00 191035000.00 168458000.00 154682000.00 104106000.00  76302600.00  53272900.00  51079700.00  68146900.00  75524300.00  67034500.00  44814600.00  33776000.00
2021-02-20/19:47:52          0.00000      60882.4      56468.4  2.27024e+06      56752.2      393598.  3.07565e+06  3.17025e+06  4.34138e+06  9.30919e+06  1.13995e+07  1.83368e+07  1.99966e+07  3.39316e+07  3.84605e+07  7.20672e+07  1.04995e+08  1.33685e+08         154757000.00 176786000.00 179315000.00 175876000.00 151411000.00 124006000.00  66964100.00  56168600.00  48694200.00  64434100.00  68327300.00  64257600.00  48512200.00  33475400.00
2021-02-20/19:47:53          0.00000      56468.4      147546.      99944.1      977944.      317872.  4.11435e+06  2.16610e+06  7.10774e+06  6.22246e+06  9.01610e+06  1.51890e+07  1.90365e+07  3.70465e+07  4.89769e+07  6.34301e+07  8.99130e+07  1.38892e+08         169697000.00 195360000.00 177268000.00 164755000.00 146092000.00 109830000.00  66630400.00  54665600.00  50902400.00  64227200.00  78344400.00  63332700.00  50016600.00  37530400.00
2021-02-20/19:47:54          0.00000      0.00000      332984.      0.00000      262957.  1.31766e+06  1.07764e+06      913712.  4.92586e+06  7.50964e+06  1.24478e+07  1.66585e+07  2.55149e+07  3.09518e+07  4.25931e+07  7.79099e+07  1.05247e+08  1.38046e+08         162454000.00 187382000.00 172215000.00 189660000.00 138278000.00 118462000.00  73603600.00  52781500.00  52868000.00  67224500.00  76441000.00  65653100.00  45805800.00  33250000.00
2021-02-20/19:47:55          0.00000      0.00000      69286.4      62396.0      949362.  1.19827e+06  2.14950e+06  1.79739e+06  7.53941e+06  7.04335e+06  1.37756e+07  1.72570e+07  2.92761e+07  2.86464e+07  4.34208e+07  6.89525e+07  1.00041e+08  1.30004e+08         148080000.00 185291000.00 183113000.00 158666000.00 129477000.00 124477000.00  76462500.00  54195700.00  53028100.00  64717100.00  76866500.00  64587300.00  48128700.00  33625500.00
2021-02-20/19:47:56          0.00000      0.00000      0.00000      163013.      166119.      402446.  1.09186e+06  2.64419e+06  5.59835e+06  6.32889e+06  1.35847e+07  1.59328e+07  2.02360e+07  3.07361e+07  3.95598e+07  6.37895e+07  9.86049e+07  1.36947e+08         164797000.00 189210000.00 174446000.00 169790000.00 157400000.00 113008000.00  84274100.00  52089800.00  45591400.00  74200800.00  73697300.00  66940000.00  46772700.00  34522500.00
2021-02-20/19:47:57          0.00000      169405.      0.00000      189412.      839684.  1.81044e+06  1.16711e+06  1.72090e+06  5.08079e+06  7.15227e+06  1.07049e+07  1.52978e+07  2.43074e+07  3.07370e+07  3.82902e+07  6.83800e+07  9.90843e+07  1.26160e+08         172493000.00 183113000.00 191337000.00 167502000.00 157434000.00 121332000.00  71818000.00  55136200.00  49722300.00  65665100.00  76658600.00  62612300.00  47373900.00  31063700.00
2021-02-20/19:47:58          379362.      56468.4      182223.      466972.      572148.      387381.  2.35021e+06  2.79461e+06  5.83564e+06  1.03668e+07  1.07597e+07  1.18864e+07  1.97067e+07  3.00105e+07  3.95537e+07  6.17813e+07  9.61641e+07  1.34385e+08         159282000.00 179880000.00 177684000.00 191391000.00 168331000.00 119092000.00  70916300.00  47606600.00  50482700.00  73205700.00  74028900.00  66159700.00  49946000.00  31712100.00
2021-02-20/19:47:58          244473.      0.00000      169230.      254374.      99944.1      319709.  1.53940e+06  2.48637e+06  3.16589e+06  5.92703e+06  9.15988e+06  1.84358e+07  1.88952e+07  2.83357e+07  3.58022e+07  5.93418e+07  9.63458e+07  1.24728e+08         147848000.00 182086000.00 173129000.00 178437000.00 156020000.00 111956000.00  66819000.00  53549500.00  54150700.00  63747100.00  73902600.00  66368900.00  49091800.00  35122800.00
2021-02-20/19:47:59          60882.4      0.00000      113221.      282342.      399921.      459768.  2.25425e+06  3.05261e+06  5.22558e+06  5.67177e+06  9.37332e+06  1.73772e+07  2.10654e+07  2.74735e+07  3.78015e+07  7.31732e+07  9.51175e+07  1.22453e+08         159846000.00 184751000.00 180858000.00 172558000.00 135832000.00 110669000.00  73499000.00  55411000.00  46270100.00  61364800.00  73176200.00  68447300.00  47823700.00  33167100.00
2021-02-20/19:48:00          0.00000      0.00000      138573.      163013.      85883.5      859066.      966180.  3.15017e+06  4.06170e+06  7.28781e+06  1.37181e+07  1.83107e+07  2.30293e+07  2.98803e+07  3.58755e+07  6.76478e+07  1.01645e+08  1.63442e+08         171139000.00 194374000.00 195332000.00 176609000.00 140677000.00 112061000.00  73593600.00  53742800.00  47255800.00  63136200.00  70377200.00  70089000.00  47174200.00  35510600.00
2021-02-20/19:48:01          204015.      0.00000  1.06259e+06      75041.1      125755.      56752.2      837459.  4.22158e+06  1.13637e+07  7.95122e+06  1.20813e+07  1.41342e+07  2.00684e+07  2.52693e+07  4.68610e+07  5.93893e+07  9.63828e+07  1.18423e+08         151388000.00 209535000.00 191761000.00 184533000.00 141491000.00 125539000.00  82476200.00  61176300.00  47117900.00  66092800.00  73112300.00  66901400.00  47322200.00  33731000.00
2021-02-20/19:48:02          56468.4      169405.      123278.      204874.      243024.      866111.  1.45176e+06  4.49150e+06  4.71046e+06  1.02558e+07  1.17997e+07  1.95660e+07  2.18290e+07  2.53469e+07  4.13963e+07  6.36748e+07  9.64827e+07  1.38248e+08         152753000.00 194313000.00 183930000.00 175745000.00 144062000.00 132441000.00  75822700.00  49363700.00  50346700.00  63382000.00  69470100.00  67182200.00  51699200.00  36626500.00
2021-02-20/19:48:03          0.00000      243573.      224192.      334869.      0.00000      349124.      642114.  1.77737e+06  5.94516e+06  7.82777e+06  1.08261e+07  1.52275e+07  2.03665e+07  3.53408e+07  3.79018e+07  6.30588e+07  9.30175e+07  1.25382e+08         164832000.00 182683000.00 197960000.00 175400000.00 146834000.00 123051000.00  72892300.00  49459600.00  49643200.00  60512700.00  72677000.00  63074200.00  51756000.00  37518100.00
2021-02-20/19:48:04          203570.      0.00000      0.00000      0.00000      75041.1      795545.  1.68969e+06  4.89533e+06  6.58721e+06  7.15713e+06  1.10650e+07  1.82276e+07  2.53207e+07  2.70229e+07  3.93202e+07  6.10150e+07  8.83650e+07  1.35189e+08         169954000.00 185936000.00 174199000.00 183691000.00 159383000.00 111895000.00  72287700.00  53944200.00  47112900.00  65320500.00  68692300.00  74632700.00  48761100.00  33051900.00
2021-02-20/19:48:05          56468.4      0.00000      56468.4      0.00000      355868.  1.10813e+06      867878.  2.58258e+06  3.55471e+06  8.49655e+06  7.90934e+06  1.61820e+07  2.12602e+07  3.28573e+07  3.75977e+07  6.74907e+07  8.86061e+07  1.56969e+08         160874000.00 180970000.00 169586000.00 184965000.00 140679000.00 123306000.00  68197300.00  50035300.00  45072000.00  68004900.00  72735400.00  66134000.00  48821500.00  32751900.00
2021-02-20/19:48:05          0.00000      252924.      235966.      0.00000      679319.      615080.      523334.  2.17645e+06  5.66881e+06  9.44816e+06  1.43181e+07  1.78085e+07  2.24140e+07  3.08446e+07  3.65315e+07  6.97825e+07  9.08032e+07  1.40880e+08         187898000.00 177078000.00 176243000.00 173132000.00 147035000.00 121574000.00  75040800.00  53582400.00  54553100.00  58878800.00  66864400.00  65780000.00  48573800.00  35458300.00
2021-02-20/19:48:06          610611.      163296.      0.00000      0.00000  1.57086e+06      388240.  1.60679e+06  3.31318e+06  4.06620e+06  6.90751e+06  1.27365e+07  2.04295e+07  2.00215e+07  2.83288e+07  4.28614e+07  6.48125e+07  1.02506e+08  1.40867e+08         175208000.00 210799000.00 182354000.00 178779000.00 146858000.00 124012000.00  77387700.00  53376500.00  54200600.00  60394900.00  75009900.00  67440700.00  50176400.00  36157100.00
2021-02-20/19:48:07          56468.4      0.00000      0.00000      296858.  2.35617e+06  1.06586e+06  1.79439e+06  2.69228e+06  5.54171e+06  5.57988e+06  1.24977e+07  1.40730e+07  1.67186e+07  2.43094e+07  3.76900e+07  5.89179e+07  9.75861e+07  1.45264e+08         174251000.00 181129000.00 179266000.00 172669000.00 147006000.00 125142000.00  72933600.00  50735700.00  46530900.00  64180500.00  73372700.00  65860500.00  45900300.00  36925800.00
2021-02-20/19:48:08          0.00000      0.00000      657188.      260483.      416069.      169405.  1.36026e+06  2.21014e+06  3.41439e+06  7.26053e+06  1.17589e+07  1.65604e+07  1.58851e+07  3.12362e+07  4.02500e+07  5.83158e+07  8.80600e+07  1.32158e+08         171371000.00 176001000.00 188258000.00 164685000.00 165367000.00 117247000.00  64715500.00  53855500.00  48701000.00  62104600.00  73436400.00  71530300.00  47748300.00  32650600.00
2021-02-20/19:48:09          244446.      182223.      117351.      379362.      483954.      491982.      470318.  3.07545e+06  4.00168e+06  1.23000e+07  9.20868e+06  1.40995e+07  2.90144e+07  3.91277e+07  3.80206e+07  6.53607e+07  9.50743e+07  1.30884e+08         170827000.00 192765000.00 193863000.00 188510000.00 157511000.00 125563000.00  77664500.00  49253400.00  47925900.00  73365600.00  75633100.00  62226500.00  48823900.00  37229300.00
2021-02-20/19:48:10          75291.2      112937.      0.00000      99944.1      410020.  1.11303e+06  2.01603e+06  5.24036e+06  2.13559e+06  6.76796e+06  1.58463e+07  1.49751e+07  1.80228e+07  3.42290e+07  3.84286e+07  7.26944e+07  1.01244e+08  1.45132e+08         171825000.00 192761000.00 173017000.00 169531000.00 154841000.00 119802000.00  58814900.00  56127000.00  51109300.00  61561200.00  72326400.00  64607800.00  47327200.00  35625700.00
2021-02-20/19:48:11          0.00000      56752.2      0.00000      69286.4      219765.      748599.  2.30447e+06  1.76108e+06  3.10626e+06  5.98871e+06  1.19626e+07  1.50825e+07  2.06921e+07  3.36786e+07  4.47841e+07  6.87145e+07  1.00267e+08  1.30792e+08         171176000.00 189583000.00 174808000.00 177356000.00 156738000.00 125172000.00  75912600.00  55689300.00  54888500.00  56993900.00  70238600.00  67539000.00  48807800.00  35846500.00
2021-02-20/19:48:12          143531.      0.00000      0.00000      0.00000  1.25232e+06  1.31487e+06  2.96742e+06  2.16371e+06  2.51761e+06  6.50153e+06  1.35191e+07  1.75011e+07  2.28664e+07  2.80334e+07  3.22087e+07  6.74369e+07  9.21181e+07  1.38352e+08         163537000.00 180823000.00 204428000.00 183792000.00 155836000.00 126214000.00  74946700.00  49859000.00  47346100.00  58174700.00  72241600.00  65687200.00  45783200.00  36486000.00
2021-02-20/19:48:12          0.00000      0.00000      860699.  1.77156e+06      0.00000      195325.  2.20727e+06  4.00216e+06  6.68107e+06  4.82709e+06  1.15199e+07  1.63012e+07  2.28352e+07  2.28629e+07  3.67222e+07  7.43707e+07  9.00712e+07  1.33683e+08         172696000.00 185679000.00 191662000.00 176271000.00 151201000.00 124915000.00  71671300.00  55025100.00  46260100.00  63079800.00  68002100.00  69541800.00  49941900.00  39658200.00
2021-02-20/19:48:13          185828.      0.00000      225874.      910946.      0.00000      724538.      477631.  3.17824e+06  6.24667e+06  9.55880e+06  1.16286e+07  1.47423e+07  1.91472e+07  2.73635e+07  4.78736e+07  6.95788e+07  9.88300e+07  1.28042e+08         184178000.00 198935000.00 187170000.00 180892000.00 163814000.00 135764000.00  71186900.00  49572600.00  47109000.00  57927500.00  70922500.00  74429500.00  51855900.00  38655300.00
2021-02-20/19:48:14          106544.      326102.      56468.4      69286.4      866646.      709943.      371754.  1.44972e+06  3.67056e+06  9.51609e+06  9.80203e+06  1.87734e+07  2.37616e+07  2.77839e+07  4.41340e+07  5.97731e+07  1.01515e+08  1.31660e+08         162163000.00 180891000.00 195361000.00 191801000.00 149315000.00 124443000.00  82444700.00  52673600.00  46801400.00  61453600.00  67621800.00  74460400.00  53448500.00  37583300.00
2021-02-20/19:48:15          735788.      373245.      0.00000      377390.  1.53683e+06      775156.  1.58719e+06  2.13303e+06  5.70988e+06  7.18974e+06  1.16790e+07  1.49358e+07  2.00965e+07  2.90098e+07  3.87586e+07  5.50825e+07  1.04621e+08  1.27099e+08         165418000.00 177787000.00 198496000.00 172927000.00 149668000.00 119559000.00  72007500.00  52676300.00  44486600.00  58183800.00  72562600.00  68497200.00  45706800.00  33855900.00
2021-02-20/19:48:16          56468.4      623100.      118864.      181585.      779263.      870156.  2.24275e+06  1.28716e+06  6.64068e+06  7.37925e+06  9.64766e+06  1.92309e+07  2.01004e+07  3.15208e+07  4.09511e+07  7.41606e+07  1.11568e+08  1.48035e+08         176418000.00 177032000.00 187224000.00 171299000.00 149656000.00 108701000.00  70800800.00  49434600.00  45821300.00  54313000.00  65615200.00  68733300.00  50899400.00  36771400.00
2021-02-20/19:48:17          0.00000      56468.4      0.00000      131510.      365013.      452846.  1.23386e+06  1.77880e+06  5.75052e+06  9.85756e+06  1.09031e+07  1.85313e+07  2.18310e+07  2.96651e+07  4.57444e+07  5.75053e+07  1.03749e+08  1.38931e+08         170954000.00 185510000.00 181362000.00 185105000.00 154333000.00 112489000.00  72583600.00  55072300.00  53730200.00  57607500.00  69555200.00  67937600.00  51464700.00  38400400.00
2021-02-20/19:48:18          771735.      123278.      56468.4      0.00000      126039.      957543.  1.06615e+06  3.36025e+06  3.58964e+06  6.04561e+06  9.47879e+06  1.63120e+07  1.93657e+07  3.21361e+07  4.54701e+07  6.62824e+07  9.72785e+07  1.47170e+08         171387000.00 201976000.00 185460000.00 170283000.00 131285000.00 126531000.00  77122200.00  48157600.00  48724800.00  50811400.00  71508900.00  63753800.00  51566500.00  37693900.00
2021-02-20/19:48:19          0.00000      0.00000      56468.4      602330.      299399.      769886.  1.04378e+06  1.93278e+06  2.58003e+06  8.45319e+06  9.33606e+06  1.37453e+07  2.37360e+07  3.72555e+07  3.25501e+07  5.80393e+07  1.07889e+08  1.35164e+08         180484000.00 209031000.00 204069000.00 179440000.00 166860000.00 139639000.00  82515800.00  57170700.00  42892700.00  55153000.00  63654400.00  63435400.00  51642700.00  37500900.00
2021-02-20/19:48:19          112937.      735788.      0.00000      859451.      0.00000      982673.      934696.  4.06334e+06  5.26603e+06  6.73699e+06  1.12774e+07  1.83992e+07  2.15426e+07  2.96092e+07  3.73691e+07  6.65724e+07  8.06441e+07  1.58301e+08         157056000.00 184522000.00 172467000.00 165878000.00 171627000.00 136233000.00  76032700.00  46786700.00  50854200.00  58262000.00  68444800.00  69404600.00  49406300.00  35658400.00
2021-02-20/19:48:20          255476.      244696.      137526.      202124.      188151.      986926.  1.51721e+06  1.95706e+06  4.60982e+06  7.64966e+06  9.58690e+06  1.50604e+07  2.12558e+07  3.07139e+07  3.94415e+07  7.09219e+07  1.03014e+08  1.35562e+08         174672000.00 202315000.00 204921000.00 209414000.00 150500000.00 123129000.00  82094700.00  50536400.00  47370200.00  52718800.00  64887700.00  64969000.00  49047200.00  37914000.00
2021-02-20/19:48:21          112937.      175831.      345296.      0.00000      275949.      480576.  1.87445e+06  4.02098e+06  6.22378e+06  7.53598e+06  8.47929e+06  1.49933e+07  1.76445e+07  3.19474e+07  4.30133e+07  6.09190e+07  9.20576e+07  1.22562e+08         176508000.00 190524000.00 184886000.00 178489000.00 153945000.00 127521000.00  79433700.00  53126800.00  44354000.00  56790200.00  72034900.00  68717800.00  46679800.00  40277200.00
2021-02-20/19:48:22          169405.      56468.4      646988.      90349.5  1.54054e+06  2.14118e+06  2.60912e+06  6.22237e+06  4.95383e+06  9.01193e+06  9.00893e+06  1.54690e+07  1.74725e+07  2.77241e+07  4.15864e+07  5.64346e+07  1.17172e+08  1.40470e+08         167896000.00 191567000.00 201877000.00 185435000.00 157395000.00 111667000.00  72374000.00  52307500.00  48626700.00  62699300.00  70655500.00  63557100.00  47788400.00  34524800.00
2021-02-20/19:48:23          357633.      703456.      612703.      62396.0      331184.      469238.  1.73420e+06  1.36381e+06  6.15158e+06  7.94429e+06  1.24729e+07  1.48515e+07  2.30789e+07  2.75307e+07  4.20036e+07  6.19099e+07  1.01816e+08  1.38540e+08         171625000.00 176118000.00 181282000.00 175388000.00 139657000.00 115376000.00  76156600.00  49201800.00  49573200.00  58533400.00  73313400.00  61294500.00  48821300.00  36240900.00
2021-02-20/19:48:24          56468.4      99944.1      0.00000      251808.      627572.      581292.  3.32858e+06  3.71557e+06  3.84082e+06  7.88351e+06  9.09851e+06  2.07936e+07  2.60565e+07  2.70824e+07  4.58328e+07  6.71207e+07  9.82950e+07  1.35284e+08         165273000.00 190170000.00 174760000.00 181943000.00 162486000.00 122429000.00  81675000.00  52187400.00  47514900.00  50340300.00  67285600.00  59074800.00  47635700.00  39218500.00
2021-02-20/19:48:25          56468.4      0.00000      0.00000      0.00000      199888.  1.08152e+06      985420.  2.60069e+06  4.21057e+06  7.51793e+06  1.40848e+07  1.62887e+07  2.00462e+07  2.67739e+07  3.44479e+07  6.46889e+07  1.04024e+08  1.44205e+08         182563000.00 177490000.00 180791000.00 170152000.00 153086000.00 130102000.00  76436200.00  55609600.00  47144700.00  59110600.00  68535700.00  65776200.00  50173400.00  34968700.00
2021-02-20/19:48:26          165641.      112937.      0.00000      91078.1      610993.      62396.0  1.85419e+06  4.37812e+06  4.40452e+06  7.18804e+06  1.08726e+07  2.09661e+07  2.21741e+07  3.06939e+07  4.11873e+07  7.07670e+07  9.26057e+07  1.37671e+08         181707000.00 190054000.00 174780000.00 171927000.00 154530000.00 123793000.00  63622900.00  60614200.00  46749700.00  59302900.00  70167900.00  65466100.00  51377700.00  34464900.00
2021-02-20/19:48:26          0.00000      106544.      226157.      0.00000      169405.      448818.      972336.  3.17276e+06  5.36867e+06  1.04062e+07  1.29236e+07  1.49315e+07  2.09553e+07  1.75271e+07  4.23909e+07  6.80905e+07  1.03494e+08  1.42218e+08         172382000.00 182308000.00 204659000.00 185420000.00 139379000.00 121182000.00  70132100.00  45957400.00  49784200.00  60400000.00  72255700.00  67846400.00  47620800.00  32520400.00
2021-02-20/19:48:27          68239.8      56468.4      740202.      0.00000      291000.  1.54073e+06  1.27715e+06  2.09795e+06  4.76837e+06  9.37824e+06  1.48349e+07  1.80729e+07  2.59461e+07  2.76119e+07  4.36378e+07  6.23882e+07  1.03506e+08  1.41973e+08         184181000.00 186319000.00 193110000.00 167626000.00 153665000.00 129697000.00  71977200.00  53235100.00  47382900.00  60873200.00  65642300.00  59711200.00  49780500.00  35892000.00
2021-02-20/19:48:28          75041.1      0.00000      199008.      69286.4      495866.      542064.  2.30221e+06  1.58390e+06  5.83460e+06  5.07382e+06  1.07074e+07  1.47599e+07  2.46525e+07  3.18934e+07  4.12079e+07  6.42987e+07  1.01449e+08  1.44357e+08         157711000.00 189506000.00 184042000.00 170910000.00 148193000.00 116207000.00  78020900.00  50620100.00  46789100.00  65425800.00  68771100.00  64074700.00  50034400.00  34510000.00
2021-02-20/19:48:29          843358.      388511.      85883.5      0.00000      421605.      369293.      738849.  1.77618e+06  3.87657e+06  8.01087e+06  1.06908e+07  1.70756e+07  1.55463e+07  2.44148e+07  4.53845e+07  5.96324e+07  1.00200e+08  1.49815e+08         179503000.00 214010000.00 199412000.00 184693000.00 156937000.00 119883000.00  77113800.00  58538000.00  50170600.00  51986000.00  65604300.00  62104400.00  48482500.00  34264900.00
2021-02-20/19:48:30          90349.5      176233.      341543.      194078.      106544.      69286.4  1.27681e+06  3.24333e+06  4.90316e+06  7.90092e+06  1.28228e+07  1.78578e+07  2.49230e+07  2.78596e+07  4.21236e+07  5.63921e+07  1.10208e+08  1.46059e+08         207228000.00 212553000.00 203905000.00 193158000.00 174315000.00 128946000.00  67139800.00  52537400.00  47747300.00  59394400.00  67945400.00  61876200.00  47937300.00  35395200.00
2021-02-20/19:48:31          131510.      169405.      740934.  1.00788e+06      62396.0  1.75107e+06      943587.  4.35684e+06  5.31135e+06  7.02124e+06  1.40087e+07  1.49370e+07  1.96079e+07  2.98536e+07  4.48879e+07  6.72788e+07  9.41045e+07  1.45539e+08         171311000.00 212046000.00 181800000.00 173361000.00 170898000.00 132477000.00  76922300.00  53294200.00  47229900.00  54865500.00  59734000.00  62584400.00  48043000.00  35086400.00
2021-02-20/19:48:32          56468.4  1.25977e+06      75291.2      433558.      99944.1      384606.  1.08442e+06  2.68605e+06  5.30122e+06  8.51479e+06  1.00470e+07  1.45330e+07  2.04550e+07  2.42627e+07  3.94090e+07  6.72817e+07  1.12062e+08  1.60834e+08         181855000.00 188873000.00 217033000.00 178518000.00 154275000.00 136898000.00  71206100.00  58692500.00  48704600.00  57480800.00  68462000.00  67141100.00  50801100.00  34208500.00
2021-02-20/19:48:32          512383.      0.00000      251510.      125755.      148280.      437399.      675672.  1.90307e+06  3.63623e+06  6.30775e+06  1.00985e+07  1.44148e+07  2.17116e+07  2.98936e+07  4.98012e+07  6.04506e+07  9.98576e+07  1.69804e+08         195434000.00 198404000.00 221097000.00 199137000.00 144880000.00 133308000.00  80194800.00  54101700.00  49629700.00  59537900.00  64936000.00  61451300.00  48796700.00  34207800.00
2021-02-20/19:48:33          302349.      75291.2      0.00000      106544.      60882.4      807976.  3.06273e+06  5.48618e+06  2.82632e+06  8.93953e+06  1.12380e+07  1.44538e+07  2.43690e+07  2.74721e+07  4.12432e+07  5.66138e+07  1.05884e+08  1.41211e+08         180284000.00 191224000.00 189898000.00 177720000.00 152542000.00 131324000.00  74345600.00  49645900.00  40210700.00  58318000.00  65923300.00  65275800.00  50412600.00  36483800.00
2021-02-20/19:48:34          195041.      56468.4      259755.      0.00000      260018.      371865.  2.07746e+06  2.54716e+06  4.94772e+06  6.30484e+06  1.44443e+07  1.23902e+07  2.32020e+07  3.18596e+07  4.17641e+07  6.59279e+07  1.14003e+08  1.58338e+08         178820000.00 206238000.00 199167000.00 184183000.00 150562000.00 126478000.00  73230000.00  50056000.00  48997800.00  61511200.00  72215000.00  63417300.00  50066800.00  33887900.00
2021-02-20/19:48:35          146766.      169405.      280944.      0.00000      238517.      679319.  1.52851e+06  1.89270e+06  9.98421e+06  7.29094e+06  1.05985e+07  1.61014e+07  1.81502e+07  2.62043e+07  4.09047e+07  6.50379e+07  1.16562e+08  1.49917e+08         189453000.00 190562000.00 196715000.00 187570000.00 155546000.00 127125000.00  69965400.00  55328700.00  57713900.00  56245200.00  61924300.00  62175800.00  51168900.00  36256800.00
2021-02-20/19:48:36          174985.      0.00000      75291.2      0.00000      56468.4  1.67572e+06      769916.  2.85022e+06  4.81837e+06  6.65960e+06  8.80170e+06  1.98252e+07  2.18604e+07  2.84755e+07  4.08404e+07  6.82056e+07  1.00574e+08  1.65704e+08         189956000.00 220745000.00 209746000.00 196284000.00 154431000.00 132481000.00  74564100.00  57428700.00  40229200.00  54515500.00  65004000.00  65720000.00  49704800.00  36302700.00
2021-02-20/19:48:37      2.06091e+06      131510.      56468.4      169405.      517291.      326038.  1.33163e+06  3.40602e+06  3.36203e+06  5.11220e+06  1.08360e+07  1.60809e+07  2.05813e+07  2.32901e+07  4.36757e+07  5.97495e+07  1.07627e+08  1.53391e+08         163902000.00 191064000.00 180901000.00 204035000.00 157721000.00 136420000.00  74238200.00  58304000.00  46029100.00  61310500.00  63581600.00  64449900.00  48468500.00  34421800.00
2021-02-20/19:48:38          99944.1      106544.      276233.      613962.      142352.      950222.  1.67194e+06  2.37554e+06  3.24789e+06  6.55343e+06  7.56570e+06  1.51198e+07  1.73357e+07  2.85677e+07  3.94289e+07  6.51855e+07  1.05532e+08  1.58816e+08         191644000.00 214162000.00 219700000.00 205809000.00 155639000.00 135426000.00  81800300.00  51790800.00  50111400.00  55523700.00  67822300.00  62190400.00  46224200.00  32381300.00
2021-02-20/19:48:39          56468.4      771735.      0.00000      255476.      131760.      320000.  1.17445e+06  2.67150e+06  3.18690e+06  8.63947e+06  1.27119e+07  1.60700e+07  1.64009e+07  2.61916e+07  3.40768e+07  6.13621e+07  1.12710e+08  1.58127e+08         167936000.00 220064000.00 202327000.00 205784000.00 157375000.00 121695000.00  78821300.00  43885900.00  44469700.00  53349000.00  64104400.00  62471200.00  50859200.00  36334100.00
2021-02-20/19:48:39          56752.2      56468.4      238625.      692588.      306842.  1.42070e+06  1.85817e+06  4.12184e+06  6.24967e+06  5.26346e+06  9.11213e+06  1.84997e+07  2.31081e+07  2.78442e+07  4.64783e+07  7.48533e+07  1.02689e+08  1.50605e+08         182818000.00 213030000.00 208227000.00 191471000.00 163368000.00 129728000.00  80984600.00  53885000.00  51126600.00  55561900.00  68388900.00  65550600.00  47768800.00  35424400.00
2021-02-20/19:48:40          0.00000      0.00000      0.00000      224192.      412420.  1.04817e+06      795250.  5.29489e+06  3.79238e+06  9.96246e+06  1.16309e+07  1.44297e+07  2.20513e+07  2.74882e+07  4.16807e+07  6.27970e+07  1.09318e+08  1.37877e+08         183317000.00 211479000.00 192929000.00 199303000.00 152733000.00 130391000.00  74124200.00  57679800.00  50935900.00  57743700.00  67201400.00  64137100.00  46874600.00  32029800.00
2021-02-20/19:48:41          69286.4      56468.4      251510.      741715.      740903.      542902.  1.40430e+06  4.33659e+06  3.00172e+06  9.91419e+06  9.06060e+06  1.35526e+07  1.85198e+07  2.52161e+07  3.55679e+07  6.94828e+07  9.58987e+07  1.47103e+08         189214000.00 205327000.00 210749000.00 200738000.00 164613000.00 141767000.00  79970500.00  53915400.00  49178300.00  55735700.00  63367600.00  59196300.00  47721800.00  36282000.00
2021-02-20/19:48:42          106544.      112937.      0.00000      569253.      124708.  2.89628e+06      970172.  5.28410e+06  5.61808e+06  5.47988e+06  6.31924e+06  1.50161e+07  2.09994e+07  2.77308e+07  4.42437e+07  7.14668e+07  1.05697e+08  1.39798e+08         184121000.00 214858000.00 199707000.00 176653000.00 153971000.00 143927000.00  78445200.00  56924600.00  49828200.00  60506300.00  68994400.00  60306500.00  48147800.00  33205800.00
2021-02-20/19:48:43          275484.      816802.  2.09244e+06      113221.      342400.      730881.      940592.  1.97674e+06  3.30680e+06  6.59023e+06  1.51176e+07  1.74151e+07  1.86127e+07  3.03723e+07  3.77116e+07  5.02811e+07  9.25414e+07  1.51028e+08         179062000.00 214541000.00 209394000.00 221290000.00 181158000.00 146372000.00  87272600.00  61512800.00  58463200.00  55697800.00  61495200.00  61709000.00  48877800.00  34086200.00
2021-02-20/19:48:44          0.00000      56468.4      56468.4      0.00000      230580.  1.12604e+06  1.45664e+06  2.65469e+06  4.77820e+06  7.64427e+06  1.34517e+07  1.77848e+07  2.05742e+07  2.89105e+07  3.74583e+07  5.14342e+07  1.06483e+08  1.63788e+08         182565000.00 191307000.00 192346000.00 192390000.00 158014000.00 136786000.00  88499400.00  61015400.00  48339300.00  57737500.00  58477100.00  62334600.00  47256200.00  32333100.00
2021-02-20/19:48:45          112937.      167427.      391536.      56468.4      99944.1      375002.  1.88874e+06  3.92075e+06  7.61507e+06  7.99041e+06  1.07445e+07  1.65676e+07  1.62350e+07  2.48600e+07  3.84739e+07  6.98902e+07  1.12887e+08  1.53636e+08         183592000.00 195863000.00 195785000.00 181882000.00 162235000.00 130076000.00  86539200.00  59521000.00  53775400.00  55157500.00  59729000.00  57060100.00  50807900.00  32801300.00
2021-02-20/19:48:46          147546.      56468.4      0.00000      142352.      69286.4  1.74506e+06  1.53400e+06  2.86246e+06  3.50026e+06  7.96980e+06  1.15010e+07  1.72134e+07  1.46386e+07  2.70054e+07  3.47502e+07  6.14168e+07  1.08316e+08  1.58700e+08         175653000.00 217023000.00 231880000.00 176079000.00 163789000.00 134183000.00  86985200.00  65429600.00  58405500.00  57612700.00  62295100.00  63933400.00  50518500.00  34609600.00
2021-02-20/19:48:46          0.00000      199749.      392698.      339194.      217393.  1.19005e+06  1.34408e+06  1.47088e+06  4.59471e+06  8.82004e+06  1.08994e+07  2.07375e+07  2.33631e+07  3.07847e+07  3.56912e+07  6.18648e+07  9.46538e+07  1.38456e+08         180223000.00 203360000.00 172073000.00 200903000.00 154480000.00 140143000.00  81739100.00  61366800.00  49956200.00  53528400.00  66487200.00  62780500.00  47987200.00  34129100.00
2021-02-20/19:48:47          404373.      0.00000      56468.4      772743.      267683.  2.06138e+06  1.11486e+06  2.45743e+06  6.41580e+06  8.94244e+06  1.38649e+07  1.42319e+07  1.72321e+07  2.83080e+07  3.59019e+07  5.78685e+07  1.21288e+08  1.62017e+08         191706000.00 192662000.00 202437000.00 174569000.00 169978000.00 137957000.00  80214700.00  59239100.00  56906300.00  58714500.00  61094800.00  62862900.00  46470300.00  34984400.00
2021-02-20/19:48:48          542454.      75291.2      106544.      169230.      175831.      549936.  1.45818e+06  3.15725e+06  4.34905e+06  7.58062e+06  1.09741e+07  1.59119e+07  1.83633e+07  2.55240e+07  4.62255e+07  5.95201e+07  1.09405e+08  1.50912e+08         177688000.00 231497000.00 209633000.00 197820000.00 159138000.00 143342000.00  76401600.00  61559800.00  55966300.00  58627700.00  61832000.00  58524000.00  47190700.00  32856900.00
2021-02-20/19:48:49          99944.1      231801.      56468.4      185874.      68239.8      583301.  3.01441e+06  2.92721e+06  6.99774e+06  9.75824e+06  1.71544e+07  2.04510e+07  2.58474e+07  3.00127e+07  4.32803e+07  7.22473e+07  1.07814e+08  1.50577e+08         202280000.00 205771000.00 214482000.00 180049000.00 181480000.00 136553000.00  87278000.00  63887900.00  58016200.00  66447900.00  65812500.00  64419300.00  49760600.00  33797300.00
2021-02-20/19:48:50          56468.4      112937.      56468.4      0.00000      69286.4      835703.  2.66369e+06  4.26039e+06  6.72741e+06  9.42836e+06  1.69515e+07  2.18518e+07  2.58662e+07  3.78701e+07  6.03317e+07  8.32874e+07  1.11644e+08  1.61990e+08         171416000.00 199624000.00 189335000.00 197390000.00 155937000.00 157730000.00  86904600.00  67240500.00  49928200.00  62042400.00  69396600.00  65984900.00  48452400.00  41866000.00
2021-02-20/19:48:51          0.00000      0.00000      69286.4      159318.      256468.  1.15987e+06  1.47534e+06  4.13230e+06  7.64038e+06  1.00017e+07  1.26940e+07  1.98402e+07  3.21457e+07  3.75967e+07  5.55806e+07  8.76680e+07  1.24935e+08  1.49183e+08         171055000.00 192656000.00 192011000.00 189469000.00 183358000.00 135921000.00  87402100.00  64677200.00  47884200.00  59020600.00  66992500.00  68335200.00  49278100.00  32405900.00
2021-02-20/19:48:52          401675.      206488.      0.00000      0.00000      305871.  1.04709e+06  2.38251e+06  2.70504e+06  6.81624e+06  1.02807e+07  1.76903e+07  2.31115e+07  3.02186e+07  3.36998e+07  6.06592e+07  8.65054e+07  1.08494e+08  1.40200e+08         187623000.00 197431000.00 213262000.00 201330000.00 179415000.00 141507000.00  86085800.00  64355300.00  52686400.00  61222800.00  63905100.00  59578500.00  51935500.00  38558900.00
2021-02-20/19:48:53          881692.      325586.      192642.      274728.      509040.  1.16823e+06  1.88545e+06  4.50396e+06  7.91731e+06  1.07985e+07  1.49689e+07  2.07291e+07  3.27348e+07  4.40910e+07  6.36179e+07  8.47666e+07  1.16079e+08  1.50612e+08         178125000.00 200354000.00 196759000.00 196869000.00 193413000.00 135786000.00  89411200.00  65336400.00  53829500.00  58548400.00  67684900.00  67359800.00  45964500.00  37806600.00
2021-02-20/19:48:53          0.00000      56468.4      0.00000      573532.  1.11411e+06  5.30780e+06  2.06107e+06  3.78525e+06  8.02088e+06  1.52017e+07  1.93457e+07  2.84688e+07  2.50332e+07  3.71299e+07  5.65981e+07  7.85145e+07  1.22467e+08  1.50225e+08         197249000.00 206781000.00 199167000.00 208941000.00 186581000.00 141833000.00  88514100.00  84494500.00  54676700.00  58649400.00  64801700.00  59905500.00  50745700.00  38114600.00
2021-02-20/19:48:54          0.00000      301732.      129122.      138573.  1.62235e+06  1.08999e+06  3.93860e+06  5.30392e+06  5.80028e+06  1.19604e+07  1.75139e+07  2.41386e+07  2.76716e+07  4.48062e+07  6.13291e+07  8.33996e+07  1.15900e+08  1.58541e+08         197898000.00 198351000.00 192195000.00 192990000.00 178943000.00 146519000.00  88645800.00  63363200.00  51845000.00  64186600.00  62709700.00  65361400.00  50907100.00  40134300.00
2021-02-20/19:48:55          112937.      56468.4      403873.      182223.      361622.      683865.  3.31077e+06  2.57322e+06  6.91548e+06  1.27170e+07  1.88821e+07  1.94523e+07  2.71260e+07  4.15325e+07  5.47046e+07  8.58805e+07  1.12103e+08  1.60788e+08         199480000.00 199257000.00 197805000.00 205949000.00 155973000.00 131526000.00  90300300.00  62598000.00  56386100.00  57506700.00  62628200.00  69303300.00  52040200.00  36484300.00
2021-02-20/19:48:56          736072.      56468.4      117351.      0.00000      143531.      973236.  2.86991e+06  4.16071e+06  9.88073e+06  1.00547e+07  1.19185e+07  2.32307e+07  3.23706e+07  3.57688e+07  6.62395e+07  8.59817e+07  1.26372e+08  1.46401e+08         166266000.00 206335000.00 208303000.00 207372000.00 184611000.00 153156000.00  91416300.00  58982400.00  51393900.00  62642900.00  68127100.00  67511000.00  48503700.00  36374300.00
2021-02-20/19:48:57          254067.      118864.      765755.      112937.      454356.      360924.  1.78899e+06  4.69864e+06  7.53036e+06  1.14767e+07  1.45316e+07  1.89171e+07  2.96937e+07  4.45205e+07  5.82377e+07  1.04887e+08  1.26446e+08  1.55865e+08         183007000.00 187942000.00 212273000.00 211575000.00 171238000.00 144617000.00  91891500.00  67506400.00  53511900.00  59669600.00  64749900.00  63993600.00  49483900.00  36050200.00
2021-02-20/19:48:58          142352.      0.00000      0.00000      0.00000      175831.      693271.  1.03588e+06  2.70389e+06  7.40213e+06  1.14196e+07  2.15481e+07  2.24335e+07  3.45685e+07  4.53079e+07  5.97478e+07  8.61628e+07  1.25023e+08  1.59920e+08         169975000.00 204558000.00 188940000.00 208494000.00 161247000.00 136052000.00  89686700.00  55518600.00  48778700.00  51309400.00  60887700.00  60266800.00  43515900.00  40206300.00
2021-02-20/19:48:59          245117.      60882.4      695274.      391548.      539954.  1.25528e+06  2.41421e+06  3.13264e+06  7.14102e+06  1.22492e+07  1.48959e+07  1.91926e+07  2.90352e+07  4.25902e+07  5.16745e+07  7.91466e+07  1.17251e+08  1.53509e+08         188217000.00 204351000.00 203696000.00 205308000.00 172370000.00 147066000.00  98680300.00  65710700.00  53874200.00  58591200.00  62111800.00  60995000.00  48089900.00  37370700.00
2021-02-20/19:49:00          0.00000      0.00000      181177.      394805.  1.29357e+06      575606.  2.64074e+06  3.05394e+06  4.96956e+06  1.47471e+07  1.61228e+07  2.22491e+07  3.39390e+07  4.16026e+07  5.24364e+07  9.07262e+07  1.20070e+08  1.54247e+08         189222000.00 209671000.00 187394000.00 222977000.00 187735000.00 162956000.00  90212500.00  62577700.00  52994200.00  61715500.00  64565500.00  60588700.00  49346800.00  36734500.00
2021-02-20/19:49:00          538774.      91078.1      0.00000      679568.      709716.      293479.  2.65509e+06  1.77151e+06  5.76296e+06  1.39134e+07  1.66496e+07  2.15666e+07  3.30804e+07  4.07399e+07  5.25732e+07  8.02609e+07  1.17471e+08  1.43326e+08         178037000.00 223820000.00 188849000.00 197154000.00 170670000.00 141684000.00  92582900.00  58834800.00  51972100.00  57856200.00  61802800.00  61306200.00  49355300.00  37572500.00
2021-02-20/19:49:01          0.00000      670570.      166369.  1.12845e+06  1.33844e+06  3.21808e+06  2.48159e+06  2.27217e+06  7.92815e+06  1.12070e+07  1.62987e+07  1.83248e+07  3.30323e+07  3.18599e+07  4.85516e+07  8.05435e+07  1.15996e+08  1.68171e+08         194125000.00 200587000.00 211586000.00 194935000.00 168492000.00 138027000.00  95265800.00  60212400.00  55850900.00  52642800.00  63125400.00  58739200.00  46640000.00  36221900.00
2021-02-20/19:49:02          0.00000      68239.8      112937.      160364.      499671.      678583.  1.25437e+06  2.48381e+06  4.76106e+06  8.82496e+06  1.27676e+07  1.40050e+07  2.04332e+07  2.87485e+07  3.99415e+07  6.95040e+07  1.17919e+08  1.57609e+08         177181000.00 219703000.00 209658000.00 217174000.00 188820000.00 142625000.00  88113700.00  58434800.00  46539400.00  59475700.00  58352700.00  63328300.00  48461400.00  36712500.00
2021-02-20/19:49:03          782017.      56468.4      112937.      219481.      504909.  1.08188e+06  1.20729e+06  2.68221e+06  4.44652e+06  7.93667e+06  1.36438e+07  1.58918e+07  2.66421e+07  3.27460e+07  4.01486e+07  6.88258e+07  1.16405e+08  1.66721e+08         195751000.00 202194000.00 191571000.00 207710000.00 170849000.00 131331000.00  80211700.00  61722900.00  50729500.00  55657600.00  61163400.00  62635300.00  51766200.00  34479100.00
2021-02-20/19:49:04          62396.0      167427.      0.00000      176233.      588364.      234677.  2.33376e+06  1.10987e+06  4.45883e+06  9.68988e+06  1.35428e+07  1.72731e+07  2.32520e+07  3.26324e+07  3.75784e+07  6.49387e+07  1.13681e+08  1.48072e+08         198318000.00 201212000.00 222458000.00 192167000.00 170819000.00 144119000.00  82278400.00  67120800.00  54670300.00  53575600.00  63287400.00  63275800.00  47826100.00  36770900.00
2021-02-20/19:49:05          56468.4      112937.      60882.4      310259.      314120.      920410.      450628.  2.50197e+06  5.71894e+06  6.94767e+06  1.10592e+07  1.53920e+07  2.08990e+07  2.72193e+07  4.85824e+07  7.24722e+07  1.12884e+08  1.54552e+08         183668000.00 222980000.00 203052000.00 201723000.00 162198000.00 140583000.00  80385400.00  53601400.00  56768500.00  54166000.00  65476600.00  65866400.00  47870100.00  35962000.00
2021-02-20/19:49:06          0.00000  1.13577e+06      748606.      314204.      882644.  1.33297e+06  1.76311e+06  2.79525e+06  7.98850e+06  6.99454e+06  6.70722e+06  1.23481e+07  2.05272e+07  2.88209e+07  4.31565e+07  6.89706e+07  1.10444e+08  1.55652e+08         182598000.00 209080000.00 220415000.00 197464000.00 164062000.00 147298000.00  87864400.00  59980400.00  51878700.00  56374200.00  62361300.00  60557700.00  48427100.00  34994200.00
2021-02-20/19:49:07          0.00000      894377.      56752.2      188228.  2.46770e+06  1.09130e+06  2.17873e+06  4.11928e+06  3.70934e+06  8.10891e+06  9.56945e+06  1.46656e+07  2.29867e+07  2.61445e+07  4.20938e+07  6.93087e+07  1.22805e+08  1.48072e+08         176676000.00 216579000.00 215688000.00 219242000.00 150951000.00 125488000.00  86758800.00  62780600.00  51700100.00  49593200.00  61049800.00  59155900.00  52071600.00  36022200.00
2021-02-20/19:49:07          0.00000      99944.1      0.00000      160364.      884143.  1.24520e+06  1.01784e+06  3.77938e+06  5.46273e+06  7.79467e+06  1.23749e+07  1.48479e+07  2.22307e+07  3.03577e+07  3.79446e+07  7.70812e+07  1.13644e+08  1.48784e+08         187525000.00 214358000.00 188353000.00 204741000.00 171949000.00 133693000.00  79959100.00  57805000.00  50887900.00  53369300.00  58112300.00  64452200.00  52256300.00  33858600.00
2021-02-20/19:49:08          0.00000      175831.      165391.      0.00000      544936.      202124.  1.20022e+06  2.38060e+06  4.78965e+06  9.19130e+06  1.10653e+07  1.77481e+07  2.31016e+07  2.42485e+07  4.40267e+07  6.41471e+07  1.21956e+08  1.58950e+08         185504000.00 205158000.00 201372000.00 189769000.00 177656000.00 128429000.00  93558300.00  62193400.00  49428600.00  57675100.00  60431200.00  61397000.00  50804100.00  39256100.00
2021-02-20/19:49:09          156413.      0.00000      169405.      175333.  1.58337e+06      345464.  1.59406e+06  4.67851e+06  5.09313e+06  6.64245e+06  1.32908e+07  1.80590e+07  1.90392e+07  3.03072e+07  4.04902e+07  7.53013e+07  1.08003e+08  1.63848e+08         198424000.00 209046000.00 220743000.00 200997000.00 165770000.00 140501000.00  83214900.00  57033000.00  51751000.00  52650600.00  60714800.00  58920800.00  48745600.00  40881500.00
2021-02-20/19:49:10          56468.4      0.00000      791010.      209943.  1.86021e+06  1.42075e+06  3.81427e+06  4.22524e+06  6.21995e+06  1.17782e+07  1.61720e+07  2.13883e+07  2.49863e+07  3.25404e+07  4.81407e+07  6.88439e+07  1.11323e+08  1.51942e+08         186212000.00 217468000.00 226568000.00 192509000.00 175803000.00 146234000.00  79916300.00  65825500.00  53085000.00  65566800.00  61511300.00  60157700.00  48320900.00  36349200.00
2021-02-20/19:49:11          188228.      0.00000      131510.      835732.  1.48335e+06      272573.  1.79561e+06  3.57595e+06  3.94254e+06  1.13713e+07  1.44322e+07  2.04903e+07  2.92163e+07  3.72309e+07  5.60311e+07  7.80296e+07  1.10216e+08  1.46197e+08         180557000.00 202027000.00 208227000.00 191852000.00 159491000.00 134908000.00  85850200.00  65787800.00  55975600.00  57525800.00  62749900.00  59692500.00  47910800.00  36424500.00
2021-02-20/19:49:12          56468.4      56468.4  3.16967e+06      243475.      0.00000  1.64447e+06  1.52164e+06  1.70317e+06  9.88331e+06  1.14942e+07  1.58956e+07  2.70022e+07  3.41179e+07  4.01572e+07  5.18949e+07  8.32314e+07  1.09699e+08  1.60641e+08         205301000.00 205495000.00 227094000.00 188887000.00 164656000.00 146383000.00  93676700.00  61176900.00  55114800.00  51550200.00  65442000.00  59134500.00  49254100.00  36418600.00
2021-02-20/19:49:13          118864.      0.00000      112937.      407533.      215058.  1.03907e+06  1.70708e+06  2.91434e+06  4.92307e+06  8.97330e+06  1.78076e+07  1.85261e+07  3.07516e+07  3.68699e+07  4.28315e+07  7.47262e+07  1.06552e+08  1.54378e+08         188485000.00 206838000.00 216068000.00 193880000.00 183887000.00 123186000.00  88553600.00  55592000.00  53405100.00  51741000.00  62275900.00  63608200.00  47243100.00  38155900.00
2021-02-20/19:49:14          274049.      197622.      124708.      253791.      238629.      794228.  1.89860e+06  3.64153e+06  5.99459e+06  1.17787e+07  1.74783e+07  2.11287e+07  2.74579e+07  3.32769e+07  5.32299e+07  7.72075e+07  1.12072e+08  1.59655e+08         176857000.00 216822000.00 204876000.00 196183000.00 190316000.00 134188000.00  75428600.00  64098200.00  58445000.00  52987900.00  63195600.00  61400100.00  49199200.00  37643300.00
2021-02-20/19:49:14          167427.      251905.      536062.      0.00000      0.00000  1.27219e+06  1.94400e+06  3.39296e+06  1.13431e+07  8.25613e+06  1.35119e+07  2.11364e+07  2.24805e+07  3.61666e+07  4.80950e+07  8.28363e+07  1.12062e+08  1.55736e+08         188036000.00 216023000.00 213699000.00 189474000.00 175743000.00 147845000.00  82886100.00  57077300.00  49339700.00  59420300.00  65343700.00  63677600.00  51986600.00  36745700.00
2021-02-20/19:49:15          0.00000      342955.      848725.      0.00000      797570.      936629.  1.97077e+06  6.13101e+06  5.37655e+06  6.53151e+06  2.00588e+07  1.99917e+07  3.39659e+07  4.03897e+07  5.31373e+07  8.56578e+07  1.08161e+08  1.34467e+08         199435000.00 203966000.00 190939000.00 220674000.00 169095000.00 142112000.00  84012300.00  70035100.00  51914300.00  53873900.00  61851100.00  63911800.00  45592800.00  37690000.00
2021-02-20/19:49:16          112937.      0.00000      99944.1      846746.      138573.  1.34666e+06  1.79535e+06  3.15267e+06  6.71683e+06  1.34839e+07  1.38901e+07  2.12708e+07  2.85252e+07  3.81695e+07  5.11027e+07  7.51295e+07  1.04814e+08  1.68151e+08         171400000.00 221822000.00 222887000.00 196478000.00 173689000.00 144910000.00  89807400.00  56885400.00  46759300.00  56105600.00  61463600.00  63397600.00  51774200.00  38471100.00
2021-02-20/19:49:17          0.00000      56468.4      285535.      262957.      469769.  1.75258e+06  3.48502e+06  6.80238e+06  7.62674e+06  1.08081e+07  1.77810e+07  2.29731e+07  2.59717e+07  3.51201e+07  4.56534e+07  7.14442e+07  1.13035e+08  1.46559e+08         179074000.00 208053000.00 225277000.00 209256000.00 174687000.00 136805000.00  86027000.00  56491800.00  50685800.00  57038700.00  63130500.00  66442000.00  45216400.00  38730800.00
2021-02-20/19:49:18          0.00000      679319.      230461.      954383.      500501.  1.69960e+06  3.44517e+06  4.25321e+06  9.18920e+06  1.07880e+07  1.34697e+07  1.55794e+07  2.47965e+07  4.18762e+07  3.86453e+07  7.14226e+07  1.15619e+08  1.51271e+08         204313000.00 211725000.00 209611000.00 201645000.00 178949000.00 135811000.00  82962800.00  65798400.00  53900900.00  50640600.00  63250300.00  63766600.00  47674400.00  37872000.00
2021-02-20/19:49:19          0.00000      0.00000      75041.1      304706.      480954.  1.48105e+06  1.90916e+06  4.76892e+06  4.77099e+06  1.20156e+07  1.56439e+07  1.60121e+07  2.68532e+07  3.43949e+07  4.91265e+07  6.17582e+07  1.09722e+08  1.51164e+08         192631000.00 199617000.00 209041000.00 202847000.00 172687000.00 134052000.00  84962500.00  61432900.00  51504900.00  54912700.00  63950700.00  63825600.00  53647500.00  36292700.00
2021-02-20/19:49:20          225699.      56468.4      0.00000      56468.4      491796.  2.84522e+06  1.14107e+06  7.00145e+06  9.58070e+06  1.01085e+07  1.26845e+07  2.24668e+07  2.39794e+07  3.01844e+07  4.20369e+07  6.63306e+07  1.08362e+08  1.56235e+08         181087000.00 202711000.00 203294000.00 219603000.00 162677000.00 137540000.00  81204700.00  58984900.00  49345500.00  55864800.00  65638600.00  61043100.00  50846900.00  37174800.00
2021-02-20/19:49:21          62396.0      130636.      245117.      0.00000      268742.  1.86017e+06  1.94864e+06  3.73043e+06  6.69272e+06  1.40134e+07  1.87973e+07  1.88461e+07  2.96810e+07  3.09569e+07  4.26692e+07  7.47412e+07  1.10774e+08  1.64100e+08         172932000.00 213788000.00 211010000.00 199517000.00 167002000.00 142410000.00  85992600.00  59338600.00  51784100.00  56503600.00  60214500.00  61517000.00  48405600.00  35043600.00
2021-02-20/19:49:21          69286.4      0.00000      0.00000      324136.      499989.  1.68291e+06  2.35251e+06  6.21535e+06  8.62490e+06  1.18219e+07  1.68720e+07  2.07481e+07  2.31531e+07  3.37647e+07  4.74594e+07  7.02915e+07  1.13773e+08  1.54944e+08         190674000.00 244362000.00 200848000.00 183368000.00 172594000.00 123953000.00  79683500.00  57573200.00  57191800.00  54366600.00  61079600.00  62161300.00  50938500.00  41567800.00
2021-02-20/19:49:22          740451.      173819.      355406.      376640.  1.02555e+06      998273.  2.38533e+06  3.85418e+06  6.76398e+06  1.20709e+07  1.22708e+07  1.67412e+07  2.21969e+07  3.23131e+07  3.97602e+07  6.75561e+07  1.02946e+08  1.73381e+08         197064000.00 215033000.00 219732000.00 204762000.00 196026000.00 136224000.00  81991200.00  59144800.00  56926400.00  52402600.00  56148100.00  57931400.00  51055100.00  34268500.00
2021-02-20/19:49:23          219481.      775544.      68239.8      526352.  1.12213e+06  1.43125e+06  1.82089e+06  3.33954e+06  7.83063e+06  7.32051e+06  1.07944e+07  1.94234e+07  2.48069e+07  3.36392e+07  4.41498e+07  6.87727e+07  1.11610e+08  1.58473e+08         189570000.00 206308000.00 224577000.00 196147000.00 148254000.00 134898000.00  87877000.00  50931800.00  54747800.00  51383700.00  60178000.00  61445900.00  48960400.00  38156200.00
2021-02-20/19:49:24          0.00000      129122.      56468.4      277415.      374783.  2.03991e+06  1.55743e+06  5.83898e+06  1.05268e+07  1.14377e+07  1.02688e+07  1.61133e+07  2.06054e+07  2.49347e+07  4.31332e+07  6.36339e+07  1.12773e+08  1.54954e+08         185054000.00 221509000.00 211523000.00 206019000.00 181382000.00 135388000.00  82155200.00  58688400.00  50891200.00  60573800.00  65652000.00  60985100.00  46895700.00  36899900.00
2021-02-20/19:49:25          0.00000      56468.4      62396.0      224652.      150332.  2.40797e+06  3.16803e+06  4.60853e+06  5.53058e+06  6.17390e+06  1.42856e+07  1.11223e+07  2.23235e+07  3.30698e+07  4.28402e+07  6.80074e+07  1.12208e+08  1.49427e+08         207855000.00 202791000.00 201490000.00 208081000.00 162907000.00 145429000.00  86574500.00  57338400.00  52494800.00  53138300.00  62578400.00  60371600.00  47518200.00  34135800.00
2021-02-20/19:49:26          229651.      106544.      56468.4      671202.      754600.      747919.  2.72091e+06  2.91276e+06  2.33356e+06  8.01257e+06  1.39771e+07  1.20264e+07  1.92187e+07  2.68818e+07  4.14970e+07  7.34762e+07  1.09032e+08  1.61242e+08         192246000.00 217238000.00 205266000.00 199545000.00 169591000.00 141025000.00  83016400.00  64674300.00  50396900.00  55349200.00  61590800.00  61589600.00  53011000.00  35867800.00
2021-02-20/19:49:27          56468.4      112937.      462228.      0.00000  1.25211e+06      552157.  1.44908e+06  5.69775e+06  3.72623e+06  8.58710e+06  9.69017e+06  1.61497e+07  2.41411e+07  3.19538e+07  3.96762e+07  7.06416e+07  1.09541e+08  1.57151e+08         178576000.00 227728000.00 215151000.00 206895000.00 172496000.00 127726000.00  84526200.00  60316300.00  48574900.00  53801800.00  59812300.00  58901900.00  50088800.00  36150300.00
2021-02-20/19:49:28          0.00000      0.00000      85883.5      0.00000      0.00000  1.13270e+06  3.29591e+06  2.15620e+06  5.24872e+06  9.12072e+06  8.87580e+06  1.28344e+07  2.10104e+07  3.10517e+07  3.50886e+07  6.64020e+07  1.09445e+08  1.59185e+08         208181000.00 216991000.00 205625000.00 203870000.00 155397000.00 145707000.00  77651500.00  61157900.00  55913600.00  52549500.00  59259200.00  59563000.00  50492500.00  33653900.00
2021-02-20/19:49:28          99944.1      0.00000      683982.      199455.      651954.  1.56227e+06  1.15801e+06  2.98439e+06  2.78209e+06  6.86404e+06  1.31697e+07  1.43773e+07  2.11539e+07  2.56728e+07  4.08491e+07  7.09496e+07  1.18368e+08  1.48111e+08         191125000.00 199675000.00 203041000.00 201618000.00 160448000.00 127793000.00 101064000.00  60576200.00  50876300.00  55582500.00  58602500.00  59630900.00  46602400.00  32685100.00
2021-02-20/19:49:29      2.23771e+06      0.00000      0.00000      168184.      414750.  1.58767e+06  1.13528e+06  3.32662e+06  7.36724e+06  5.10456e+06  9.54457e+06  1.62128e+07  1.80611e+07  2.61045e+07  4.44800e+07  7.00826e+07  1.07736e+08  1.65532e+08         195034000.00 224963000.00 212092000.00 188464000.00 166406000.00 133822000.00  85825100.00  63106300.00  54653000.00  51459400.00  60875800.00  59335400.00  47231600.00  36283400.00
2021-02-20/19:49:30          0.00000      288836.      112937.      225874.      156413.  1.42893e+06      535727.  3.81080e+06  4.44324e+06  7.30589e+06  9.19806e+06  1.59769e+07  2.04435e+07  2.90273e+07  4.80576e+07  6.64183e+07  1.05014e+08  1.52912e+08         193561000.00 216257000.00 207873000.00 202270000.00 178244000.00 133065000.00  93015500.00  58106000.00  46484200.00  55175300.00  63208200.00  59882700.00  47893500.00  34455900.00
2021-02-20/19:49:31          0.00000      99944.1      163296.      279915.      290086.  2.23583e+06  2.80111e+06  3.21025e+06  5.05072e+06  6.95992e+06  8.18355e+06  1.85434e+07  2.17614e+07  2.74311e+07  4.39494e+07  6.42147e+07  1.11692e+08  1.49476e+08         198099000.00 223838000.00 203791000.00 200805000.00 150191000.00 122246000.00  83946700.00  60642300.00  55077600.00  53480500.00  59056900.00  59153900.00  52552400.00  33787000.00
2021-02-20/19:49:32          0.00000      91078.1      280661.      479668.      708230.      307590.      995601.  3.80013e+06  4.15289e+06  6.57779e+06  1.15195e+07  1.78176e+07  2.26857e+07  2.77787e+07  4.53324e+07  6.42894e+07  1.04717e+08  1.60527e+08         192162000.00 245462000.00 201015000.00 215725000.00 165027000.00 141902000.00  77791000.00  62013400.00  55296200.00  62102100.00  62440600.00  62835500.00  54215600.00  35376200.00
2021-02-20/19:49:33          213088.      56468.4      269349.      427612.      113504.      760347.      476173.  4.16139e+06  5.60668e+06  1.07646e+07  1.20502e+07  1.82254e+07  2.08057e+07  2.96156e+07  3.82495e+07  6.25585e+07  1.15685e+08  1.66641e+08         180903000.00 222697000.00 215096000.00 197317000.00 169109000.00 126397000.00  77809300.00  61890500.00  49721300.00  55245500.00  64101800.00  62519200.00  51811400.00  41234600.00
2021-02-20/19:49:34          0.00000      230288.      602330.      125755.      56468.4      701217.  1.20257e+06  2.76262e+06  4.99789e+06  5.55013e+06  9.87111e+06  1.41579e+07  1.76556e+07  2.99068e+07  5.06542e+07  7.15143e+07  1.06933e+08  1.46449e+08         211077000.00 221740000.00 226021000.00 211272000.00 170715000.00 130934000.00  76847900.00  62362600.00  49247100.00  51581300.00  63048400.00  64871300.00  47558900.00  32923700.00
2021-02-20/19:49:35          223895.      125755.      185828.      447806.      534751.      458427.  2.46028e+06  2.76630e+06  6.84852e+06  7.81874e+06  1.00809e+07  2.04561e+07  2.43460e+07  3.29922e+07  4.31265e+07  6.32438e+07  9.59462e+07  1.45621e+08         184748000.00 204096000.00 202838000.00 216537000.00 163418000.00 131915000.00  89702200.00  52021700.00  53326700.00  58172200.00  58216900.00  62136400.00  55527900.00  36633400.00
2021-02-20/19:49:35          261342.      228235.      56468.4      112937.  1.40307e+06  1.74780e+06  1.50751e+06  3.27111e+06  4.83441e+06  1.09350e+07  7.98889e+06  1.49570e+07  2.14816e+07  3.12696e+07  4.39774e+07  6.23592e+07  9.42226e+07  1.55018e+08         209389000.00 219138000.00 213386000.00 203483000.00 168482000.00 158127000.00  82850700.00  57079100.00  55178600.00  58613600.00  61470300.00  58514700.00  47862700.00  31390200.00
2021-02-20/19:49:36          0.00000      175235.      969057.      328832.      299233.  2.60848e+06  1.94456e+06  2.70888e+06  4.24458e+06  9.47224e+06  1.14787e+07  2.10832e+07  1.82000e+07  3.28139e+07  4.44420e+07  7.18411e+07  1.07112e+08  1.63404e+08         212849000.00 215909000.00 199288000.00 214630000.00 192648000.00 125351000.00  89933000.00  63914400.00  50538300.00  57091600.00  59427900.00  60121400.00  49832100.00  37496900.00
2021-02-20/19:49:37          56468.4      181835.      679319.      0.00000      657458.  1.25403e+06  1.99161e+06  3.74511e+06  3.07991e+06  7.68523e+06  1.19646e+07  1.66265e+07  2.09129e+07  2.66904e+07  3.66147e+07  7.22895e+07  1.06408e+08  1.58177e+08         190151000.00 222398000.00 206617000.00 197769000.00 161902000.00 128450000.00  85342500.00  52481800.00  53480700.00  49217100.00  60007100.00  56726000.00  48357400.00  34716000.00
2021-02-20/19:49:38          258698.      168940.      0.00000      0.00000      0.00000      668743.  1.17317e+06  3.07848e+06  6.13376e+06  5.32932e+06  1.04421e+07  1.73685e+07  1.77878e+07  3.61330e+07  3.86127e+07  7.17842e+07  1.02983e+08  1.47510e+08         193761000.00 224227000.00 216904000.00 206874000.00 153890000.00 132536000.00  72755800.00  58813600.00  54932300.00  54308600.00  57518200.00  59607200.00  50031000.00  35783400.00
2021-02-20/19:49:39          243856.  1.35864e+06      68239.8      56468.4      678526.  1.59948e+06  2.49489e+06  3.77700e+06  7.21988e+06  1.03986e+07  1.27126e+07  1.31767e+07  2.42243e+07  2.70680e+07  4.11499e+07  6.27880e+07  1.06313e+08  1.71079e+08         189381000.00 220809000.00 218564000.00 200780000.00 165422000.00 135254000.00  81720700.00  59238300.00  53762900.00  52226500.00  57753800.00  62876000.00  47534200.00  36735100.00
2021-02-20/19:49:40          0.00000      0.00000  1.38411e+06      709408.      256391.  2.17744e+06      719498.  2.20155e+06  3.37736e+06  7.13010e+06  1.40781e+07  1.27378e+07  2.75573e+07  2.79426e+07  4.76243e+07  6.85498e+07  1.05817e+08  1.56522e+08         184298000.00 206048000.00 200319000.00 199207000.00 167067000.00 140094000.00  78163300.00  54472400.00  53381500.00  52855700.00  61451700.00  58983300.00  48360400.00  34877200.00
2021-02-20/19:49:41          56468.4      0.00000      0.00000      230580.      112937.      962160.  2.35793e+06  2.04036e+06  6.11725e+06  8.83815e+06  1.02497e+07  1.65777e+07  2.21859e+07  3.02701e+07  4.19426e+07  7.05523e+07  9.82353e+07  1.59241e+08         197664000.00 236192000.00 205460000.00 199497000.00 171545000.00 139919000.00  82311900.00  54817400.00  45516200.00  54085300.00  67286600.00  68675400.00  49437400.00  36634800.00
2021-02-20/19:49:42          236215.      118864.      376469.  1.29057e+06      250463.  1.13259e+06  1.98518e+06  2.66050e+06  5.77357e+06  8.97042e+06  1.20468e+07  1.07187e+07  2.52037e+07  2.29002e+07  3.64498e+07  7.29878e+07  1.11109e+08  1.37188e+08         191531000.00 239695000.00 225603000.00 199275000.00 167295000.00 122688000.00  96367300.00  55858600.00  47884000.00  57105100.00  63274300.00  60924900.00  45751500.00  36453900.00
2021-02-20/19:49:42          124708.      62396.0      256468.      124792.      186637.  2.07776e+06  3.83895e+06  4.62927e+06  8.14120e+06  9.47808e+06  1.40061e+07  1.85887e+07  2.44229e+07  2.85569e+07  3.57398e+07  6.90536e+07  1.13247e+08  1.73136e+08         191694000.00 218801000.00 226096000.00 208779000.00 158402000.00 130499000.00  81882700.00  62916400.00  54983300.00  53785200.00  60840200.00  61712200.00  51016800.00  36742800.00
2021-02-20/19:49:43          216833.      0.00000      62396.0      736072.      657559.      962826.  4.32622e+06  4.33704e+06  8.50775e+06  9.96631e+06  9.86587e+06  1.65445e+07  2.24911e+07  2.88574e+07  4.25445e+07  6.96660e+07  1.09008e+08  1.75105e+08         207656000.00 225433000.00 221171000.00 199675000.00 182548000.00 132158000.00  85098000.00  61791100.00  54995600.00  55760700.00  55988700.00  58015800.00  50080600.00  33753400.00
2021-02-20/19:49:44          112937.      142352.      159318.      286930.      441646.      570672.  1.93749e+06  3.67358e+06  6.05205e+06  8.69301e+06  1.77632e+07  1.78092e+07  2.54985e+07  3.43141e+07  4.58113e+07  7.33450e+07  1.18341e+08  1.62961e+08         208181000.00 210460000.00 212691000.00 197333000.00 155882000.00 132726000.00  81362400.00  64329800.00  55733700.00  56670200.00  59727500.00  60458600.00  46806200.00  37346100.00
2021-02-20/19:49:45          183637.      495082.      146766.  1.02687e+06  2.18216e+06  1.42450e+06  2.19844e+06  3.96985e+06  7.82431e+06  9.64435e+06  1.73766e+07  2.53318e+07  2.80152e+07  4.26125e+07  4.94233e+07  7.81047e+07  1.15366e+08  1.66821e+08         195740000.00 210982000.00 212786000.00 206174000.00 165238000.00 129354000.00  87253700.00  55983300.00  48400500.00  52792300.00  72131500.00  61957700.00  49687100.00  33781000.00
2021-02-20/19:49:46          118864.      68239.8      56468.4      328723.      275837.  1.27641e+06  4.82586e+06  4.71507e+06  7.95761e+06  9.37426e+06  1.72766e+07  2.31076e+07  2.80744e+07  3.59327e+07  5.23897e+07  7.28396e+07  1.16697e+08  1.42481e+08         199300000.00 224257000.00 215651000.00 216665000.00 168267000.00 142317000.00  84746800.00  63242000.00  51377900.00  56682300.00  62610900.00  58359400.00  51282800.00  40157900.00
2021-02-20/19:49:47          225983.      203286.      56468.4      418813.      314204.      710387.  2.43723e+06  3.56700e+06  6.14089e+06  1.01339e+07  1.84617e+07  2.08846e+07  2.14886e+07  3.42049e+07  4.85677e+07  7.23983e+07  1.08894e+08  1.63554e+08         198489000.00 219250000.00 214846000.00 204835000.00 170298000.00 140389000.00  80037400.00  68501000.00  46699800.00  56639600.00  62509500.00  62098700.00  55091100.00  34794100.00
2021-02-20/19:49:48          0.00000      0.00000      442028.      124992.      568558.  2.49347e+06  1.87768e+06  3.04332e+06  6.59988e+06  1.09092e+07  1.89331e+07  3.09687e+07  3.50050e+07  4.07080e+07  5.49329e+07  6.87820e+07  1.14723e+08  1.54369e+08         184630000.00 206199000.00 205632000.00 240274000.00 164757000.00 136311000.00  89647800.00  62061600.00  56047000.00  54910100.00  63571100.00  59678200.00  50656700.00  35791100.00
2021-02-20/19:49:49          60882.4      0.00000      68239.8      0.00000      353757.  1.75905e+06  3.58631e+06  6.10871e+06  7.84665e+06  7.31296e+06  1.54330e+07  1.60654e+07  2.50806e+07  3.15612e+07  4.81642e+07  7.19765e+07  1.21274e+08  1.72349e+08         193446000.00 231391000.00 208993000.00 201304000.00 177523000.00 132175000.00  81004700.00  56858200.00  49743200.00  57770700.00  59992200.00  59541400.00  48071900.00  36495800.00
2021-02-20/19:49:49          199008.      56468.4      125755.      217643.      376153.  1.91247e+06  7.93926e+06  4.14336e+06  7.26502e+06  9.87191e+06  1.21842e+07  1.72465e+07  2.16748e+07  3.58213e+07  4.12688e+07  6.36045e+07  1.18126e+08  1.64773e+08         187671000.00 216247000.00 222528000.00 197830000.00 166796000.00 142400000.00  77494800.00  66561500.00  52277300.00  55597700.00  53022300.00  61321400.00  49115800.00  35333900.00
2021-02-20/19:49:50          329010.      117351.      0.00000      741715.      551838.      481543.  2.91023e+06  3.79478e+06  5.32117e+06  8.40493e+06  1.26431e+07  1.45157e+07  2.33090e+07  3.77761e+07  4.37839e+07  7.25714e+07  1.22531e+08  1.59916e+08         191345000.00 210331000.00 228077000.00 222892000.00 163726000.00 127033000.00  89012000.00  65686000.00  50302800.00  54032300.00  60507700.00  55334400.00  46366500.00  39353000.00
2021-02-20/19:49:51          62396.0      161175.      341543.      112937.      554882.  1.63296e+06      330767.  1.77028e+06  4.49820e+06  8.22827e+06  1.15196e+07  1.66723e+07  2.07790e+07  2.69778e+07  3.99019e+07  6.39835e+07  1.10913e+08  1.47978e+08         180355000.00 232493000.00 229407000.00 212538000.00 169987000.00 153166000.00  70790000.00  57589200.00  50891000.00  53123800.00  58131900.00  64701200.00  48391400.00  39843600.00
2021-02-20/19:49:52          56468.4      56468.4      0.00000      56468.4      339065.  1.65789e+06  2.88371e+06  4.00114e+06  4.85022e+06  7.70835e+06  1.49529e+07  1.23582e+07  1.78937e+07  2.41945e+07  4.68411e+07  7.43695e+07  1.12076e+08  1.58379e+08         193759000.00 221455000.00 235098000.00 198711000.00 181487000.00 143659000.00  81129300.00  62160500.00  57602300.00  53319200.00  55812900.00  58201100.00  48973500.00  37057900.00
2021-02-20/19:49:53          0.00000      0.00000      56468.4      878140.      125755.      225699.  4.44464e+06  2.09300e+06  5.76176e+06  6.88029e+06  9.60308e+06  1.62414e+07  1.97327e+07  3.34880e+07  4.34033e+07  6.13115e+07  1.13628e+08  1.66427e+08         219498000.00 209524000.00 212912000.00 197867000.00 164384000.00 147002000.00  84517000.00  61663700.00  50000600.00  49671700.00  56863100.00  61758900.00  48313500.00  37575600.00
2021-02-20/19:49:54          229651.      56468.4      237729.      118864.      311812.  1.34786e+06  1.08484e+06  4.43590e+06  4.99075e+06  9.99666e+06  1.28280e+07  1.64649e+07  2.09289e+07  2.91551e+07  4.29914e+07  7.04684e+07  1.19342e+08  1.54358e+08         203098000.00 220631000.00 198919000.00 218221000.00 166351000.00 149363000.00  87041100.00  61426400.00  50005800.00  54982000.00  59979200.00  60505400.00  48628700.00  35912700.00
2021-02-20/19:49:55          69286.4      166369.      56468.4      336159.      339246.      799414.  2.94452e+06  5.19048e+06  7.27867e+06  1.09564e+07  1.10652e+07  2.03460e+07  2.20554e+07  2.86915e+07  4.62255e+07  6.04515e+07  1.02881e+08  1.55487e+08         186260000.00 244684000.00 219373000.00 199084000.00 166075000.00 151506000.00  89832300.00  59401400.00  46785100.00  59658000.00  60594500.00  62502900.00  48515100.00  37586500.00
2021-02-20/19:49:56          56468.4      0.00000      56468.4      68239.8  1.00381e+06  4.13729e+06  1.69149e+06  3.37222e+06  5.70648e+06  6.58737e+06  1.31387e+07  1.66603e+07  2.29940e+07  3.10178e+07  4.44108e+07  6.53887e+07  1.22499e+08  1.53741e+08         205395000.00 206929000.00 210438000.00 222628000.00 158230000.00 130671000.00  75019900.00  59317400.00  52555400.00  49951500.00  62819200.00  57400700.00  51090100.00  37517200.00
2021-02-20/19:49:56          99944.1      156413.      0.00000  1.37682e+06      569839.      761401.  4.60586e+06  2.74689e+06  6.21721e+06  1.14072e+07  1.54066e+07  1.48109e+07  2.10305e+07  2.36850e+07  4.27255e+07  7.66869e+07  1.10414e+08  1.69535e+08         214426000.00 207420000.00 207228000.00 205748000.00 179372000.00 138857000.00  80730600.00  69019600.00  51375900.00  53435500.00  58713900.00  56531300.00  52394800.00  38847600.00
2021-02-20/19:49:57          222588.      679319.      850352.      361333.  1.08116e+06  1.78538e+06  2.81116e+06  2.95168e+06  6.72195e+06  8.47142e+06  1.13940e+07  1.88027e+07  1.86499e+07  2.97354e+07  3.88282e+07  7.55360e+07  9.95081e+07  1.64303e+08         174327000.00 223435000.00 217562000.00 211032000.00 180682000.00 147688000.00  85311000.00  63236000.00  45634100.00  51263000.00  59428200.00  58394300.00  52891100.00  37707200.00
2021-02-20/19:49:58          826522.      0.00000      175333.      622116.      552814.      651826.  2.05196e+06  2.44896e+06  7.85261e+06  1.01704e+07  1.50374e+07  1.64090e+07  2.53951e+07  2.80869e+07  4.18840e+07  7.14706e+07  1.13537e+08  1.63768e+08         197179000.00 204174000.00 229867000.00 223793000.00 179864000.00 134698000.00  85781900.00  58330300.00  54951900.00  55401500.00  60054000.00  56686000.00  51779700.00  37205400.00
2021-02-20/19:49:59          56468.4      62396.0      664726.      0.00000  1.41247e+06      56752.2  1.35065e+06  5.54278e+06  6.52053e+06  9.28415e+06  1.14930e+07  1.65319e+07  1.81489e+07  2.25035e+07  3.37006e+07  7.79602e+07  1.00785e+08  1.58248e+08         197744000.00 217400000.00 210726000.00 221300000.00 179983000.00 140101000.00  92432600.00  57112600.00  50792000.00  45571500.00  57097700.00  61017100.00  45938500.00  35350300.00
2021-02-20/19:50:00          90349.5      112937.      56468.4      515074.  1.02514e+06  1.81139e+06  3.01923e+06  4.14194e+06  7.31366e+06  7.73609e+06  1.03081e+07  1.56087e+07  2.36981e+07  2.83045e+07  3.83019e+07  7.29577e+07  1.20815e+08  1.50731e+08         197596000.00 216974000.00 214716000.00 212207000.00 182218000.00 132958000.00  74647400.00  60446700.00  54645900.00  51981100.00  61277500.00  56766600.00  44069300.00  34408400.00
2021-02-20/19:50:01          0.00000      0.00000      60882.4      443515.  1.15803e+06      832901.  4.86786e+06  4.79309e+06  6.96579e+06  9.11336e+06  1.07791e+07  1.72194e+07  2.08129e+07  3.13262e+07  4.31661e+07  7.44605e+07  1.10550e+08  1.66126e+08         193014000.00 223411000.00 215362000.00 213672000.00 177620000.00 146467000.00  78712700.00  59954200.00  48584200.00  42899400.00  63365000.00  56646200.00  49441600.00  36121500.00
2021-02-20/19:50:02          0.00000      854975.      224192.      247491.  1.38609e+06  1.92656e+06  1.73318e+06  3.97939e+06  5.37922e+06  1.16357e+07  1.49542e+07  1.41085e+07  2.36957e+07  2.47069e+07  4.15551e+07  7.17130e+07  1.08660e+08  1.72236e+08         192945000.00 229947000.00 218758000.00 193899000.00 165048000.00 139791000.00  81201100.00  59560800.00  45722800.00  53026800.00  60293600.00  60520500.00  49854300.00  38199600.00
2021-02-20/19:50:03          897347.      0.00000      282342.  1.51490e+06      168184.      437495.  3.28326e+06  2.30404e+06  6.98072e+06  9.75412e+06  1.40288e+07  1.60122e+07  2.45358e+07  2.77099e+07  3.93077e+07  6.17705e+07  1.11858e+08  1.63045e+08         180167000.00 239902000.00 210427000.00 205899000.00 188067000.00 121198000.00  85375500.00  56634200.00  53832500.00  50289100.00  59944700.00  58118600.00  47077500.00  34359900.00
2021-02-20/19:50:03          85883.5      863205.      0.00000      159318.      272959.  2.94604e+06  1.71297e+06  2.65332e+06  6.55708e+06  8.07164e+06  1.23858e+07  1.73616e+07  2.21573e+07  2.85153e+07  4.27961e+07  7.88456e+07  1.03339e+08  1.70394e+08         216155000.00 205977000.00 202683000.00 216687000.00 183374000.00 147191000.00  84402200.00  51894300.00  50393100.00  50901100.00  55042400.00  60844400.00  48393800.00  33430900.00
2021-02-20/19:50:04          56468.4      0.00000      69286.4      150332.      56468.4      191022.  1.28841e+06  3.71241e+06  6.21678e+06  4.72365e+06  9.64814e+06  1.44982e+07  2.13476e+07  2.55216e+07  4.10830e+07  6.78227e+07  1.14816e+08  1.51992e+08         205287000.00 215877000.00 198721000.00 199577000.00 172377000.00 132095000.00  83594700.00  60281200.00  48079700.00  52389500.00  59732200.00  55191900.00  49349000.00  36315800.00
2021-02-20/19:50:05          99944.1      155170.      91078.1      361207.      320796.  1.01459e+06  3.17866e+06  4.45420e+06  6.82062e+06  6.87911e+06  8.73667e+06  1.34092e+07  2.15257e+07  2.33211e+07  4.21740e+07  5.93001e+07  1.03563e+08  1.40643e+08         186878000.00 210965000.00 210765000.00 212483000.00 159303000.00 132283000.00  73874000.00  60577700.00  48537500.00  58400900.00  62525900.00  61167200.00  47910600.00  35767700.00
2021-02-20/19:50:06          163013.      136480.      0.00000      260882.      404332.  2.10326e+06  1.55204e+06  5.80971e+06  4.36989e+06  8.96849e+06  1.39988e+07  1.66175e+07  1.91338e+07  3.09954e+07  3.72003e+07  6.72682e+07  1.05071e+08  1.60672e+08         188081000.00 216820000.00 223882000.00 200868000.00 172727000.00 132436000.00  73311900.00  58880300.00  45511200.00  52659700.00  57276400.00  63083800.00  49963200.00  38858000.00
2021-02-20/19:50:07      1.46398e+06      112937.      150082.      106544.      580930.      715853.  1.29445e+06  2.98521e+06  3.51004e+06  1.08329e+07  1.01201e+07  1.27734e+07  1.95293e+07  2.26994e+07  4.74455e+07  6.80649e+07  1.04765e+08  1.55605e+08         206153000.00 216350000.00 207118000.00 204204000.00 166674000.00 148946000.00  81772600.00  54118500.00  52917900.00  49056200.00  58823500.00  58451300.00  48182100.00  36428100.00
2021-02-20/19:50:08          481350.      75041.1      0.00000      99944.1  1.18161e+06      623233.  1.96964e+06  2.06314e+06  3.47046e+06  4.82380e+06  8.51988e+06  2.67687e+07  1.88279e+07  2.43117e+07  4.10886e+07  6.20426e+07  1.16547e+08  1.41820e+08         191786000.00 207397000.00 219775000.00 200697000.00 173096000.00 126629000.00  77622600.00  54479900.00  47998700.00  51109700.00  56988000.00  60334600.00  50522600.00  33706100.00
2021-02-20/19:50:09          735788.      0.00000      75291.2      56468.4      435069.  1.66651e+06  2.07478e+06  5.08802e+06  2.96761e+06  5.01225e+06  1.06200e+07  1.32934e+07  2.22776e+07  2.30540e+07  5.08666e+07  6.38356e+07  1.02404e+08  1.49925e+08         184968000.00 215327000.00 219634000.00 201232000.00 146968000.00 132709000.00  75831100.00  55550700.00  43222200.00  48370600.00  60213400.00  61889100.00  52375500.00  37814800.00
2021-02-20/19:50:09          0.00000      68239.8      211638.      99944.1      608581.      986659.  1.14204e+06  1.90125e+06  4.48586e+06  6.54946e+06  1.01687e+07  1.28701e+07  1.71142e+07  3.11912e+07  3.95276e+07  8.64716e+07  1.01646e+08  1.74406e+08         195637000.00 201913000.00 212061000.00 200827000.00 162496000.00 130704000.00  82315500.00  51778300.00  45033000.00  57227500.00  58994000.00  60712400.00  50163100.00  35444700.00
2021-02-20/19:50:10          0.00000      130636.      0.00000      847478.      219765.  1.47714e+06  2.49283e+06  3.38646e+06  4.51407e+06  7.23834e+06  1.08090e+07  1.77401e+07  2.01297e+07  2.83234e+07  4.48792e+07  7.22520e+07  1.10873e+08  1.58710e+08         195243000.00 233103000.00 199691000.00 199136000.00 171892000.00 132504000.00  83059200.00  52555800.00  41991500.00  52308600.00  57608700.00  58715900.00  50394800.00  34009900.00
2021-02-20/19:50:11          0.00000      0.00000      147546.      245880.      284255.  1.74887e+06  1.25908e+06  6.72266e+06  5.32355e+06  8.85309e+06  1.13667e+07  1.52823e+07  1.79594e+07  2.61143e+07  3.95580e+07  7.33556e+07  1.09232e+08  1.84717e+08         189725000.00 212216000.00 208808000.00 199910000.00 178100000.00 131347000.00  73633100.00  57301500.00  47098600.00  51208400.00  59345300.00  57271200.00  51504600.00  38445000.00
2021-02-20/19:50:12          125755.      260483.      309392.      306432.      561773.      421216.      922209.  1.37717e+06  3.71872e+06  8.43446e+06  9.05500e+06  1.19831e+07  2.10718e+07  3.13764e+07  4.29923e+07  5.66636e+07  1.10935e+08  1.64877e+08         179274000.00 218162000.00 211685000.00 178146000.00 161989000.00 130918000.00  73318500.00  53485900.00  39346800.00  55240900.00  56604600.00  57709600.00  49772600.00  35057900.00
2021-02-20/19:50:13          259262.      0.00000      0.00000      383386.      242296.      932416.  2.48565e+06  2.81897e+06  5.75272e+06  7.32218e+06  1.10264e+07  2.01106e+07  1.82322e+07  3.11882e+07  4.07269e+07  6.96392e+07  1.12394e+08  1.48758e+08         191897000.00 217968000.00 198099000.00 210046000.00 173671000.00 116776000.00  80248200.00  61069100.00  46779300.00  48282400.00  62266600.00  61291700.00  54484600.00  37662400.00
2021-02-20/19:50:14          0.00000      684466.      0.00000      147830.      225699.      693006.  1.25965e+06  3.46657e+06  4.37404e+06  7.57178e+06  1.20844e+07  1.50097e+07  1.91475e+07  2.60163e+07  3.86556e+07  7.81885e+07  1.06355e+08  1.46979e+08         181935000.00 218810000.00 212010000.00 185483000.00 169000000.00 118474000.00  72932800.00  54846500.00  46041800.00  49609600.00  55926600.00  61052900.00  47148400.00  36804500.00
2021-02-20/19:50:15          56752.2      0.00000      855088.      381678.      758742.      784459.  1.68371e+06  3.20842e+06  5.61856e+06  9.91010e+06  8.55503e+06  1.60142e+07  2.31634e+07  4.39301e+07  3.94524e+07  6.57804e+07  1.17751e+08  1.56441e+08         193913000.00 233405000.00 223950000.00 202162000.00 164401000.00 137801000.00  76222800.00  53426300.00  49904400.00  54669600.00  58169700.00  62958800.00  47329300.00  36114900.00
2021-02-20/19:50:16          56468.4      56468.4      219481.  1.32901e+06      789434.  1.54382e+06  1.56467e+06  3.69394e+06  5.25054e+06  7.58218e+06  1.30629e+07  1.91899e+07  1.99071e+07  2.62313e+07  4.37677e+07  7.35816e+07  1.06995e+08  1.56000e+08         181520000.00 199931000.00 210244000.00 195320000.00 162773000.00 124778000.00  79579000.00  54825700.00  46966000.00  55013500.00  59659500.00  57911300.00  48198400.00  35322500.00
2021-02-20/19:50:16          169405.      68239.8      199888.      352421.      246033.      568519.      869606.      745791.  6.33592e+06  4.44700e+06  8.50423e+06  1.71695e+07  2.20797e+07  2.62678e+07  3.80890e+07  6.68072e+07  1.08972e+08  1.59040e+08         193781000.00 208396000.00 210822000.00 212173000.00 160784000.00 139276000.00  81082900.00  58071800.00  43240500.00  49719900.00  63226500.00  62648900.00  52945800.00  38720100.00
2021-02-20/19:50:17          0.00000      0.00000      345236.      198820.      169405.      318753.  1.33919e+06  1.40536e+06  2.88380e+06  6.30920e+06  1.01242e+07  1.51930e+07  1.87197e+07  3.04597e+07  4.05862e+07  7.25389e+07  1.08046e+08  1.77106e+08         193372000.00 216516000.00 192123000.00 203893000.00 160291000.00 129865000.00  77309300.00  56984900.00  47049400.00  56959100.00  59996800.00  61244500.00  49437100.00  33942900.00
2021-02-20/19:50:18          0.00000      825668.      280363.      257514.  1.24924e+06      522536.      588774.  2.72921e+06  6.17758e+06  5.21013e+06  1.24495e+07  1.27411e+07  1.79994e+07  2.29418e+07  4.03714e+07  5.72844e+07  1.06168e+08  1.57563e+08         202944000.00 233702000.00 230125000.00 195111000.00 168749000.00 151247000.00  79637200.00  52634200.00  46701800.00  51989100.00  57307200.00  59245200.00  47845200.00  36774500.00
2021-02-20/19:50:19          90349.5      99944.1      0.00000      684466.      119148.  1.07285e+06      920455.  3.44182e+06  4.67889e+06  6.79007e+06  1.15374e+07  1.52967e+07  1.93141e+07  2.78406e+07  3.58134e+07  7.55648e+07  1.18859e+08  1.53375e+08         203798000.00 224642000.00 183467000.00 182623000.00 163529000.00 130790000.00  71856400.00  57945900.00  49484700.00  51588700.00  62446600.00  60086700.00  49262100.00  34481400.00
2021-02-20/19:50:20          117635.      285391.      610978.      56468.4      216833.      629611.  1.35908e+06  2.99985e+06  3.49001e+06  7.86637e+06  7.90254e+06  1.54670e+07  2.09961e+07  2.55029e+07  3.42433e+07  7.06827e+07  1.13708e+08  1.53718e+08         193284000.00 216168000.00 210398000.00 218576000.00 164141000.00 131079000.00  81499900.00  57231100.00  54456400.00  52615700.00  66068200.00  59946400.00  48138900.00  33313800.00
2021-02-20/19:50:21          0.00000      56468.4      679319.      0.00000      385117.      964309.  2.18495e+06  3.96420e+06  5.67438e+06  5.87350e+06  1.03384e+07  1.45841e+07  1.75042e+07  2.40341e+07  3.56507e+07  6.23285e+07  1.25045e+08  1.68620e+08         177925000.00 207873000.00 219684000.00 204748000.00 172089000.00 133486000.00  80955200.00  58736200.00  53937700.00  47860300.00  66352300.00  62544100.00  49885300.00  33390600.00
2021-02-20/19:50:22          227787.      163013.      56752.2      250294.      224192.      374659.  1.85114e+06  3.60177e+06  6.44023e+06  8.61740e+06  1.16996e+07  1.12995e+07  2.02134e+07  2.48539e+07  4.37713e+07  7.02588e+07  1.22798e+08  1.62808e+08         188921000.00 225057000.00 223658000.00 182897000.00 153107000.00 126058000.00  91888300.00  63137900.00  56084900.00  54107000.00  57891900.00  60912100.00  47084500.00  31392000.00
2021-02-20/19:50:23          142352.      112937.      179747.      368226.      941901.  1.50473e+06  1.85068e+06  2.52442e+06  4.68945e+06  1.03519e+07  1.06456e+07  1.48538e+07  1.67809e+07  2.36064e+07  3.63366e+07  7.46118e+07  1.02157e+08  1.54334e+08         186232000.00 217360000.00 216138000.00 192586000.00 149770000.00 136480000.00  77519100.00  55298000.00  54658900.00  49597800.00  58401400.00  60749200.00  49199900.00  33761100.00
2021-02-20/19:50:23          156413.      225983.      56468.4      190294.      853387.      437186.  1.44212e+06  3.80323e+06  3.51064e+06  6.66676e+06  9.06551e+06  1.73811e+07  1.60162e+07  2.91993e+07  4.33627e+07  7.69602e+07  1.23343e+08  1.56012e+08         195632000.00 220623000.00 204377000.00 218268000.00 171464000.00 130082000.00  79422700.00  60882000.00  52662500.00  61049900.00  55963300.00  66501000.00  46016800.00  36011000.00
2021-02-20/19:50:24          56468.4      56468.4      135923.      0.00000      231454.      310559.  1.36192e+06  3.05228e+06  3.48309e+06  9.30233e+06  1.49719e+07  1.38416e+07  2.24795e+07  2.86622e+07  4.06153e+07  6.71360e+07  1.07340e+08  1.64782e+08         181370000.00 221508000.00 219006000.00 224197000.00 172221000.00 130904000.00  76221300.00  57186100.00  53905400.00  56822700.00  53994000.00  58823700.00  45425100.00  37346300.00
2021-02-20/19:50:25          112937.      156413.      60882.4      0.00000      362922.      763736.  1.06092e+06  1.76417e+06  5.08609e+06  7.47529e+06  1.61351e+07  1.29676e+07  2.35339e+07  2.62274e+07  5.45464e+07  6.80523e+07  1.05500e+08  1.70390e+08         201025000.00 228322000.00 211358000.00 228146000.00 144280000.00 129333000.00 104313000.00  57936900.00  51932400.00  52889700.00  59176700.00  61164300.00  44357900.00  32639300.00
2021-02-20/19:50:26          112937.      0.00000      148280.      75291.2      199008.      883421.  2.37151e+06  3.49639e+06  5.01869e+06  8.94111e+06  9.96671e+06  1.42829e+07  2.57911e+07  3.00291e+07  3.77066e+07  6.54578e+07  1.11221e+08  1.58921e+08         188045000.00 216892000.00 203107000.00 198089000.00 167006000.00 127818000.00  77287500.00  54519800.00  52364600.00  58635600.00  61816100.00  62287900.00  52514300.00  35671600.00
2021-02-20/19:50:27          684466.      169405.      112937.      226440.      478511.      880446.      802294.  2.56819e+06  4.83690e+06  7.74735e+06  1.06837e+07  1.76305e+07  2.30523e+07  3.09872e+07  3.66335e+07  7.15337e+07  1.11784e+08  1.85968e+08         190804000.00 210750000.00 202150000.00 200990000.00 165048000.00 126150000.00  83125800.00  56475400.00  49132500.00  54398900.00  59363000.00  58900900.00  49096800.00  35133400.00
2021-02-20/19:50:28          450632.      933643.      106544.      265756.      549595.  2.78453e+06      827088.  3.33539e+06  4.92514e+06  9.28669e+06  1.51207e+07  1.58898e+07  2.01464e+07  3.22003e+07  4.38384e+07  6.72302e+07  1.23274e+08  1.46172e+08         199410000.00 212484000.00 220982000.00 188858000.00 162757000.00 128717000.00  82519900.00  49787400.00  49181900.00  58786200.00  62609000.00  61287300.00  46484300.00  36137200.00
2021-02-20/19:50:29          462863.      62396.0      163013.      276669.  1.01940e+06  1.68295e+06  1.28120e+06  5.39022e+06  6.34056e+06  1.13651e+07  1.65004e+07  1.56339e+07  2.14810e+07  2.66032e+07  4.04454e+07  7.05387e+07  1.01143e+08  1.61343e+08         181856000.00 208555000.00 209649000.00 194710000.00 156202000.00 121929000.00  82567400.00  58090500.00  59025400.00  54265300.00  60640200.00  57647000.00  52698100.00  33591100.00
2021-02-20/19:50:30          113221.      118864.      56468.4      199008.      307803.  1.12076e+06      854320.  1.81255e+06  6.02651e+06  9.83849e+06  1.62521e+07  1.74956e+07  2.26487e+07  3.03554e+07  4.20719e+07  7.10838e+07  1.15801e+08  1.72199e+08         189066000.00 202778000.00 200244000.00 213293000.00 175881000.00 125992000.00  82058400.00  67130400.00  51831900.00  60216500.00  63550400.00  57559800.00  46383600.00  37281200.00
2021-02-20/19:50:30          0.00000      156413.      56468.4      192565.      475715.  1.53870e+06  3.12189e+06  2.87266e+06  5.80991e+06  6.69750e+06  1.20069e+07  1.41510e+07  1.74028e+07  2.41636e+07  3.96894e+07  6.71654e+07  1.26682e+08  1.61313e+08         190626000.00 207776000.00 208902000.00 199802000.00 164868000.00 127498000.00  81536100.00  59256600.00  44818200.00  65762800.00  63287900.00  61134200.00  45474100.00  36212700.00
2021-02-20/19:50:31          481350.      0.00000      151960.      112937.      452681.      569938.  1.67802e+06  1.75375e+06  3.40234e+06  7.54919e+06  1.27834e+07  1.77159e+07  1.76651e+07  3.05305e+07  4.45674e+07  6.74711e+07  9.78274e+07  1.54282e+08         181303000.00 218188000.00 197662000.00 197275000.00 164245000.00 130911000.00  71793400.00  54913700.00  52100100.00  53174500.00  60828000.00  62689100.00  54494200.00  36802100.00
2021-02-20/19:50:32          181428.      186637.      131510.      434707.  1.55249e+06      385475.  1.87055e+06  5.25523e+06  7.96463e+06  6.23675e+06  9.61016e+06  1.73907e+07  1.66634e+07  2.80093e+07  4.22875e+07  6.90684e+07  1.10885e+08  1.72238e+08         206194000.00 215552000.00 212646000.00 205059000.00 161338000.00 138682000.00  82481500.00  60051800.00  50855300.00  52249600.00  56409800.00  58519900.00  51505500.00  39048200.00
2021-02-20/19:50:33          0.00000      162340.      389583.      56468.4      280944.      387715.  1.44464e+06  1.30726e+06  4.19880e+06  8.26399e+06  1.19136e+07  1.83225e+07  2.09425e+07  2.91554e+07  3.99549e+07  6.67617e+07  1.04572e+08  1.50953e+08         215891000.00 201875000.00 209901000.00 202776000.00 162159000.00 124576000.00  72399100.00  59029700.00  48957200.00  54143300.00  57139600.00  59687000.00  46740000.00  37846900.00
2021-02-20/19:50:34          0.00000      112937.      224192.      303959.      439022.      810400.  1.39709e+06  4.08278e+06  5.16660e+06  7.65102e+06  1.10610e+07  1.17493e+07  2.15222e+07  2.50777e+07  3.99742e+07  7.44090e+07  1.12343e+08  1.64900e+08         197623000.00 214441000.00 218699000.00 209603000.00 164574000.00 131679000.00  82107800.00  55532600.00  52933300.00  51166700.00  57112500.00  53998200.00  46509900.00  36247400.00
2021-02-20/19:50:35          192428.      0.00000      267270.      173819.      427236.  1.21218e+06  1.07211e+06  4.92196e+06  4.37840e+06  8.89097e+06  9.38332e+06  1.23440e+07  1.75985e+07  2.84922e+07  4.32371e+07  6.04086e+07  9.75031e+07  1.63076e+08         185314000.00 218139000.00 226987000.00 188521000.00 168261000.00 137141000.00  74327300.00  52091300.00  50241600.00  57549800.00  62410700.00  62463400.00  46570800.00  35746300.00
2021-02-20/19:50:36          0.00000      0.00000      146818.      56468.4      228037.  1.10465e+06      577008.  2.66077e+06  5.11065e+06  6.31967e+06  1.42842e+07  1.57773e+07  1.83639e+07  3.13073e+07  4.29709e+07  7.89810e+07  1.14227e+08  1.52826e+08         193177000.00 217175000.00 221767000.00 200381000.00 164788000.00 129325000.00  88618200.00  57768300.00  49460400.00  57805300.00  60409100.00  57107600.00  53918600.00  35645400.00
2021-02-20/19:50:37          0.00000      0.00000      0.00000      773068.      466672.      559217.  1.40867e+06  1.47138e+06  3.42773e+06  8.14783e+06  1.20133e+07  1.70496e+07  2.04414e+07  2.97072e+07  3.66977e+07  7.74151e+07  1.07737e+08  1.58813e+08         190549000.00 212564000.00 221940000.00 208426000.00 161049000.00 131262000.00  90433200.00  60923300.00  47960600.00  51022100.00  64938700.00  60669700.00  47314200.00  39969400.00
2021-02-20/19:50:37          56468.4      0.00000  1.07875e+06      112937.      156413.      539505.  1.35203e+06  1.83155e+06  4.98954e+06  1.16618e+07  1.22135e+07  2.31022e+07  1.69496e+07  3.37838e+07  5.09242e+07  6.59060e+07  1.06063e+08  1.47458e+08         198152000.00 205040000.00 218542000.00 213264000.00 161561000.00 135773000.00  77346200.00  50449600.00  51398000.00  54250700.00  70858500.00  63567600.00  49911900.00  36024600.00
2021-02-20/19:50:38          0.00000      56468.4      199008.      147102.      422824.      217295.      969576.  2.02931e+06  3.87856e+06  6.45034e+06  1.24230e+07  1.95089e+07  2.35438e+07  2.99401e+07  4.21962e+07  7.11040e+07  1.07551e+08  1.48786e+08         186960000.00 218333000.00 214216000.00 188543000.00 170531000.00 135193000.00  81201300.00  58909100.00  49076400.00  54239600.00  62121500.00  59828100.00  51458900.00  37656300.00
2021-02-20/19:50:39          75291.2      669255.      62396.0      320989.      343535.  1.12081e+06  1.24603e+06  3.50845e+06  5.57058e+06  7.15136e+06  9.38089e+06  1.47933e+07  2.41803e+07  3.04080e+07  4.84437e+07  7.34866e+07  1.05818e+08  1.55538e+08         206487000.00 222395000.00 211421000.00 191869000.00 172233000.00 126963000.00  74310300.00  60815400.00  52036700.00  55519400.00  63315700.00  57360000.00  50116400.00  35216500.00
2021-02-20/19:50:40          431314.      0.00000      85883.5      275291.      530329.      750919.  1.51565e+06  4.36021e+06  5.14026e+06  1.23212e+07  1.37194e+07  1.65448e+07  2.47248e+07  2.92409e+07  4.83741e+07  7.07074e+07  1.00805e+08  1.55365e+08         197266000.00 208759000.00 211569000.00 205106000.00 166709000.00 113333000.00  82106500.00  54784000.00  60482500.00  52672000.00  67778100.00  65541800.00  50716800.00  35877800.00
2021-02-20/19:50:41          112937.  1.06977e+06      146818.      342091.      558243.      407588.  1.32208e+06  3.34126e+06  5.00045e+06  1.92729e+07  1.63480e+07  2.50429e+07  3.11628e+07  3.40450e+07  5.71945e+07  7.54528e+07  1.28411e+08  1.53136e+08         175053000.00 209743000.00 191700000.00 200466000.00 178437000.00 128432000.00  93005000.00  61918500.00  50431000.00  55129200.00  61105000.00  61789300.00  46551800.00  37787000.00
2021-02-20/19:50:42          398118.      56468.4      68239.8      56752.2      117351.      369465.  2.42439e+06  2.52220e+06  8.36503e+06  9.26158e+06  2.06776e+07  2.43833e+07  3.05966e+07  3.76477e+07  5.16421e+07  7.54014e+07  1.19922e+08  1.59662e+08         173719000.00 211523000.00 230590000.00 210066000.00 182057000.00 145463000.00  86642500.00  58963800.00  51323900.00  55974800.00  58845300.00  59964300.00  48895700.00  37266300.00
2021-02-20/19:50:43          156413.      69286.4      91078.1      398780.      447324.  1.55726e+06  2.66279e+06  3.47004e+06  4.41411e+06  9.27029e+06  1.24067e+07  2.06747e+07  3.17291e+07  3.56271e+07  5.03938e+07  7.00775e+07  1.18108e+08  1.61658e+08         184373000.00 213951000.00 201916000.00 195979000.00 180310000.00 139476000.00  76919300.00  61367500.00  52943700.00  52946400.00  62166400.00  64274000.00  50812900.00  35704600.00
2021-02-20/19:50:44          0.00000      0.00000      62396.0      392136.  1.38139e+06  1.28928e+06  1.53447e+06  2.99320e+06  7.62471e+06  9.49077e+06  1.82599e+07  2.35686e+07  2.90574e+07  3.47786e+07  4.72837e+07  7.32650e+07  1.14707e+08  1.61803e+08         195006000.00 211131000.00 211485000.00 216488000.00 180544000.00 137661000.00  85493500.00  62664600.00  52079800.00  54582800.00  61195000.00  69582000.00  48053800.00  38663400.00
2021-02-20/19:50:44          99944.1      0.00000      112937.      75041.1      572875.      897974.  1.53569e+06  3.98974e+06  7.87996e+06  1.29359e+07  1.96047e+07  2.28524e+07  2.63414e+07  3.70578e+07  5.60071e+07  6.47934e+07  1.24103e+08  1.45600e+08         184401000.00 196431000.00 212754000.00 209363000.00 165677000.00 144259000.00  88248500.00  66235600.00  51711500.00  56311000.00  65199000.00  62118900.00  49130300.00  38133700.00
2021-02-20/19:50:45          482263.      0.00000      0.00000      0.00000      124792.  1.98670e+06  2.05859e+06  4.91145e+06  4.98552e+06  1.28159e+07  1.94316e+07  2.11615e+07  3.12852e+07  4.11232e+07  5.32030e+07  7.76491e+07  1.21806e+08  1.50920e+08         178424000.00 221690000.00 206855000.00 213610000.00 181012000.00 147714000.00  78955100.00  61071700.00  53991300.00  59045000.00  61597000.00  61507400.00  48428400.00  35283800.00
2021-02-20/19:50:46          0.00000      0.00000      327985.      156413.      399479.      266411.  2.24396e+06  6.05240e+06  5.65995e+06  1.25304e+07  1.99309e+07  2.58836e+07  2.80164e+07  3.60755e+07  5.12135e+07  7.25618e+07  1.13646e+08  1.57272e+08         198761000.00 210861000.00 211520000.00 199169000.00 159965000.00 144658000.00  86027800.00  71607300.00  50616200.00  56168900.00  63286800.00  56269600.00  48409400.00  37524000.00
2021-02-20/19:50:47          118864.  1.16872e+06      222393.      132043.  1.12150e+06  2.22433e+06  2.60057e+06  5.18108e+06  4.92051e+06  1.08209e+07  1.43074e+07  2.08010e+07  3.36031e+07  3.38402e+07  5.27662e+07  7.12468e+07  1.14467e+08  1.56324e+08         185166000.00 188077000.00 209280000.00 214338000.00 164345000.00 143825000.00  79828600.00  59227200.00  47689000.00  49969600.00  65276800.00  65070400.00  52096600.00  39098800.00
2021-02-20/19:50:48          106544.      0.00000      191022.      255476.      437817.  1.10283e+06  1.32013e+06  4.01538e+06  6.58324e+06  9.25157e+06  1.55541e+07  2.39173e+07  2.99977e+07  4.09622e+07  6.83973e+07  8.54015e+07  1.26074e+08  1.62549e+08         188408000.00 203791000.00 197637000.00 194262000.00 172554000.00 124057000.00  78669200.00  65099900.00  58565700.00  57475600.00  66000900.00  65346600.00  46542900.00  34168200.00
2021-02-20/19:50:49          0.00000      770349.      206488.      299483.  1.81393e+06      493841.  2.34395e+06  3.54036e+06  7.76975e+06  1.10715e+07  1.54174e+07  1.84577e+07  3.21669e+07  4.04375e+07  5.38598e+07  7.34284e+07  1.05739e+08  1.61274e+08         184854000.00 203505000.00 208635000.00 203197000.00 162222000.00 140482000.00  80518300.00  52332300.00  54085600.00  55475400.00  66160700.00  67999400.00  51336400.00  37383600.00
2021-02-20/19:50:50          410203.      106544.      288655.      0.00000      595588.      992744.  1.46059e+06  4.42040e+06  6.07005e+06  1.51937e+07  1.70262e+07  2.32673e+07  3.08758e+07  4.07350e+07  5.44261e+07  7.99644e+07  1.10003e+08  1.41702e+08         181873000.00 202917000.00 217443000.00 201568000.00 166529000.00 139864000.00  84302200.00  58541900.00  53188000.00  50926900.00  66629600.00  71603400.00  52746000.00  39765600.00
2021-02-20/19:50:51          106544.      136174.      226157.      442335.      247491.      683892.  1.20806e+06  4.14244e+06  7.29113e+06  1.11262e+07  1.52323e+07  2.13650e+07  3.47868e+07  3.69642e+07  5.50619e+07  7.70964e+07  1.05049e+08  1.46737e+08         188016000.00 197691000.00 204395000.00 208428000.00 183519000.00 148662000.00  83374100.00  63952700.00  52698900.00  56531000.00  62230700.00  67208200.00  51028900.00  39140300.00
2021-02-20/19:50:51          56468.4      56468.4      56468.4  2.09443e+06  1.11387e+06      561011.  3.48001e+06  3.28126e+06  3.76932e+06  1.13941e+07  2.09796e+07  2.27403e+07  3.34685e+07  4.30438e+07  5.55988e+07  8.85236e+07  1.25825e+08  1.60009e+08         184967000.00 210970000.00 186714000.00 202644000.00 165653000.00 136387000.00  74247000.00  62482200.00  51104000.00  55343800.00  62417400.00  65775900.00  49072900.00  38869200.00
2021-02-20/19:50:52          0.00000      112937.      56468.4      112937.      131760.      742154.  2.48301e+06  3.98298e+06  7.30688e+06  1.07035e+07  1.64175e+07  2.31366e+07  2.50019e+07  4.55434e+07  5.45989e+07  8.28450e+07  1.03198e+08  1.45524e+08         182476000.00 213330000.00 203831000.00 207180000.00 166222000.00 152101000.00  85858800.00  51906700.00  50564100.00  51893800.00  56056100.00  63335200.00  50125600.00  42016700.00
2021-02-20/19:50:53          156413.      251510.      91078.1  1.04370e+06      270364.      601442.  1.27668e+06  3.10048e+06  5.11269e+06  9.12067e+06  1.48875e+07  1.56838e+07  2.57650e+07  3.57772e+07  4.76503e+07  7.62106e+07  1.03048e+08  1.68016e+08         176258000.00 232582000.00 201070000.00 180529000.00 159865000.00 139869000.00  83037200.00  59868600.00  51913900.00  53672300.00  62304500.00  64574200.00  48503000.00  37255500.00
2021-02-20/19:50:54          112937.      310259.      230580.  1.08243e+06      556389.      353290.  3.07778e+06  4.80279e+06  5.74414e+06  1.27365e+07  1.47726e+07  1.29595e+07  1.79377e+07  3.44613e+07  3.98191e+07  7.20358e+07  1.25171e+08  1.40726e+08         211392000.00 224970000.00 201491000.00 202115000.00 175091000.00 127976000.00  75570000.00  58757300.00  51933800.00  57630600.00  59901200.00  56033500.00  48333700.00  34810800.00
2021-02-20/19:50:55          0.00000      0.00000      209943.      200969.      503016.  1.68569e+06  1.90167e+06  3.25548e+06  4.46958e+06  7.70083e+06  1.35793e+07  1.53606e+07  2.25388e+07  3.25947e+07  3.79840e+07  6.66288e+07  1.03797e+08  1.40016e+08         199231000.00 193162000.00 198755000.00 199150000.00 175973000.00 139775000.00  80578300.00  56671400.00  50522400.00  56933000.00  61005900.00  61284900.00  49712700.00  40726700.00
2021-02-20/19:50:56      1.27602e+06      69286.4      300915.      351064.  2.40261e+06  1.60666e+06  1.60464e+06  3.65207e+06  8.10291e+06  9.94422e+06  1.44142e+07  1.91566e+07  2.33128e+07  3.05951e+07  4.33865e+07  7.31941e+07  1.19345e+08  1.42552e+08         205077000.00 200977000.00 195492000.00 193640000.00 162076000.00 124898000.00  77454400.00  55024900.00  54262500.00  56639000.00  61155100.00  57363400.00  48361700.00  34820400.00
2021-02-20/19:50:57          146818.      748606.      99944.1      460112.  1.71390e+06      791988.  2.61921e+06  3.48741e+06  9.73006e+06  1.37487e+07  1.70223e+07  2.21325e+07  2.53272e+07  3.57706e+07  4.83100e+07  7.87567e+07  1.03394e+08  1.40027e+08         200395000.00 192030000.00 194383000.00 211022000.00 169495000.00 121554000.00  82161200.00  60413600.00  48386800.00  55410100.00  63549500.00  68001400.00  50675900.00  34967000.00
2021-02-20/19:50:58          199388.      0.00000      204874.      0.00000      355302.  3.20034e+06  2.94021e+06  3.77806e+06  7.45409e+06  1.11637e+07  1.64528e+07  2.31217e+07  2.58157e+07  2.88488e+07  3.96967e+07  7.28655e+07  1.19902e+08  1.51172e+08         183006000.00 201900000.00 213857000.00 192071000.00 172367000.00 131286000.00  87825500.00  59076500.00  49745300.00  55106000.00  62297500.00  67687400.00  52054900.00  43003400.00
2021-02-20/19:50:58          785864.      75291.2      131760.      504431.      696606.  1.62084e+06  2.44607e+06  4.20767e+06  5.10295e+06  1.00126e+07  1.21035e+07  1.14352e+07  2.27864e+07  3.92279e+07  4.65417e+07  6.47125e+07  1.12427e+08  1.58188e+08         199177000.00 226483000.00 225605000.00 207567000.00 180805000.00 139732000.00  76462300.00  53667000.00  49039200.00  50609200.00  60014600.00  58919500.00  47443200.00  38161700.00
2021-02-20/19:50:59          256640.      181428.      106544.      279056.      492203.      980688.  1.96282e+06  4.10724e+06  8.53465e+06  9.48207e+06  1.34890e+07  1.61741e+07  2.29328e+07  2.91879e+07  4.30126e+07  6.91655e+07  1.08536e+08  1.75187e+08         183309000.00 224304000.00 196008000.00 193340000.00 166173000.00 152738000.00  76760600.00  55390800.00  49056600.00  51567900.00  58756900.00  63251300.00  50579000.00  34845800.00
2021-02-20/19:51:00          0.00000      0.00000      267311.      261342.      692675.      842020.  3.22801e+06  3.37439e+06  4.51727e+06  7.92104e+06  1.11326e+07  1.91771e+07  2.00163e+07  2.71396e+07  5.53031e+07  6.94350e+07  1.19069e+08  1.54443e+08         195005000.00 211439000.00 202666000.00 198849000.00 176339000.00 107705000.00  79472100.00  55442600.00  44319000.00  51551100.00  62903000.00  66493300.00  47800700.00  35216900.00
2021-02-20/19:51:01          0.00000      167427.      725724.      0.00000      770969.  1.74242e+06  1.08837e+06  3.21631e+06  3.37871e+06  6.71662e+06  9.60143e+06  1.50554e+07  2.05699e+07  2.93288e+07  4.37029e+07  7.00475e+07  1.12802e+08  1.59740e+08         187458000.00 214904000.00 210088000.00 205620000.00 161928000.00 140402000.00  76715500.00  49007700.00  48576400.00  53908300.00  60628000.00  56154600.00  49026600.00  39404100.00
2021-02-20/19:51:02          602330.      85883.5      85883.5      199888.  2.64611e+06  1.03796e+06  1.68185e+06  2.70438e+06  5.01781e+06  6.78480e+06  1.57499e+07  1.90723e+07  2.17037e+07  2.76637e+07  3.91384e+07  7.39595e+07  1.11766e+08  1.59809e+08         196488000.00 205847000.00 195932000.00 192238000.00 148094000.00 133593000.00  73138400.00  52186900.00  47064300.00  47093700.00  59908500.00  64559100.00  53166600.00  37624000.00
2021-02-20/19:51:03          0.00000      0.00000      337129.      69286.4      270332.      827367.  1.26191e+06  3.63315e+06  6.52006e+06  8.16611e+06  1.14940e+07  1.41756e+07  2.15453e+07  3.34588e+07  4.47341e+07  7.17740e+07  1.06252e+08  1.58327e+08         198622000.00 218170000.00 209174000.00 194566000.00 168571000.00 135759000.00  79497000.00  58314800.00  49135600.00  54374100.00  59252800.00  63603900.00  52624900.00  37680900.00
2021-02-20/19:51:04          602330.      150332.      369465.      263365.      85883.5  1.21301e+06  1.35588e+06  4.59585e+06  4.85614e+06  9.27125e+06  1.03513e+07  2.26521e+07  2.45591e+07  2.63268e+07  3.82404e+07  6.39148e+07  1.07084e+08  1.59642e+08         192220000.00 205090000.00 203316000.00 193118000.00 161193000.00 125568000.00  81227600.00  58041000.00  45333300.00  52011700.00  61399500.00  58675400.00  50656400.00  34370900.00
2021-02-20/19:51:05          0.00000      590519.      0.00000      195041.      69286.4  1.17510e+06  1.05190e+06  2.99531e+06  3.84591e+06  8.72354e+06  1.11997e+07  1.84297e+07  2.28164e+07  2.45528e+07  4.06693e+07  7.00037e+07  1.14301e+08  1.64677e+08         190432000.00 220181000.00 222090000.00 182389000.00 161866000.00 140651000.00  75478600.00  53632500.00  45213700.00  52034600.00  63524600.00  61168800.00  51328000.00  36598500.00
2021-02-20/19:51:05          56468.4      56468.4      0.00000  2.46908e+06      736072.      217579.  1.87403e+06  4.16408e+06  4.24581e+06  7.81474e+06  1.22879e+07  1.73424e+07  2.07861e+07  4.06278e+07  3.97641e+07  6.61489e+07  1.01819e+08  1.70994e+08         197536000.00 216003000.00 212420000.00 195709000.00 175506000.00 128918000.00  82097900.00  51557900.00  51796400.00  51654200.00  56706800.00  61243800.00  47822500.00  38846500.00
2021-02-20/19:51:06          310076.      194156.      0.00000      0.00000  2.21809e+06      797082.  1.32937e+06  2.17089e+06  3.39665e+06  9.08507e+06  9.57566e+06  1.81030e+07  2.12061e+07  3.38320e+07  4.27321e+07  7.24347e+07  1.27347e+08  1.59696e+08         212995000.00 222680000.00 216358000.00 196249000.00 160681000.00 133876000.00  75661400.00  56779300.00  53488300.00  49098400.00  63176000.00  59762300.00  48639700.00  37962800.00
2021-02-20/19:51:07          224192.      380605.      130169.      255760.      433666.      244696.  2.01535e+06  2.92208e+06  5.56335e+06  5.77856e+06  1.15434e+07  1.78051e+07  1.96118e+07  2.65028e+07  4.20883e+07  7.44525e+07  1.08472e+08  1.63280e+08         193630000.00 213678000.00 209150000.00 209330000.00 155766000.00 135706000.00  72005000.00  60160600.00  48962100.00  51665700.00  61425500.00  59529700.00  49327800.00  38780100.00
2021-02-20/19:51:08          60882.4      56468.4      294772.      206488.      251905.      619221.  1.44666e+06  1.50705e+06  4.81424e+06  7.20489e+06  8.25392e+06  1.53085e+07  2.07902e+07  2.98034e+07  5.11839e+07  7.85098e+07  1.03419e+08  1.62080e+08         193694000.00 211451000.00 217435000.00 204827000.00 178585000.00 132342000.00  78641500.00  53729800.00  43490700.00  49499800.00  58033200.00  62025100.00  52143600.00  36518400.00
2021-02-20/19:51:09          187978.      69286.4      0.00000      99944.1      788027.      329082.  1.96868e+06  4.23649e+06  5.43803e+06  8.45830e+06  1.00128e+07  1.37434e+07  2.27181e+07  3.34346e+07  3.75146e+07  6.58287e+07  9.81448e+07  1.47024e+08         193368000.00 236541000.00 216277000.00 189786000.00 157035000.00 136300000.00  78663000.00  55924600.00  48053100.00  51167600.00  64868100.00  61457900.00  48036300.00  41206000.00
2021-02-20/19:51:10          112937.      273987.      198570.      892325.      315758.  1.18395e+06  1.93506e+06  2.74667e+06  6.07002e+06  8.16408e+06  1.31863e+07  1.85055e+07  1.90588e+07  2.75466e+07  4.13987e+07  6.23232e+07  1.00828e+08  1.62649e+08         196106000.00 212933000.00 210465000.00 188609000.00 169641000.00 121453000.00  94338900.00  56428800.00  51207100.00  51640600.00  61082500.00  64241500.00  53610000.00  36783600.00
2021-02-20/19:51:11          258593.      431314.      0.00000      222838.      136480.      896122.  2.21969e+06  3.61452e+06  7.46157e+06  6.54813e+06  1.15966e+07  1.88641e+07  2.87619e+07  2.99704e+07  4.23452e+07  7.69171e+07  1.16452e+08  1.65252e+08         180565000.00 208493000.00 217073000.00 184577000.00 159393000.00 133717000.00  77095900.00  57973900.00  47477800.00  51387600.00  61811400.00  59941800.00  46971900.00  35774100.00
2021-02-20/19:51:12          200969.      280944.      497890.      138573.  1.19367e+06      677560.  1.79677e+06  3.50155e+06  9.31476e+06  8.33083e+06  1.72087e+07  2.00008e+07  2.43091e+07  2.93541e+07  3.67698e+07  7.06532e+07  1.14670e+08  1.52379e+08         189284000.00 204298000.00 200823000.00 206118000.00 157634000.00 144716000.00  86842100.00  57351300.00  55355400.00  47818000.00  63018300.00  62305300.00  48571900.00  39080300.00
2021-02-20/19:51:12          0.00000      106544.      112937.      256719.      56752.2      392019.  1.53585e+06  2.42854e+06  6.20245e+06  8.87824e+06  1.36468e+07  1.65590e+07  2.25442e+07  3.15829e+07  4.15026e+07  6.75051e+07  1.13956e+08  1.45844e+08         183049000.00 193709000.00 212660000.00 198810000.00 162908000.00 124720000.00  80070300.00  58920400.00  50608900.00  49858300.00  59441300.00  56147200.00  53610100.00  37017400.00
2021-02-20/19:51:13          0.00000      69286.4      175831.      401704.      984871.      249825.  1.20505e+06  2.64031e+06  5.43114e+06  9.98804e+06  9.54634e+06  1.45484e+07  1.94693e+07  2.59372e+07  4.66270e+07  5.87991e+07  1.10487e+08  1.57500e+08         198108000.00 221725000.00 183633000.00 212000000.00 162888000.00 128273000.00  77413000.00  55467900.00  48192200.00  47789300.00  60295700.00  63658800.00  53490000.00  35472700.00
2021-02-20/19:51:14          131793.      56468.4      447931.      538379.      548016.      610220.  1.14826e+06  5.01979e+06  3.13197e+06  9.48864e+06  1.02903e+07  1.36790e+07  1.87874e+07  3.09425e+07  3.90179e+07  7.56779e+07  1.04256e+08  1.44706e+08         194273000.00 213742000.00 187008000.00 211098000.00 181077000.00 142148000.00  91397800.00  58883700.00  52111900.00  56514800.00  63980400.00  60265300.00  44352400.00  33189400.00
2021-02-20/19:51:15          56468.4      169405.      750884.      301869.      426190.      669104.      569689.  4.19949e+06  5.57834e+06  5.18121e+06  1.15263e+07  1.79948e+07  1.76304e+07  2.68826e+07  4.27537e+07  7.20675e+07  1.04106e+08  1.74664e+08         173433000.00 226215000.00 227339000.00 193788000.00 179548000.00 141447000.00  82208500.00  61723600.00  49414400.00  56229600.00  57225500.00  61936800.00  46896700.00  36669400.00
2021-02-20/19:51:16          169405.      754611.      0.00000      436298.  1.02449e+06      312676.      976220.  6.04049e+06  5.62754e+06  9.50889e+06  1.19328e+07  1.49389e+07  2.00788e+07  2.54008e+07  3.62033e+07  7.28812e+07  1.00948e+08  1.66694e+08         196198000.00 222121000.00 213893000.00 200184000.00 167963000.00 142316000.00  87760100.00  61929100.00  49722900.00  54606400.00  61210400.00  57843800.00  53494800.00  34479500.00
2021-02-20/19:51:17          75291.2      56468.4      56468.4      180031.      619615.      957595.  1.10584e+06  4.67697e+06  5.46612e+06  6.34377e+06  1.04711e+07  1.85881e+07  1.79711e+07  2.30749e+07  3.56495e+07  7.43171e+07  1.15438e+08  1.48958e+08         193399000.00 212179000.00 229247000.00 211557000.00 160164000.00 133974000.00  87149900.00  54779000.00  48494900.00  55338900.00  64452900.00  62843000.00  50066700.00  32346500.00
2021-02-20/19:51:18          276233.      56468.4      0.00000      601282.      679568.      640414.  3.29407e+06  2.64506e+06  2.70666e+06  8.68543e+06  8.90888e+06  1.46063e+07  1.52752e+07  2.90040e+07  4.11593e+07  6.08197e+07  1.17681e+08  1.63619e+08         189186000.00 209891000.00 219048000.00 210589000.00 174675000.00 118309000.00  72320400.00  53286600.00  46979700.00  52691200.00  62955800.00  59520000.00  50513600.00  34523100.00
2021-02-20/19:51:19          91078.1      187978.      0.00000      0.00000      427533.  1.78129e+06  1.70277e+06  4.11052e+06  7.47812e+06  7.76398e+06  1.04507e+07  1.45409e+07  2.39160e+07  2.51475e+07  3.96166e+07  6.22279e+07  1.07223e+08  1.62427e+08         183015000.00 228624000.00 218846000.00 196985000.00 160109000.00 131433000.00  76278300.00  57921900.00  53865800.00  55772300.00  60156700.00  59752800.00  43534200.00  34157100.00
2021-02-20/19:51:19          262957.      823039.      56468.4      517469.  1.47287e+06      138573.  1.88216e+06  3.44364e+06  4.13392e+06  9.17875e+06  1.26226e+07  1.56123e+07  1.95690e+07  2.23848e+07  3.94821e+07  7.60171e+07  1.14131e+08  1.65885e+08         204780000.00 218001000.00 202416000.00 211547000.00 159952000.00 121185000.00  85085700.00  53150300.00  50618100.00  51932700.00  64339300.00  57731900.00  50883300.00  35837900.00
2021-02-20/19:51:20          56468.4      182223.      847478.      112937.      199888.      609268.      873362.  2.47120e+06  6.16542e+06  1.01400e+07  1.18053e+07  1.90667e+07  2.12130e+07  2.81771e+07  4.00924e+07  7.10400e+07  1.16427e+08  1.67876e+08         203668000.00 232903000.00 221797000.00 200692000.00 189648000.00 137839000.00  82239300.00  60162900.00  53286400.00  55939800.00  55194500.00  58103800.00  50597900.00  37107900.00
2021-02-20/19:51:21          0.00000      203286.      69286.4      272255.      740297.  1.10188e+06  2.89177e+06  3.39944e+06  6.02282e+06  1.28970e+07  1.91832e+07  1.95951e+07  2.55027e+07  3.52545e+07  3.90852e+07  5.67330e+07  1.26849e+08  1.57990e+08         197995000.00 228532000.00 221203000.00 239990000.00 185131000.00 145327000.00  86972900.00  54924200.00  49049100.00  51832800.00  58136600.00  55903400.00  50871900.00  37492700.00
2021-02-20/19:51:22          106544.      194156.      0.00000      112937.      636643.  1.02487e+06      613306.  3.38130e+06  3.95002e+06  5.13824e+06  9.09259e+06  1.58694e+07  2.03398e+07  2.75020e+07  3.81745e+07  6.99904e+07  1.20717e+08  1.70773e+08         202605000.00 237727000.00 239052000.00 231963000.00 167137000.00 137671000.00  74487000.00  63611900.00  52267100.00  50070300.00  59079900.00  55579100.00  46349200.00  33711000.00
2021-02-20/19:51:23          0.00000      262957.      160826.      56468.4      60882.4  1.19263e+06  1.57144e+06  4.83334e+06  6.18889e+06  7.67970e+06  1.23989e+07  1.44762e+07  2.26805e+07  3.12425e+07  3.95201e+07  7.40000e+07  1.10479e+08  1.52802e+08         204723000.00 217864000.00 228498000.00 207108000.00 164328000.00 137073000.00  78580500.00  59370900.00  49797600.00  56838600.00  58854000.00  56906400.00  45418800.00  34188200.00
2021-02-20/19:51:24          0.00000      238692.      99944.1      112937.      740903.      159318.  1.01743e+06  2.89347e+06  5.07469e+06  8.87012e+06  8.42186e+06  1.39664e+07  1.84846e+07  2.92632e+07  3.42969e+07  6.81814e+07  1.20155e+08  1.56144e+08         196213000.00 234046000.00 234531000.00 197335000.00 172799000.00 140614000.00  80759500.00  54964200.00  46117900.00  51831300.00  64715200.00  57016800.00  49070100.00  33451200.00
2021-02-20/19:51:25      2.02921e+06      206488.      199008.      113221.      728138.      996804.  1.29792e+06  3.58747e+06  5.12936e+06  6.32168e+06  1.09831e+07  1.47027e+07  2.02642e+07  2.41113e+07  4.04955e+07  7.03352e+07  1.27163e+08  1.78279e+08         220640000.00 228861000.00 211248000.00 216834000.00 175490000.00 137342000.00  85681300.00  57338100.00  61113200.00  55226700.00  58826600.00  57988900.00  46525600.00  32467500.00
2021-02-20/19:51:26          373049.      0.00000  1.05080e+06      117351.      192676.      260767.  1.09207e+06  1.37189e+06  3.50567e+06  6.90518e+06  1.10895e+07  1.46659e+07  2.06608e+07  2.67495e+07  3.50890e+07  6.40428e+07  1.11649e+08  1.52986e+08         205559000.00 240439000.00 238544000.00 193099000.00 175277000.00 136872000.00  84948900.00  61963900.00  48981200.00  50698500.00  58416400.00  58378600.00  49156300.00  33253300.00
2021-02-20/19:51:26          160925.      0.00000      0.00000      169405.      622655.      604018.      830966.  1.67461e+06  4.90378e+06  5.61036e+06  1.37250e+07  1.37360e+07  1.93888e+07  2.53970e+07  3.74106e+07  6.60000e+07  1.07378e+08  1.61871e+08         204903000.00 246943000.00 214684000.00 213946000.00 156154000.00 134594000.00  82472600.00  64686700.00  49027800.00  56718300.00  61357100.00  61451000.00  52707400.00  33938300.00
2021-02-20/19:51:27          336159.      131760.      169405.      56468.4      778694.      597147.  2.72326e+06  4.84424e+06  3.03421e+06  9.25978e+06  9.32400e+06  1.34149e+07  2.25391e+07  2.01325e+07  3.37227e+07  5.97488e+07  1.05990e+08  1.65158e+08         189558000.00 211787000.00 230923000.00 193186000.00 164599000.00 140406000.00  77427100.00  64108200.00  48631700.00  52883800.00  60583600.00  61352400.00  44318400.00  37067400.00
2021-02-20/19:51:28          0.00000      178517.      68239.8      0.00000      175235.      894089.  2.33527e+06  1.25164e+06  5.71579e+06  4.93205e+06  8.66994e+06  1.74014e+07  1.75558e+07  2.31884e+07  3.81494e+07  7.39863e+07  1.14043e+08  1.64240e+08         222578000.00 222179000.00 207826000.00 184994000.00 168719000.00 133263000.00  90844900.00  55619000.00  49227200.00  59364800.00  55826900.00  66627000.00  48626600.00  34560500.00
2021-02-20/19:51:29          68239.8  1.28165e+06      75291.2      75041.1      565355.      269209.  1.45570e+06  1.88996e+06  3.88844e+06  4.30497e+06  1.19800e+07  1.02749e+07  1.59471e+07  2.31378e+07  3.94252e+07  6.59803e+07  1.31260e+08  1.65867e+08         205216000.00 224783000.00 226837000.00 210868000.00 171448000.00 131866000.00  76786900.00  55535300.00  52658200.00  50013800.00  58743600.00  58213800.00  52402800.00  36576500.00
2021-02-20/19:51:30          0.00000      311418.      222109.      258928.      337589.      300915.  1.34127e+06  2.60392e+06  5.23501e+06  5.54905e+06  8.04937e+06  1.18920e+07  1.53219e+07  2.66337e+07  3.31833e+07  6.91226e+07  1.13372e+08  1.63891e+08         208473000.00 214640000.00 218872000.00 208422000.00 180175000.00 132218000.00  83624900.00  51997500.00  43706800.00  55505500.00  57241700.00  61673600.00  51778700.00  35664300.00
2021-02-20/19:51:31          251510.      182223.      56468.4      144327.      68239.8      225409.      783730.  2.23859e+06  3.70193e+06  5.26745e+06  7.65741e+06  1.38624e+07  1.71868e+07  2.44874e+07  3.28448e+07  6.90364e+07  9.95274e+07  1.60121e+08         212382000.00 217158000.00 218750000.00 193727000.00 154584000.00 136552000.00  67213100.00  49387000.00  45082400.00  46289400.00  65554000.00  62522500.00  49465100.00  38608100.00
2021-02-20/19:51:32          0.00000      658798.      735788.      131760.      156413.      269633.      494150.  1.85145e+06  3.08800e+06  6.74681e+06  6.53166e+06  1.11066e+07  1.99930e+07  2.20812e+07  3.84271e+07  6.96074e+07  1.09296e+08  1.66974e+08         192729000.00 209728000.00 215649000.00 203975000.00 169297000.00 136229000.00  85194400.00  62705200.00  43648500.00  55498900.00  59650300.00  64248100.00  49026400.00  33257200.00
2021-02-20/19:51:33          619764.      244446.      56468.4      0.00000      192642.      467601.      673257.  2.85045e+06  4.89965e+06  7.41035e+06  9.74158e+06  1.15235e+07  1.41657e+07  2.51998e+07  3.84217e+07  6.28617e+07  1.18949e+08  1.56088e+08         189132000.00 220706000.00 207946000.00 199419000.00 168844000.00 131813000.00  69433900.00  67122100.00  46686700.00  53648400.00  63085700.00  67059300.00  47588900.00  37165600.00
2021-02-20/19:51:33          190294.      809268.      56752.2      182223.      403903.      376910.  1.26695e+06  3.17728e+06  3.25071e+06  5.17935e+06  8.21232e+06  1.35655e+07  2.01521e+07  2.15784e+07  3.64634e+07  6.36975e+07  1.15605e+08  1.64190e+08         198953000.00 243128000.00 203903000.00 197680000.00 161502000.00 119789000.00  78807100.00  55155600.00  50439000.00  49549800.00  70620500.00  61914600.00  48010900.00  36791100.00
2021-02-20/19:51:34          210592.      56468.4      0.00000      788490.      162340.  1.39718e+06  1.37453e+06  1.70280e+06  3.36070e+06  7.20660e+06  1.01848e+07  1.09961e+07  1.78858e+07  2.28104e+07  3.54790e+07  6.42188e+07  1.08065e+08  1.62472e+08         202623000.00 194713000.00 216372000.00 194483000.00 156685000.00 132936000.00  75183700.00  54568100.00  48339900.00  61396100.00  62866900.00  61879300.00  54121500.00  33997100.00
2021-02-20/19:51:35          0.00000      131510.      259290.      0.00000      366727.      372139.  1.28372e+06  2.34874e+06  4.25569e+06  7.13508e+06  9.46273e+06  1.56176e+07  1.55505e+07  2.61931e+07  3.21189e+07  6.14099e+07  9.28750e+07  1.57522e+08         189083000.00 215184000.00 218070000.00 196218000.00 159182000.00 121124000.00  76888300.00  46749800.00  44548800.00  49863100.00  65999000.00  67154700.00  48499500.00  34609800.00
2021-02-20/19:51:36          56468.4      0.00000      56468.4      253362.      169405.  1.52484e+06      623039.  2.36633e+06  5.52815e+06  8.76206e+06  1.20299e+07  1.38458e+07  1.86580e+07  2.61830e+07  3.71378e+07  6.87572e+07  9.55231e+07  1.52750e+08         172916000.00 188719000.00 182536000.00 181645000.00 150258000.00 110226000.00  72215100.00  50586600.00  47582400.00  59449900.00  77350800.00  62691200.00  51391000.00  36394600.00
2021-02-20/19:51:37          410828.      0.00000      106544.      68239.8      146818.      705402.  1.41911e+06  4.06368e+06  4.98743e+06  5.02081e+06  8.65153e+06  1.51694e+07  1.66074e+07  2.47062e+07  3.83052e+07  6.23202e+07  9.87107e+07  1.40864e+08         192065000.00 210610000.00 199961000.00 199620000.00 144842000.00 115533000.00  69013600.00  45324400.00  49009300.00  56341900.00  73284400.00  59069300.00  52540500.00  33052400.00
2021-02-20/19:51:38          386063.      69286.4      206488.      259580.      209498.  1.09994e+06  1.18308e+06  2.71520e+06  3.63296e+06  5.66847e+06  9.70386e+06  1.63178e+07  1.96324e+07  2.70918e+07  3.15464e+07  6.67354e+07  1.00664e+08  1.51624e+08         181827000.00 203791000.00 189095000.00 201507000.00 158692000.00 143556000.00  78702200.00  46063300.00  45355700.00  63096600.00  68298300.00  66875300.00  47610700.00  33660600.00
2021-02-20/19:51:39          187978.      469202.      0.00000      60882.4      0.00000      878184.  1.21503e+06  1.46855e+06  1.99213e+06  8.02239e+06  8.57148e+06  1.63169e+07  1.39539e+07  2.31737e+07  4.44431e+07  6.51182e+07  1.10679e+08  1.62169e+08         178385000.00 221297000.00 210928000.00 187721000.00 174405000.00 139610000.00  78487700.00  52082100.00  45665200.00  55518800.00  59909400.00  62721300.00  49640400.00  36451300.00
2021-02-20/19:51:39          237645.      785864.      69286.4      0.00000      206551.      513646.      916819.  2.01879e+06  3.67712e+06  7.86033e+06  1.03996e+07  1.53556e+07  2.31647e+07  2.64192e+07  3.74113e+07  6.07397e+07  1.02853e+08  1.53497e+08         178551000.00 208200000.00 206605000.00 188009000.00 175204000.00 133129000.00  74322900.00  52800800.00  41227600.00  54781400.00  66950900.00  63897400.00  54408800.00  33282000.00
2021-02-20/19:51:40          754611.      56468.4      802598.      0.00000  1.17705e+06  1.35554e+06      778970.  4.23185e+06  7.75286e+06  4.75021e+06  8.80416e+06  1.76348e+07  1.71633e+07  2.53878e+07  3.96926e+07  5.96216e+07  1.16167e+08  1.62288e+08         180248000.00 198279000.00 204901000.00 178064000.00 163882000.00 120521000.00  67508300.00  50501100.00  46899600.00  61294200.00  64425900.00  62690600.00  49055300.00  34038200.00
2021-02-20/19:51:41          0.00000      0.00000      255476.      910520.      575632.      611386.  1.50033e+06  1.45195e+06  5.39360e+06  5.23959e+06  8.84725e+06  1.50027e+07  1.58555e+07  3.23490e+07  3.81861e+07  6.51327e+07  1.15878e+08  1.35720e+08         199551000.00 216577000.00 197848000.00 210394000.00 173195000.00 128326000.00  80694100.00  51997700.00  49354300.00  54553600.00  65734800.00  66779500.00  50429500.00  35404000.00
2021-02-20/19:51:42          725724.      91078.1      56468.4      195041.      544526.      972480.  1.27771e+06  2.48690e+06  3.46683e+06  4.46838e+06  9.83325e+06  1.61369e+07  1.67954e+07  2.54056e+07  3.67174e+07  6.16966e+07  9.76826e+07  1.31763e+08         188691000.00 210355000.00 188911000.00 182957000.00 165477000.00 112265000.00  75747700.00  53534800.00  44789500.00  57820300.00  71541100.00  68265600.00  54586600.00  36888900.00
2021-02-20/19:51:43          274112.      75291.2      454475.      663589.  1.54754e+06      556755.  1.54471e+06  2.28487e+06  4.58123e+06  6.01493e+06  9.87771e+06  1.68662e+07  1.72100e+07  2.17199e+07  3.53131e+07  5.72457e+07  1.03741e+08  1.51344e+08         172820000.00 178983000.00 186971000.00 181489000.00 133963000.00 115140000.00  78116600.00  53406000.00  49536300.00  62219300.00  71578900.00  69924300.00  45819700.00  37306600.00
2021-02-20/19:51:44          136174.      163013.      156413.      224179.      255476.      780602.      789812.  2.59613e+06  3.21384e+06  5.88647e+06  9.26077e+06  1.15649e+07  2.12714e+07  2.32710e+07  3.59192e+07  6.26827e+07  1.09191e+08  1.50142e+08         167405000.00 194634000.00 206062000.00 197302000.00 161614000.00 127897000.00  76466000.00  54379700.00  45065000.00  57404200.00  72127800.00  67932700.00  51375400.00  32031100.00
2021-02-20/19:51:45          308668.      326384.      0.00000      0.00000      138573.      392726.      864527.  1.67093e+06  4.14202e+06  6.58672e+06  1.22990e+07  1.40747e+07  2.03146e+07  2.83137e+07  3.63465e+07  6.59009e+07  1.07278e+08  1.50463e+08         177324000.00 208034000.00 194685000.00 193008000.00 143354000.00 113741000.00  65332400.00  55346600.00  51311100.00  55980100.00  64919700.00  65826300.00  50303600.00  35111900.00
2021-02-20/19:51:46          90349.5      0.00000      741964.      281121.      99944.1  1.07547e+06  1.99305e+06  4.39651e+06  3.03168e+06  5.21567e+06  1.26752e+07  1.36908e+07  1.31884e+07  2.91548e+07  3.76463e+07  5.16485e+07  1.02415e+08  1.50372e+08         178020000.00 197275000.00 204544000.00 174374000.00 153162000.00 122732000.00  74945700.00  51349600.00  50154300.00  54299600.00  69746300.00  63669200.00  48835600.00  37264200.00
2021-02-20/19:51:46          0.00000      99944.1      182223.      201046.      121765.      651265.      479964.  2.87566e+06  3.08058e+06  8.73360e+06  1.04302e+07  1.21297e+07  1.76629e+07  2.29518e+07  3.70888e+07  6.38877e+07  1.05581e+08  1.46138e+08         180271000.00 193464000.00 182697000.00 190398000.00 159990000.00 124650000.00  66216600.00  51727500.00  46714400.00  56373600.00  66299100.00  65148000.00  48462100.00  38236500.00
2021-02-20/19:51:47          106544.      0.00000      124792.      106544.      75041.1      378499.  1.02344e+06  2.73577e+06  5.50485e+06  6.83627e+06  1.12861e+07  1.38833e+07  1.86538e+07  2.47631e+07  3.91903e+07  6.36487e+07  9.59056e+07  1.37401e+08         194608000.00 205689000.00 203057000.00 183185000.00 155793000.00 116046000.00  72892500.00  50526600.00  41609100.00  55832300.00  65625400.00  65880100.00  52766900.00  36307200.00
2021-02-20/19:51:48          0.00000      0.00000      56468.4      238692.      798468.      961196.      587871.  2.85213e+06  3.86995e+06  8.86917e+06  8.57933e+06  1.41523e+07  1.84843e+07  2.27786e+07  3.47037e+07  6.26669e+07  9.30725e+07  1.62040e+08         157629000.00 194734000.00 198451000.00 184328000.00 148024000.00 123161000.00  69070200.00  51235100.00  49359000.00  52889200.00  70795700.00  64262400.00  50097200.00  34241100.00
2021-02-20/19:51:49          0.00000      679319.      68239.8      226440.      316187.      254824.  1.27547e+06  1.82644e+06  5.87559e+06  7.44260e+06  7.33628e+06  1.57774e+07  2.02215e+07  2.73900e+07  3.16079e+07  6.58973e+07  9.08343e+07  1.36412e+08         165947000.00 188125000.00 198112000.00 190964000.00 156054000.00 121778000.00  67688100.00  49852300.00  41880200.00  59906700.00  70457400.00  71161600.00  49941100.00  34529000.00
2021-02-20/19:51:50          0.00000      0.00000  2.86410e+06      0.00000      194439.      183637.  1.82992e+06  3.12153e+06  4.33188e+06  6.37175e+06  1.05991e+07  1.10024e+07  1.50168e+07  3.09001e+07  3.55110e+07  6.00336e+07  9.72756e+07  1.55520e+08         179928000.00 223174000.00 204952000.00 183830000.00 143088000.00 126363000.00  66159300.00  52144100.00  49615700.00  61300600.00  70729700.00  63303300.00  48018400.00  35880000.00
2021-02-20/19:51:51          412454.      62396.0      156413.      138573.  1.21362e+06      345638.      779412.  2.21700e+06  4.24072e+06  6.81115e+06  8.40659e+06  1.37601e+07  2.04400e+07  2.25571e+07  3.29508e+07  6.51231e+07  9.72611e+07  1.51817e+08         178759000.00 188537000.00 195132000.00 185622000.00 151036000.00 119396000.00  65229200.00  54642300.00  44830100.00  58366900.00  67206000.00  69346400.00  47094000.00  35871500.00
2021-02-20/19:51:52          301481.      253791.      406998.      181835.      811363.      713530.  1.58164e+06  2.34793e+06  3.99686e+06  8.12103e+06  1.33494e+07  1.81511e+07  1.56676e+07  2.51348e+07  3.75812e+07  5.63689e+07  1.15138e+08  1.50641e+08         189159000.00 198631000.00 171472000.00 185747000.00 150889000.00 119034000.00  79021100.00  50561700.00  42043900.00  54700000.00  72595900.00  70090400.00  50103900.00  35949000.00
2021-02-20/19:51:53          56752.2      0.00000      85883.5      75291.2      449394.      367029.  2.80701e+06  1.78544e+06  5.82252e+06  7.29234e+06  8.54106e+06  1.46100e+07  1.73177e+07  2.90048e+07  3.85128e+07  6.12180e+07  1.02371e+08  1.50616e+08         170388000.00 213907000.00 185635000.00 179155000.00 154272000.00 119630000.00  68901500.00  55011300.00  44955500.00  59253400.00  70327900.00  64570700.00  46693700.00  35181000.00
2021-02-20/19:51:53          106544.      56468.4      106544.      0.00000      457798.      682426.      675099.  1.36541e+06  3.80659e+06  8.24822e+06  9.92175e+06  1.54743e+07  1.94921e+07  2.73873e+07  4.15215e+07  6.63164e+07  8.64750e+07  1.44733e+08         177744000.00 172809000.00 194045000.00 193955000.00 153311000.00 123022000.00  63466400.00  48275900.00  47441400.00  62891600.00  69279200.00  70578200.00  48511400.00  34802300.00
2021-02-20/19:51:54          173819.      293479.      56468.4      387469.  1.08579e+06  1.39459e+06      963283.  2.63395e+06  3.62878e+06  7.20697e+06  9.77558e+06  1.41052e+07  2.21978e+07  2.81967e+07  3.50744e+07  5.10216e+07  1.03051e+08  1.42834e+08         192188000.00 206684000.00 204802000.00 188798000.00 147871000.00 119593000.00  77245300.00  54842100.00  48684100.00  58992000.00  75719500.00  66894500.00  43160800.00  34664500.00
2021-02-20/19:51:55          0.00000      199888.      0.00000      203234.      175831.      397442.      589080.  3.47444e+06  6.11653e+06  3.91588e+06  1.11787e+07  1.38334e+07  1.74369e+07  2.56502e+07  3.41370e+07  6.21244e+07  1.13402e+08  1.74589e+08         192834000.00 220259000.00 192737000.00 187193000.00 162505000.00 122257000.00  75144700.00  53155800.00  48262200.00  54854000.00  73339700.00  61333800.00  49555700.00  38135000.00
2021-02-20/19:51:56          91078.1      195325.      0.00000      371899.      0.00000      438497.  1.08890e+06  5.06808e+06  4.49316e+06  7.14213e+06  9.69628e+06  1.30691e+07  1.84886e+07  2.98418e+07  4.29086e+07  5.03142e+07  8.83181e+07  1.46684e+08         187274000.00 197411000.00 190688000.00 189401000.00 164624000.00 129135000.00  72180400.00  56458600.00  46266800.00  55145500.00  71334000.00  73408600.00  52592700.00  34780200.00
2021-02-20/19:51:57          106544.      231704.      112937.      354828.      153474.      62396.0  1.97754e+06  1.56453e+06  3.49682e+06  7.60633e+06  1.35394e+07  1.50400e+07  1.83241e+07  2.39328e+07  3.50283e+07  6.49065e+07  1.16919e+08  1.33447e+08         175672000.00 191132000.00 210969000.00 201769000.00 160428000.00 131166000.00  70299800.00  58322600.00  47845900.00  58891800.00  66297800.00  61412800.00  49475200.00  33675800.00
2021-02-20/19:51:58          0.00000      199888.      169405.      169405.      703205.      250374.  1.59781e+06  3.97495e+06  4.26023e+06  1.06144e+07  1.08938e+07  1.47614e+07  2.22975e+07  2.43459e+07  3.84204e+07  6.89873e+07  1.10044e+08  1.39666e+08         198795000.00 219516000.00 207812000.00 189926000.00 157826000.00 127645000.00  75213800.00  50476900.00  48186600.00  65761600.00  64653600.00  60641000.00  48212600.00  35997600.00
2021-02-20/19:51:59          422731.      106544.      138573.      169405.      401773.  1.29791e+06  1.33837e+06  1.54803e+06  4.76069e+06  5.13040e+06  1.30195e+07  1.34622e+07  1.95822e+07  2.94708e+07  3.11836e+07  5.90586e+07  1.07610e+08  1.35559e+08         180603000.00 199351000.00 215518000.00 180059000.00 165088000.00 125908000.00  69304500.00  49823900.00  49233400.00  59080500.00  65775600.00  64439500.00  45224100.00  37039300.00
2021-02-20/19:52:00          684466.      0.00000      125755.      106544.      156413.      793013.  4.62485e+06  1.50348e+06  2.85634e+06  7.46105e+06  7.69038e+06  1.26218e+07  1.89322e+07  2.83531e+07  3.69388e+07  5.82224e+07  1.01842e+08  1.44364e+08         173634000.00 206123000.00 183660000.00 198857000.00 159415000.00 133962000.00  78574400.00  57286800.00  47199100.00  60278100.00  70677600.00  65724700.00  43778600.00  34789600.00
2021-02-20/19:52:00          0.00000      163013.      573371.      602330.      671616.      403025.  1.73330e+06  2.34514e+06  6.14926e+06  4.57414e+06  1.14538e+07  1.29817e+07  1.70628e+07  2.56565e+07  3.31952e+07  7.13205e+07  9.38645e+07  1.49059e+08         178497000.00 185211000.00 212343000.00 190275000.00 154814000.00 124183000.00  65009200.00  58513400.00  47465000.00  64702100.00  68875500.00  66969200.00  47756300.00  37683100.00
2021-02-20/19:52:01          99944.1      0.00000      112937.      741483.      206488.      125755.      904078.  3.00836e+06  4.54031e+06  8.36399e+06  1.01483e+07  1.29490e+07  2.06710e+07  2.48472e+07  3.39310e+07  6.39032e+07  1.08284e+08  1.58329e+08         183867000.00 206968000.00 193564000.00 195358000.00 159696000.00 130988000.00  70149000.00  55885800.00  46000200.00  58383300.00  69373200.00  64475900.00  45915400.00  33955000.00
2021-02-20/19:52:02          326384.      56468.4      690464.      219092.      117635.      472093.      788816.  1.88478e+06  3.52430e+06  5.75431e+06  8.44463e+06  1.40674e+07  1.75245e+07  2.39911e+07  3.28321e+07  6.22862e+07  1.19652e+08  1.38586e+08         177486000.00 207374000.00 194280000.00 177786000.00 162326000.00 133178000.00  70647600.00  53940100.00  53129600.00  57533700.00  66843400.00  64385400.00  50847300.00  36487100.00
2021-02-20/19:52:03          85883.5      56752.2      56468.4      56468.4  1.28186e+06      217643.  2.06757e+06  4.03024e+06  1.67900e+06  5.67721e+06  9.85496e+06  1.43535e+07  2.22421e+07  2.91709e+07  3.46612e+07  6.99418e+07  9.34145e+07  1.41630e+08         203281000.00 231735000.00 212696000.00 204569000.00 152441000.00 116776000.00  79021200.00  60057800.00  49838000.00  56629200.00  70427300.00  65614400.00  45503100.00  33347100.00
2021-02-20/19:52:04          835732.      69286.4      246762.      85883.5      210875.      534861.  1.04283e+06  2.84570e+06  4.62641e+06  7.66544e+06  8.61246e+06  1.68301e+07  1.66706e+07  3.37848e+07  3.65358e+07  6.72625e+07  9.65571e+07  1.51125e+08         200525000.00 203844000.00 219650000.00 178933000.00 148774000.00 133231000.00  80432300.00  53981000.00  47284500.00  58096800.00  66454700.00  62363500.00  47592900.00  35396200.00
2021-02-20/19:52:05          204015.      56468.4      69286.4      251510.      256469.      75041.1  1.65865e+06  2.23812e+06  5.06862e+06  6.54884e+06  9.49151e+06  1.42759e+07  1.71008e+07  2.28510e+07  3.83678e+07  7.32252e+07  1.07884e+08  1.36918e+08         189729000.00 205927000.00 193804000.00 174092000.00 163511000.00 133789000.00  77471900.00  60799800.00  46346800.00  62790800.00  73730800.00  72329300.00  50017200.00  35111100.00
2021-02-20/19:52:06          56752.2      0.00000      206488.      224192.      530863.      395714.  1.11574e+06  1.66356e+06  3.93581e+06  6.86036e+06  8.06262e+06  1.20409e+07  1.83000e+07  2.38905e+07  3.48501e+07  6.80735e+07  1.11131e+08  1.39505e+08         173892000.00 199208000.00 175718000.00 186206000.00 142833000.00 129109000.00  68832600.00  56974200.00  45483500.00  62385200.00  77924200.00  63388100.00  45986000.00  30553600.00
2021-02-20/19:52:07          56468.4      161175.      56468.4      112937.      362468.      264328.      752655.  2.69407e+06  6.48100e+06  7.87240e+06  9.35699e+06  1.23392e+07  1.66780e+07  2.66788e+07  4.10525e+07  5.61484e+07  1.02144e+08  1.50497e+08         180118000.00 216018000.00 213632000.00 192863000.00 169483000.00 114094000.00  74878200.00  54454800.00  47861200.00  65597800.00  68342500.00  68447200.00  50760100.00  35621200.00
2021-02-20/19:52:07          175333.      258678.      0.00000      926693.      188228.      117351.      854827.  4.51076e+06  3.80932e+06  6.34834e+06  1.00464e+07  1.63163e+07  1.81194e+07  2.29464e+07  3.50357e+07  7.32932e+07  9.80391e+07  1.40518e+08         172958000.00 216465000.00 183518000.00 198473000.00 144620000.00 124934000.00  72203600.00  58539200.00  49640200.00  64275900.00  70005800.00  62701000.00  46804500.00  34981600.00
2021-02-20/19:52:08          163013.      219481.      112937.      75291.2      68239.8      642872.  1.27019e+06  2.43505e+06  6.12079e+06  5.40747e+06  1.61953e+07  1.90981e+07  1.88453e+07  2.81872e+07  3.49235e+07  6.35511e+07  1.06307e+08  1.46410e+08         186224000.00 195660000.00 205201000.00 201738000.00 152372000.00 113023000.00  71185100.00  51811500.00  47296600.00  62439300.00  73824000.00  64676200.00  48476000.00  34388400.00
2021-02-20/19:52:09          0.00000      262957.      226440.      112937.      394058.      279691.  1.72682e+06  2.26507e+06  3.83569e+06  5.22441e+06  1.31683e+07  1.38359e+07  1.86200e+07  3.24105e+07  3.76159e+07  6.36349e+07  1.01864e+08  1.43207e+08         186112000.00 207597000.00 193484000.00 190940000.00 165895000.00 128516000.00  77683100.00  52128000.00  52239600.00  55718200.00  68664600.00  67842900.00  50895400.00  31803500.00
2021-02-20/19:52:10          138573.      69286.4      0.00000      0.00000      143281.  1.02998e+06      581120.  2.04046e+06  4.43262e+06  8.67872e+06  8.69110e+06  1.18345e+07  1.77975e+07  2.47981e+07  3.72135e+07  5.97146e+07  1.07201e+08  1.39914e+08         169726000.00 213666000.00 196827000.00 206515000.00 159269000.00 122874000.00  71750200.00  52718600.00  48312000.00  66210500.00  63818000.00  60279900.00  48706300.00  36491400.00
2021-02-20/19:52:11          769199.      611740.      113221.      0.00000      106544.      329456.  1.46532e+06  3.79526e+06  3.49644e+06  5.67762e+06  1.29947e+07  1.68496e+07  1.78552e+07  2.27648e+07  3.87854e+07  5.51444e+07  1.10123e+08  1.58625e+08         187781000.00 200108000.00 185706000.00 192069000.00 155800000.00 129012000.00  79657700.00  56952400.00  49872000.00  68030300.00  72421700.00  62417300.00  51161200.00  34096000.00
2021-02-20/19:52:12          181177.      835732.      56468.4      112937.      451949.      237167.  1.24670e+06  2.77515e+06  3.22129e+06  7.64197e+06  1.15110e+07  1.32682e+07  2.07116e+07  2.67743e+07  3.23918e+07  6.04742e+07  9.08148e+07  1.51973e+08         179478000.00 199833000.00 215837000.00 184489000.00 151027000.00 131397000.00  71401200.00  55914300.00  45620600.00  56321600.00  68246100.00  65817600.00  48515400.00  34636900.00
2021-02-20/19:52:13      1.45937e+06      550079.      0.00000      373991.      839416.  1.62629e+06      703411.  1.39058e+06  3.19457e+06  8.22218e+06  1.00962e+07  1.24267e+07  1.83158e+07  2.79420e+07  3.81642e+07  6.50464e+07  9.01485e+07  1.62417e+08         176546000.00 209139000.00 202551000.00 210517000.00 160041000.00 121925000.00  67809400.00  52692400.00  49061400.00  62148300.00  72236200.00  61024300.00  51549500.00  34794200.00
2021-02-20/19:52:14          69286.4      811607.      0.00000      112937.      240106.  1.00764e+06  2.64969e+06  1.23534e+06  3.95825e+06  7.21678e+06  9.71031e+06  1.48609e+07  2.16608e+07  2.31928e+07  3.81265e+07  6.37954e+07  1.01726e+08  1.42773e+08         186547000.00 209711000.00 218121000.00 190574000.00 162949000.00 122960000.00  69814800.00  48266000.00  50529300.00  64106600.00  69577300.00  66888700.00  46566900.00  31126900.00
2021-02-20/19:52:14          162340.      244730.      56752.2  1.34871e+06      276233.  1.62248e+06  1.58322e+06  2.03692e+06  3.43728e+06  6.62791e+06  1.03015e+07  1.09157e+07  2.05956e+07  2.78179e+07  3.44157e+07  6.55073e+07  9.82518e+07  1.54425e+08         170486000.00 219308000.00 212353000.00 204202000.00 133300000.00 128580000.00  77556600.00  58972200.00  49910200.00  61024300.00  70195800.00  61265000.00  47891900.00  38469000.00
2021-02-20/19:52:15          735788.      0.00000      56468.4  1.54010e+06      806943.  1.87632e+06  1.51229e+06  2.16722e+06  4.28563e+06  7.75489e+06  7.73365e+06  1.57511e+07  1.80681e+07  2.35761e+07  3.24458e+07  5.64447e+07  8.68193e+07  1.42978e+08         160134000.00 208202000.00 191179000.00 199004000.00 155924000.00 109285000.00  66153700.00  59393700.00  47789600.00  61274800.00  70932300.00  69915300.00  49410100.00  36597400.00
2021-02-20/19:52:16          358537.      56468.4      69286.4      232299.      56468.4      442961.      524769.  1.39200e+06  3.29866e+06  7.49384e+06  9.20081e+06  1.24630e+07  1.41684e+07  2.45915e+07  3.73486e+07  6.98569e+07  1.11582e+08  1.47673e+08         178398000.00 206549000.00 221639000.00 203272000.00 147808000.00 124391000.00  82367500.00  49675800.00  45078100.00  63087200.00  70844900.00  59618500.00  50527000.00  33977500.00
2021-02-20/19:52:17          0.00000      0.00000      0.00000      295269.      357951.      334420.      467694.  5.46332e+06  6.49062e+06  8.00416e+06  8.36007e+06  1.27919e+07  1.32480e+07  2.53681e+07  2.89674e+07  7.04512e+07  1.01853e+08  1.46144e+08         168981000.00 185522000.00 186045000.00 205471000.00 152146000.00 112853000.00  74916900.00  56216300.00  51376800.00  58755000.00  71651000.00  66425400.00  49762800.00  34512000.00
[truncated: 5,046,433 more chars]
