# Supplementary material for: Closed magnetic topology in the Venusian magnetotail and ion escape at Venus
Source: Nat Commun. 2024 Jul 18;15:6065. doi: 10.1038/s41467-024-50480-0 (PMC11258336; doi:10.1038/s41467-024-50480-0)
Supplement: Supplementary file 3 — Source Data [file 41467_2024_50480_MOESM3_ESM.zip › datafiles/Fig3.txt]

PAD for T       1
Energy [eV]   PA:      7.50       22.50       37.50       52.50       67.50       82.50       97.50      112.50      127.50      142.50      157.50      172.50
     1793.95        0.00        0.00   160621.00    98823.60   109514.00   153970.00        0.00   266813.00        0.00   138786.00        0.00        0.00
     1443.31        0.00   927036.00   232243.00        0.00   187477.00   153581.00        0.00        0.00        0.00        0.00   535404.00        0.00
     1160.97        0.00        0.00        0.00    70862.30   121437.00   196729.00    83194.70   905759.00        0.00    92773.20   339878.00        0.00
      934.18        0.00   602330.00        0.00   393310.00   139557.00   146618.00   523300.00  2213320.00   173895.00   366436.00        0.00        0.00
      751.22        0.00        0.00   698427.00   322101.00   564083.00   480080.00  2127000.00   698886.00   396534.00   366436.00        0.00        0.00
      604.44        0.00  3202910.00   899474.00   440760.00  1681870.00  4057380.00  1581310.00  1709880.00   717776.00  1012920.00        0.00        0.00
      486.20        0.00  2508290.00  1126570.00  3873640.00  3436720.00  2479100.00  1639520.00  3586560.00  3183330.00   505222.00  1329280.00        0.00
      391.41  2132140.00  6580350.00  3039030.00  3643740.00  4858000.00  9332040.00  9696120.00  4623140.00  5754450.00  5354490.00  3969240.00        0.00
      314.45  4264280.00  5681890.00  7231600.00  7661250.00 13996500.00 10929900.00 15195200.00 12812200.00  5083200.00  1444500.00   181973.00  6424850.00
      253.29 12792800.00 13261900.00 10103000.00  9631330.00 14356700.00 19145600.00 15690900.00 11184000.00  8590360.00  9413170.00  5409590.00  9637280.00
      203.86 21321400.00 13447200.00 11844700.00 15090200.00 24370700.00 38168300.00 33811900.00 21081800.00 15864600.00  9472700.00  6238990.00  6424850.00
      163.60  8528560.00 17390700.00 16897400.00 25004600.00 32616400.00 39854900.00 44923200.00 33297300.00 20033800.00  9256630.00 11520200.00  9637280.00
      132.00 14925000.00 22771500.00 24692600.00 29177100.00 51252000.00 51846600.00 58920700.00 42694400.00 33509200.00 18880900.00 18758200.00  9637280.00
      106.01 27717800.00 30447200.00 34637600.00 41599900.00 60171500.00 78003500.00 63842800.00 57639600.00 43595400.00 31323200.00 20015000.00 19274600.00
       85.11 29850000.00 36388200.00 42420400.00 65006900.00 74218400.00 84922300.00 87612000.00 69002200.00 57723100.00 51711000.00 34049200.00 38549100.00
       68.80 42642800.00 54274300.00 57980400.00 56564000.00 70847100.00 65563500.00 79999400.00 66868400.00 66887500.00 57957900.00 41207600.00 44974000.00
       55.04 70360600.00 49818100.00 49446700.00 61067300.00 64953200.00 67237800.00 69443900.00 62074000.00 51793200.00 55623200.00 33471400.00 38549100.00
       44.34 57567800.00 43004600.00 38246800.00 37232100.00 57109700.00 61024900.00 64843600.00 51558200.00 48416800.00 45162900.00 35494700.00 48186400.00
       35.67 34114300.00 30571800.00 31624900.00 37254000.00 41756200.00 39195100.00 41335800.00 40899300.00 44501800.00 33180000.00 30566000.00 32124300.00
       28.54 21321400.00 21352800.00 28444200.00 32900800.00 38145300.00 42157600.00 31477600.00 44567000.00 35169700.00 30155100.00 17241200.00 32124300.00
       22.93 17057100.00 19067200.00 21118400.00 19420900.00 29395000.00 28437000.00 31924700.00 31499600.00 28793100.00 34529600.00 13299500.00 25699400.00
       18.35 10660700.00 17421900.00 17886300.00 26521600.00 21711500.00 27287800.00 18679500.00 30728900.00 21250900.00 28634600.00 25045000.00  3212430.00
       14.78 17057100.00 22622700.00 16573600.00 22800000.00 22149200.00 24008800.00 18800600.00 26452300.00 18323500.00 21706900.00 19829600.00  6424850.00
       12.23  8528560.00 21305600.00 14101000.00 22751200.00 25574900.00 33584500.00 26930200.00 26152700.00 19365700.00 33410200.00 18053400.00  9637280.00
        9.68  8528560.00 20532300.00 17173800.00 28786200.00 15390700.00 20366200.00 20292400.00 19939200.00 16674300.00 25957600.00 15327400.00  6424850.00
        7.64  6396420.00 17367900.00 15452900.00 18272200.00 20187700.00 18220300.00 19145100.00 15792700.00 15880800.00 22094400.00 21902700.00 19274600.00
        6.12 10660700.00 11090500.00 12572300.00 13658900.00 16505100.00 17038900.00 11797500.00 10319600.00 10707100.00 13954500.00 10925300.00 28911800.00
        5.10 21321400.00  8144200.00 15382100.00 10630200.00 10899000.00 10827500.00 13722000.00 13216200.00 12887700.00 16037300.00 14450400.00 16062100.00
        4.08 17057100.00  8588220.00 10779700.00  7331000.00  5521780.00  9640690.00  5526290.00 13108600.00  8955360.00 10333700.00 14585700.00  6424850.00
        3.06  6396420.00  5077230.00  5394940.00  4575420.00  3960860.00  4501510.00  3178190.00  8077680.00  6808120.00  7561210.00  7495660.00 16062100.00
        2.55  6396420.00  3688940.00  5881950.00  3222540.00  2522930.00  3824670.00  4501870.00  5760840.00  6351580.00  8365950.00  6157150.00 16062100.00
        2.04  2132140.00  3205560.00  2540880.00  2310240.00  2606950.00  2846810.00  2957220.00  4853210.00  6043840.00  7730180.00  5621740.00  6424850.00
                                   
PAD for T       2
Energy [eV]   PA:  7.50       22.50       37.50       52.50       67.50       82.50       97.50      112.50      127.50      142.50      157.50      172.50
     1793.95        0.00   365510.00        0.00   170070.00   282480.00    85034.80        0.00        0.00   470526.00   385491.00   642485.00         NaN
     1443.31        0.00        0.00        0.00   131417.00   456740.00   177670.00  1086910.00        0.00        0.00        0.00        0.00         NaN
     1160.97  5117140.00        0.00   983141.00   137675.00        0.00   622583.00        0.00   409940.00        0.00        0.00        0.00         NaN
      934.18        0.00        0.00   498050.00   187761.00   221391.00   620617.00        0.00        0.00        0.00   439724.00        0.00         NaN
      751.22        0.00   722796.00   289118.00        0.00   556715.00   393751.00   304007.00        0.00   562423.00   111328.00   481864.00         NaN
      604.44        0.00   976186.00   151530.00   177144.00   429687.00  1045720.00   137218.00   383620.00  1449940.00        0.00  1713290.00         NaN
      486.20  7675710.00        0.00   990738.00  3813070.00  3495950.00  2152100.00  1567530.00  3437110.00  2755210.00   166543.00        0.00         NaN
      391.41        0.00  2120990.00  1997120.00  2115110.00  2320220.00  7273180.00  4450200.00  4207820.00  1421050.00  1758890.00  2589320.00         NaN
      314.45  5117140.00  1675720.00  2715000.00  2783300.00  7363940.00 12696400.00  8505350.00  4410110.00  2664440.00  3703330.00  1284970.00         NaN
      253.29  5117140.00  4448900.00  2557490.00  4588580.00 12618200.00 19856100.00 15365500.00 10825800.00  3250790.00  6036750.00  3504420.00         NaN
      203.86  5117140.00  7471330.00  7168070.00  6612960.00 15546400.00 23706200.00 19821200.00 12546600.00  6505310.00  5925670.00  5032350.00         NaN
      163.60 15351400.00 10437300.00  6967110.00 12235300.00 17506900.00 23474300.00 25128500.00 17265800.00  7188460.00  4134820.00  4213020.00         NaN
      132.00 10234300.00  9549930.00 10214100.00 11459700.00 23018600.00 28749600.00 38941200.00 15297700.00 10393700.00  6984170.00  7897140.00         NaN
      106.01  5117140.00 10334200.00  9247710.00 13595300.00 26333600.00 34684600.00 27082400.00 26096300.00 14861500.00  7626720.00 12599000.00         NaN
       85.11 15351400.00 13216300.00 12833400.00 12751000.00 31958800.00 29857000.00 39035300.00 27635900.00 15815900.00 16097800.00  5476660.00         NaN
       68.80  7675710.00 11755700.00 11725700.00 17630400.00 38426200.00 37648100.00 37936000.00 31450000.00 25321500.00 14825200.00  8616930.00         NaN
       55.04 17910000.00 17151600.00 14514100.00 32726500.00 28496600.00 34384200.00 23724500.00 25222300.00 22283200.00 22596000.00 17374700.00         NaN
       44.34 20468600.00 15376100.00 14795200.00 26855100.00 25753500.00 20986300.00 29413000.00 30263200.00 24966200.00 19988800.00 14702700.00         NaN
       35.67 15351400.00 17545400.00 17076800.00 16783500.00 30646500.00 25217200.00 21364700.00 26316000.00 21599600.00 22880300.00  9032550.00         NaN
       28.54 20468600.00 14996500.00 14033000.00 22316000.00 22396200.00 20555900.00 20752100.00 24493700.00 20990600.00 20012300.00 10503200.00         NaN
       22.93 12792800.00 25003500.00 13246500.00 18608400.00 21692100.00 20488500.00 22101000.00 20809100.00 14765900.00 25212000.00  6184820.00         NaN
       18.35 12792800.00 10867500.00 14828200.00 17620400.00 19368400.00 20906600.00 19538300.00 17163900.00 16567600.00 18070900.00 14794000.00         NaN
       14.78 17910000.00  9544040.00 12827100.00 10927400.00 18399700.00 20397600.00 16854800.00 16677400.00 13800500.00 14254300.00  6348470.00         NaN
       12.23  7675710.00 12477600.00 12947600.00 17790900.00 15819600.00  9757400.00  8337490.00 10330900.00  8613630.00 15699100.00 17109100.00         NaN
        9.68  7675710.00  6311490.00 10376700.00 13039200.00 13238700.00 11290000.00  8810540.00 13763900.00 11473800.00 13541100.00 13060400.00         NaN
        7.64  7675710.00  6437720.00  8166400.00 10451200.00  8008250.00  8007890.00  9335060.00  8481700.00 11283800.00 10503000.00  7041940.00         NaN
        6.12  5117140.00  5479780.00  6193520.00  6998070.00  4765940.00  8659630.00  6371450.00  6075600.00  4767140.00  8653460.00  8903300.00         NaN
        5.10  5117140.00  8368630.00  4948860.00  5006170.00  4895010.00  7900180.00  6540950.00  8383000.00  7736690.00  3841730.00  6852140.00         NaN
        4.08  7675710.00  2158370.00  3164660.00  5146560.00  2281890.00  4560950.00  5981680.00  5574660.00  3514040.00  3135160.00  5782370.00         NaN
        3.06  7675710.00  2158370.00  1986080.00  2212760.00  3014060.00  1686850.00  2340490.00  3394430.00  3586250.00  3463560.00  4336780.00         NaN
        2.55  2558570.00  2411760.00  1758670.00  1322210.00  1463500.00   878055.00  1697900.00  2852630.00  2135880.00  5184540.00  3854910.00         NaN
        2.04        0.00  3785810.00   629976.00  1412160.00   664621.00  1074300.00  1294600.00  3690940.00  2135880.00  2144390.00  2569940.00         NaN
                                   
PAD for T       3
Energy [eV]   PA:  7.50       22.50       37.50       52.50       67.50       82.50       97.50      112.50      127.50      142.50      157.50      172.50
     1793.95        0.00        0.00   160443.00   160621.00   137675.00   326534.00        0.00        0.00   366436.00  2968070.00   295622.00         NaN
     1443.31        0.00        0.00        0.00   384484.00        0.00   125704.00        0.00   226585.00        0.00        0.00  1449210.00         NaN
     1160.97        0.00   481864.00        0.00   629408.00        0.00   821331.00    90803.50  2779810.00        0.00        0.00        0.00         NaN
      934.18        0.00        0.00        0.00        0.00    87320.50    77118.80        0.00    80310.60   522644.00        0.00  1284970.00         NaN
      751.22        0.00   284285.00   628758.00   352445.00   226606.00  4027080.00  1274580.00   417227.00        0.00        0.00  1449210.00         NaN
      604.44        0.00   481367.00  1041440.00   464580.00  1177260.00  4188670.00  2341930.00   589762.00   166543.00        0.00        0.00         NaN
      486.20        0.00   394163.00  1294750.00   488083.00   926896.00  5895170.00  1932200.00   760324.00   902313.00        0.00        0.00         NaN
      391.41        0.00  1579110.00  2436410.00   890615.00   968184.00  6791750.00 11153500.00  3883790.00   985233.00  1583290.00   179354.00         NaN
      314.45   852856.00  3270800.00  2195640.00  1507420.00  4795400.00  7816840.00  8818130.00  1726130.00   137153.00   179354.00  1931080.00         NaN
      253.29   591244.00  2710450.00  3148470.00  3073710.00  2429980.00  6672390.00 15569700.00  5462410.00  1196460.00  1335270.00  1613540.00         NaN
      203.86  9785040.00  3458200.00  4157380.00  5240000.00  3802490.00 17028800.00 10990900.00  6254210.00  1377250.00  5118060.00  3505280.00         NaN
      163.60  4004160.00  3816850.00  5383670.00  4402260.00  3732880.00 15695400.00 18279800.00  7562620.00  5139120.00  8343200.00  2385520.00         NaN
      132.00  4170470.00  6688780.00  2918540.00  5970500.00  6678680.00 23452300.00 19310900.00  6076430.00  5105110.00  4181720.00   272882.00         NaN
      106.01 12012500.00  3461070.00  6350890.00  4315520.00 11557600.00 22794100.00 26397200.00  6624540.00  6015450.00  5735940.00   179354.00         NaN
       85.11  6562730.00  8034200.00  5535550.00  4669220.00  7624460.00 23255000.00 25573000.00  9916280.00  4880330.00  7828990.00  3253580.00         NaN
       68.80  6729040.00  3884620.00  4502850.00  3250190.00  4751140.00 23167100.00 24066700.00 10169600.00  7753370.00  5665300.00  2957770.00         NaN
       55.04  1445590.00  2623670.00  2966170.00  6233890.00  7995720.00 19845900.00 23629300.00 11235500.00  5246810.00  2543730.00  2412940.00         NaN
       44.34  4336770.00  4363660.00  4193090.00 10728700.00  8309100.00 14646500.00 17964100.00  9160060.00  4276670.00  5732390.00  5026340.00         NaN
       35.67        0.00  4020600.00  5728730.00  7975010.00 12374000.00 14037100.00 19689200.00 13430600.00  8967340.00  3930240.00  1688850.00         NaN
       28.54  9453910.00  7286860.00  5928640.00  4255420.00  7846310.00 14583200.00 20690500.00 11901500.00  6882340.00  3725850.00  2383080.00         NaN
       22.93 10400600.00  2798470.00  5965560.00  8053050.00 16713200.00 15361500.00  9570870.00 11550800.00  8296800.00  4907020.00  3407440.00         NaN
       18.35 11846200.00  4530990.00  8537360.00  4420660.00 12474900.00 19528600.00 23722700.00 13460700.00  8914890.00  9164180.00  5270600.00         NaN
       14.78  8174630.00  8053690.00  5049790.00 12768700.00 22923400.00 25722200.00 25094500.00 13582000.00 10052100.00  8955300.00  5266750.00         NaN
       12.23  5283440.00  9075190.00  7304220.00 15225000.00 19501600.00 17964900.00 20692700.00 14616800.00 17072200.00 13269600.00 16849800.00         NaN
        9.68  5117140.00  8664970.00  6204190.00  7291040.00 13429400.00 14358400.00 11921700.00 14976000.00 11130600.00 12367000.00  5241590.00         NaN
        7.64 14571100.00  9187760.00  8167260.00  8122770.00  9121290.00  9272040.00  8518930.00 11272200.00  6889650.00  7600460.00  7419040.00         NaN
        6.12  7320280.00  6531620.00  4473850.00  4481710.00  5023280.00  4903680.00  9497350.00  7392130.00  4657570.00  7643510.00  5446440.00         NaN
        5.10  7580400.00  4615620.00  4735630.00  2976020.00  5292030.00  5245440.00  4253980.00  6533350.00  7597280.00  5553710.00  4336770.00         NaN
        4.08  9287610.00  4792860.00  3121930.00  2472100.00  1605980.00  3533910.00  3180810.00  6191280.00  6797370.00  4780260.00  4630240.00         NaN
        3.06  2558570.00  1872200.00  1273770.00  2403060.00  1407630.00  2716650.00  1206470.00  2809210.00  3664940.00  8791780.00  3738600.00         NaN
        2.55  7675710.00  2602090.00  1445640.00   528673.00  1546100.00  1854110.00   674209.00  4507900.00  1902200.00  2204250.00  1445590.00         NaN
        2.04  2036840.00  1037470.00  1132420.00   867221.00   690544.00   890934.00  1151170.00  1852960.00  3163320.00  3520720.00  2088080.00         NaN
                                   
