# Supplementary material for: Closed magnetic topology in the Venusian magnetotail and ion escape at Venus
Source: Nat Commun. 2024 Jul 18;15:6065. doi: 10.1038/s41467-024-50480-0 (PMC11258336; doi:10.1038/s41467-024-50480-0)
Supplement: Supplementary file 3 — Source Data [file 41467_2024_50480_MOESM3_ESM.zip › datafiles/FigS3.txt]

YYYY-MM-DD/hh:mm:ss Bi (nT) Bj (nT) Bk (nT)
2021-02-20/20:10:03	2.40678	-12.1713	-5.48229
2021-02-20/20:10:04	2.42146	-12.0959	-5.34767
2021-02-20/20:10:05	2.46304	-11.9726	-5.13354
2021-02-20/20:10:06	2.50686	-11.8771	-4.89479
2021-02-20/20:10:07	2.53949	-11.7948	-4.71949
2021-02-20/20:10:08	2.64918	-11.5010	-4.59334
2021-02-20/20:10:09	2.70915	-11.2803	-4.23026
2021-02-20/20:10:10	2.79928	-11.2681	-3.96328
2021-02-20/20:10:11	2.94961	-11.3439	-3.78952
2021-02-20/20:10:12	3.21875	-11.2890	-3.66749
2021-02-20/20:10:13	3.37367	-11.2042	-3.50825
2021-02-20/20:10:14	3.43251	-11.0430	-3.31266
2021-02-20/20:10:15	3.43470	-10.7831	-3.06897
2021-02-20/20:10:16	3.47387	-10.3485	-2.96617
2021-02-20/20:10:17	3.43494	-9.75015	-2.89717
2021-02-20/20:10:18	3.28622	-9.20395	-2.70509
2021-02-20/20:10:19	3.32098	-8.80729	-2.57282
2021-02-20/20:10:20	3.54037	-8.39659	-2.38202
2021-02-20/20:10:21	3.46245	-8.13954	-2.21787
2021-02-20/20:10:22	3.78078	-7.98563	-1.96472
2021-02-20/20:10:23	3.69199	-7.95920	-1.70345
2021-02-20/20:10:24	3.89689	-7.94767	-1.44918
2021-02-20/20:10:25	3.95753	-7.47886	-1.10118
2021-02-20/20:10:26	3.79865	-6.69261	-0.808473
2021-02-20/20:10:27	4.12063	-6.52828	-0.852338
2021-02-20/20:10:28	4.58859	-6.36382	-0.866122
2021-02-20/20:10:29	4.96678	-6.82392	-0.636490
2021-02-20/20:10:30	5.34414	-6.96478	-0.370263
2021-02-20/20:10:31	5.44811	-6.75920	0.0123261
2021-02-20/20:10:32	5.24076	-6.00529	0.0760921
2021-02-20/20:10:33	4.87750	-5.23765	0.0789111
2021-02-20/20:10:34	4.58769	-3.70217	0.151319
2021-02-20/20:10:35	4.59725	-3.93600	0.152311
2021-02-20/20:10:36	4.95419	-4.31410	0.0618250
2021-02-20/20:10:37	5.67672	-4.88042	-0.00293455
2021-02-20/20:10:38	5.58896	-3.44358	0.730522
2021-02-20/20:10:39	5.69989	-2.87399	1.06694
2021-02-20/20:10:40	5.91803	-3.35907	1.15377
2021-02-20/20:10:41	6.23063	-2.85889	1.63140
2021-02-20/20:10:42	6.29132	-3.04843	1.79439
2021-02-20/20:10:43	6.52607	-3.04910	1.50599
2021-02-20/20:10:44	6.67240	-2.68811	1.75511
2021-02-20/20:10:45	6.88618	-2.59139	2.13646
2021-02-20/20:10:46	7.08174	-2.31359	2.35415
2021-02-20/20:10:47	7.22988	-1.98990	2.81936
2021-02-20/20:10:48	7.25151	-2.25626	2.64053
2021-02-20/20:10:49	7.95838	-2.45257	2.77589
2021-02-20/20:10:50	8.57490	-2.56286	3.06366
2021-02-20/20:10:51	8.93722	-2.98365	3.14224
2021-02-20/20:10:52	9.38385	-3.02670	3.66903
2021-02-20/20:10:53	10.2797	-3.18567	4.07786
2021-02-20/20:10:54	11.0448	-3.51212	4.29578
2021-02-20/20:10:55	11.1516	-3.46753	4.11770
2021-02-20/20:10:56	11.8577	-3.47962	4.10071
2021-02-20/20:10:57	12.1771	-3.74439	3.95429
2021-02-20/20:10:58	12.8631	-3.94457	4.11221
2021-02-20/20:10:59	13.3140	-3.88846	4.22684
2021-02-20/20:11:00	13.6384	-3.71654	4.21399
2021-02-20/20:11:01	13.9748	-3.95936	4.18824
2021-02-20/20:11:02	14.5710	-4.02665	3.98846
2021-02-20/20:11:03	15.0219	-4.38639	3.79580
2021-02-20/20:11:04	15.3259	-4.74440	3.50247
2021-02-20/20:11:05	15.4427	-4.58096	3.44298
2021-02-20/20:11:06	15.4459	-4.69771	3.16177
2021-02-20/20:11:07	15.5329	-4.75644	3.00721
2021-02-20/20:11:08	15.5075	-4.74016	2.91915
2021-02-20/20:11:09	15.4933	-4.81143	2.82471
2021-02-20/20:11:11	15.3549	-4.80638	2.78133
2021-02-20/20:11:12	14.8074	-4.63698	2.70863
2021-02-20/20:11:13	14.3019	-4.52883	2.90048
2021-02-20/20:11:14	14.0111	-4.19333	3.46196
2021-02-20/20:11:15	13.9896	-3.80021	4.12910
2021-02-20/20:11:16	13.1241	-2.98977	4.32889
2021-02-20/20:11:17	11.4510	-2.22489	4.10799
2021-02-20/20:11:18	11.1411	-5.23817	3.15716
2021-02-20/20:11:19	9.97973	-5.79785	3.17489
2021-02-20/20:11:20	8.51906	-6.29995	3.30271
2021-02-20/20:11:21	7.79711	-6.55720	4.05806
2021-02-20/20:11:22	7.73580	-6.39969	4.56636
2021-02-20/20:11:23	7.41266	-6.15661	4.02359
2021-02-20/20:11:24	7.02333	-5.53958	3.75977
2021-02-20/20:11:25	6.53283	-4.98452	3.75195
2021-02-20/20:11:26	6.07842	-4.86568	3.60631
2021-02-20/20:11:27	5.49841	-4.59576	3.35463
2021-02-20/20:11:28	4.67593	-3.92737	3.14171
2021-02-20/20:11:29	3.93642	-3.09391	3.06635
2021-02-20/20:11:30	3.65903	-2.54124	3.02409
2021-02-20/20:11:31	3.53058	-1.79932	2.83528
2021-02-20/20:11:32	3.41618	-1.27209	3.07241
2021-02-20/20:11:33	3.38273	-0.957582	3.05368
2021-02-20/20:11:34	2.68976	-0.855737	2.24568
2021-02-20/20:11:35	2.24562	-0.776591	2.04063
2021-02-20/20:11:36	2.34765	0.223886	2.11468
2021-02-20/20:11:37	1.95170	1.46468	1.96528
2021-02-20/20:11:38	0.562276	2.37258	1.43932
2021-02-20/20:11:39	-2.21130	5.31773	-0.231906
2021-02-20/20:11:40	-2.90413	7.21295	-0.213584
2021-02-20/20:11:41	-3.34589	8.40485	0.0423454
2021-02-20/20:11:42	-3.52329	9.53328	0.0263721
2021-02-20/20:11:43	-3.51335	10.9643	0.317757
2021-02-20/20:11:44	-3.45464	11.8561	1.46871
2021-02-20/20:11:45	-2.96985	12.1374	2.65428
2021-02-20/20:11:46	-2.32735	12.3174	3.43474
2021-02-20/20:11:47	-2.22453	12.2213	3.73941
2021-02-20/20:11:48	-2.20639	11.9036	4.27529
2021-02-20/20:11:49	-2.27950	11.7066	4.61680
2021-02-20/20:11:50	-1.72787	11.3057	5.27107
2021-02-20/20:11:51	-1.16909	11.1531	5.09368
2021-02-20/20:11:52	-1.08118	10.8916	5.52696
2021-02-20/20:11:53	-0.905874	10.7765	5.78044
2021-02-20/20:11:54	-0.989844	10.0345	6.26692
2021-02-20/20:11:55	-0.563421	9.96710	6.37572
2021-02-20/20:11:56	0.0650101	9.76476	6.17107
2021-02-20/20:11:57	0.976525	9.68899	6.37460
2021-02-20/20:11:58	1.05131	9.41063	6.33053
2021-02-20/20:11:59	0.982632	9.13741	6.13637
2021-02-20/20:12:00	0.946429	8.52472	6.12719
2021-02-20/20:12:01	0.979457	7.99940	6.16848
2021-02-20/20:12:02	0.613896	7.30580	5.84783
2021-02-20/20:12:03	0.225267	7.48330	5.52834
2021-02-20/20:12:04	-0.0813000	7.49824	4.99019
2021-02-20/20:12:05	0.0188083	7.50031	4.51535
2021-02-20/20:12:06	0.165111	6.88432	4.17156
2021-02-20/20:12:07	-0.495584	8.94590	4.99466
2021-02-20/20:12:08	-0.645484	10.3366	4.53714
2021-02-20/20:12:09	-0.585955	11.0243	4.31647
2021-02-20/20:12:10	-0.626540	11.1961	3.51298
2021-02-20/20:12:11	-0.766407	11.2416	2.92845
2021-02-20/20:12:12	-1.11426	11.0155	2.82698
2021-02-20/20:12:13	-1.52092	10.7757	2.43379
2021-02-20/20:12:14	-1.80305	10.6530	1.66894
2021-02-20/20:12:15	-2.06286	10.7030	1.21299
